# Supplementary material for: Infiltration-RNAseq: transcriptome profiling of Agrobacterium-mediated infiltration of transcription factors to discover gene function and expression networks in plants
Source: Plant Methods. 2016 Oct 19;12:41. doi: 10.1186/s13007-016-0141-7 (PMC5069895; doi:10.1186/s13007-016-0141-7)
Supplement: Supplementary file 1 — Additional file 1: Table S1. List of significanly differentially expressed Medicago truncatula genes between Control and LAP1 replicate sets (P-value <0.05). [file 13007_2016_141_MOESM1_ESM.xlsx]

## Sheet: Table S1
Table S1
Short name	Probe	Chromosome	Start	End	Strand	ID	Type	35S:LAP1_1	35S:LAP1_2	35S:LAP1_3	COla	COlf	FTa1plusFD	Average LAP1	Average Control	Inverse log2 LAP1	Inverse log2 Control	Fold change
LAP1	R2R3-myb transcription factor	8	21305461	21306435	-	Medtr8g060940.1_cds_1	CDS	4.76532	6.20654	5.72299	-4.33322	-4.54189	-4.6619	5.56495	-4.51234	47.3388	0.0438179	1080.35
	Defensin MtDef2.1	2	33430449	33431563	+	Medtr2g079430.1_cds_1	CDS	6.05742	6.84248	6.56059	-4.33322	-2.80492	-2.5099	6.48683	-3.21601	89.6872	0.107618	833.387
	auxin-binding protein ABP19b	2	6521217	6521993	+	Medtr2g019780.1_cds_1	CDS	1.87511	5.5431	5.34382	-4.33322	-4.54189	-4.6619	4.25401	-4.51234	19.0803	0.0438179	435.444
F3H	naringenin 3-dioxygenase (flavanone-3-hydroxylase)	8	32067080	32070076	-	Medtr8g075830.1_cds_1	CDS	3.36586	3.8355	3.3958	-4.33322	-4.38989	-4.6619	3.53239	-4.46167	11.5706	0.0453841	254.947
	polygalacturonase non-catalytic protein	3	35177928	35180318	+	Medtr3g078090.1_cds_1	CDS	1.22658	6.00915	5.77076	-4.18122	-1.80492	-4.5099	4.3355	-3.49868	20.189	0.0884693	228.204
	nodulin MtN21/EamA-like transporter family protein	3	43620857	43624130	+	Medtr3g095460.1_cds_1	CDS	0.875111	4.49906	4.19087	-4.33322	-4.54189	-4.6619	3.18835	-4.51234	9.11565	0.0438179	208.035
R3-MYB	myb transcription factor	2	37413934	37414816	-	Medtr2g088730.1_cds_1	CDS	4.26506	5.38906	4.89481	-4.33322	-0.689446	-3.5099	4.84964	-2.84419	28.8329	0.139256	207.049
	soluble acid invertase FRUCT2	3	1569741	1574987	+	Medtr3g008530.1_cds_1	CDS	3.9655	4.69053	4.34553	-4.33322	-0.389886	-3.5099	4.33385	-2.74433	20.166	0.149236	135.128
	early nodulin-like protein	4	29848869	29850085	+	Medtr4g077787.1_cds_1	CDS	1.50898	3.6864	2.84983	-4.33322	-4.38989	-3.5099	2.68174	-4.07767	6.41628	0.0592243	108.339
	pathogenesis-related protein bet V I family protein	6	10796892	10797938	-	Medtr6g033450.1_cds_1	CDS	2.71757	2.15818	1.79094	-4.33322	-4.54189	-4.6619	2.22223	-4.51234	4.66614	0.0438179	106.489
TrMYB133-like	myb transcription factor	4	33337240	33340075	+	Medtr4g485530.1_cds_1	CDS	3.78531	5.1522	4.54879	-4.33322	-0.302423	-1.5099	4.49544	-2.04851	22.556	0.241733	93.3093
	ankyrin repeat protein	7	39943277	39945382	+	Medtr7g099570.1_cds_1	CDS	1.44339	3.6864	3.25764	-4.33322	-1.58253	-4.6619	2.79581	-3.52588	6.94421	0.0868167	79.987
	hypothetical protein	1	42305705	42307257	+	Medtr1g094130.2_cds_1	CDS	3.95964	6.91792	7.90265	0.462639	0.195076	-0.809456	6.26007	-0.0505801	76.6424	0.965548	79.3771
	peroxidase family protein	2	37433869	37435699	+	Medtr2g088770.1_cds_1	CDS	1.26506	2.82428	3.62101	-4.33322	-2.80492	-3.5099	2.57012	-3.54935	5.93857	0.0854162	69.5251
TrMYB134-like	myb transcription factor	5	34066783	34068495	-	Medtr5g079670.1_cds_1	CDS	5.07241	5.52356	5.01548	-3.18122	1.61011	-1.05046	5.20382	-0.873856	36.8557	0.545687	67.5401
	peroxidase family protein	2	11117626	11119722	+	Medtr2g029750.1_cds_1	CDS	1.71757	4.13413	4.7834	-4.33322	-1.38989	-1.70254	3.54504	-2.47522	11.6724	0.17984	64.9047
	phosphate-responsive 1 family protein	3	33810736	33811961	+	Medtr3g074830.1_cds_1	CDS	3.90587	5.72816	5.34382	-2.59625	0.468095	-0.809456	4.99262	-0.979205	31.8367	0.507259	62.7621
	aspartic proteinase nepenthesin-like protein	3	46229075	46230886	+	Medtr3g100500.1_cds_1	CDS	-1.66094	2.73916	3.24306	-4.33322	-4.54189	-4.6619	1.44043	-4.51234	2.71401	0.0438179	61.9385
	Defensin MtDef1.1/MtDef1.2	2	33435244	33435770	+	Medtr2g079440.1_cds_1	CDS	1.10459	3.27823	2.3892	-4.33322	-4.54189	-2.18797	2.25734	-3.68769	4.7811	0.0776058	61.6075
	nodulin MtN21/EamA-like transporter family protein	4	54031155	54034695	+	Medtr4g129650.1_cds_6	CDS	2.26506	3.57023	3.36248	-2.59625	-4.54189	-0.809456	3.06592	-2.6492	8.37403	0.159408	52.5319
AT	malonyl-CoA:isoflavone 7-O-glucoside malonyltransferase	6	5493735	5495127	+	Medtr6g015830.1_cds_1	CDS	6.15924	8.00357	7.58824	0.140711	4.03638	1.32299	7.25035	1.83336	152.255	3.56366	42.7243
	xyloglucan endotransglucosylase/hydrolase family protein	7	32717094	32719214	+	Medtr7g084770.1_cds_1	CDS	3.48474	4.56574	4.22834	-2.59625	-0.302423	-1.05046	4.09294	-1.31638	17.0647	0.401541	42.4979
	papain family cysteine protease	4	39283313	39286264	+	Medtr4g094918.1_cds_1	CDS	2.81155	3.12196	2.76056	-4.18122	-0.689446	-2.5099	2.89802	-2.46019	7.45404	0.181723	41.0187
	hypothetical protein	4	39693836	39695831	-	Medtr4g095280.1_cds_1	CDS	2.08322	4.23932	4.25401	-2.18122	-1.58253	-1.70254	3.52551	-1.8221	11.5156	0.28281	40.7184
	Lipid transfer protein	3	49331065	49331877	+	Medtr3g106750.1_cds_1	CDS	1.82448	4.35566	4.26487	-3.18122	-1.21996	-1.05046	3.48167	-1.81721	11.1709	0.283768	39.3662
CHS	chalcone and stilbene synthase family protein	3	37858368	37860174	-	Medtr3g083910.1_cds_1	CDS	8.35614	9.23552	8.88487	1.90625	5.6989	3.09002	8.82551	3.56506	453.674	11.8356	38.3315
	CAP%2C cysteine-rich secretory protein%2C antigen 5	2	2451480	2452041	+	Medtr2g010580.1_cds_1	CDS	1.54069	1.89753	2.63224	-3.18122	-3.38989	-2.92493	2.02349	-3.16535	4.06565	0.111464	36.4749
F3'H	flavonoid hydroxylase	4	45477291	45481844	+	Medtr4g109470.1_cds_1	CDS	8.37605	9.20969	8.63207	1.49121	6.01206	3.25166	8.73927	3.58497	427.349	12.0001	35.6121
	gibberellin-regulated family protein	4	44104817	44105867	-	Medtr4g106860.1_cds_1	CDS	2.22658	2.72313	2.3892	-4.33322	-2.38989	-1.33997	2.4463	-2.68769	5.45018	0.155212	35.1145
	patatin-like phospholipase	8	1297994	1301596	+	Medtr8g007140.1_cds_1	CDS	-1.17552	3.88677	4.758	-2.59625	-0.219961	-4.5099	2.48975	-2.44204	5.61682	0.184024	30.5223
CHS	chalcone and stilbene synthase family protein	3	37862361	37864013	-	Medtr3g083920.1_cds_1	CDS	5.90435	6.70997	6.3301	0.626138	2.89552	0.66003	6.31481	1.39389	79.6061	2.62787	30.293
	expansin A10	4	23856595	23859315	-	Medtr4g063975.1_cds_1	CDS	2.58698	2.82428	3.47276	-2.59625	0.310554	-3.5099	2.96134	-1.93187	7.78848	0.26209	29.7168
	xyloglucan endotransglucosylase/hydrolase family protein	8	26900596	26902753	-	Medtr8g064180.1_cds_1	CDS	0.476561	4.89931	4.89014	-0.181217	-1.21996	-2.92493	3.422	-1.44204	10.7183	0.368047	29.1221
	asparagine synthetase [glutamine-hydrolyzing] protein	3	25963750	25968920	-	Medtr3g464580.1_cds_1	CDS	7.0906	4.48724	3.56353	2.00861	-1.21996	0.133961	5.04712	0.307536	33.0625	1.23759	26.7152
GST	glutathione S-transferase%2C amine-terminal domain protein	3	29161367	29163606	-	Medtr3g064700.1_cds_1	CDS	7.41641	8.35891	7.93644	0.948066	5.78504	2.89098	7.90392	3.20803	239.506	9.24088	25.9181
	myo-inositol oxygenase	8	4934684	4939107	-	Medtr8g015220.1_cds_11	CDS	2.93599	2.2946	1.90641	-2.59625	-1.80492	-2.5099	2.379	-2.30369	5.20177	0.202544	25.6821
F3H	naringenin 3-dioxygenase (flavanone-3-hydroxylase)	8	32089984	32093105	-	Medtr8g075890.1_cds_1	CDS	7.27864	8.13773	7.65684	1.34234	5.06338	2.68978	7.69107	3.03184	206.653	8.1785	25.2679
	albumin-2 protein	4	42471033	42471743	-	Medtr4g102470.1_cds_1	CDS	0.717569	2.80917	2.33526	-2.18122	-1.38989	-4.5099	1.954	-2.69367	3.87447	0.15457	25.0661
	lignin biosynthetic peroxidase	2	35279696	35282365	-	Medtr2g084010.1_cds_1	CDS	3.02836	3.42914	3.8784	-1.18122	-0.689446	-1.70254	3.4453	-1.19107	10.8928	0.437979	24.8706
3GT (UGT78G1)	flavonoid glucosyltransferase	4	53564535	53568291	-	Medtr4g128690.1_cds_1	CDS	6.91649	8.75119	8.4211	1.51922	5.5245	3.2383	8.02959	3.42734	261.306	10.758	24.2894
	glucose-6-phosphate 1-epimerase-like protein	4	36805878	36809703	+	Medtr4g092780.1_cds_3	CDS	1.06152	2.61435	2.1756	-4.18122	-1.38989	-2.18797	1.95049	-2.58636	3.86507	0.166506	23.2128
	lignin biosynthetic peroxidase	2	35289111	35291212	-	Medtr2g084020.1_cds_1	CDS	2.54069	3.63592	4.12484	-0.721785	-0.582531	-1.92493	3.43382	-1.07642	10.8064	0.474205	22.7885
	LRR receptor-like kinase family protein	2	41997376	41999106	-	Medtr2g098250.1_cds_1	CDS	2.35698	3.61869	3.92022	0.462639	-1.06796	-2.92493	3.29863	-1.17675	9.83982	0.442347	22.2446
	ATP-citrate synthase alpha chain protein	2	26608233	26612521	-	Medtr2g062920.3_cds_15	CDS	6.98291	8.50946	7.94181	2.10419	5.25217	2.66003	7.8114	3.33879	224.628	10.1176	22.2018
	raffinose synthase or seed inhibition protein	4	47613234	47617371	-	Medtr4g115330.5_cds_3	CDS	4.08859	3.42914	2.33526	0.2111	-2.38989	-1.18797	3.28433	-1.12225	9.74276	0.459377	21.2087
	GASA/GAST/Snakin	7	35649513	35650637	-	Medtr7g090590.1_cds_1	CDS	0.104593	4.41424	5.11687	1.24505	-1.80492	-2.92493	3.2119	-1.1616	9.2657	0.447016	20.7279
DFR	dihydroflavonol 4-reductase	1	7164068	7167077	-	Medtr1g022445.1_cds_1	CDS	7.80788	9.3122	8.83518	2.57367	6.15604	4.23157	8.65176	4.32043	402.196	19.9792	20.1307
	multi-copper oxidase-like protein	4	28938442	28942582	-	Medtr4g075690.1_cds_1	CDS	2.54069	3.21086	3.70316	-1.59625	-0.219961	-1.70254	3.15157	-1.17292	8.88622	0.443523	20.0355
ANS	leucoanthocyanidin dioxygenase-like protein	5	3196895	3199385	+	Medtr5g011250.1_cds_1	CDS	8.50069	9.84416	9.39888	3.0476	6.85329	5.04853	9.24791	4.98314	607.993	31.6282	19.2232
	hypothetical protein	5	40023444	40026536	-	Medtr5g091720.4_cds_14	CDS	3.86888	5.56687	5.14849	-0.859289	2.19508	0.577568	4.86141	0.637785	29.0691	1.55594	18.6826
	hypothetical protein	4	48185378	48186851	+	Medtr4g116360.1_cds_1	CDS	2.64649	3.14621	3.08044	-0.181217	-2.06796	-1.18797	2.95771	-1.14571	7.76891	0.451966	17.1891
	saposin B domain protein	7	26989815	26995338	+	Medtr7g072560.2_cds_8	CDS	6.07918	6.3827	6.12782	1.10418	2.89552	2.37275	6.19656	2.12415	73.3418	4.35946	16.8236
	calmodulin-binding family protein	8	35620952	35624640	-	Medtr8g085900.1_cds_2	CDS	1.47656	3.67394	3.43479	-1.01129	-0.804924	-1.70254	2.86177	-1.17292	7.26905	0.443523	16.3893
	RAB GTPase-like protein A5B	8	43573270	43575571	-	Medtr8g103550.1_cds_1	CDS	3.91195	3.17005	2.29344	-1.85929	0.517004	-1.33997	3.12515	-0.894085	8.72494	0.538088	16.2147
	ubiquitin-protein ligase%2C putative	1	5420514	5422995	-	Medtr1g018650.1_cds_1	CDS	3.28392	5.32412	4.82314	-1.37386	2.23947	0.534499	4.47706	0.466702	22.2705	1.38195	16.1153
	linoleate 13S-lipoxygenase 2-1%2C related protein	3	35719843	35725300	+	Medtr3g079450.2_cds_10	CDS	2.79849	4.73717	4.83047	1.46264	0.25397	-1.05046	4.12204	0.222048	17.4124	1.16639	14.9284
	hypothetical protein	4	48239419	48240229	-	Medtr4g116440.1_cds_1	CDS	6.00723	4.08167	3.24306	0.519223	1.1647	0.0136667	4.44399	0.565864	21.7657	1.48027	14.7039
	major intrinsic protein (MIP) family transporter	7	40834269	40836017	-	Medtr7g101190.1_cds_1	CDS	3.94787	5.86045	5.57811	1.49121	0.56431	1.82995	5.12881	1.29516	34.9885	2.45404	14.2575
	UAA transporter family protein	7	42255975	42258675	-	Medtr7g104290.1_cds_1	CDS	4.45176	5.83644	5.55912	-0.480777	3.28254	1.57757	5.28244	1.45978	38.92	2.75066	14.1493
	DNA-damage-repair/toleration DRT100-like protein	8	13451828	13453471	+	Medtr8g036920.1_cds_1	CDS	3.46834	2.96041	3.36921	-1.85929	0.310554	-0.117578	3.26599	-0.555438	9.61967	0.680451	14.1372
	CAP%2C cysteine-rich secretory protein%2C antigen 5	4	53588866	53589955	+	Medtr4g128750.1_cds_1	CDS	3.24595	5.57471	6.20691	1.06671	1.75986	0.738032	5.00919	1.1882	32.2045	2.27868	14.1329
	ATP-binding protein%2C putative	1	45292482	45295299	+	Medtr1g100880.1_cds_1	CDS	3.54069	4.87231	4.44119	-0.0937544	1.69758	0.0750671	4.28473	0.55963	19.4909	1.47389	13.2241
	pectinesterase/pectinesterase inhibitor	7	17775709	17778012	+	Medtr7g050870.1_cds_1	CDS	4.65375	3.77847	4.22464	0.342345	1.13368	0.0136667	4.21896	0.496562	18.6223	1.41085	13.1993
	pectate lyase family protein	1	17906812	17912121	+	Medtr1g047370.1_cds_1	CDS	3.16688	5.30271	5.89946	2.51922	1.1647	-0.422432	4.78968	1.08716	27.6591	2.12456	13.0187
CHS	chalcone and stilbene synthase family protein	2	24163022	24165750	-	Medtr2g058470.1_cds_1	CDS	5.59645	6.59961	5.89364	3.01845	2.55263	1.57757	6.0299	2.38288	65.3403	5.21578	12.5274
	adenosine/AMP deaminase	2	7934401	7937611	+	Medtr2g022780.3_cds_12	CDS	4.07241	4.70079	4.92251	2.49121	0.133676	0.396995	4.56524	1.00729	23.6741	2.01014	11.7774
CHS	chalcone and stilbene synthase family protein	5	1491469	1493177	+	Medtr5g007730.1_cds_1	CDS	6.6401	7.68872	7.53801	3.37337	5.17807	2.83883	7.28894	3.79676	156.383	13.8975	11.2526
	GDP-fucose protein O-fucosyltransferase	4	7746618	7750718	+	Medtr4g023030.1_cds_1	CDS	2.47899	4.17195	3.38906	0.0667104	-0.482996	0.133961	3.34667	-0.0941081	10.173	0.936851	10.8587
bHLH2	bHLH transcription factor	1	32096191	32103626	-	Medtr1g072320.1_cds_1	CDS	5.79192	6.72313	6.28012	1.90625	3.84373	2.75689	6.26505	2.83562	76.9076	7.13851	10.7736
MATE	MATE efflux family protein	1	6584225	6589072	-	Medtr1g021740.1_cds_1	CDS	6.10592	8.1231	7.71245	1.96853	5.89436	3.83883	7.31382	3.90057	159.104	14.9345	10.6535
	beta-xylosidase/alpha-L-arabinofuranosidase-like protein	2	1367059	1371918	-	Medtr2g008240.1_cds_1	CDS	6.07647	5.65717	5.08044	1.57367	2.78004	2.38492	5.6047	2.24621	48.661	4.74435	10.2566
	extensin-like repeat protein	4	10243140	10244416	+	Medtr4g029600.1_cds_1	CDS	10.5267	10.7425	10.7978	7.68026	7.31575	7.15855	10.689	7.38485	1650.88	167.133	9.87764
	DUF642 family protein	2	6424750	6430318	+	Medtr2g019600.1_cds_1	CDS	2.88749	3.60126	3.80589	2.02824	-0.302423	-1.33997	3.43155	0.128614	10.7894	1.09324	9.8692
	expansin A10	3	27476444	27478431	-	Medtr3g466760.1_cds_1	CDS	2.70363	5.11276	5.5264	2.72567	0.780039	-0.0504637	4.4476	1.15175	21.8203	2.22183	9.82084
AT	malonyl-CoA:isoflavone 7-O-glucoside malonyltransferase	6	5524674	5526056	+	Medtr6g015850.1_cds_1	CDS	3.20695	4.06586	3.55175	-0.480777	1.61011	-0.117578	3.60819	0.337253	12.1948	1.26335	9.65273
	cyanogenic beta-glucosidase%2C putative	4	24998664	25002830	+	Medtr4g066240.3_cds_1	CDS	5.25075	4.47054	4.25401	2.56025	1.1647	0.619388	4.65843	1.44811	25.2538	2.72851	9.25554
	xylose isomerase	4	53621554	53628047	+	Medtr4g128840.1_cds_2	CDS	7.7318	6.83131	6.20785	3.98369	3.72386	3.5508	6.92365	3.75278	121.402	13.4803	9.00591
	sesquiterpene synthase	2	37615391	37620144	+	Medtr2g089120.1_cds_1	CDS	6.15284	4.11276	3.75544	2.60014	0.895516	1.01367	4.67368	1.50311	25.5222	2.83453	9.00403
	hypothetical protein	7	43952982	43955575	-	Medtr7g108080.1_cds_1	CDS	4.89977	4.1432	3.30751	0.519223	1.69758	0.66003	4.11683	0.958943	17.3496	1.94389	8.9252
CHI	chalcone-flavanone isomerase family protein	1	52333273	52334916	-	Medtr1g115870.1_cds_1	CDS	5.24595	7.09223	6.82925	2.97865	4.15701	2.61939	6.38914	3.25168	83.8154	9.52477	8.79973
	hypothetical protein	5	14074645	14075917	+	Medtr5g032670.1_cds_1	CDS	4.73137	5.84942	5.83047	1.65167	2.95884	2.43262	5.47042	2.34771	44.3364	5.09016	8.71021
	3'-N-debenzoyl-2'-deoxytaxol benzoyltransferase	2	4568068	4570288	-	Medtr2g015430.1_cds_1	CDS	3.33906	5.1906	4.92251	0.519223	2.41747	1.16253	4.48406	1.36641	22.3787	2.57828	8.67972
	pectinesterase/pectinesterase inhibitor	8	8379969	8385831	-	Medtr8g023310.1_cds_1	CDS	3.25553	5.58583	5.80092	2.66427	1.63248	1.07507	4.88076	1.79061	29.4616	3.4596	8.51587
	glycoside hydrolase family 1 protein	7	18058241	18066934	-	Medtr7g051510.1_cds_1	CDS	5.54461	7.27067	6.81515	1.65167	5.22298	3.54539	6.54348	3.47335	93.2788	11.1066	8.39849
	ABA-responsive protein	2	13541138	13542216	+	Medtr2g035220.1_cds_1	CDS	4.35252	4.2051	3.92935	1.77298	0.819567	0.738032	4.16232	1.11019	17.9054	2.15875	8.29436
	extensin-like repeat protein	4	10216857	10218547	+	Medtr4g029550.1_cds_1	CDS	6.48677	5.30675	5.49753	2.80747	3.15701	2.20435	5.76368	2.72294	54.3302	6.60218	8.22914
	DUF4228 domain protein	3	35276942	35278238	+	Medtr3g078300.2_cds_4	CDS	5.10989	3.04667	2.90641	0.725673	0.517004	0.738032	3.68766	0.660237	12.8853	1.58034	8.15351
	CAP%2C cysteine-rich secretory protein%2C antigen 5	5	7012828	7013595	+	Medtr5g018770.1_cds_1	CDS	2.0395	4.32943	4.23204	1.60014	-0.067958	0.0136667	3.53365	0.515284	11.5807	1.42928	8.10252
	stem-specific TSJT1-like protein	2	3488102	3490098	+	Medtr2g013140.2_cds_7	CDS	6.89365	5.41549	4.51583	3.41124	2.26833	2.16253	5.60832	2.61403	48.7835	6.12212	7.9684
	E3 ubiquitin-protein ligase RMA1H1-like protein	8	23514789	23517772	-	Medtr8g465910.1_cds_2	CDS	4.15156	4.17005	2.9339	1.77298	-0.302423	0.847657	3.75183	0.772737	13.4715	1.70851	7.88493
	ABA-responsive protein	2	13529686	13531292	+	Medtr2g035190.1_cds_1	CDS	5.86105	4.75698	4.63224	2.44814	1.61011	2.28452	5.08342	2.11426	33.905	4.32967	7.83084
	pectate lyase family protein	4	43130399	43132759	+	Medtr4g104320.1_cds_1	CDS	2.88749	6.23296	6.7419	3.1134	2.365	1.4901	5.28745	2.32284	39.0554	5.00315	7.80617
	expansin A10	3	27487700	27489977	-	Medtr3g466790.1_cds_1	CDS	3.09395	5.51194	5.96086	3.29452	1.443	0.981958	4.85558	1.90649	28.9519	3.74897	7.72263
	phloem filament protein PP1	4	55865577	55865930	+	Medtr4g133540.1_cds_1	CDS	4.54461	5.12501	4.88311	1.72567	2.14927	1.96584	4.85091	1.94693	28.8582	3.85553	7.48489
	pfkB family carbohydrate kinase	2	42375015	42377509	+	Medtr2g098950.1_cds_1	CDS	3.64649	4.38906	4.10483	1.43349	1.28254	0.916369	4.04679	1.2108	16.5275	2.31466	7.14034
	papain family cysteine protease	4	26764609	26766750	+	Medtr4g071060.1_cds_1	CDS	7.6474	5.99002	5.50366	2.83001	4.49886	3.34809	6.38036	3.55898	83.3066	11.7859	7.06835
	proline dehydrogenase	7	6488219	6491368	+	Medtr7g020820.1_cds_1	CDS	5.06698	7.25264	7.08454	4.52959	3.94103	2.5345	6.46805	3.66837	88.5273	12.7142	6.96285
	long-chain fatty acyl CoA ligase	1	38763334	38769641	+	Medtr1g086600.1_cds_1	CDS	2.42652	6.47413	6.16983	2.35794	2.0195	2.47879	5.0235	2.28541	32.5254	4.87503	6.67184
	glycoside hydrolase family 18 protein	3	51479067	51483333	-	Medtr3g110310.1_cds_1	CDS	5.61704	5.1537	5.32319	2.53303	2.8769	2.54539	5.36464	2.65177	41.202	6.28439	6.55625
	DUF538 family protein	7	18693287	18695852	-	Medtr7g053107.2_cds_1	CDS	4.87822	6.17669	6.00256	3.93772	2.55263	2.45589	5.68582	2.98208	51.4757	7.90125	6.51489
	pathogenesis-related protein bet V I family protein	4	50078482	50079473	-	Medtr4g120970.1_cds_1	CDS	4.67177	4.25612	4.0598	1.74952	2.40453	0.812033	4.32923	1.65536	20.1015	3.15002	6.38139
CHS	chalcone and stilbene synthase family protein	1	44127878	44129689	+	Medtr1g098140.1_cds_1	CDS	4.42652	4.59025	4.73736	2.94807	1.94996	0.882422	4.58471	1.92682	23.9958	3.80215	6.31111
	albumin-2 protein	6	15964147	15965214	+	Medtr6g045077.1_cds_1	CDS	3.61704	3.69464	3.71904	1.65167	1.54085	-0.117578	3.67691	1.02498	12.7897	2.03493	6.28507
	auxin-binding protein ABP19a	8	7259905	7260934	+	Medtr8g020590.1_cds_1	CDS	2.24595	7.3198	7.86001	3.81878	3.33803	2.34809	5.80859	3.1683	56.0479	8.98987	6.23456
	beta-galactosidase	8	5450125	5456641	+	Medtr8g016230.1_cds_1	CDS	5.54069	6.53967	5.94857	4.2068	2.13368	3.96584	6.00964	3.43544	64.4291	10.8186	5.95542
	ABA-responsive protein	2	13536287	13538127	+	Medtr2g035210.1_cds_1	CDS	5.17448	6.87503	6.77583	4.25341	3.77502	3.14832	6.27511	3.72558	77.4457	13.2285	5.85444
PAL	phenylalanine ammonia-lyase-like protein	5	43214679	43217796	+	Medtr5g098720.1_cds_1	CDS	5.96257	6.21731	5.87013	4.57033	3.39147	2.50133	6.01667	3.48771	64.7438	11.2177	5.77155
	Na+/H+ exchanger 1	1	36646969	36651054	+	Medtr1g082440.1_cds_1	CDS	3.79192	5.40673	4.98952	1.40375	3.23947	2.17661	4.72939	2.27327	26.527	4.83419	5.48738
3GT (UGT73B4)	UDP-glucosyltransferase family protein	4	48964532	48966686	-	Medtr4g117980.1_cds_1	CDS	4.05605	4.87413	4.41543	1.62614	2.43029	2.24499	4.44853	2.10047	21.8344	4.2885	5.09139
	transmembrane amino acid transporter family protein	6	7976351	7981977	-	Medtr6g022790.1_cds_1	CDS	6.24595	4.21373	4.11287	3.68297	2.517	1.4901	4.85751	2.56336	28.9906	5.91082	4.90467
	fructan exohydrolase	1	4141021	4143821	-	Medtr1g015980.1_cds_1	CDS	5.36143	3.99086	3.64892	3.10419	1.69758	1.5345	4.33373	2.11209	20.1643	4.32316	4.66426
	WEAK movement UNDER BLUE LIGHT-like protein	8	30016750	30019480	+	Medtr8g070840.1_cds_2	CDS	2.22658	2.92582	3.18326	4.63577	5.27367	5.56425	2.77855	5.15789	6.86163	35.7011	0.192197
	cytochrome P450 family 87 protein	2	2292738	2294592	+	Medtr2g010250.1_cds_1	CDS	3.12565	1.38906	1.90641	4.11799	4.822	4.98196	2.14038	4.64065	4.40877	24.9445	0.176743
	beta-amylase	2	37553849	37558591	+	Medtr2g089030.1_cds_1	CDS	2.82448	2.15818	3.01333	4.18073	5.95219	5.75337	2.66533	5.29543	6.34373	39.272	0.161533
	myo-inositol 1-phosphate synthase	8	38077428	38081222	+	Medtr8g091320.1_cds_1	CDS	8.33313	6.01245	6.96197	9.81966	10.7586	11.1349	7.10252	10.571	137.427	1521.23	0.090339
	GDSL-like lipase/acylhydrolase	7	25108352	25111201	-	Medtr7g068550.1_cds_1	CDS	4.15668	2.08481	0.575209	4.65799	6.80672	6.70806	2.27223	6.05759	4.8307	66.6064	0.0725261
	hypothetical protein	1	12457041	12457582	+	Medtr1g034270.1_cds_1	CDS	-0.812945	-2.17572	-2.79402	3.24505	3.01099	1.67993	-1.92756	2.64532	0.262873	6.25636	0.0420169
	early light-induced-like protein	1	46470609	46471653	+	Medtr1g102830.1_cds_1	CDS	-0.282431	-3.17572	-3.37899	0.626138	2.6654	4.07882	-2.27905	2.45678	0.206034	5.48992	0.0375295
