# Supplementary material for: Infiltration-RNAseq: transcriptome profiling of Agrobacterium-mediated infiltration of transcription factors to discover gene function and expression networks in plants
Source: Plant Methods. 2016 Oct 19;12:41. doi: 10.1186/s13007-016-0141-7 (PMC5069895; doi:10.1186/s13007-016-0141-7)
Supplement: Supplementary file 2 — Additional file 2: Table S2. Significantly differentially expressed Medicago truncatula genes (P-value <0.05) between Control and LAP1 replicate sets, falling into hierarchical cluster 1. [file 13007_2016_141_MOESM2_ESM.xlsx]

## Sheet: Cluster 1
Table S2
Short name	Probe	Chromosome	Start	End	Strand	Index	ID	Type	35S:LAP1_1	35S:LAP1_2	35S:LAP1_3	35S:COla	35S:COlf	35S:FTa1plusFD	Average LAP1	Average Control	Inverse log2 LAP1	Inverse log2 Control	Fold Change
	hypothetical protein	1	42305705	42307257	+	21	Medtr1g094130.2_cds_1	CDS	3.95964	6.91792	7.90265	0.462639	0.195076	-0.809456	6.26007	-0.0505801	76.6424	0.965548	79.3771
AT	malonyl-CoA:isoflavone 7-O-glucoside malonyltransferase	6	5493735	5495127	+	2	Medtr6g015830.1_cds_1	CDS	6.15924	8.00357	7.58824	0.140711	4.03638	1.32299	7.25035	1.83336	152.255	3.56366	42.7243
CHS	chalcone and stilbene synthase family protein	3	37862361	37864013	-	1	Medtr3g083920.1_cds_1	CDS	5.90435	6.70997	6.3301	0.626138	2.89552	0.66003	6.31481	1.39389	79.6061	2.62787	30.293
	asparagine synthetase [glutamine-hydrolyzing] protein	3	25963750	25968920	-	22	Medtr3g464580.1_cds_1	CDS	7.0906	4.48724	3.56353	2.00861	-1.21996	0.133961	5.04712	0.307536	33.0625	1.23759	26.7152
	hypothetical protein	5	40023444	40026536	-	52	Medtr5g091720.4_cds_14	CDS	3.86888	5.56687	5.14849	-0.859289	2.19508	0.577568	4.86141	0.637785	29.0691	1.55594	18.6826
	saposin B domain protein	7	26989815	26995338	+	12	Medtr7g072560.2_cds_8	CDS	6.07918	6.3827	6.12782	1.10418	2.89552	2.37275	6.19656	2.12415	73.3418	4.35946	16.8236
	ubiquitin-protein ligase%2C putative	1	5420514	5422995	-	51	Medtr1g018650.1_cds_1	CDS	3.28392	5.32412	4.82314	-1.37386	2.23947	0.534499	4.47706	0.466702	22.2705	1.38195	16.1153
	linoleate 13S-lipoxygenase 2-1%2C related protein	3	35719843	35725300	+	38	Medtr3g079450.2_cds_10	CDS	2.79849	4.73717	4.83047	1.46264	0.25397	-1.05046	4.12204	0.222048	17.4124	1.16639	14.9284
	hypothetical protein	4	48239419	48240229	-	25	Medtr4g116440.1_cds_1	CDS	6.00723	4.08167	3.24306	0.519223	1.1647	0.0136667	4.44399	0.565864	21.7657	1.48027	14.7039
	major intrinsic protein (MIP) family transporter	7	40834269	40836017	-	53	Medtr7g101190.1_cds_1	CDS	3.94787	5.86045	5.57811	1.49121	0.56431	1.82995	5.12881	1.29516	34.9885	2.45404	14.2575
	UAA transporter family protein	7	42255975	42258675	-	47	Medtr7g104290.1_cds_1	CDS	4.45176	5.83644	5.55912	-0.480777	3.28254	1.57757	5.28244	1.45978	38.92	2.75066	14.1493
	CAP%2C cysteine-rich secretory protein%2C antigen 5	4	53588866	53589955	+	42	Medtr4g128750.1_cds_1	CDS	3.24595	5.57471	6.20691	1.06671	1.75986	0.738032	5.00919	1.1882	32.2045	2.27868	14.1329
	ATP-binding protein%2C putative	1	45292482	45295299	+	48	Medtr1g100880.1_cds_1	CDS	3.54069	4.87231	4.44119	-0.0937544	1.69758	0.0750671	4.28473	0.55963	19.4909	1.47389	13.2241
	pectinesterase/pectinesterase inhibitor	7	17775709	17778012	+	24	Medtr7g050870.1_cds_1	CDS	4.65375	3.77847	4.22464	0.342345	1.13368	0.0136667	4.21896	0.496562	18.6223	1.41085	13.1993
	pectate lyase family protein	1	17906812	17912121	+	40	Medtr1g047370.1_cds_1	CDS	3.16688	5.30271	5.89946	2.51922	1.1647	-0.422432	4.78968	1.08716	27.6591	2.12456	13.0187
CHS	chalcone and stilbene synthase family protein	2	24163022	24165750	-	17	Medtr2g058470.1_cds_1	CDS	5.59645	6.59961	5.89364	3.01845	2.55263	1.57757	6.0299	2.38288	65.3403	5.21578	12.5274
	adenosine/AMP deaminase	2	7934401	7937611	+	36	Medtr2g022780.3_cds_12	CDS	4.07241	4.70079	4.92251	2.49121	0.133676	0.396995	4.56524	1.00729	23.6741	2.01014	11.7774
bHLH2	bHLH transcription factor	1	32096191	32103626	-	13	Medtr1g072320.1_cds_1	CDS	5.79192	6.72313	6.28012	1.90625	3.84373	2.75689	6.26505	2.83562	76.9076	7.13851	10.7736
	beta-xylosidase/alpha-L-arabinofuranosidase-like protein	2	1367059	1371918	-	8	Medtr2g008240.1_cds_1	CDS	6.07647	5.65717	5.08044	1.57367	2.78004	2.38492	5.6047	2.24621	48.661	4.74435	10.2566
	DUF642 family protein	2	6424750	6430318	+	37	Medtr2g019600.1_cds_1	CDS	2.88749	3.60126	3.80589	2.02824	-0.302423	-1.33997	3.43155	0.128614	10.7894	1.09324	9.8692
	expansin A10	3	27476444	27478431	-	41	Medtr3g466760.1_cds_1	CDS	2.70363	5.11276	5.5264	2.72567	0.780039	-0.0504637	4.4476	1.15175	21.8203	2.22183	9.82084
AT	malonyl-CoA:isoflavone 7-O-glucoside malonyltransferase	6	5524674	5526056	+	49	Medtr6g015850.1_cds_1	CDS	3.20695	4.06586	3.55175	-0.480777	1.61011	-0.117578	3.60819	0.337253	12.1948	1.26335	9.65273
	cyanogenic beta-glucosidase%2C putative	4	24998664	25002830	+	34	Medtr4g066240.3_cds_1	CDS	5.25075	4.47054	4.25401	2.56025	1.1647	0.619388	4.65843	1.44811	25.2538	2.72851	9.25554
	xylose isomerase	4	53621554	53628047	+	7	Medtr4g128840.1_cds_2	CDS	7.7318	6.83131	6.20785	3.98369	3.72386	3.5508	6.92365	3.75278	121.402	13.4803	9.00591
	sesquiterpene synthase	2	37615391	37620144	+	33	Medtr2g089120.1_cds_1	CDS	6.15284	4.11276	3.75544	2.60014	0.895516	1.01367	4.67368	1.50311	25.5222	2.83453	9.00403
	hypothetical protein	7	43952982	43955575	-	26	Medtr7g108080.1_cds_1	CDS	4.89977	4.1432	3.30751	0.519223	1.69758	0.66003	4.11683	0.958943	17.3496	1.94389	8.9252
CHI	chalcone-flavanone isomerase family protein	1	52333273	52334916	-	14	Medtr1g115870.1_cds_1	CDS	5.24595	7.09223	6.82925	2.97865	4.15701	2.61939	6.38914	3.25168	83.8154	9.52477	8.79973
	hypothetical protein	5	14074645	14075917	+	11	Medtr5g032670.1_cds_1	CDS	4.73137	5.84942	5.83047	1.65167	2.95884	2.43262	5.47042	2.34771	44.3364	5.09016	8.71021
	3'-N-debenzoyl-2'-deoxytaxol benzoyltransferase	2	4568068	4570288	-	50	Medtr2g015430.1_cds_1	CDS	3.33906	5.1906	4.92251	0.519223	2.41747	1.16253	4.48406	1.36641	22.3787	2.57828	8.67972
	pectinesterase/pectinesterase inhibitor	8	8379969	8385831	-	44	Medtr8g023310.1_cds_1	CDS	3.25553	5.58583	5.80092	2.66427	1.63248	1.07507	4.88076	1.79061	29.4616	3.4596	8.51587
	ABA-responsive protein	2	13541138	13542216	+	30	Medtr2g035220.1_cds_1	CDS	4.35252	4.2051	3.92935	1.77298	0.819567	0.738032	4.16232	1.11019	17.9054	2.15875	8.29436
	extensin-like repeat protein	4	10216857	10218547	+	10	Medtr4g029550.1_cds_1	CDS	6.48677	5.30675	5.49753	2.80747	3.15701	2.20435	5.76368	2.72294	54.3302	6.60218	8.22914
	DUF4228 domain protein	3	35276942	35278238	+	23	Medtr3g078300.2_cds_4	CDS	5.10989	3.04667	2.90641	0.725673	0.517004	0.738032	3.68766	0.660237	12.8853	1.58034	8.15351
	CAP%2C cysteine-rich secretory protein%2C antigen 5	5	7012828	7013595	+	39	Medtr5g018770.1_cds_1	CDS	2.0395	4.32943	4.23204	1.60014	-0.067958	0.0136667	3.53365	0.515284	11.5807	1.42928	8.10252
	stem-specific TSJT1-like protein	2	3488102	3490098	+	4	Medtr2g013140.2_cds_7	CDS	6.89365	5.41549	4.51583	3.41124	2.26833	2.16253	5.60832	2.61403	48.7835	6.12212	7.9684
	E3 ubiquitin-protein ligase RMA1H1-like protein	8	23514789	23517772	-	27	Medtr8g465910.1_cds_2	CDS	4.15156	4.17005	2.9339	1.77298	-0.302423	0.847657	3.75183	0.772737	13.4715	1.70851	7.88493
	ABA-responsive protein	2	13529686	13531292	+	3	Medtr2g035190.1_cds_1	CDS	5.86105	4.75698	4.63224	2.44814	1.61011	2.28452	5.08342	2.11426	33.905	4.32967	7.83084
	pectate lyase family protein	4	43130399	43132759	+	46	Medtr4g104320.1_cds_1	CDS	2.88749	6.23296	6.7419	3.1134	2.365	1.4901	5.28745	2.32284	39.0554	5.00315	7.80617
	expansin A10	3	27487700	27489977	-	43	Medtr3g466790.1_cds_1	CDS	3.09395	5.51194	5.96086	3.29452	1.443	0.981958	4.85558	1.90649	28.9519	3.74897	7.72263
	phloem filament protein PP1	4	55865577	55865930	+	56	Medtr4g133540.1_cds_1	CDS	4.54461	5.12501	4.88311	1.72567	2.14927	1.96584	4.85091	1.94693	28.8582	3.85553	7.48489
	pfkB family carbohydrate kinase	2	42375015	42377509	+	31	Medtr2g098950.1_cds_1	CDS	3.64649	4.38906	4.10483	1.43349	1.28254	0.916369	4.04679	1.2108	16.5275	2.31466	7.14034
	papain family cysteine protease	4	26764609	26766750	+	6	Medtr4g071060.1_cds_1	CDS	7.6474	5.99002	5.50366	2.83001	4.49886	3.34809	6.38036	3.55898	83.3066	11.7859	7.06835
	proline dehydrogenase	7	6488219	6491368	+	16	Medtr7g020820.1_cds_1	CDS	5.06698	7.25264	7.08454	4.52959	3.94103	2.5345	6.46805	3.66837	88.5273	12.7142	6.96285
	long-chain fatty acyl CoA ligase	1	38763334	38769641	+	45	Medtr1g086600.1_cds_1	CDS	2.42652	6.47413	6.16983	2.35794	2.0195	2.47879	5.0235	2.28541	32.5254	4.87503	6.67184
	glycoside hydrolase family 18 protein	3	51479067	51483333	-	9	Medtr3g110310.1_cds_1	CDS	5.61704	5.1537	5.32319	2.53303	2.8769	2.54539	5.36464	2.65177	41.202	6.28439	6.55625
	DUF538 family protein	7	18693287	18695852	-	19	Medtr7g053107.2_cds_1	CDS	4.87822	6.17669	6.00256	3.93772	2.55263	2.45589	5.68582	2.98208	51.4757	7.90125	6.51489
	pathogenesis-related protein bet V I family protein	4	50078482	50079473	-	29	Medtr4g120970.1_cds_1	CDS	4.67177	4.25612	4.0598	1.74952	2.40453	0.812033	4.32923	1.65536	20.1015	3.15002	6.38139
CHS	chalcone and stilbene synthase family protein	1	44127878	44129689	+	35	Medtr1g098140.1_cds_1	CDS	4.42652	4.59025	4.73736	2.94807	1.94996	0.882422	4.58471	1.92682	23.9958	3.80215	6.31111
	albumin-2 protein	6	15964147	15965214	+	28	Medtr6g045077.1_cds_1	CDS	3.61704	3.69464	3.71904	1.65167	1.54085	-0.117578	3.67691	1.02498	12.7897	2.03493	6.28507
	auxin-binding protein ABP19a	8	7259905	7260934	+	0	Medtr8g020590.1_cds_1	CDS	2.24595	7.3198	7.86001	3.81878	3.33803	2.34809	5.80859	3.1683	56.0479	8.98987	6.23456
	beta-galactosidase	8	5450125	5456641	+	20	Medtr8g016230.1_cds_1	CDS	5.54069	6.53967	5.94857	4.2068	2.13368	3.96584	6.00964	3.43544	64.4291	10.8186	5.95542
	ABA-responsive protein	2	13536287	13538127	+	15	Medtr2g035210.1_cds_1	CDS	5.17448	6.87503	6.77583	4.25341	3.77502	3.14832	6.27511	3.72558	77.4457	13.2285	5.85444
PAL	phenylalanine ammonia-lyase-like protein	5	43214679	43217796	+	18	Medtr5g098720.1_cds_1	CDS	5.96257	6.21731	5.87013	4.57033	3.39147	2.50133	6.01667	3.48771	64.7438	11.2177	5.77155
	Na+/H+ exchanger 1	1	36646969	36651054	+	54	Medtr1g082440.1_cds_1	CDS	3.79192	5.40673	4.98952	1.40375	3.23947	2.17661	4.72939	2.27327	26.527	4.83419	5.48738
3GT (UGT73B4)	UDP-glucosyltransferase family protein	4	48964532	48966686	-	55	Medtr4g117980.1_cds_1	CDS	4.05605	4.87413	4.41543	1.62614	2.43029	2.24499	4.44853	2.10047	21.8344	4.2885	5.09139
	transmembrane amino acid transporter family protein	6	7976351	7981977	-	5	Medtr6g022790.1_cds_1	CDS	6.24595	4.21373	4.11287	3.68297	2.517	1.4901	4.85751	2.56336	28.9906	5.91082	4.90467
	fructan exohydrolase	1	4141021	4143821	-	32	Medtr1g015980.1_cds_1	CDS	5.36143	3.99086	3.64892	3.10419	1.69758	1.5345	4.33373	2.11209	20.1643	4.32316	4.66426
