# Supplementary material for: Infiltration-RNAseq: transcriptome profiling of Agrobacterium-mediated infiltration of transcription factors to discover gene function and expression networks in plants
Source: Plant Methods. 2016 Oct 19;12:41. doi: 10.1186/s13007-016-0141-7 (PMC5069895; doi:10.1186/s13007-016-0141-7)
Supplement: Supplementary file 3 — Additional file 3: Table S3. Significantly differentially expressed Medicago truncatula genes (P-value <0.05) between Control and LAP1 replicate sets, falling into hierarchical cluster 2. [file 13007_2016_141_MOESM3_ESM.xlsx]

## Sheet: Cluster 2
Table S3
Short name	Probe	Chromosome	Start	End	Strand	Index	ID	Type	35S:LAP1_1	35S:LAP1_2	35S:LAP1_3	35S:COla	35S:COlf	35S:FTa1plusFD	Average LAP1	Average Control	Inverse log2 LAP1	Inverse log2 Control	Fold Change
LAP1	R2R3-myb transcription factor	8	21305461	21306435	-	0	Medtr8g060940.1_cds_1	CDS	4.76532	6.20654	5.72299	-4.33322	-4.54189	-4.6619	5.56495	-4.51234	47.3388	0.0438179	1080.35
	auxin-binding protein ABP19b	2	6521217	6521993	+	2	Medtr2g019780.1_cds_1	CDS	1.87511	5.5431	5.34382	-4.33322	-4.54189	-4.6619	4.25401	-4.51234	19.0803	0.0438179	435.444
F3H	naringenin 3-dioxygenase (flavanone-3-hydroxylase)	8	32067080	32070076	-	12	Medtr8g075830.1_cds_1	CDS	3.36586	3.8355	3.3958	-4.33322	-4.38989	-4.6619	3.53239	-4.46167	11.5706	0.0453841	254.947
	polygalacturonase non-catalytic protein	3	35177928	35180318	+	1	Medtr3g078090.1_cds_1	CDS	1.22658	6.00915	5.77076	-4.18122	-1.80492	-4.5099	4.3355	-3.49868	20.189	0.0884693	228.204
	nodulin MtN21/EamA-like transporter family protein	3	43620857	43624130	+	3	Medtr3g095460.1_cds_1	CDS	0.875111	4.49906	4.19087	-4.33322	-4.54189	-4.6619	3.18835	-4.51234	9.11565	0.0438179	208.035
R3-MYB	myb transcription factor	2	37413934	37414816	-	34	Medtr2g088730.1_cds_1	CDS	4.26506	5.38906	4.89481	-4.33322	-0.689446	-3.5099	4.84964	-2.84419	28.8329	0.139256	207.049
	soluble acid invertase FRUCT2	3	1569741	1574987	+	35	Medtr3g008530.1_cds_1	CDS	3.9655	4.69053	4.34553	-4.33322	-0.389886	-3.5099	4.33385	-2.74433	20.166	0.149236	135.128
	early nodulin-like protein	4	29848869	29850085	+	10	Medtr4g077787.1_cds_1	CDS	1.50898	3.6864	2.84983	-4.33322	-4.38989	-3.5099	2.68174	-4.07767	6.41628	0.0592243	108.339
	pathogenesis-related protein bet V I family protein	6	10796892	10797938	-	11	Medtr6g033450.1_cds_1	CDS	2.71757	2.15818	1.79094	-4.33322	-4.54189	-4.6619	2.22223	-4.51234	4.66614	0.0438179	106.489
TrMYB133-like	myb transcription factor	4	33337240	33340075	+	33	Medtr4g485530.1_cds_1	CDS	3.78531	5.1522	4.54879	-4.33322	-0.302423	-1.5099	4.49544	-2.04851	22.556	0.241733	93.3093
	ankyrin repeat protein	7	39943277	39945382	+	8	Medtr7g099570.1_cds_1	CDS	1.44339	3.6864	3.25764	-4.33322	-1.58253	-4.6619	2.79581	-3.52588	6.94421	0.0868167	79.987
	peroxidase family protein	2	37433869	37435699	+	7	Medtr2g088770.1_cds_1	CDS	1.26506	2.82428	3.62101	-4.33322	-2.80492	-3.5099	2.57012	-3.54935	5.93857	0.0854162	69.5251
TrMYB134-like	myb transcription factor	5	34066783	34068495	-	37	Medtr5g079670.1_cds_1	CDS	5.07241	5.52356	5.01548	-3.18122	1.61011	-1.05046	5.20382	-0.873856	36.8557	0.545687	67.5401
	peroxidase family protein	2	11117626	11119722	+	20	Medtr2g029750.1_cds_1	CDS	1.71757	4.13413	4.7834	-4.33322	-1.38989	-1.70254	3.54504	-2.47522	11.6724	0.17984	64.9047
	phosphate-responsive 1 family protein	3	33810736	33811961	+	36	Medtr3g074830.1_cds_1	CDS	3.90587	5.72816	5.34382	-2.59625	0.468095	-0.809456	4.99262	-0.979205	31.8367	0.507259	62.7621
	aspartic proteinase nepenthesin-like protein	3	46229075	46230886	+	4	Medtr3g100500.1_cds_1	CDS	-1.66094	2.73916	3.24306	-4.33322	-4.54189	-4.6619	1.44043	-4.51234	2.71401	0.0438179	61.9385
	Defensin MtDef1.1/MtDef1.2	2	33435244	33435770	+	9	Medtr2g079440.1_cds_1	CDS	1.10459	3.27823	2.3892	-4.33322	-4.54189	-2.18797	2.25734	-3.68769	4.7811	0.0776058	61.6075
	nodulin MtN21/EamA-like transporter family protein	4	54031155	54034695	+	17	Medtr4g129650.1_cds_6	CDS	2.26506	3.57023	3.36248	-2.59625	-4.54189	-0.809456	3.06592	-2.6492	8.37403	0.159408	52.5319
	xyloglucan endotransglucosylase/hydrolase family protein	7	32717094	32719214	+	19	Medtr7g084770.1_cds_1	CDS	3.48474	4.56574	4.22834	-2.59625	-0.302423	-1.05046	4.09294	-1.31638	17.0647	0.401541	42.4979
	papain family cysteine protease	4	39283313	39286264	+	14	Medtr4g094918.1_cds_1	CDS	2.81155	3.12196	2.76056	-4.18122	-0.689446	-2.5099	2.89802	-2.46019	7.45404	0.181723	41.0187
	hypothetical protein	4	39693836	39695831	-	22	Medtr4g095280.1_cds_1	CDS	2.08322	4.23932	4.25401	-2.18122	-1.58253	-1.70254	3.52551	-1.8221	11.5156	0.28281	40.7184
	Lipid transfer protein	3	49331065	49331877	+	21	Medtr3g106750.1_cds_1	CDS	1.82448	4.35566	4.26487	-3.18122	-1.21996	-1.05046	3.48167	-1.81721	11.1709	0.283768	39.3662
	CAP%2C cysteine-rich secretory protein%2C antigen 5	2	2451480	2452041	+	6	Medtr2g010580.1_cds_1	CDS	1.54069	1.89753	2.63224	-3.18122	-3.38989	-2.92493	2.02349	-3.16535	4.06565	0.111464	36.4749
	gibberellin-regulated family protein	4	44104817	44105867	-	16	Medtr4g106860.1_cds_1	CDS	2.22658	2.72313	2.3892	-4.33322	-2.38989	-1.33997	2.4463	-2.68769	5.45018	0.155212	35.1145
	patatin-like phospholipase	8	1297994	1301596	+	38	Medtr8g007140.1_cds_1	CDS	-1.17552	3.88677	4.758	-2.59625	-0.219961	-4.5099	2.48975	-2.44204	5.61682	0.184024	30.5223
	expansin A10	4	23856595	23859315	-	18	Medtr4g063975.1_cds_1	CDS	2.58698	2.82428	3.47276	-2.59625	0.310554	-3.5099	2.96134	-1.93187	7.78848	0.26209	29.7168
	xyloglucan endotransglucosylase/hydrolase family protein	8	26900596	26902753	-	40	Medtr8g064180.1_cds_1	CDS	0.476561	4.89931	4.89014	-0.181217	-1.21996	-2.92493	3.422	-1.44204	10.7183	0.368047	29.1221
	myo-inositol oxygenase	8	4934684	4939107	-	13	Medtr8g015220.1_cds_11	CDS	2.93599	2.2946	1.90641	-2.59625	-1.80492	-2.5099	2.379	-2.30369	5.20177	0.202544	25.6821
	albumin-2 protein	4	42471033	42471743	-	5	Medtr4g102470.1_cds_1	CDS	0.717569	2.80917	2.33526	-2.18122	-1.38989	-4.5099	1.954	-2.69367	3.87447	0.15457	25.0661
	lignin biosynthetic peroxidase	2	35279696	35282365	-	31	Medtr2g084010.1_cds_1	CDS	3.02836	3.42914	3.8784	-1.18122	-0.689446	-1.70254	3.4453	-1.19107	10.8928	0.437979	24.8706
	glucose-6-phosphate 1-epimerase-like protein	4	36805878	36809703	+	15	Medtr4g092780.1_cds_3	CDS	1.06152	2.61435	2.1756	-4.18122	-1.38989	-2.18797	1.95049	-2.58636	3.86507	0.166506	23.2128
	lignin biosynthetic peroxidase	2	35289111	35291212	-	32	Medtr2g084020.1_cds_1	CDS	2.54069	3.63592	4.12484	-0.721785	-0.582531	-1.92493	3.43382	-1.07642	10.8064	0.474205	22.7885
	LRR receptor-like kinase family protein	2	41997376	41999106	-	28	Medtr2g098250.1_cds_1	CDS	2.35698	3.61869	3.92022	0.462639	-1.06796	-2.92493	3.29863	-1.17675	9.83982	0.442347	22.2446
	raffinose synthase or seed inhibition protein	4	47613234	47617371	-	26	Medtr4g115330.5_cds_3	CDS	4.08859	3.42914	2.33526	0.2111	-2.38989	-1.18797	3.28433	-1.12225	9.74276	0.459377	21.2087
	GASA/GAST/Snakin	7	35649513	35650637	-	39	Medtr7g090590.1_cds_1	CDS	0.104593	4.41424	5.11687	1.24505	-1.80492	-2.92493	3.2119	-1.1616	9.2657	0.447016	20.7279
	multi-copper oxidase-like protein	4	28938442	28942582	-	30	Medtr4g075690.1_cds_1	CDS	2.54069	3.21086	3.70316	-1.59625	-0.219961	-1.70254	3.15157	-1.17292	8.88622	0.443523	20.0355
	hypothetical protein	4	48185378	48186851	+	27	Medtr4g116360.1_cds_1	CDS	2.64649	3.14621	3.08044	-0.181217	-2.06796	-1.18797	2.95771	-1.14571	7.76891	0.451966	17.1891
	calmodulin-binding family protein	8	35620952	35624640	-	29	Medtr8g085900.1_cds_2	CDS	1.47656	3.67394	3.43479	-1.01129	-0.804924	-1.70254	2.86177	-1.17292	7.26905	0.443523	16.3893
	RAB GTPase-like protein A5B	8	43573270	43575571	-	24	Medtr8g103550.1_cds_1	CDS	3.91195	3.17005	2.29344	-1.85929	0.517004	-1.33997	3.12515	-0.894085	8.72494	0.538088	16.2147
	DNA-damage-repair/toleration DRT100-like protein	8	13451828	13453471	+	23	Medtr8g036920.1_cds_1	CDS	3.46834	2.96041	3.36921	-1.85929	0.310554	-0.117578	3.26599	-0.555438	9.61967	0.680451	14.1372
	GDP-fucose protein O-fucosyltransferase	4	7746618	7750718	+	25	Medtr4g023030.1_cds_1	CDS	4.17195	3.38906	2.47899	0.0667104	-0.482996	0.133961	3.34667	-0.0941081	10.173	0.936851	10.8587
