# Supplementary material for: Infiltration-RNAseq: transcriptome profiling of Agrobacterium-mediated infiltration of transcription factors to discover gene function and expression networks in plants
Source: Plant Methods. 2016 Oct 19;12:41. doi: 10.1186/s13007-016-0141-7 (PMC5069895; doi:10.1186/s13007-016-0141-7)
Supplement: Supplementary file 4 — Additional file 4: Table S4. Significantly differentially expressed Medicago truncatula genes (P-value <0.05) between Control and LAP1 replicate sets, falling into hierarchical cluster 3. [file 13007_2016_141_MOESM4_ESM.xlsx]

## Sheet: Cluster 3
Table S4
Short name	Probe	Chromosome	Start	End	Strand	Index	ID	Type	35S:LAP1_1	35S:LAP1_2	35S:LAP1_3	35S:COla	35S:COlf	35S:FTa1plusFD	Average LAP1	Average Control	Inverse log2 LAP1	Inverse log2 Control	Fold change
CHS	chalcone and stilbene synthase family protein	3	37858368	37860174	-	3	Medtr3g083910.1_cds_1	CDS	8.35614	9.23552	8.88487	1.90625	5.6989	3.09002	8.82551	3.56506	453.674	11.8356	38.3315
F3'H	flavonoid hydroxylase	4	45477291	45481844	+	4	Medtr4g109470.1_cds_1	CDS	8.37605	9.20969	8.63207	1.49121	6.01206	3.25166	8.73927	3.58497	427.349	12.0001	35.6121
GST	glutathione S-transferase%2C amine-terminal domain protein	3	29161367	29163606	-	7	Medtr3g064700.1_cds_1	CDS	7.41641	8.35891	7.93644	0.948066	5.78504	2.89098	7.90392	3.20803	239.506	9.24088	25.9181
F3H	naringenin 3-dioxygenase (flavanone-3-hydroxylase)	8	32089984	32093105	-	9	Medtr8g075890.1_cds_1	CDS	7.27864	8.13773	7.65684	1.34234	5.06338	2.68978	7.69107	3.03184	206.653	8.1785	25.2679
3GT (UGT78G1)	flavonoid glucosyltransferase	4	53564535	53568291	-	10	Medtr4g128690.1_cds_1	CDS	6.91649	8.75119	8.4211	1.51922	5.5245	3.2383	8.02959	3.42734	261.306	10.758	24.2894
	ATP-citrate synthase alpha chain protein	2	26608233	26612521	-	8	Medtr2g062920.3_cds_15	CDS	6.98291	8.50946	7.94181	2.10419	5.25217	2.66003	7.8114	3.33879	224.628	10.1176	22.2018
DFR	dihydroflavonol 4-reductase	1	7164068	7167077	-	2	Medtr1g022445.1_cds_1	CDS	7.80788	9.3122	8.83518	2.57367	6.15604	4.23157	8.65176	4.32043	402.196	19.9792	20.1307
ANS	leucoanthocyanidin dioxygenase-like protein	5	3196895	3199385	+	0	Medtr5g011250.1_cds_1	CDS	8.50069	9.84416	9.39888	3.0476	6.85329	5.04853	9.24791	4.98314	607.993	31.6282	19.2232
CHS	chalcone and stilbene synthase family protein	5	1491469	1493177	+	5	Medtr5g007730.1_cds_1	CDS	6.6401	7.68872	7.53801	3.37337	5.17807	2.83883	7.28894	3.79676	156.383	13.8975	11.2526
MATE	MATE efflux family protein	1	6584225	6589072	-	6	Medtr1g021740.1_cds_1	CDS	6.10592	8.1231	7.71245	1.96853	5.89436	3.83883	7.31382	3.90057	159.104	14.9345	10.6535
	glycoside hydrolase family 1 protein	7	18058241	18066934	-	1	Medtr7g051510.1_cds_1	CDS	5.54461	7.27067	6.81515	1.65167	5.22298	3.54539	6.54348	3.47335	93.2788	11.1066	8.39849
