# Supplementary material for: Infiltration-RNAseq: transcriptome profiling of Agrobacterium-mediated infiltration of transcription factors to discover gene function and expression networks in plants
Source: Plant Methods. 2016 Oct 19;12:41. doi: 10.1186/s13007-016-0141-7 (PMC5069895; doi:10.1186/s13007-016-0141-7)
Supplement: Supplementary file 7 — Additional file 7: Table S5. Differentially expressed Nicotiana benthamiana transcripts between Buffer and Agrobacterium infiltrated replicate sets. [file 13007_2016_141_MOESM7_ESM.xlsx]

## Sheet: All genes
Table S5
id	transcript name	sequence	baseMean	baseMean (Buffer)	baseMean(Agrobacterium)	Fold Change	log2 Fold Change	pval	padj
k58:179615	k58:179615 DNA-directed RNA polymerase subunit beta' (RNAP subunit beta') (probable)	AATACAAGCACATACAGTATCTACCAGTGCAATGGCAAGAACCAAATTAGCAATTTTTGCCATTTTCATTGTTTTATCTGCAATTTGCTTCAACCAAAGTGCTAGCTCACGTGATATTATTGATAATCCAACACACAGAATCCTCTTATCCCAATCTGGTGCTAATGATCATCAGCTGAAGTCAACTAATCATAAACTTGATGTCATATCCTCTTGCAGAGTTTGTGTCCGTCAATGTGGTTCTTGTACTTGTTGCATTGCCAACTTGAAGAATTAATAACTATGTTGTTAATTGTGATATGTGTTAATTGTAGCCAAATTTGCACTTGGCTTAATAAATAAAATCTATGATTTCTGTTGAGGGTACTGATATATTGTCTCTTTTCGTCTTCTTGAGTC…	825.957	4.09711	2058.75	502.487	8.97294	0	0
k58:459599	k58:459599 Pathogenesis-related protein 1A (PR-1A), Precursor (similar to)	CTTGGTCTTTTTATAGATCAACTTCAGAAGATTACAAATATAGTACTATTACTATATACTTGACTTTAAGTTGCTTTTTAGCGCAATTATTTAATTTCTTGATATCAAGCAGAACAACCATACATACTAACGTGGAATGAACATACGTCGTTTCAATTAGTATGGACTTTGGCCTATATAATTACCTGGAGGATCATAGTTGCAAGAGACAACATATCCTCCATTGTTACACTGAACCCTAGCACATCCAACACGAACCGAGTTACGCCAAACCACTTGAGTATAGTGTCCACACACCTGTCCTCGTGCACAAGTATTTGAGTCATGGTCATAATACTGCTTCTCATCGACCCACATCTCAACGGCCTTAGCAGCCGTCATGAAATCGTCACTTCCCTC…	2244.31	29.4304	5566.64	189.146	7.56336	0	0
k58:464949	k58:464949 Thioredoxin reductase 2 (TrxR2) (probable)	GTATAAGAGACTTTAGAATATTTTTATTGAATATGAGTAACGACTCATAATATGACTAGAAATAACTTGTAACTAATTAACCCCTTAACAACACATGGGTCGCCTCTGATGCATTGAATTGGTAACTAATTAGTCACACGAGTGAGATAACTTGTATACTAATTAACCCCTCGTGCGTATATTATTATTTTTACTATAATTCTTCAACAAGACCATGACACATAGCCTTTTATCAAAAGCACTAGATGATGTTTCTTATTTTCGATCTAATTAGGCTATGCGCGAAATTTGGCTTTATAATCATTCCAAAGTTGATCAACCGTCTTCCCCAACAAGTCAACAAAGAACTGATTACTATAGCCAGTTCTCATCTTTTTGTTAAGTTGTGCCACGAACCCA…	854.855	14.4541	2115.46	146.357	7.19334	0	0
k58:476209	k58:476209 Asparaginyl-tRNA synthetase, cytoplasmic 2 (AsnRS 2) (similar to)	AGTCTTCTTCTCATACTTCTCTTCTGCATTTGCACTGCAGTGTCTGTCGATCCTGTGGGCAATTTTTGCAATGATGCAAGCAAATTCAATAATGCTAAAACATCAGCAAATATTGGAAAGGTGTTAGCTGAATTATTATCAGCTTCTGCTAAAGATAGCTTCAGTACTACCTCCTATGGTGATGCTACGAACCAAGTCTATGGCCTGTACCAATGCAGAGGAGATATTAGCAGCAATGACTGCTTAAGTTGCATCAAAGACGCAGCAAAGGAGATTCGAAAACGCTGTTCAGACCAAACTGATGCCAGAATTTGGTATGACTTTTGCTTCTTGAGGTACAATACTAAGAATTTTTTGGGACAAGTTGAAACAACTCCTGGTATATTCCTCTTCAACGTT…	1193.18	66.2813	2883.54	43.5045	5.44309	0	0
k58:504979	k58:504979 Calreticulin-3, Precursor (similar to)	TTTGATGATGGATGGAGGAGCAGATGGGTGAAGTCAGACTGGAAAATCAGTGAAGGAAAAGCAGGCTCGTTTAAGCATACGGCCGGTACATGGGCTGGTGATCCTGATGACAAAGGTATCCAGACAACAAACGATGCCAAACATTTTGCTGTCTCTGCAAAAATACCGGAATTTAGCAATAAAAACAGAACACTGGTTGTCCAGTATTCTATAAAGTTTGAGCAAGATATTGAATGTGGAGGGGGTTACATAAAGCTTCTCTCTGGATATGTCAATCAGAAGAAATTTGGTGGAGACACTCCATACAGTTTTATGTTTGGGCCAGATATCTGTGGTACACAGACGAAGAAACTTCATGTTATACTTTCCTACCAAGGCCAGAATTACCCCATCAAGAAG…	1730.31	180.739	4054.66	22.4337	4.4876	0	0
k60:427517	k60:427517 Glycine-rich protein, Precursor (similar to)	AAAAAAAAAAAAAAGAAAAATGGGTTCTAAGGCATTTCTGTTTCTTGGTCTTTGTTTGGCTATTTTTTTCCTGATAAGCTCTGAGGTTGTAGCTGCTGAGTTGGCTGAGACTTCCAACTCAATGAAATTGGATGGCCAGAATGGAGTATCTGTTGACGGACGTAGTGGATACAATGACGTTGGCGGTGATGGTTATAAACGTAGAGGATGCCGCTATGGTTGCTGCAGGAGAGGTTTCAGGGGATGCAAAAGGTGTTGTTCCTACGCAGGTGAGGCCATGGATAAAGTCACTGAAGCTCAGCCTCACAACTGATCATTATGTGTAATATATAAAGAGTCTAAGTTATATACGCCGTTAGTGTATATAACTATACGTGTGACAAGATTTAATAATCTTGC…	1278.54	10.9332	3179.96	290.855	8.18415	0	0
k62:79741	k62:79741 Cucumber peeling cupredoxin (CPC) (probable)	AAACTGCCGTCGCATGTTTGGTGCAAGACACAACAGCACAAGCGGTGCATGTGGTCGGGGACAACATCGGTTGGTCCATACCAGACAATGGCGCGGCAGCTTACACAAATTGGGCAGCTGGGAGAACTTTCAGGATTGGTGACACTCTAGTTTTCAATTTTATGACCGACTCACATGACGTGCTTCAAGTACAAAAAACTTCATTCGATGGGTGCAATTCACAAAATGCCATGGGCATTCCCATAATGGCAGGACCAGCGAATGTGACTCTTGACTCTGCTGGAGATCACTATTACATTTGCACCTTTGGCCGGCATTGCCAAAATGGCCAAAAGTTGGCTATTACAGTTTCCAGCACTGGTACTCCAGGGGCTAACCCGCCTACACGGAGCAGTCCTA…	840.117	14.3656	2078.74	144.703	7.17695	0	0
k64:395173	k64:395173 Lipid transfer-like protein VAS, Precursor (probable)	CGAAACCAAAACAAAACAGAAAAAAACACATACGATGTTTTCTTCTAAAATGTCTGCTCTGATCATGCTGGTAGTCACGGTGGCGATTATGGTGGCGACGGTGGCAGAAGCTCAAACGCCGTCGTGTGCTTCGAAATTAGTTCCCTGTGGAGTTTACCTTAATTCCACCAAACCGCCGGCAGAATGTTGTGATCCATTGAAAGAAGCCATAACTAATGAACTTGATTGTCTATGTAAATTGTACGAGAATCCTACGTTGTTGCCTGCACTTGGAATTAATATTACTCAAGCACTTGCACTTCCTAAAGCATGTAATATTCCTGGTGATCTCAGTTCTTGCAATGGTAAAGCTGCTCCAGGTCCTGGTTCTGAAACCTTGCCACCGCCAGCAACACCAGG…	841.054	12.5676	2083.78	165.805	7.37335	0	0
k72:296389	k72:296389 Putative SAR8.2a-like protein (Fragment) (similar to)	TCGAAATAGCTCGTCAAAATGCTTTCCAAAACTAGCCTTTTTCTTTGCCTTTCTTTGGCTATTTTGCTAATAGTAATATCCTCACAAGCTGATGCAAGGGAGATGTCTAAGGCGCCTGCTACAATAACCCAAGCAATGAAGATGGGTGCAGGAATCAACGGCGTCGGCAAAGGCGTTGGCAAAGCCGTTGGCAAAGCTGTTGGCAAAGTAGCCGGCAAAGCTTGTAAAATTTGCTCATGTAAATACAAAATTTGCAGCAAATGTCCTAAATGTCATGATTAAAGTTAGGCCTCAGAGACTATGTACTTGTGCTGGTGTGAGTTTAGTTTTGAGAATAAAGGGAAAGCTATGAATAGCCTAATATAATTCTATTCACTTTGTTTTGTTAGTAGTTGCAAC…	1300.07	6.82764	3239.92	474.53	8.89036	0	0
k74:56222	k74:56222 Glucan endo-1,3-beta-glucosidase, acidic isoform GI9 ((1->3)-beta-glucanase), Precursor (putative)	GAAGAGAAAAACATAGCATTTCTACTTCTCCTTATTGCCCATATCACTATATATATCAATATATGTTACCATTAGTTAATTAAAATTAAGTTGATATTTTGCCCTCTGATCAGGAGAAAAGAGTCCAAAGTGTTTTTCTGTGACATCTCCTTCCTTATTATTTTCATCAAATATGGCAAATAAATAAGTTTCTATAGTCTTTCCAGGTTTCTTTGGAGTTCCTGCCCCGCTTTTCACATGATTAATCAAATTTGTGTAATAAGTTTGAGCATTTTCAATAGTTGCTGCAGAGTTTCCTTCAGAAGGCCATCCACTTTCAGATACAATAATCTCCACATTTTGTCCTCCGGCTTTCTCTACAGCAAAATGCATAGAATCCAAAAGGGCATCAAAAAGATT…	4317.78	59.5765	10705.1	179.687	7.48934	0	0
k80:116189	k80:116189 Cytochrome b (probable)	ACCAAACAGTCCGTCTAGTTCGATCATAAAAGGCCAAACATGAATTCTGAATTTGTAACCATAAACACTAATTAGTAGTACTATTTATTGACCAGAATTAAAATTACAGTACCACAAAGTTGAAAGACAACCGGACAAGACATGTATAACAACACAAACTAATACTACCACAATGTTGTGCCTTATTTTGGAGTATTATTACTTTTAGCACATACAAAAACATTGTATAATATTTGATCGTAAAAAATATATAAAATTTAACCGACACAACATCTGCAAGCCAAACAACGTAAAACCCGAGCATAACCCGCTTGATCACTAATGTTGTTTGAATCCATTCCTTGGGTAATTGGAGCAGCCGCCTTAGACATCTCCCTTGCATCAGCTAGTTGGAGTATT…	2115.59	129.232	5095.12	39.4262	5.30108	0	0
k60:395851	k60:395851 Glucan endo-1,3-beta-glucosidase, basic vacuolar isoform GGIB50 ((1->3)-beta-glucanase), Precursor (similar to)	ACCAAACTTTGAAATTACCAAATCCCAATCTGATGAAACATGGAAATGATGTATAATTAATGGTGCATGAAATTCACAAACTTACAGAAAGTTTCTTGCCAAATTACCAATATCACAATGAAAAGGAATTTAAAACCACTCAGAGTTGCATCGTCTCTGGATAACTATCCATGATGAGTTACAGAGACGTGCAATGTTATTTCTGTTGTTTTTACTAAGCTTTCCATCCAAACAATACTTATGTAAAGAGCTTTCAAGTGTCTCATCAGCTCACATCTCACTTATGAGAGAAGCAGTAGCATTAGTTTCAACCGAACTGTCCCAAACTCCACCAGAGACGCCGAAATTGAGATTATATTTTGGCTGCTTGTTGGGAGAAAACAATCCAAAATGTTTCTC…	683.411	4.72682	1701.44	359.954	8.49167	1.77e-293	2.66e-289
k58:475240	k58:475240 Glucan endo-1,3-beta-glucosidase, acidic isoform GL161 ((1->3)-beta-glucanase), Precursor (similar to)	TTTCTTGCAGCTGCCCTTGTACTTGTTGGGCTGTTAATTTGCAGTATCCGAATAATAGGGGCACAATCTATTGGAGTATGTTATGGAAAAGATGCCAACAATTTACCATCAGACCAAGATGTTATAAACCTATACAATGCTAATGGCATCAGAAAGATGAGAATCTACTATCCTGATAAAAACATTTTCAAAGCTCTCAATGGAAGTAACATTGAGATCATTCTTGGTGTCCCAAATCAAGATATTGAAGCCCTAGCGAATTCGTCAATAGCCAATGGTTGGGTTCAAGATAATATTAGAAGTCATTTCCCTTATGTTACATTCAAGTACATATCTATAGGAAATGAAGTATCTCCCACAAATAATGGTCAATATGCACAATTTCTTCTTCATGCAATG…	769.012	18.0473	1895.46	105.027	6.71462	3.32e-288	4.61e-284
k74:225575	k74:225575 Cucumber peeling cupredoxin (CPC) (probable)	GATTATTTACCTGATACAACAGAACATACAAACAGGGGACATGCCGACCAAAATAATCGCTACAGATGAGTGTAAAAAGACTAATACAATTATTTCATAAAATATCACTAAGACAATCAATGGCTCAAACAAAACTGAATCCAATACAAGCTGGTATAAAAAGCTAAAAATTGGTTGTCGCAAGTTATTTTAACCGCAGTATAAACTCCAGTTATGAAAGGGGAAACTCAACAATCTCCTTGATTCATCCGATTTAAAGAAAAATGGCCAACGCAATCGAGGATAAACTGAGCAGGAAACTGGCGAACACGATCGTTGAGGACGAAGGAGGAGGGGGAGGAGCAATACCTCCAGGAACAGAACCTGAAGGTCCAGCAGCAAATGATGTAGGTGGGTTGG…	643.043	3.31464	1602.64	483.503	8.91738	1.98e-284	2.56e-280
k58:161564	k58:161564 hypothetical protein	ACCAAAACACTTTAAGGTAATAGAGTTGATAAGTCTCCCATCTATTACTTATTACATAACAAGTTCTCGACATGGCTTCATTCCACAGCTTAAAGACATTGGCCATTGTTGCTCTTGCAATTTGCTCCTTTGTGCAAGTCACCTTAGGAGATATAGCATGCGAGAACTTAAACGAAGACTCATGTGCATTCGCAATATCAAGCAATGGGAAGCGTTGCGTGCTGGAGAAACATCTGCGAAGGAGTGGGGAAGAAGTATATACATGCCGCACATCAGAAATAGAGGCTGATAAGCTTAAAGATTGGATTGAAACCGATGAATGCATTGAGGCATGCGGCGTTGATAGAAATGCCCTCGGCATTTCTTCTGATGCTCTCCTGGAGTCTCGCTTTACCAACA…	747.703	19.5985	1839.86	93.8776	6.55271	1.32e-275	1.59e-271
k78:23474	k78:23474 Acidic endochitinase Q (PR-Q), Precursor (similar to)	AAATCTGGTACACTCCATATTATTAGACAAGGAACTTTTATTTCTGGATAGAAATTTCGTTTGCATTAATGCAATAGCTTCATCACTCAAAGCGCCACATATATAGGAGCTATTGGTTCTTTCCGAGAAGACAAATACAGAAATATTTCACCTAATTCTTTATGGGTACACAATCCCCTTATTCAGTAATTAATATAAATATAACTTGTATACATAACATGATCTGCATTCCATGTAACGAAGCCTAGCCCTGGGCGAAGTTCCTTTGGTTGTAACAGTCCAAGTTTTCCCCAGGAGCAACATTTAACATTCCACAATACCTCCTGTAGTATCCAATTCGATCTTCCACTGCGTCATTTCGACCCATGCCACATTCAATTCCACCGTTAATGATGTTGG…	3080.73	89.109	7568.17	84.9316	6.40823	4.32e-252	4.88e-248
k58:171433	k58:171433 Chitinase 6, Precursor (similar to)	ATGAATTTCTCTTCAAGAAAACAATTCATTTTCCTCTTTGCATTAGCTATAGTAGTAGTAGTTGTTCCAAGAACAATCTTGGCACAAACCTGTGGATGTGCAGAAGACTTATGCTGTAGCAGATGGGGCTTTTGTGGTACTGGAAATGATTTCTGCGGGCAAGGATGTCAAGGAGGCCCTTGTTTTAGTGCTCCAGCATCAAGTAACGGAGGTTCAGTTGCTGATGTTGTTTCTAATGCATTCTTCAATGGAATAGCAGATCAAGCTGCTTCTACCTGTGAAGGAAAAGGGTTTTACACAAGGGCTAACTTCCTTGAAGCTCTTCAATCTTATCCCAATTTTGGTACTATGGGTTCTACCGATGATTCTAAGCGTGAGATCGCTGCTTTCTTTGCTCAT…	619.395	11.1847	1531.71	136.947	7.09747	4.25e-247	4.52e-243
k80:120859	k80:120859 14 kDa proline-rich protein DC2.15, Precursor (probable)	CTTATAACAACTAAAATTAGTAGCTATATCACTCATAATTAAGAAATGGCTACTAAGAAAACTACTTCTCTTGCTTTCTTTATTCTTGTCAACCTTCTCTTTTTCTCCCTCCTAAGTGCATGTGGCACTTGCCCTAGTCCGAAGCCGAAGCCAAAACCAAGCCCTAGCCAATCCAAAGGCAAGTGCCCAATTGATACTCTAAAATTAGGTGTTTGTGCTAATGTTTTAGGCAATTTGCTTGGACTTGCGGTTGGCAATCCTCCAAAAAAACCTTGTTGCACTCTCATTCATGGTGTTGCTGACCTTGATGCTGCTCTTTGCCTATGTACTGCTATTAAAGCCAACATTCTTGGGATTAACCTTAATGTCCCTCTTTCTTTAAGCCTTCTTCTTAATGTT…	621.9	11.9539	1536.82	128.562	7.00632	8.83e-245	8.87e-241
k58:450926	k58:450926 Cucumber peeling cupredoxin (CPC) (probable)	TCCAAAAATCTTCTTTAAAAAGAAAAGCAACCAAAAAACAGAGACATGGACATGATTATGCGCATGGTTCTGTTTGGTGCTTTAGCCTTGGCAAGTTTGTTTCAACTCACGACAGCCCAAACGGTGCATGTGGTCGGGGACAACGAAGGTTGGACCATACCAAGTAGTGGCGCAGCAGCTTACACAAACTGGGCTGCTGGAAAAACCTTTATGGTTGGTGACACTTTAGTTTTCAACTTTATGACCAACACACATGACGTATTACAAGTACGAAAAGCCTCGTTCGATGGGTGCAGTTCACAAAATTCCATAGGCAGGGCTATAATTAATGGACCAGCAAATGTAACTCTTGACTCTGCTGGAGAACGCTATTACATTTGCACTTTTGGCCGGCATTGC…	510.599	10.2632	1261.1	122.877	6.94107	1.2e-202	1.14e-198
k58:465128	k58:465128 Basic endochitinase (similar to)	TATTAAGCAAGAGCAAATCATATTATTTTTAGATGGACCAAACCTTATTAGTGAGTCAAGTGCTTAAAAAAAGGACTATAATTGATTAAGGTCCGATCCCTACTGGCCAAAAGGCCTTTGGCTAGCACAATCCAAGTTGTTGCCAGGGTCAACTCCTAAAATCTGACAGTATCTTCTGTAGAACCCAATTCTGCTCTGCATCTGTGCATTTGAACCTTTGCTACATTCAATTCCACCATTGATGATGTTGGTGATTACACCAAAGCCAGGGACGCGGCGCGCGGCCAAATCAGCTGCAGATGGAGTCCATCTTCCAGTTATGACATCGTGGGCTGATGGCTTTGGTTGTTGAGGTGTCATCCAGAACCATAAGGCTGTTTTGAATGACACTACAGGATC…	513.975	11.1023	1268.28	114.236	6.83588	4.61e-197	4.17e-193
k58:223872	k58:223872 Wound-induced protein WIN2, Precursor (similar to)	TTAATATTCATAATCTATGTAATATGTTCTAGCAATAATACAAACATCCATCGAACCTAGGGAATACATTCTTCTGATATTCCAAGTTATTATTTCCTAGCTAGTTCTAGTTACATCTCTTCCAAAAGATGGTAGTTCTATTTTTGCTTTATATACATTAGTTGTCTTATGTAGATGACATTTTGTGTTTGGAAGTAGCAGGTGTGAACTCAGCTTGTGCAATCCTTTGCAAATTGGGGTGTTGGGTAAAAACTAAAAGGAATAACTACTAAAATACAACAACAGCAACCTAATATAATCACAAATACTGTCCCACTGTGATTTTTTTATTTAAAATCACAAAGATAATACACACTTCACCTCATTCTTCCCAAACGAAAGACATTAATTCTTGAATAG…	487.125	11.9432	1199.9	100.467	6.65057	7.8e-187	6.71e-183
k58:470643	k58:470643 Transcriptional adapter 2 (probable)	TTTAATTGGATTGGGTTTCAGATATCAAGTACATGTTGACCCAAAATATAAGAGAAATTAACACCAGCACCATATGCAATAGTGGCAGTAGGTGAACTTTCCCTTTATTCTCAGAACTAAACTTACACCAGCACAAGTACATAGTCTCTGAGGCCTAACTTTAGTCTTGACATTTAGGACATTTGCTGCAAATCTTATATTTACATGAGCAAATTTTACAAGCTTTGCCGGCTACTTTGCCAACAGCTTTGCCGGCAGCTTTGCCGACGCCATTGCCGACGCCGTTGATTCCTGCACCCATCTTCATTGCTTGGGTTATTGTAGCAGGCGCCTTAGACATCTCCCTTGCATCAGCTTGTGAGGATATTACTATTAGCAAAATAGCCAAAGAAAGGCAAA…	388.988	0	972.47	Inf	Inf	5.06e-186	4.16e-182
k72:300718	k72:300718 Catalase isozyme 1 (SABP) (similar to)	TTGGAAAAAATTAACGCCATCAAGAAGGAACCTAGAGAATGCAATGCCACCCATCCCCATCTATCAATCGAATTGGGGGCATACTTCAAGCACCAAAACGAGCAAGTATGACATAATTTTGGCACAAATAACTTTAAAAAGTGTGAAACAAGGTAAAATAGAAGGAAGATGACCACAGTACTTGAACGTACATCTGTACCTTATTCAAATGCTAACATATATTGTGTCATAGTAAACACAAGATATCCAAGTTTGATACAAACAGAACATAAAAAGAAACAGTACACTTTATAGCAATAACACACAAACGTAATGCTTTTCTTGGTTTAGTACTCCAAACTGCAACTTCAGACGTTTTCCCAGTAGTGTTTTCATCTTAAGATTCATCACATTGTAGGC…	876.335	156.03	1956.79	12.5411	3.64859	5.98e-152	4.7e-148
k60:27844	k60:27844 Cucumber peeling cupredoxin (CPC) (similar to)	AATTGTGATAGGATCTCTTCCAAAATTCTTCTTTCGTAAGAAGAAAGTTACCAAAAATCAAAGACAATGGACAAAATGTTGTGCATGATTGTCTTGGTTGCTTTAGCTGTGGCAAGTTTGGTGCAAGACTCAACAGCCCAAACGGTGCATGTGGTTGGGGACAACATAGGCTGGACTATACCGAACAATGGTGCGGCTGCTTACATAAATTGGGCAGCTGGGAAAACCTTCAGGATTGGTGACACTCTAGTTTTCAATTTTATGACCGACTCACATGACGTACTGCGAGTACAGAAAACTTCGTTCGATGGATGTAATTCGCAGAACGCCATAGGCAATTCCATAATGGCAGGACCAACGAATGTGACTCTTGACTCTGCTGGAGATCACTATTACATT…	359.459	7.28867	887.714	121.794	6.9283	6.26e-147	4.72e-143
k58:470567	k58:470567 Probable glutathione S-transferase (similar to)	AATTATAACAATATAAAAGGATTTTGAAAAAAGGAAAACAAGTACATCAGTTATTGAGAAAGCTTATGACAAGTCTCATTATAGAAAGCTAGCTAGATTTATTCCCACAAAAAGATGTAGAAATTTCATAAGATATTCATTTGGGAGCAGTGGCAGCTAGGAGTCGACGTTTGAAATAACCAAGCAACATTTCCCTATTAGGCATATTTTCCTTGACTTGGCTGCAGTTAAGGTACTCCTCTCTCCACGTACAAAAATGGGGAAACATTTCACTACTCACCAACACTACTCCAGTAGCTTCTTCAACAATTCCTACCCAAAATCCGACAAAATTGGCTGCTATGTCAACAAATCCAATTGTTTCTCCGCCAAACAACTTGTTGTCCTTGAGTTCATTGT…	434.625	6.23557	1077.21	172.752	7.43256	4.42e-137	3.2e-133
k72:280831	k72:280831 Endochitinase A (CHN-A), Precursor (similar to)	AAGCCATGACTCTATCATCTTCCTTACCAATAAATACCTTGCACTTCACCACTTTACTACTACATTAAAATGAGGCTTTGTAAATTCACAGCTCTTTCTTCTCTACTATTTTCTCTCCTATTGCTTTCTGCCTCGGCAGAACAATGTGGTTCGCAGGCCGGAGGTGCGCGTTGTCCCTCGGGTCTCTGCTGCAGCAAATTTGGTTGGTGTGGTAACACCAATGACTATTGTGGCCCTGGCAATTGCCAGAGCCAGTGCCCTGGTGGTCCCACACCTACACCGCCCACCCCACCCGGTGGTGGGGACCTCGGCAGTATCATTTCAAATTCCATGTTTGATCAGATGCTTAAGCATCGCAACGATAATGCCTGCGAAGGACATGGATTCTACAGTTACAAT…	717.514	7.17347	1783.02	248.558	7.95744	4.54e-135	3.16e-131
k58:461034	k58:461034 Osmotin, Precursor (similar to)	AACAAGAAGACAAAAGTACATATGTGACTCTTATTCAGGTATTAGGTTTATTACAGCAAAGATCATGACTTGATCACTTCAAACAAAGTGTGTAAATTATAAAAAACGAGTCAAAGTAGAGCTTCGACAGAATAATTCAACCAAAAGGTGATCTTATTACAGGAATAGCCACTCTACTTAGCCACTTCATCACTTCCAGGCATTTCCAAGGGGAAATTAGGGTGACCTTGACCATTAGGACAAAAGATAACCCTATAATTTGTACTACCACCAGGGCAAGTAAAAGTGCTAGTAGGATCATCTTGTGGGTAACTATAGGCATCAGGGCATCTTTGTTTGAAAAATTTTGAGAAAGATGTAGGACCACATGGTCCTTGTGTGCAACAATATTGTTGTCCA…	292.076	2.73053	726.093	265.917	8.05483	2.45e-130	1.64e-126
k66:134760	k66:134760 Somatic embryogenesis receptor kinase 1 (AtSERK1), Precursor (similar to)	AATGCCAAAGAATTTAAATTAGGCGAATAGTAAACGTTTCTTTCTCCAGATAACTCTGAAATGAGGCAAATATATAGTTTCGTTGTAACCCTTGTGACTTGGGAATTTCAATCAATCAAGTCAAATACAATATACAAAAAACACAATACGAGTAATCTAATCATAATTATTACAAAGTATTATTTTTCTCAAGTATTCCAATCACATTTTGATTATTGGAAATCGTTGATCAAGTCTAGGCCTTGACATCTTGAACAATTGTTGTTATTGCAAATCCTGTTTGGTTAGCACGATGGACAGTCCCTGCTAGTTTATTGTCTGAAACATTCAGTAGCTGCAAATTTCCCCAGTAGATGAGCTTCAAGACTGAGATTGGAATTTTCCCTGATAATTTATTAC…	288.425	2.62335	717.127	273.363	8.09467	3.82e-128	2.47e-124
k80:111652	k80:111652 Calreticulin-3, Precursor (similar to)	AAATGGCTCTCTCTGAGCATAAAACAAGTAGACTGATATTCTCATTGGAATCTTTTCTACTAGTTTTGCTCTTCTTTACACTTGTCTCTTCTTCAGTATCTGAGATTTTCTTTGAAGAAAGCTTTGATGATGGATGGAGGAGCAGATGGGTGAAGTCAGACTGGAAAATCAGTGAAGGAAAAGCAGGCTCGTTTAAGCATACGGCCGGTACATGGGCTGGTGATCCTGATGACAAAGGTATCCAGACAACAAACGATGCCAAACATTTTGCTGTCTCTGCAAAAATACCGGAATTTAGCAATAAAAACAGAACACTGGTTGTCCAGTATTCTATAAAGTTTGAGCAAGATATTGAATGTGGAGGGGGTTACATAAAGCTTCTCTCTGGATATGTCAATC…	731.884	138.21	1622.39	11.7386	3.55319	1.41e-127	8.77e-124
k74:118603	k74:118603 Cytochrome P450 81D1 (probable)	AAACAAAATTCCAATGATTAACATGTTTTCTCCAATTTTATACGTTCCACTCCTATTAGCTTTTTACATTATCACAAAACATTTTCTACGCAAACTCAGAAATAATCCACCAGCTCCATTTCTTACTTTCCCATTTATTGGTCATCTTTATCTCTTCAAAAAGCCTCTTCAACGTACCTTAGCCAAAATCTCCGAACGTTATGGCTCTGTTCTTCTACTCGAATTCGGTTCACGAAAAGTTCTTTTGGTTTCTTCACCATCTGCAGCTGAAGAATGCTTAACAAAAAACGATATTATTTTCGCGAATCGTCCTCTTTTGATGGCTGGAAGACATCTTGGATATAATTTTACTTCTTTGGCTTGGAGTTCGTACGGAGATCATTGGAGAAATCTGCGTAG…	367.881	20.1672	889.451	44.104	5.46284	6.5e-122	3.92e-118
k76:221062	k76:221062 Glycine-rich protein, Precursor (similar to)	AAATGAAAAAAACACCAAAGAGATATATTATAACGCCATTGTGTAACAAACATCATTACATAATGTCTTTTATTCATACTTAATACAGCAAGCCTTAAAGTAGAAAGAGCATTACTATTACAATTTTACCATTACAAAGGTTTTACATGTTACACGTTGATCAGTGTTGAGGCTTCCCTTCAGTCACTTTATCCATGGCCTCACCTTTGTAGTAGCAACACCTGCTGCAGCCGTAGTAATTGCGGCGACCGCAACAACCATAGCGGCAGTATCCTCCACGTCCACCACCACCGCGGCCACCTCCTGGGTATCCACGTCCACGGCCACCACCGGGGTATCCCCTGCCCGGGTATCCACCGCCAGGGTAGCCACCACCCGGGTATCCACCGCCAGGGTAGC…	1758.73	716.376	3322.25	4.63759	2.21337	2.39e-117	1.4e-113
k80:119278	k80:119278 Pleiotropic drug resistance protein 1	AAGATTACACTAATTTCACATTTTGAGTTCATTTGATCAAATTATAAAATATTTTGAAAGTCGAACTTCTAAATTAGTGCTCAAGATGGAGCCAGCAGATTTAAGTAATTTGCGAGGCCGAAGTTTAAGAGCAAGTATAAGGGGAAGTATGAGAGGAAGTATAAGAGAAAATAGCAATTCAATATGGAGAAATAATGGTGCTGAGGTTTTTTCACATTCAGCGAGGGATGAAGATGATGAAGAAGCACTTAAATGGGCTGCACTAGAAAAATTACCAACTTATGATAGATTAAGAAAAGGTATATTATTTGGATCACAAGGTGCTGCTGCTGAAGTTGATGTAGATGATCTTGGTGTTTTAGAAAGAAAGAATTTGCTTGAAAGACTTGTTAAAGTTGC…	689.949	143.522	1509.59	10.5182	3.39481	5.55e-113	3.14e-109
k78:169501	k78:169501 Glucan endo-1,3-beta-glucosidase, acidic isoform GI9 ((1->3)-beta-glucanase), Precursor	TTGTGCAGTATCCAAATGATAGGGGCACAATCTATTGGAGTATGTTATGGAAAAATTGCCAACAATTTACCATCGGATCAAGATGTTATAAAACTATACAATGCTAATGGCATCAAGAGGATGAGAATTTACTATCCAGACACAAATGTCTTTAATGCTCTCAAAGGAAGTAACATTGAGATCATTCTCGATGTCCCAAATCAAGATCTTCAATCCCTAACTGATGTTTCAAGAGCCAATGGATGGGTCCAAGATAACATAATAAATCATTTCCCAGATGTTAAATTTAAATATATAGCTGTTGGAAATGAAGTTTCTCCCGGAAATAATGGTCAATATGCACCATTTGTTGCTCCTGCCATGCAAAATGTGTACAATGCATTAGCAGCAGCAGGGTTG…	918.015	6.89755	2284.69	331.232	8.3717	1.28e-111	7e-108
k76:220783	k76:220783 Protein disulfide-isomerase (PDI), Precursor (similar to)	GAAGGAGATTATTGAGAACGAGGAGAGAAATGAGGGGCATTTTGGTAATTGTAGCAGCTTTTGTTCTTGCAGTTTGTGTTGCTGCAGAAGGGGAAAATGAGTATGTGTTGACTTTGGACCATTCTAACCTCACTGAAACTATTGCCAAGCACAACTTCATCGTCCTTGAATTTTACGCTCCTTGGTGTGGGCATTGTAAGAATCTTGCTCCTGAGTATGAAAAAGCTGCCGCAGAGTTGAGTAGTCACGACCCTCCAATTGTTCTAGCTAAGTATGATGCTAGTGATGAAGCAAATAGAGCACTTGCAACGCAGTTTGAGCTCCAAGGTTTCCCTACTATTAAGATCTTGCGGGATGGAGGAAAGAACGTTCAAGATTATAATGGACCTCGTGAAGCTG…	1237.06	433.01	2443.13	5.6422	2.49626	1.53e-111	8.11e-108
k58:500375	k58:500375 Probable glutathione S-transferase (similar to)	CATGTACTGTACAAGTTGTAAAAATATGTGTGAAGAAGTAAAGTTGCTGGGCATTAATGGGAGCCCAGCTAGTCGCAGAGTTGAATGGGCTCTAAAGATTAAGGGCGTAGAATATGAGTTTATAGAAGAAGATTTACAGAACAAGAGCCCTCTGCTTCTTCAATCGAATCCTGTTCATAAGAAGATCCCAGTGCTGTTGCACAATGGCAAGCCCATTGCTGAGTCACTTGTAATTGTTGAATATATTGATGAGACCTTTGATGGCCCTTCCATTTTGCCTAAAGATCCTTATGACAGAGCAGTTGCACGTTTCTTGGTCAAGTTCCTCGATGAGAAGTGCTTGCCAGCAGTGTGGAAAGCTTTGTGGAGCAAAGGAGAGGGGCAAGAGAAAGATAAAGA…	251.756	5.504	621.134	112.851	6.81828	1.59e-102	8.2e-99
k66:354559	k66:354559 Cysteine-rich receptor-like protein kinase 2 (Cysteine-rich RLK2), Precursor (similar to)	TATATATATTTTCTACTGACCTTAGGGAAAACATGCGTAATCAAGTATTTCTGGTCATGTAAATAGCTACTCTATTAGGGTGATATGATCCCCTTGATTGGTGCAAACATCTCCAGCTAGGAACAAAATGATTAAAGAAACTATGTAATATGATGCTTGAGATAGATTTTTTTTTATATCAGTTTCAGGAGATCATCTTGGATAAAAACCGCTGTAAGATAAGGTGGCAACCGAAGCAGAATCGCCTTTTCTAAGCGGGTCGTCTGAGTTTTTCTCCCAAGGGTCATGAAGTTCCATTGTTTTCTCATCTATAAAAGGTGGATTAGTAGGTGGAGGCAACTCTTCTTCTTTCTTGACGAGCATTTGTAATGCCTTAGACATATATGGCCTTAACGTCGC…	218.618	1.47376	544.335	369.351	8.52885	3.67e-101	1.79e-97
k72:293234	k72:293234 Fatty acyl-CoA reductase 2 (similar to)	CTTATAATATAGAAACTTGTTAGTTAACTTGTTTCTCACTTTCTTTTCTTTAAGAAAAGAAAAAGTGAAAAAAAAACAAAAAAAATCAAGAAAACAGTGATTAGCTAGCTAGTAGATTGTTGCAGGCTATCTTTGCACCTCATAGCTATAACCTTTCCTGCTATTTTCCTTTAAACTTTTTTTTTCTTCTTTCCCTTTTGCATCAATGGAGGCTTTGAGCACTCTAAGTTCTTGCTCTGTTATATCAAGAACTGCTCTCAAATTGTCTAATGATTCCAAAAGATGCCCTTTCAAGAAAGTTGACAACATGATATATTGCCAAAGTAGTGGTACAAATTCTATAAAATTGTCTTCTAGGTCATTGGTGATTAGCTCGGATCATACCACAGCTTTTATGGA…	302.26	16.2334	731.299	45.049	5.49342	3.65e-101	1.79e-97
k76:232052	k76:232052 tRNA (guanine-N(7)-)-methyltransferase (probable)	AATATCTTAAAAGAAGGAGCAAGAGAACAAAGAAGGAAGAAAAATGGCCTCGTACATGAAGCACAAGTCCATGATTCTTTTCTTTGCATGCAACCTTTTCCTCCAAGGTGCACTAGGGGAAATCATCTGTGAAAACTTGCCAACAAATGTTTGTTCTTTTTCAATCGCATCATCTGGGAAGAGATGTTTATTGGAGAACTCAGAGAATAAAGATGGAAAAATGGAGTACCAATGTAAGACATCAGAGGTTGTGGTCGGAAACATGGCAGAATATATCGAAACAGATGAATGTGTAAATGCGTGTGGTGTTGATAGGAACTCAGTGGGGATTTCTTCAGATTCATTGCTTGAACCTCAATTCACTGCAAAACTTTGTTCTCCTCCTTGTTACCAGAATTG…	231.156	3.40583	572.781	168.177	7.39383	4.83e-99	2.3e-95
k76:198223	k76:198223 Thiol protease SEN102, Precursor (probable)	TTTAACATATACAGTTCCTATATAAGTAGCATGGCTTTCAATTTTTGCCTTAAAATTGGTCTTGTCCTTTTTTCCATTCTTAATCTATGTTGTTTCGAAGTTACATCCCGTGACCTACAAGAAGCATCCATGCAGGAAAGGCATGAGAAATGGATAGTTCGTCATGGTCGTGAATACAAAGATGAGATAGAAAAGGAACGCCATTTCAAAATATTTAAGGAAAACGTTGAGTTTATCGAATCATTCAATCAGAATGGAACTCAACGTTATAGGTTGGCCATCAATAAATATGCTGATCTCACCACTGAGGACTTTCTGGCATCGTATACGGGGCTTGACACTTCATTCCAGCAAAAATCAAATGCTACAACGTCCTTTAAATATGATAGCCAGCTGACT…	220.162	3.31464	545.432	164.553	7.36241	6.23e-96	2.89e-92
k60:186971	k60:186971 Cysteine-rich repeat secretory protein 55, Precursor (similar to)	GATGCTACGAACCAAGTCTATGGCCTGTACCAATGCAGAGGAGATATTAGCAGCAATGAATGCTTACGTTGCATCAAAGACGCAGCAAAGGAGATCCGAAAACGCTGTCCAGACAAAACTGATGCCAGAATTTGGTATGACTTTTGCTTCTTGAGGTACAACACTAAGAATTTTTTGGGACAAGTTGAAACAGCTCCTGGTATATTCTTCTACAACGTCGACTTTGTATCTGATACTGACTTCTTTAATAAGAAACTAGTGCAACTAAAGAATCAAATAACTGCAGAGGCTACTGTGCCAAAGAACAAAGGTCTTGGAAAAGGCAAGAGTATACTATCACCTTTTCTTACTCTATATGCCTTGATGCAATGCACAAGAGATATACCCGAGATAGACTGT…	297.143	8.09766	730.711	90.2373	6.49565	1.84e-94	8.32e-91
k58:206250	k58:206250 14 kDa proline-rich protein DC2.15, Precursor (probable)	AACCCCGTCAACCCCATCATCTAAGGGTAAGTGCCCTAAGGACACACTTAAGCTAAAAGTGTGTGCCAACTTGTTGAATGACTTGGTACACCTTGTCATTAGAAGTAGCCCAGCCAAGACTGAATGCTGCTCTCTAATTCATGGACTTGCTGATCTTGATGCTGCTGTTTGCCTTTGCACTGCCATTAAAGCTAATGTGTTGGGAATTAACCTAAATGTCTCTCTTTCCCTCAGTTTGTTGCTCAACAACTGTGGAAAGTATGCCCCCAAGAACTTCCAATGCGCATAAGTTGATCTGTCTTTCTTCTATAAGTTGTGTATTTTGCGCTTATGATTGTTGAATTCTTATTGGTTAGAAAGAAGGCTTCTTGGCCTTGCCTTCTTTTTTCGTTGTATCCA…	292.669	19.0149	703.151	36.9789	5.20863	8.19e-94	3.61e-90
k58:484841	k58:484841 ERAD-associated E3 ubiquitin-protein ligase doa10 (probable)	AGAGTTGTATTCTAGAATAACACACATGTCCCCATTACAATATGAAGGTCTCCTTTATATACTAGGAGACATTCCTCGAAATATTTAAAGAAAAAGTACAAAGGTAGGTGGCTTCTCCTTACCGAAGAAGTAAGACCCTAAACGATGTCGCAGTTGTTTTACTGGCTAGGGCGTGCCCTCACTCAGGTCGGCCTTACCATAATGGACGTATCCGTTTGGCATAGGAACGATAAGAGCCAAATTTTACCCAATACGATATTTATTTAGACCTCTTATGTATAAAAGACATATCTGTTACGTAGAAAAGTAAATTCGTTACATGATAAAAAAAGATAACAACATGCTCAAAAGGGAAAACATTATCACACCATTGTATAATTAACACAAATATTAAATGAT…	1572.78	677.987	2914.98	4.29946	2.10416	4.32e-93	1.86e-89
k76:225238	k76:225238 Plastid lipid-associated protein 1, chloroplastic, Precursor (probable)	ATACTTGATAGAAACTGGGGTGCAGGTTGGCATTTGCTCTCATTACTCCTTGCACCTAAACCTTTGGACAGGATAAGTTGCTTAAATGCTCTGAGGCATCCCTTCTTGTGCGGACCAAAATGGCGTGTAAGCCCATCTATTGATGTAATCAGATGGAGTCTTGGCTCAACTACTGTTCGAATTGCGGAGGAGTACATTTATGGGCAGCAGCAGCGGAGTAGGCTTGCTCATTTCATTGAATTAATGGAGATGCTAAATCCTTATCCAAAACCAAAGCATTGGCTGAGAGCGTTTCCTGGAAAGTGGCGTCTGTTATACTGTACTGGTAGACATATAGGATTGACCCTTAGACAGCCTTCTGTTAGAGTCCTCATTGGGGAAGTGTACCTAACAATATCT…	467.453	78.6802	1050.61	13.353	3.73909	4.95e-92	2.08e-88
k58:198953	k58:198953 3-hydroxy-3-methylglutaryl-coenzyme A reductase (HMG-CoA reductase) (similar to)	AATACTTCTCAAATCAGACACAACAATCCCACAGTTCCCTTCTTCCTCTTTTCTCTCTCTTCACTTCCCGGCCGGCGGCACTCTTACCGGTGAAAATGGACGTTCGCCGGAGATCTGATAAGCCTGCATATCCAGCCAAGGAATTTGCCGCCGGCGAAGAACCTTTCAAACCTCACAAACAACAACAAGAACAGGACAACTCCCTTCTCATTGCCTCCGATGCTCTCCCACTTCCTTTGTACCTCACAAATGGGTTGTTTTTCACCATGTTTTTCTACGTTATGTATTATCTTCTCAGCAGGTGGCGTGAGAAAATCAGGAACTCTACTCCTCTCCACGTGGTTACCTTTTCTGAATTAGTTGCCATTGTTTCGTTGATCGCTTCGGTGATTTATCTTC…	230.68	8.17825	564.432	69.0163	6.10886	1.64e-86	6.74e-83
k72:145069	k72:145069 Probable mitochondrial chaperone BCS1-B	TCTTGAACATCTTGTTACCAGAAAAAGTAAGGAAACCAATTATCTTTTACCATTTCCAGCAACATGATTTCAAGTGTTCTTTCTGATATTAACATGCCATCAGCCAGAACGATCATTTCTTCCACAGCGTCCATAGCTGCTACAGCCATGGTGGTTCGATCCGTAGCCCGAGACCTAATCCCTTATGAACTCCAACATTATGTTTACTTGAGCATTCGTGGCTTCTTCAAATCATTTTCATCTGAAATGGTTTTGATCATTGAAGAATTTGATGGACTAGCCAGCAACCAAATCTATAAGGCTGCTGAAATCTATTTGGGCACCAAGGTTTCCATTTCTGCTGGTAGCTTCAGAGTGAGCATGCCAGAGAAAGAGACTAAGATATCCACCTTAGTAGCC…	378.497	17.1364	920.538	53.7183	5.74734	2.71e-84	1.09e-80
k58:496418	k58:496418 Epoxide hydrolase 2 (CEH) (probable)	ACACATTGACTTGTCATTAATTCTCTTTAATTTTTGTTGCACTCCCATCAAACCTTCCTACATTACGAAAATGGAGAAGATTCAGCACAATTATGTGGATGTAAGAGGACTCAAGCTTCACATTGCAGAGATTGGAACAGGCCCTGCAGTATTGTTTCTTCATGGATTCCCTGAGATATGGTACTCATGGAGGCATCAGATGATAGCAGTGGCGGATGCAGGATTTCGAGCCATAGCCCCTGATTTCAGAGGCTATGGTTTGTCTGAATTACCTGCAGAACCGGAGAAGGCGACATTCAGGGACCTTGTCGATGATCTTCTAGACATGCTTGATTCATTAGGCATCCACCAGGTTTTTCTTGTGGGGAAGGATTTTGGAGCTCGAGTAGCTTACCATTT…	624.765	6.09076	1552.78	254.94	7.99401	5.59e-82	2.2e-78
k64:375826	k64:375826 Sulfate transporter 1.3 (similar to)	ATATATTTAACAGATTATGATCACAAGAGGAGTTTAATTAGTACATAATTGCCTGTAGCAAAAACAAGAAAGACAAGGTAAATCTTACGGGCGACTGTATTTTAACCATAAAAGTTAAAAGCATGGCTAACATGTACTCATTATCGCAATTGGCTAGGACCACCATCTGTTTTAGATTAGTATCATATCATATCACTTTTCTGAGGATCCCACCACTCACTAAAAATAGAAACCTATGCCTTTATTTATCACTCTATATATACTCTATTCAATTTTGGTCCCTCGTTCTACTTGTGGTTGATTTTTCTTCTCCTCCCCCTTTCTTTTGCATCCATTCTTTACAATGTTAAACTTCCTCTGGCAATTTTGGTGAACAGGTTAGAACAGCATCTGCAACTG…	167.769	0.886999	418.091	471.355	8.88067	1.89e-78	7.26e-75
k72:292789	k72:292789 14 kDa proline-rich protein DC2.15, Precursor (similar to)	TAAAACACCTTAGTAGATTTCAAATTTATTTCAAATGCAAATTAAATTGGATACAGTGCATATCGAAAACAAGGCAACGAGCCTTCCTTCTAACCTTTTAGAATACAATATATCTCCCTGAGCAATAAGAACCATAAGCATAAAAATTACCAATAACACTGAAGGAAACATTAATCAAGTGGAAATTTTCGAAATATTGGAGGAAAAAAGAAAACCAAATGGCTTATGCGCATTGGAAGTTCTTGGGTGCATATTTTCCACAGTTGTTGAGCAACAAGCTAAGGGAAAGAGGGACATTAAGGTTGATTCCCAACACATTGGCTTTAATAGCAGTGCAAAGGCAAACAGCAGCATCAACATCAGCAAGTCCTTGAATTAAAGAGCAGCATTCAGTCTTGG…	384.48	66.8195	860.971	12.885	3.68762	1.46e-77	5.49e-74
k76:220220	k76:220220 PRA1 family protein E (AtPRA1.E) (probable)	CCTGATAACTTTGAGCTAAACAACAACATTTAAAAGGACCACAAAAAACTTCAATTATCATGTAGCACCAATCTTCCCTATATGGTAAGAGGAAAAAATTTCAGAAACTCAACATCCTTGGCTTTATTTCAGAAAATCATCAGCAAACTAGCCTTGTTTTACACAGTACAGATAAGGGGTACAGATTCTTGAGTATTCTCCTCATTTGGACCATAATCCTCAGCTATCCACAGAACTGAATGAGCCAAAACGATAGGCAGAGTTGCAGCCAAAGTGATCAAAAGATGGATTCCAGCATGAGTAAGAATTAGAGCAAGGGATGTCCCAATGGCTAGGAGTGGCAGAACAATAGGCTTAGTATCGAACACGAAAAGCCAACGAAACAGAACTGTATTAGCC…	193.231	6.63458	473.126	71.3121	6.15608	3.01e-76	1.11e-72
k58:454391	k58:454391 Minor capsid protein L2 (probable)	AAACTCATTTATTTAAACAGTTGTGCAAATGGCTGCAGAATATACATGACTAAACCGGGTCCAGTACAAAATATAAAAAAAACAGGGAAGGCAACAACATAAACACCGACAAACAATAAAAGACAAAGATAACAACTTTCTTATTACTCGGCTCCATCACCGCCATCCTCCCATCACTATCTCCAGGAAACTCCCCATCAGCATCAACGTCCTCACCGGCCTCCGATGTAGCGGGATCATAACCATAGCTAACACGAGCCTCTTGTTCCTTCGTCTGAGCTCCTTTATAAGCGGCCTCAGAAACATGGCCCGCTACCATAAACTCTTATAAATGTCTCGCTAGGCTTCGACATGGACCCAGAGCTCGTGCAGACGACGAGTAACATCGATAGAGGTAAC…	600.495	170.072	1246.13	7.32709	2.87324	4.75e-76	1.72e-72
k80:114519	k80:114519 Cysteine proteinase 3, Precursor (similar to)	TTCCCCACATTCTCTGAAAGGAGATTATAATGTCTCGTTTCTCACTCCTATTGGCTCTCGTCGTCGCCGGTGGCCTTTTCGCCGCCGCACTTGCCGGACCGGCTACCTTCGCCGATGAGAATCCGATCAGACAAATTGTTTCTGACGGTTTACATGAGCTGGAGAACGGAATTCTCCAAGTCGTCGGCAAGACTCGTCATGCTCTCCTCTTCGCTCGCTTTGCTCACAGGTATGGGAAGAGGTACGAGACAGTTGAGGAGATAAAGCAAAGGTTCGAGGTATTCTTGGACAATTTGAAGATGATTCGATCGCATAACAAGAAAGGACTATCATACAAACTCGGTGTCAATGAGTTTACCGACATAACATGGGACGAGTTCCGGAGAGACAGGTTGGGAG…	1167.7	527.527	2127.95	4.03382	2.01215	8.65e-72	3.07e-68
k72:47225	k72:47225 Basic form of pathogenesis-related protein 1 (PRP 1), Precursor (similar to)	CCAAATGGGATACTCCAAAACATTAGTTGCTTGTTTCATTACCTTTGCTATATTGTCTCCCTCATCTCAAGCTCAAAACTCTCCACGAGATTATCTTAACGCTCACAATGCAGCTCGTAGACAAGTTGGTGTTGGCCCCATGACATGGGACAATAGGGTAGCGGCCTTTGCCCAGAATTATGCAAATCAGAGAGCTGGGGACTGCAGGATGCAGCACTCCGGTGGCCGTTACGGCGAAAACCTAGCCGCCGCCTTCCCTCAACTCAACGCCGCTGGTGCCGTAAAAATGTGGGTTGATGAGAAGCAATTTTACAATTATAATTCGAATACTTGTGCACCGGGAAAAGTGTGTGGACACTATACTCAGGTGGTGTGGCGTAACTCAGTACGTCTTGGTTG…	146.518	0.259942	365.904	1407.64	10.4591	9.12e-72	3.17e-68
k64:406160	k64:406160 hypothetical protein	TAAAACATCTTGCATTTCCCAATTCCACATCACAAAAGACGTTGAAACTTTAGTAACTATTAAGAACTCGCCATCTCCGGTGGAGTTCTCCGGCGTTCGCTGTCTCTTCCGTTTTCCGAATGGATACTAGCGAAGAAAGAATGGAGATAGAGCAACAGTTAGAGTGGAATGAAGCACAGAAGATTGTGATAAATGTGGACCTTGTTGCTGCAGCTAAAGAGCAGCTCAACTTTCTTGCCACCGTTGATAGGAACCGTTGGCTGTATGAAGGACGTGGTCTGGATAAGGCGATTCATAGGTACTACTCATGTTGGCTACCGCTGTTGGCAAAACACTCTAAGTCCCCCTTCTTTGAAGGACCTTTGGTTGTTCCTTTGGATTGTGAATGGATTTGGCATT…	413.743	86.8528	904.078	10.4093	3.3798	4.52e-71	1.54e-67
k76:223988	k76:223988 Peroxidase N1, Precursor (similar to)	CAGAAATTTACTACTCAAATCTCAGAATTCGTTTATATATACTGTTAACACGTACCATGGAGTACTATCACCATTCAATTAACAAAATGGCCATGTTTATGGTTATTCTAGTGCTAGCCATAGATGTGACTATGGTATTAGGCCAAGGAACCCGTGTTGGATTTTATTCCAGTACGTGCCCAAGGGCCGAATCAATAGTTCAATCAACGGTGAGGGCTCATTTTCAGTCTGATCCAACGGTGGCACCAGGAATCCTGAGAATGCACTTCCATGATTGTTTTGTACTAGGTTGTGATGGTTCTATCCTCATTGATGGTTCAGACGCTGAGAGAACTGCTATCCCGAATAGAAATTTGAAAGGATTCGACGTTATTGAGGATGCTAAGACGCAAATTGAAG…	198.483	8.84295	482.942	54.6133	5.77118	6.19e-71	2.07e-67
k66:375414	k66:375414 Cytokinin dehydrogenase 3 (AtCKX3), Precursor (similar to)	TTTTCCTGCTTGTTGGGTAGACAAGGATAGGTCCTGTTGTCTTGTTTTGTCTGAGAATAATGTCCACAAAAACACCAGCATTGAAATCCATGATATTGGATTTTGGTACAAAGAGATTGAGCCATGGATGTGGAACATCCCATTGTCCTTTTGATTGTAGCTCTAACTCTCCACTTCTTACTCTATTCAGAAAATCCACAAATGTGACATCTTTCTTGAATATAAATCCAGGCAAAAAGTTCAAACCTTTTACCAACTTCTTCAATTCCTCATCAAGAGTATTAGCAGTCTGATCATCATAGTACTTGACCATTTCTAGGCAATAAATAATGCCGTTTTGGGATAATAAGGAAGCTATTTTGATCTGATTAGATGGTGAGAAAAATGAAGATCTCCAAT…	149.005	0.886999	371.183	418.471	8.70898	1.9e-69	6.26e-66
k78:183558	k78:183558 Serine/threonine-protein kinase stt7, chloroplastic, Precursor (probable)	CAGCCAATGCTTTGGTTTTGGATAAGGATTTAGCATCTCCATTAATTCAATGAAATGAGCAAGCCTACTCCGCTGCTGCTGCCCATAAATGTACTCCTCCGCAATTCGAACAGTAGTTGAGCCAAGACTCCATCTGATTACATCAATAGATGGGCTTACACGCCATTTTGGTCCGCACAAGAAGGGATGCCTCAGAGCATTTAAGCAACTTATCCTGTCCAAAGGTTTAGGTGCAAGGAGTAATGAGAGCAAATGCCAACCTGCACCCCAGTTTCTATCAAGTATCTGTATACCAAAATTTCCAGCTGAAGAATTTCTTTTTACAGCATGCAGAAGAAACTCGCGCAAACAGGAGGGATCATTTCCCTTGGTGAGGAATGCTTTGAACTTGGCAAAGAT…	1394.04	681.86	2462.32	3.61117	1.85247	2.81e-69	9.07e-66
k72:283796	k72:283796 Putative quinone-oxidoreductase homolog, chloroplastic (similar to)	TAATGAAAAACTACAGCTATACTATAGGCTCTAAAGGCATTACTTTCCTGAAAGAATGCTTATACATAGTGGCTGTAAAGGTAAAGAAACCAAAAATTACGTTACGATACATTAAGTGGTAGGCACATTACAGACACAATCATGAATCATTGAGGCGATTTCCAATCTTGTTGATCACTTTGAATAGATTGAGATTGATCGATCTACATCTATCGGGGTAACCCTTGATACTCTGAATGCTCAGTGAGACACCAATATTGCCACATTTAGATCGATTGAAAGACAATAATGTTATATCTCCACAATGATCTTCCCCGTGGCATGTCCATCAAGGCTCTTGGCCCAAGCATCTTGCGCCTTGCTTAGAGGATGCTTGGAGTCAAATACAGTCTTAAGCTT…	358.885	35.9768	843.247	23.4386	4.55082	2.46e-68	7.8e-65
k58:137632	k58:137632 Probable serine/threonine-protein kinase DDB_G0267686	CATGTTGTAGTTTTAATAAACATAGAAACCGTAAAGAAAACGGAGAAATTGATCATCGATGATCAAAGAACGAAAGTTAAAAAGAAGAGTATTCGAAATTGAAATAACACAACAAAGCATTTATTTTGCAATAAAAACAGAAGGTAAAAGCGGATGCATTAGATGATGATGACGACGATACAGTTAATTAGATGTAACTGTATCTTCTTGGTGTCCTGAATAAGTCCAGAGCTGCCTCTCTTCCTCGTGCCTCTATCTGAGCACGAAGTTGAGCTGCAAGAATCTGCTCATGAGCTTCATTTACTGAATTTATCGTTTCCACTGTTGGATTTGAATTTGGATTTGGATTTGGATATGGATTTTTATTTGGACTTGGACGTTGCTGTCTGGGGAAAACAC…	141.596	1.1093	352.327	317.613	8.31112	1.98e-66	6.16e-63
k58:483549	k58:483549 Cytokinin dehydrogenase 3 (AtCKX3), Precursor (similar to)	GTCGCTGCTCACACCAATACAAATATCGAATAATTATGATCACCAAAACATTGAGCTATTGTTATCATGCATCAACTAAAACAATCAAGAACTTGACTATCTTATAACCTTTCTAGTTCAATACACTAAGTACATTACCCCATGTTTATCCTACTACTTGTTGGTAAAAAAACTAATTAAAAATTCTTTGCCCGGGTGATAGAATCATTTTTGGATCAAACTGACTTTTCCGTTGTTGAAAAATATTCCACTTTTTGCCAAAATGTTTTTTCCAATCCTCCTTTGTTTTATAATGTGGAAGATATTGCTTTATCTTGAGGCCAGCTTTATCACAGTAATTCAATATTTCTTCATTTTGTTCATCCAAAATTTTCCAGTCATTGAATCCACTTGAATGCA…	164.379	2.99047	406.461	135.919	7.0866	1.27e-65	3.88e-62
k70:314048	k70:314048 Probable WRKY transcription factor 70	ATTTTTATACCAATCTCAACGTCAACATAATACAAAATTTGTACAACATCTCTATCAAGCTACTTCACTCTCAAATATTAGCTACTCAAGAATTGTACCCTTCAAAATTCCAAAGAGACTCCTCAAAATCAAAATCAATCTCAAGATTATCTGTACTAGTCGTACGAGAAGAATAGACCCCAGATGATATGACATCCGGCGACAATGCCGCCGCCATGTGGTCGCCGGAGGCTTCAAATACTGCCGGAGTACTCAGATGAACATCATTGGCTTGTAGAAAATAATCAGAGTTTGATGATTGGTTTTGATATTCTATTTTTGGATAGTAAGTACATGATCTTTGGAATACTTCCTCTTTGGTTTCCTGTTTTATTGAGGGAAATGTAGGAATATCATAAG…	153.859	3.09764	380.001	122.674	6.93869	1.34e-65	4.05e-62
k64:188562	k64:188562 Peroxisomal biogenesis factor 6 (probable)	TGAGATTATATGATGAATGACAATACCCATTACACAGTCTTTTCCACATAATGTAAAAAAAAAGTAAATAGATTTCTATATTGTGAAGTACAAGTTCATAATCAAGTGTAAGTACGTCCCCTAGACCACCTTGTGCTAGGAAATACCAAGAGGAACTTATTTGATGCTACTTAATTCCACCAAACACTCAACCATAGCAACAAATTAAAGGAAACGAGAAGTTACCACACACTACAATTTGACCTTACATACATACATACATATAATAAGCAACAAAATGAAATCCAAAACCCAAATCAAAATATGTGGACGTTGTACTGTTCAAGGACACTGGAAGCCAGATGGAACCTTTTTT	212.479	16.6192	506.268	30.4629	4.92898	2.82e-65	8.34e-62
k72:281452	k72:281452 NADP-dependent malic enzyme (NADP-ME) (similar to)	GGCACAATCTTTTTTTATTTCCTTCTCTGAATGATAGTCGATAAATACATCCATATATAGTGCATTAGCATGTAAAGAACTGACATCAAAACCGGTATGATTATTATAACACTTTGGATTGTTAAACAAAACTACTTCGGCAGCATGCCAGACACCCAATTACAAACTTATGACACAAGAAAAGCTTACAAGAAAGGAAGGTACAAATACACTACAAGTCTCTGGTGCATACAAGATTACCGACCGTGAAATGATCAATTCACCTGTAGCTTCGGTAATTAGGAGTATACATGCAACTCTCAGCATACTTCACCAAGTTTTCAGGTCGAGGGAGACGTGTTGCCACACCAAGTTCATACGCTTTAGTAGCAACGCTAGCAGCTATGTGAGCTGAGATCT…	645.339	102.989	1458.86	14.1652	3.82428	1.19e-63	3.46e-60
k72:24964	k72:24964 CASP-like protein PIMP1 (CaPIMP1) (similar to)	CCATTGTGCAAAAGGCCGAGGTTATCATAAATTGTAATATTATTTATTGAAATAATTTATTTGGAGATTTAGAAGATTATAGTTCTTCATCGGAAAAGAAATGGCACCACCACCAACCACCACTATTCCGCCGTTCGTCGGCCTTATTATGAGGGTTCTTACTTTCATTTGCCTGTTGATTTCACTCATCTTGATTGCCACCAACACTAAAACTATCCCTACCAATATTGGTGATGTCAAAATTAAGTTTAGTGACTTTTATGCTTACAGATACCTGATTGCTACTGTGGTAATTGGAATGGCATATACTCTTCTCCAAGCTGCTTTCTCAATTTTCCTTGTGACCACAGGAAATCGCATTGGTGGTGAAGGTTTCTGTCTATTTGACTTCTATGGTGA…	158.246	1.47641	393.401	266.458	8.05776	1.54e-63	4.42e-60
k58:413604	k58:413604 GDSL esterase/lipase 2, Precursor (probable)	AAAGTAGAAAATTAGTGCTAAAAGTTAGTGCGATGGCTTTGATTTCCAAATTCTTTCATGGCTTCATCACTGCTGCCTGTTTTATACAATTTGTGTATTGCCATGGAAGCCATGAAAGATCAGTCGAAAGGGCCCTCTTTGTATTTGGTGATTCCCTCTTTGATCCTGGAAATAATAATTATATCAATACTACTACTCAATTCCAAGCTAATTGGTGGCCTTATGGTGAATCATTCTTCAAGCCTCCTACTGGTAGATTTTGTGATGGTCGCATCATCCCTGATTTCATTGCCGAATATGCAGAGTTGCCACTCATTCCATCGTATTTTGAGACTGGCAAATATAAATCTATCCACGGAGTGAATTTCGCATCAGGTGGGGCTGGCTGCTTAGAAGAAA…	147.146	3.21277	363.047	113.001	6.82019	2.42e-62	6.83e-59
k76:225706	k76:225706 Vacuolar cation/proton exchanger 2 (probable)	TTCTTCTTAAGCTCATATCTAGAGAGAGAGAGAGAGAGAGGGAGGGAGGGAGGACCAAGAATACAATAGCACTCAGCTAAATGTAACAAACAGAGCACTTGGAGATTCAAATTACACATAAAAACAAGGTTTCTCTGCTCAGTCAAGAGCAATTGAGATTTATAATCAAGAAGTTTTGACATATTCAAGACGACTGATGTGCACTGCTGCTGAAAATATACACACCCAACTCTGATGTAAGACCAACCACATGAATCTTTTGTTCCATAATATAATCTATGACCAACCAAATACGTAGTCAAGAACATACACAAGTACAAGGGACAATGGATAAAGCAGAAAAGCAATCGAACTAGTCCAGAGGGGAAAGGTGGTGCGGATGCTCCCTAAGACCCCAAT…	124.384	0	310.961	Inf	Inf	9.85e-62	2.74e-58
k58:484616	k58:484616 Inorganic phosphate transporter 1-4 (AtPht1) (similar to)	TCTTCACAATACATGTATAAAAAATTGAAACAAGAATAAATTAAAGCAAACAAGAACATCTCTAATTGAAAGCATTTTCTTGATTCTTATAATGTTAATTTTATTTTTTTTTGAAAAGATAGAAATAGACAACAAAAGGACCTCATTTCTAGCTCTTCCCACTTTCCCATATAAACAAGCAAAAAGTAGAGAGCATATTTCATCTTAAGCGCCAAAACACACAAATTCACAAACATGCATCATATATATATAAATAGTATATGTTAAAAGGTCCAAAATTAAACAGGAACTGTCCTTCCACTATTCTTCATTTCTGTTTCACTTTCCTCTTCCCCTTCATTTTCCCTTGACATTTCTTCCAATGATTTTCCTTTGGATTCTGGCACCAAAAATGTGAAC…	173.908	8.7947	421.577	47.9353	5.58302	9.29e-61	2.54e-57
k78:150967	k78:150967 14 kDa proline-rich protein DC2.15, Precursor (probable)	AAAAAAACTACTTCTCTTGCTCTCTTTATTCTTGTCAACCTTCTATTTTTCTCCCTTGTGAGTGCATGTGGCACTTGCCCTAGTCCTAAACCAAAGCCAAAGCCGAAACCAAAACCAGGTCCTAGCCCATCCAAAGGCAAGTGCCCAATTGATACTCTAAAATTAGGTGTTTGTGCTAATGTTTTAGGCAATTTGCTTGGACTTTTGATTGGTAATCCTCCAAAAAAACCTTGTTGCACTCTCATTCAAGGTGTTGCGGACCTTGAGGCTGCTGTTTGCCTATGCACTGCTATTAAAGCCAACATTCTTGGGATTAACCTTAATGTCCCTCTTTCTCTAAGCCTTCTTCTTAATGTTTGTGGAAAAAA	213.992	21.1343	503.279	23.8134	4.5737	6.69e-60	1.8e-56
k72:289315	k72:289315 Glycine-rich protein, Precursor (similar to)	AAATGAAAAAAACACCAAAGAGATATATTATAACGCCATTGTGTAACAAACATCATTACATAATGTCTTTTATTCATACTTAATACAGCAAGCCTTAAAGTAGAAAGAGCATTACTATTACAATTTTACCATTACAAAGGTTTTACATGTTACACGTTGATCAGTGTTGAGGCTTCCCTTCAGTCACTTTATCCATGGCCTCACCTTTGTAGTAGCAACACCTGCTGCAGCCGTAGTAATTGCGGCGGCCGCAACAACCATAGCGGCAGTATCCTCCACGTCTACCACGACCACGGCCGCCACCTGGGTATCCACCACCACCACGGCCGCCACCAGGGTATCCTCCGCCGGGGTATCCCCCGCCTGGGTATCCGCCGCCGGGGTATCCGCCGCCGGGGT…	838.836	355.146	1564.37	4.40487	2.1391	8.8e-60	2.34e-56
k62:446094	k62:446094 Sulfate transporter 1.3 (similar to)	ACCGCGATTAAAAGACCAATCTCAACAGAGGCAAAAACCACGCCAAAAAATGCCCCCATGCAAGCGACAAAATCAAATTTGTCAATCTTCCAAATCAAAATTGCTGCTTCATAGTCAATTAAGCTGAGTACAGCAGAGATGATGATGGCAGCAAGGATTGCATTCGGAGTATACTTAAAAAGAGGGGTTATGAATTCCAAAGTTAGGAACACAACGACAGACATGACAATGTTGGAAAATGCAGTTTGGCAGCCAGCCGTGTAATTTACAGCTGAGCGAGAGAAGGAACCTGTTGCTACATAGCAGGAAGTCATTGAGCCAACAATATTCATAGCTCCAAGTGCCACCATCTCTTTGTTTCCGTCCAACTGGTAGTCCTTCATTGAAGCAAAGGTTCTT…	126.152	1.10134	313.727	284.859	8.1541	8.57e-59	2.25e-55
k76:218253	k76:218253 Endoplasmin homolog (GRP-94 homolog), Precursor (similar to)	GGATGAAGGCTGGACAGAAGGATATCTTCTATATAACTGGAGCTAGCAAAGAGCAGTTGGAGAAATCACCATTCCTTGAGAGGCTAACGAAGAAAAATTATGAGGTAATTTTCTTCACGGACCCTGTAGATGAATACCTGATGCAGTACCTTATGGACTATGAAGACAATAAGTTCCAAAATGTATCCAAAGAGGGCCTGAAACTGGGCAAGGATTCAAAAGCCAAAGAGCTCAAGGAGTCATTTAAAGTGCTAACCAAATGGTGGAAGGGGGCTCTTGCTAGTGACAATGTAGACGATGTCAAGATTAGCAACCGTTTGGCCGACACCCCTTGTGTAGTTGTGACATCGAAATACGGTTGGAGTGCCAATATGGAAAGAATCATGCAGTCACAAACTC…	513.481	162.738	1039.6	6.38815	2.6754	6.7e-58	1.73e-54
k62:446341	k62:446341 L-ascorbate oxidase (ASO), Precursor (similar to)	AAAACTCCAGGTCCTACCATTGTTGCTCAACAAGGTGACACTATTGTTGTTGAAGTCAAAAATAGCTTGTTAACTGAAAACCTTGCTATCCATTGGCATGGTATTAGACAGATTGGAACACCATGGGCTGATGGAACAGAAGGAATCACACAATGTCCAGTTGTTCCAGGGGATACTTTCGTTTACAAATTTGTTGTTGATAGACCTGGAACATATTTGTACCATGCTCATTATGGTATGCAAAGACAAGCAGGGCTACAAGGAATGATCAAAGTATTGGTTCCAGATGGAGTTGTAGAGCCATTTTCATATGACTATGATAGAAACATTCTTCTTACTGATTGGTACCATAAGAGTACTTATGAACAAGCTACTGGCCTTGCTTCTTTACCTTTTGTT…	128.036	1.84883	317.316	171.631	7.42317	9.52e-58	2.42e-54
k58:467025	k58:467025 Transcriptional adapter 2 (probable)	CTCACACCAGCACAAGTACATAGTTTCTCAGGCCTAACTTTAGTCATGACATTTAGGACATTTGCTGCAAATCTGGTATTTACATGAGAGGTGTGACTGTAGTAGAATCTATGCAATGCGAATTAGATTTAATCAGATTGGGTTTCAAATATCAAGTGGCTAAAGACAAAATACAGTACAGTACAATGTTATACAGTTGAAAGACTACAAGACGAGGTACATTTTGACCCAAAGACTTGTTGCAAGTTGCAACTACTAACAAAACAAAGTGAATAGAATTATATTAGGCTATTCATAGCTTTCCCTTTATTCTCAAAACTAAACTCACACCAGCACAAGTACATAGTCTCTGAGGCCTAACTTTAATCATGACATTTAGGACATTTGCTGCAAATTTTG…	206.302	2.40105	512.154	213.304	7.73677	1.2e-57	3e-54
k72:303186	k72:303186 hypothetical protein	CAGCATTTCAAATAATAAACTCCTTCTCCTCCCCCATCTCTCACTATCTGCCTACTGAGTGATATTTCTGAGCAAGTATAATTTCCATTAAACCCACAAAATGAAGCAAAAGGTGGTTATCAGATTATTTTTGAATGGAAACGATCAGAAATATCGGACCAAGGCTTTAAAAATAGCTGTTTCTCAGCCAGGTGTGGAATCAGCAGCAATGACAGGGCAAGAAAAGAACCAATTAGAAGTTGTGGGGGAAATAGATGCGGCGGATCTGACGAGCTTGCTCAGGAAAAATTTAGGGCAAGCAGAGCTAGTGAGCGTCGGCCCAGCTGGTGGCGGCGACAAAGCTTCTGATGCAAAGCCTCAAGCTGCAGCTGCGGTGGCTCAGCCCCAACCCGCCTTATT…	190.083	15.2658	452.308	29.6288	4.88893	1.23e-57	3.03e-54
k80:117019u	k80:117019u Glyceraldehyde-3-phosphate dehydrogenase, cytosolic (similar to)	ATATTATTATACACTGATAGCAAAACAAATCAAGAGAGAACATATCCAGAGTTCTGCACACAGACTCCAATGAAAAACTGAAAATTTAGGGAAACCACAATCCAGCAAAAGATCCCAAATCAAAATACAATGGTAAACATACAGCCTCTCAAACTCAAAAAACAGCTTCCCATTTTAGTTTATTCTAAACTGTTGTTCCCTCTAATAATTATGCTTTCCAAACGTCACCAAAAACACCACCACGCTAAGGACTGCCACTTTACTGGACTGATGCCATGTGCTTAATCAAGTCCACCACTCGAGTGCTGTAGCCCATTTCGTTGTCATACCAAGAAACAAGCTTCACAAAGTTCTTGCTCAGAGCGATTCCAGCCTTGGCATCAAAGATGCTTGATCTGT…	562.13	913.478	35.1091	0.0384345	-4.70145	1.1e-56	2.68e-53
k76:220625	k76:220625 Plastid lipid-associated protein 1, chloroplastic, Precursor (probable)	ATTAAGCTTCTATTCGTTTGTACAGATATTCGAATTAAGAATCTCTGTGACGTCTACCAATCTTTTGCTCCCTCTGACCAAAAATAAGGAAAGATAAAAATATGATCCTATTTACCAAAAGTGAATCAACAAAGTTTTTTTACTACAATCAACTATCATTTGTACATCTTGTTAAAACGAGTGCAGATCCATTTACACTTCGAAGGACAAGCAACCTTGAATCTAAATATGTTCCACAGACGATTTTTGACAGATCAAACATTTCTGGAGGTATTTGAGTGCGTACCTCTTGAAGTGCTTTCTGTGCGACTTCAATGTTACCACTCAGTGGATTATCCAGACTCATTGTTACCTCAGTTTCAGTGGACACAAGTTTAGCTACAGAAAGGCTTGAAGGAA…	909.247	410.657	1657.13	4.03533	2.01269	1.89e-56	4.55e-53
k78:26616	k78:26616 Kynurenine formamidase (KFA) (probable)	GGAATATAAGATCAACGTAATAACATGAATAAACATCAGTACCATCTCTACTACTACATAGTCCCATGGGTGGATAAGCTCAAGGAAGCTAGTACATATTACATAAATACATCCGAGTCTCTCATAACAATTTCTTGGACATTCTTAGTTACGAAACTGGTTGAAATTTTGACAATTTTCTGTTTCCCATGATAAGTATCAGCTGCCTTTACAAGATTACTGGAAGAGGATGCACCTGGCAGGTGAACCATCGCCACGATTCAGCCTCAGAGGGAGACAGTGAATTGTGTAAACTCCTGGGACGGCATCATCAAGCTTGAGGCCTTCCACTGGAATTATATCTTTAGGAGCAAAAAGTAGTTGATGAACTTTAACAAGATGATCCGTGGGATTAATTGC…	266.784	44.4203	600.328	13.5147	3.75646	5.39e-56	1.28e-52
k72:301318	k72:301318 Lysine histidine transporter 1 (similar to)	AGAGTATATGTAGTTTTGTTTATATAAGACACATAGCTTCGATATTTTTCATAAGTGTTTCATGTTCATTTTACTGTCTCATTCTTCTTCTCAGTTTTCTTCCCTTTTTAAATTCTTGGGAAATTTAATTTCTACAAGCACAAGTCCATAGCCTGTAGCCATGGGAACTCAAGCTCCTTCGGATCCCAACTACAACAATGACAAGGTTGATACAAGAACGGCAGAAGAAAAGGCAATCGACGCGTGGCTTCCCATTACATCTTCTAGGAATGCAAAATGGTGGTATTCTGCATTTCACAATGTTACTGCTATGGTTGGTGCTGGTGTTCTCAGTCTTCCTTATGCCATGTCGGAGCTTGGATGGGGACCTGGTGTAACAGTGATGGTACTATCTTGGAT…	138.439	3.87747	340.281	87.7586	6.45547	7.71e-56	1.81e-52
k74:259056	k74:259056 1-aminocyclopropane-1-carboxylate oxidase (ACC oxidase) (similar to)	CTATCCTCACTCTTTTGTATCAAACATTCTAGCTATTCATTTCAATCTTTTGTAATATTCGCTATTCTATTAATTTATTGTATCACATTTTTCACACACTCAAAAATTAAACACATATTTTACCAAGAAAGCTATGGAGAACTTCCCAATTATCAACTTGGAAAAGCTCAATGGTTCTGAGAGAGCTGACACCATGGAAATGATTAAAGATGCTTGTGAGAACTGGGGCTTCTTTGAGTTAGTGAACCATGGTATTCCACATGAAGTAATGGATACAGTGGAGAAAATGACAAAGGGACATTACAAGAAGTACATGGAACAGAGATTTAAAGAATTGGTGGCTAGCAAAGGTCTTGAAGCTGTGCAAGCTGAGGTTACTGATCTTGATTGGGAAAGCAC…	167.996	10.8955	403.647	37.047	5.21129	1.46e-55	3.39e-52
k72:79320	k72:79320 G-type lectin S-receptor-like serine/threonine-protein kinase RLK1, Precursor (probable)	GGGAGATTTATTACAGCAAAAGATAAAGCCTTGTAGTTCTATTAATCGGTGCATAACAAGCGGTGCAAAATGATGTAAAAACTAGATAGAATTATTTTTAATTAAGAAAACTTAATAGAATTATTCTGTATATAGCTAAAGTACAAATGATGAAATGAAGTAGGGCTAGGAGGCACTGGAATGTCTACTGTCCCTTCTAGCATCAGTAGAACTTTCTTCATTGAAGGGCGAAGTGATGGTTCGTCTTGAATGCACCAGATGCTTATTTTCACCATTCTCTCGAATTGTCTTCTCTCAACCTCCTCGTCCCCGACCAGTTTTCCTAGCTCTCCTGCCTCATAGCAGCTGTAAACCCAGTACTCAAGAATCGATTCATCTTCAGCAAGGCTCCAATCGACA…	198.759	20.1884	466.616	23.113	4.53063	2.54e-55	5.82e-52
k62:441221	k62:441221 Endoplasmin homolog (GRP-94 homolog), Precursor (similar to)	AGCTACTACAACTCCAAGAAATCCAACTTGAAGTTATATGTCAGACGGGTCTTTATCTCTGATGAATTTGACGAATTGCTGCCCAAGTACTTGAGTTTCCTAATGGGTCTTGTTGATTCTGACACCTTACCCCTCAATGTCTCAAGAGAAATGCTTCAGCAGCACAGCAGCTTGAAGACAATTAAGAAGAAACTCATCCGCAAGGCTCTTGACATGATACGCAAGATTGCTGATGAGGATCCTGATGAATCTAACGACAAGGATAAGAAAGATATCGAAGAATCCAGTGCAGACAATGAGAAGAAAGGTCAATATGCAAAGTTTTGGAATGAATTTGGAAAGTCAGTAAAACTTGGTATTATAGAAGATGCAACTAACAGAAATCGCTTGGCTAAGCTC…	501.341	163.475	1008.14	6.16692	2.62455	2.65e-55	5.98e-52
k80:116015	k80:116015 Superoxide dismutase [Fe], chloroplastic (similar to)	AATCATTGAAAGAGCCAACATTTTACATCCCACAAAAGCAAAATCTAGAGAACTCCATACTTCTGCTTATTTCTTGACTTTCAGTAAACAAAATCAGAAGTCAGAAGTGATGATGATGATGGCCGCTACTACTGCTTCTGCTAATTCACTGACATCTGCTTTTCTTCCCCGCCTAGGATTTCATGGGTCATCTCATCAGAGGAGAACTCAACAGTTTGCAAGAAAAGCTGGTTCTGGCACAATAACAGCTAAATTTGAACTCCAGCCTCCTCCTTATCCCATGGATGCTTTGGAGCCTCATATGAGTAGTAGAACGTTTGAATTCCACTGGGGGAAGCATCACAGGGCTTATGTTGACAACTTAAACAAGCAAATAGACGGAACAGAACTAGATGGAAA…	2801.72	3695.93	1460.4	0.395138	-1.33957	5.48e-55	1.22e-51
k66:366134	k66:366134 Calreticulin-3, Precursor (similar to)	CATAAAAAGAGCAAAATGGCTCACTCTGAGCATAAACCAAGTAGACTGATATTCTCATTGGTACTAGTTTTGCTCTTCTTTACACTTGTCTCTTCTTCAGGATCTGAGATTTTCTTTGAAGAAAGATTTGATGATGGATGGAGGAGCAGATGGGTGAAGTCAGACTGGAAAATCAGTGAAGGAAAAGCAGGTTCATTTAAGCACACGGCCGGCACATGGGCTGGTGATCCTGATGACAAAGGTATCCAGACAACAAATGATGCCAAACATTTCGCTATCTCTGCAAAAATACCGGAATTTAGCAATAAAAACAGAACACTGGTTGTACAGTATTCTATTAAGTTTGAGCAAGATATTGAATGTGGAGGGGGTTATATAAAGCTTCTCTCTGGATATGTC…	470.386	151.049	949.392	6.28533	2.65199	7.06e-54	1.56e-50
k78:189368	k78:189368 Carbonic anhydrase, chloroplastic, Precursor (similar to)	TCGCCCTGCACCTTGGCCTTGGCAGGTAAACCAATTTTCACCCAATCCTCAATAAAGGCAGTTGATTCAGAACCATCTGCGGGTAGAGACATGAGACCTTTGATACCTCCACAAGCGCTGTGGCCAATGACAACAATGTTTTCTACCTTAAGGTGGAGAACAGCGTATTCGATAGCTGCTCCGACTCCAGAGTATCTGGTCTTGTCATAAGCAGGGACCATGTTGGCAATGTTCCGAACCACGAAAGCTTCACCAGGTTGGAAGTTCAGGATATGGGATGGGCACACTCGTGAGTCAGAGCAGGCAAAGACCATGTACTTGGGGCTCTGGCCTTTTGATAGTTCTCCATATAAGGCTGGGTTTTTCTCATATTTCTCAGTTTTGAAGTGAATAAAGCCA…	25246.5	30690.2	17080.9	0.55656	-0.845392	8.86e-54	1.93e-50
k64:375257	k64:375257 Peroxidase N1, Precursor (similar to)	ACATAAAAGAGTACAATATCTGCATTAGTTTATAGCAGAGCAAACTTTACGAATTTCACCATTAGGGCCAGTCTTAACTTCAATATTGCTCATTTTAACCATGGACCTGCCAAACTCCACGCCGAATGTCAATCCAAGCAATCCCCTAACACCTAAAAACCTTTGGACAAACACCCGTGTAGAAGCATCGGTCCACAACTTCTGGTCTGATTCCAGAACTCCACGTCCATTCCTGAGGTTGGAGAAATACGAAGTGTCGAAATTGTTTACGCTTCCAGTGTCTAGTCCCACACGCCTTGAGGCATCCCCATTTTGTGGACATAATGCTCGAAGCTGAGGAAGAAAGGTTGCATCTATTGAAGGGTCAGGGCCACCAGTGGAGTTGAAATTGAATAGCCT…	117.711	1.62388	291.842	179.719	7.4896	1.15e-52	2.47e-49
k58:457054	k58:457054 Non-specific lipid-transfer protein 2 (LTP 2) (similar to)	TCTCTTTTCTATCTTGTCAAATAGCTCTACCATTTTGCAAGATGAAGAAGGGTAGTAATTCTTGTGCTGCAATATTCTTGGTTGTGACACTAATCCTTTTTCTTGGCGAATTTCTAGTGACAGAGGCAGTAACATGCAGTGCCGTGGAGCTGAGTCCGTGTGCCGGGGCCATCACGTCGCCGCGGCCACCCTCTTCGGAATGTTGCGCTAAGTTGAGAGAGCAGAAGCCTTGTCTTTGTGGGTACCTCAAAGATCCAAACCTTAGACCTTATGTCAATTCTCCTAATGCCAAAAGAGTTGCTAAATCCTGTGGAGTACCCACTCCCAGCTGTTAGAATCTTAACAGAAAAAAAGGTCACATCGTAAAATTATCTGTATCACCATATTATGTAAGAAATG…	535.884	193.241	1049.85	5.43285	2.44171	1.29e-52	2.74e-49
k80:78388	k80:78388 Cortical cell-delineating protein, Precursor (probable)	GCCTTTGCACTGCAATTAAAGCCAATTTATTGGGAATTAACCTCAACGTACCTCTTTCCCTCAGTTTGTTGCTCAACAACTGTGGAAAGTATGTTCCTAAGGATTTCCAATGCGCATAAACTAGCTAGCCAATAACTTTCTCCCTGCAGAAAATTTCCACTTCATATATTTATTTTTCAGTGTGTTTAATTTGGTATTTTGTATGCTTATAGTTTGCTTATGTTTTCAAAGGAAGATATATTGTATTCTAATTGGTTAGAAGGGAAGGCTAGTTCGTTGCATGCCTTCTTTTCTTTGTATTATCACATTTTCATAAGTAACAAATGACGTATTGTGGAGTTTATAGTACATGCTTGATATAT	118.722	1.774	294.145	165.809	7.37338	3.98e-52	8.36e-49
k72:286098	k72:286098 Annexin D2 (similar to)	AGTTGATTGGAAAAAATAATTGGCACTTTGTGTATGCTGACATAGAAGATAAACAATAAGATCACTGGTTGAGGAAGTCCGAATATAAAGAACCATGACAAGTGAAGGAAAAAAAAAAAACAAAACACAACACCTGGATTATTTATGTCCATATAATGCAAACCAAACTCTGGGCATGCATACCACACATCATCAAACAAATTCAAACTTCAGGCATTAGGAAATAGTTTCTTATCAAATAACACATTTTCCATTCAAGCATCTCCATGCCCAATCAAAGCCAGAAGCATCCTTTCATAGTCTCCTGAAGTGTCCCCAGCAATTGCACGGTCCAACGGAACACTGTTCCTCTTCTGGTACTCTTCTTTGATACGCTCCATGTCGACTTCAGCCCGAGTA…	466.689	154.631	934.776	6.04519	2.59579	4.81e-52	1e-48
k80:114976	k80:114976 Serine/threonine-protein kinase stt7, chloroplastic, Precursor (probable)	CAGCCAATGCTTTGGTTTTGGATAAGGATTTAGCATCTCCATTAATTCAATGAAATGAGCAAGCCTACTCCGCTGCTGCTGCCCATAAATGTACTCCTCCGCAATTCGAACAGTAGTTGAGCCAAGACTCCATCTGATTACATCAATAGATGGGCTTACACGCCATTTTGGTCCGCACAAGAAGGGATGCCTCAGAGCATTTAAGCAACTTATCCTGTCCAAAGGTTTAGGTGCAAGGAGTAATGAGAGCAAATGCCAACCTGCACCCCAGTTTCTATCAAGTATTTGTATACCAAAATTTCCAGCTGAAGAATTTCTTTTTACAGCATGTAGAAGAAACTCGCGCAAGCAGGAGGGATCATTTCCCTTAGTGAGGAATGCTTTGAACTTGGCAAAGAT…	317.999	72.6107	686.081	9.44875	3.24012	1.28e-51	2.64e-48
k72:190240	k72:190240 Ubiquitin, Precursor (similar to)	AACAGATTCTTCTCTCCTTTTGCGAAACAAGCTAACTTTCTCCCGACTCTTTTTCTTCTTCCTCTCAAGATGCAGATCTTTGTAAAGACACTCACTGGGAAAACCATTACTCTTGAGGTTGAGAGTTCAGACACAATTGATAACGTGAAGGCCAAAATTCAAGACAAGGAAGGGATTCCCCCAGACCAGCAGAGGCTGATATTTGCTGGAAAGCAGCTTGAAGATGGCCGAACTCTTGCTGATTACAATATTCAAAAGGAGTCTACCCTCCACCTTGTCCTCCGTCTACGTGGTGGTATGCAGATTTTTGTTAAAACTCTTACTGGCAAAACCATTACTCTTGAGGTCGAGAGTTCAGACACCATTGACAATGTTAAGGCCAAGATTCAAGATAAGGAA…	583.539	226.731	1118.75	4.93427	2.30284	2.44e-51	4.96e-48
k80:115618	k80:115618 Pleiotropic drug resistance protein 1 (similar to)	CAAAATAAAGTTTGGATTTCCAATGAATATTACAACAACATACACCTAGAATTCAAAAGTTGAAAATAAAAGACTTTCTCAAATAGTAACCTATACATACTAATTTTGTAACCACTGCTTCCTCAAAGTTCTTCAGTCGATTAAATCACTTATCTTCTCTGGAAATTGAACGCCTTGATGGCGAAGGCAAATGTAAAGGCAAACACAAAGACATATGCAGAGAGCACGGCTGCAACAACTCCAAGAAAATCATGCCTAAAGCCAAAGAAACGTCTCAAGAATTGTTTCACGGTTTCATTATCAGATAGTTTCGTTTGGATGTCTCCGAATTGTGATGCAACCAAACCATACAAGGTCCATGCAACAGGGTTAGCCCAGTAGTACCATCTCCACCATACA…	197.047	23.1629	457.874	19.7675	4.30506	2.85e-51	5.72e-48
k58:473528	k58:473528 Umecyanin (UMC) (similar to)	AAAGGTACAGAAATTAGGGAATATTACTCACAACTGAAAATATACTCTTCTACTCGCACAATCACTAATTACTCAATAAATAGACAATATTACAAGTAAACAATGATCATTATGTCCTATAATGATATCAACTCATATGTAAAATAAATACAAACACTCAAATCACAAGAAGCTCCTCCGTGCTAGAAAAGTCCGATATATATATAAATACAAGAATCTACCACAAGATACTAATGGCAATAGACATGAACATGATCAATGCAGGAGCAAAGACGTTCCTCGGGGCAGAGCTAGGAGCCGGTGGAGGAATTAGTCCTTCGGGAGGTGTCTCGGGTGAAGGAGTAGTCCCCGGTGTGATCGGGCTAGAGGTTGGAGAGGACGATGGTGAAGTTCCTGCAC…	167.739	7.14113	408.635	57.2228	5.83852	3.45e-51	6.84e-48
k58:412128	k58:412128 NADH-ubiquinone oxidoreductase chain 5 (probable)	CTAGATCACCAATCACACAATAATATTTCTACATCATTAATGAATTAAGCCATTACAATGAACGACTAGGCAATGACTTGAAACATTGTTATTTGGATCCACAGATTTCACCAAAATGGTGAAGGAACACATAGAACTGAACTGCCGGATATGACAGCGGAGGGAAAATCAAATAGAAAAGATGCATTGCTGCTGGGAGATAACACGATAAGTCAAGCACAGGAACAAACAGAAAATTAGGGTAACACACGACTCAAAGCTATTATTTTCAAATCCTTTCCCTGATAACAAGGAAAGAAAAAACCAAAGCAATGAGTCCAGCCACAGCAGATGGGAAAGAACTGAGGATAGCACTCCCGGGGTCCATCGGAGCTGCCATTGGTTCGTGGTGGTGGCCTT…	106.224	0.736881	264.453	358.882	8.48737	2.46e-50	4.83e-47
k78:188433	k78:188433 Carbonic anhydrase, chloroplastic, Precursor (similar to)	GAAGAGTAATAAAAGCAATTGCAAAAGCTTAAAAGGAAATTCTTGAGCCAAATGTCAACTGCTTCCATTAACAGTTGCCTTACTATCTCCCCTGCTCAAGCTTCCCTTAAAAAACCAACTCGTCCTGTTGCTTTTGCTAGGGTTAGCAACTCTTCTTCTTCTCCTTCTGTTCCCAGTCTCATCCGAAACGAGCCCGTCTTCGCCGCCCCTACTCCCATCATCAACCCCATTTTGAGAGAAGAAATGGCAAACGAATCCTACCAGCAGGCCATTGCTGCACTCGAGAAACTCCTCAGCGAGAAAGGAGAACTTGGACCAATTGCTGCAGCAAGAGTTGACCAGATTACAGCTGAATTGCAATCATCAGATGGCAGCAAACCATTTGACCCTGTTGAGCAC…	21451.3	25981.6	14655.9	0.564087	-0.82601	2.73e-50	5.31e-47
k58:490540	k58:490540 Strictosidine synthase 1 (SS-1), Precursor (probable)	CTGAGATAATACAACTGAAAGGAGCAGTCGGACCAGAGAGCATTGCTTTCGATCCAAATGGAGAAGGCCCCTATACAGGAGTTGCCGATGGCCGTATTCTTAAGTGGCAAGAACAAGCTCAAACTTGGGCTAATTTTGCAGTAACTTCTTCTGAAAGAAATAATTGTACTCGGCCTTCTGCTCCTGAAATGGAACATATATGTGGAAGGCCATTGGGTTTAAGATTTGATAAGAAAACAGGTGGCCTCTATATTGCTGATGCTTATTTTGGACTCCAAGTTGTTGGACCAAAAGGAGGATTAGCTACCACCCTAGTCCAAGAATTTGAAGGCAAGCCATTGATTTTCACAAATGACATGGATATTGATGATCAGAATAATGTAATTTACTTCACAGATT…	122.922	3.03341	302.756	99.807	6.64107	3.03e-50	5.82e-47
k66:353886	k66:353886 Probable cysteine desulfurase	TCTAATTTATTACATAAAATAACCCTTGTATTGCCCAACTATTGATTAGACAACTGCACGATCATAAAAGAGAATGAGAACGAGCATTCTCTTTCCAATAGCATAAGTTCAGCAATCTGATTTTTTTTTATCTTCAGACTCTGAAGGGTACAAGGTTAGGCTGGATTTCTTCAGGCATCGACTGTTGAGGTGGGAACTTGGGAAGGAGGCTGGCAATACGCTTAGCTGTCTCAAGGTACTTTACATACTTGTAAATAAGACCTTCTTTGTTAGGGCTTCCTCCTCCGTGGTTGTTTCCTTTAATATCATGGCAACCTATGTTCAACCCGTGTATCATTTGTGAGCCACAAAAGTTGCAATTGTGGTCTCTCCCTACAATAGCCTCCTTGAAAGCCTTTT…	139.269	6.76606	338.024	49.9587	5.64266	5.94e-50	1.13e-46
k58:200427	k58:200427 Beta-fructofuranosidase, insoluble isoenzyme 1, Precursor (similar to)	GTTCAGTTCTAAAAGGAGAGATGGAGTTTTTAAGAAACTCTTCTCTTTGGTTTTTACAAGTTCTTTTGTTGTGTGTCTTTGTCTTTGTTTTAAACAATGGTGGTGTCGATGCTTCTCACAAAGTTTATATGCATTTGCAATCTACTAGCTCATCTAATGCCAAGAATGTTCACAGAACTGGTTACCATTTTCAACCACCTAAAAACTGGATTAACGATCCAAATGGCCCAATGTATTACAATGGAGTATACCATCTATTCTACCAATACAACCCAAAAGGAGCAGTTTGGGGCAACATTGTTTGGGCCCATTCAGTCTCTACTGATTTGATTAATTGGATACCACTTGAGCCTGCTATTTACCCTTCCAAAGTTTTTGACAAGTTTGGAACATGGTCAG…	137.691	7.02336	333.693	47.5119	5.57022	3.7e-49	6.96e-46
k80:90821u	k80:90821u Fruit-specific protein (probable)	CATCCAAACCAGTTGTTAATGACACTATTCATATCATATATAGTAAATATTATCTCCCATTAAGTTTCGTGCCACTTTAATTGGGATAATAGAGAACATATATTTCATAATAACTGCATATAAGATGACAACAACAAGAAACATGGTTACATATTCATTTTCTTACATAAACTTGGACAAGTAGGAAACACAACATTATATTATTTAAAATGCTTGAATATAACACGAGATCAAGCATTTATAAATAGTTCATATATTGCAGCAATATAATTTATATTTTGTTGTGCTTAGCGCGGAGTATAGTTCCAAAATAACCTTCACCAGTAGCAGTAAGCGAGTCACATTGAGATCTCCATCCCTGAAATGCAGATGGAACACAATTGGAGCAAATCCAACCAT…	304.661	74.3844	650.076	8.73942	3.12754	6.63e-48	1.23e-44
k72:289484	k72:289484 Naringenin,2-oxoglutarate 3-dioxygenase (F3H) (probable)	TTCGTAACGGTTCATATCAGATACAGTCCCTTTTTTCATATGCTGTGAATAGCTGGATTTATTCCATGGAAACAAAAGTTCTGTCCGGAATTCGCCACTCTACTATTCCTCAAAGTTATATCCGTCCTCAATCCGATAGGCCACTTTTTTCTGAAGTTGCTGATTGTGAAAATGTTCCAGTAATTGATATGGGTTGTGGAGATAGAAACCTTTTAGTTCATCAAATTGGTGAAGCCTGTCGTCTTTATGGGTTTTTCCAGGTAATTAACCATGGTGTACCCAAGAATTTAGTAGAGGAAATGCGAGAGACAGCTCGGGAATTTTTTAGGCTTCCAGTTGAAGAGAAGTTGAAATTGTACTCAGATGACCCATCGAAGACGATGAGATTGTCGACTAGCT…	215.886	33.0802	490.095	14.8154	3.88902	7.68e-48	1.42e-44
k76:230969	k76:230969 5-epi-aristolochene synthase (EAS) (similar to)	TTCCATGCTGCCTCAGCCATTTCTTGAAATTTAGTCATTGCCTCTTCTGTTGATATGCCATAATCTCTCATGCAACACTCAATTCCTGTTGCAATTTGTCCCCTACTTTTCTCAACCTCATATGTGGCCGTGTCATCAATAACTCGACATATTATCACACTAGCTTCAAGAATTTTAGGATTCTTTGACAACCACTCAAAATCCCGCTCCGTAACAGACTTCATGCCCATATACGATGTTGTCGCGAGGTAGTAATATGTAGTAGTTGCTAGTGCATTACTTAGGTATTCAGTAACAGGTGGCTTATATCCTTCAATAAACCATGTTGACTCGACATTATAATTTCTGACTACTTCTTTCATTCTTTCTATTGCATGACAAACAAGATGAGATCTTCCA…	203.399	6.44197	498.835	77.4352	6.27492	2.38e-47	4.35e-44
k66:376004	k66:376004 Probable WRKY transcription factor 70	TACTTCAGCTAACAGCAACGTAGTAGTAATTATATGGAGTCTGAAAATTACACACAGTCTGACCTGGAAAAGGTAACGGAAAAGTTGAATCGCGGCCGGGAACTCACGCGCCGGCTAAGAGAAATGATAAAGAAACCTGAAGCACGCGCTGGAGATGGATCTGTAATATTGACTGAGGATTTGGTGGGGAAAATAATGAGTTCATTTTCTGAGACTATATCGATACTAAGATCTAACGAATGCAGTGAAGTTTCTCAAATTGTGAAGTCGACTGAAGATTCAAGTGGTAGTTGCAAGACTTCGTCATTGAAAGATCGACGAGGACGCTACAAAAGAAGGAAAACTTTAGAGACAACCATTAAAGAAACCTCAACTTTAGTGGATGATGGCCATGCATGG…	122.773	4.80741	299.722	62.3457	5.96222	6.29e-46	1.14e-42
k74:277073	k74:277073 Probable protein arginine N-methyltransferase 1 (similar to)	GAAGAGAGTGAGGTGTTTCACAGACAGAGTATAAGAAAATAGTCTGTGAGGAAAATAGAGAGTGAACGATATTGTAGTGAGGTGTAATATTAAAAGAGGGTTATTTCTTTTGAGTGTTGTAGTGGTCTTTGGAGTATTTTTCTCGGACCTACAAAGTGTAAATTCCTTACTACAGTGATATCAGTTGCTCCTCTCAGGGCCGTGGTTTTTTCCCTTATTCAGAAGGGTTTTCCACGTAAAAATCCAGGTGTCGTTGTTACTCTTTTATTCTTGTTAATTACCGTATCTTGGTGCTACATTATTATTCCGCTTTATTACAGTGAATATTATTTTGCTGGGGGATTTATTCCCAACAGTATTGAGATCCCGACTAATCTAGATTTGTACCGCGTAAGACCT…	149.598	12.2298	355.652	29.0808	4.862	1.04e-45	1.87e-42
k58:492359	k58:492359 Probable cysteine desulfurase	TGCCCAACCAAAGATTAGACAACTGCACGATCATATAGGAGAATGAGAACGATCATTCTCTTTCCAATAGCATAAGTTCGGCAATGTGGTTTTTTTATCTTCAGACTCTAAAAGGTACAAGGTTAGGGTCTATTTCTTCAGGCATCGATCGTTGAGGTGGGAACTTGGGAAGGAGGCTGGCAATACGCTTAGCTGTCTCAAGGTACTTTACATACTTGTAAATAAGACCTTCTTTGCTGGGGCTTCCTCCTCCATGGTTGTTTTCTATAGTATCATGGCAACCTAGGTTCAACCTGTGTATCATTTGTGAGCCACAAAAGTTGCAATTGTGGTCTCTCCCTATGAGAGCTTCCTTGAAAGCCTTTTTCTTGAAAGTCCAAGAACCACTTTTCCAGTTGA…	147.453	11.7315	351.036	29.9224	4.90315	2.17e-45	3.85e-42
k72:76011	k72:76011 Long chain acyl-CoA synthetase 1 (similar to)	GGTCATTACTCCTCTCATGCAGCTCAGTTTGGACCAACTAGGCTGGTGTTTGTGATATACATATTACATACTCTAGTTGAGTTTTTTGGGCAGAGTAAGAAGAATTGGCAAAATGAGCATGAACATGTTCGGTTTGAAGGTGGAGGAGGGAAAAGAAGGTCAAAATGGACAGCCATCAGTTGGTCCTGTTTATCGAAATCCAATTGCTAAAAATGGTTTTCCTCAAACTGATCCTGATTTGTCTACAGCTTGGCAACTTTTCAGAGCAGCTGTTGAAAAATACCCAGGGAATAAAATGCTGGGATGGCGTGATTTTAAGGATGGAAAGTGGGGTCCTTATCTCTGGAAAACATACAAAGAAGCTTATGAAGAGATTTTGCACACTGGTTCTGCATTACG…	1374.8	813.7	2216.45	2.72391	1.44568	2.45e-44	4.31e-41
k76:226809	k76:226809 Photosystem I reaction center subunit N, chloroplastic (PSI-N), Precursor (similar to)	ACCAACTGAAACTAATCATAATATAACAAAATCCATCTAGAAACAAAGTGGTTTTAAAATTATTAGGACCCCAAGATAGTAATATATCAAGAAATGGCAGCAATGAACTCAAGTGTATTGGCATGCAGCTATGCAGTATCAGGCATTGGTGCATCTGAACTCACCTCAAAACATGCCTCTATGGCTTCCCAATCAGTTCAAAAGTGGCCAGTTATTAAGGCTCAACAGTCCAAAGTGTTGGATTCAGAAGCCAACAAGAACCAAGCTGGAAGAAGAATTGCTCTTCTTGGCTTAGCTGCTGCCCTTTTTACTGCTGCTTCCTCCAACTCCTCAGCCAATGCTGGTGTCATTGACGATTATCTTGAGAAAAGCAAAGCCAACAAGGAATTGAATGACAAG…	10210.5	12380.6	6955.46	0.561805	-0.831859	6.76e-44	1.17e-40
k72:283232u	k72:283232u Luminal-binding protein 1 (BiP 1) (similar to)	TGAGCTTGATGCTGATAAGAGTTGTTATTATAAAAACAACTGATGGAAAAAGGACATTACAACTGATAGCAAAATGGAAACTTGGCATGTTAAACTTCATTCTGAATTTGATTCCGTTAGATTCAACTAATCTCAGAAGTTCTAAAACAGATCGAAGCAGAATACAAGTTTAAACGAGAAAACGTCCTTTCAAAAGTATCTTCACCTCAAAAGACCAAGCGAAGGGATACCTCTTCCCTCGTACTTAAACAATGACAAAACTTACAACTTACACTAAACTCGCCTTGGTCTACCTGTATCCTCTTGTTTTGCCTCTTTTCAGCAGCGTCAATGGAAGTGTTAAGTTTAACCTACAGTTCATCATGTCCATCTTCTTCTTCTGCTGATGAACCACTTGGG…	506.661	201.895	963.809	4.7738	2.25514	7.1e-44	1.22e-40
k80:116597	k80:116597 Endoplasmin homolog (GRP-94 homolog), Precursor (similar to)	CTGCTGCATCAGGGCTAACATTTAAACTGCTCTTAACTGAGCTGTAGATGCGGGAGGCAAAATCCTTTGGGTCATTGAGTAGGAAACCGCTCTCCAGTAATGCTGTTTGGTACATTAACTGAGCCGTTTGCTTTACGCTTTCATCCTCAGGGTCCTTTACTACTCTCTCCCGAAGCTCCTTAATAATTGGGTGCCTAGGGTTGATCTCAAGCACCCTTTTACCCCGCATATACGCCTGCTTGCTTGCATCTGACAGAGTTTGTGACTGCATGATTCTTTCCATATTGGCACTCCAACCATATTTCGATGTCACAACTACACAAGGGGTGTCGGCCAAACGGTTGCTAATCTTGACATCATCTACATTGTCACTAGCAAGAGCACCCTTCCACCATTTGG…	258.125	59.4396	556.152	9.35659	3.22598	8.66e-44	1.48e-40
k58:473821	k58:473821 Copia protease (probable)	GAAAAATGATTTCAAGACGTTTTTCATTGTTTATTTAAATACCAAAAATATAATATATGTCTTAAATATTAAAGACACTTTTAATAACCTTTTTGGTTCAATTTAAAACATGAAAATCAATTTATTCCAAGAGTATAAAAATTATTTATGATATGCATATGTTTTATGAAAATAATTTTTGGTGAGAAGCCAAGACTTAAAATTAGAGCAGGATCAAGATCACAAGTATAAATAAGACTGAAAATAGAGGTCTTCATTTATTTTCATTGCTTCATTGCTTCTCTTGATCTTCTCTTGAACTTCTTGTTTTTGTACTCCAATTTTGGTCCGTTAATTGATTGCATATCATCTCTACAAAACAAATATACTTTAGTATAAACAAAAGTATATCTCAATAAT…	105.211	2.88064	258.705	89.8082	6.48877	3.27e-43	5.53e-40
k78:188839	k78:188839 Photosystem I reaction center subunit III, chloroplastic, Precursor (similar to)	TTTTTCTAAAAACCACCCCTTCACTCACCACACTCCATCTCCAAATTCTCCTTCTTCTACCATTTTTCTTGAAAATAACACCTTAAAAAAGTAGGAAAAAACACCATGTCTCTCACTATTCCTACAAACCTTTCAAAATCCATAACAACACCTAGGCTAAGCTCTCAGTTTAGCACAAAACCAAGAACTTCAACCATAGTTTGCTCTTCAAACCAAACCCCTTCATCTAATTCAACAGAAGATACTTCTTCTTCATTAAAGGCTTTTTCTGCTGCACTTGCTTTGTCTTCTATTCTGCTGTCAGCACCGGTGCTTCCAGCTTCTGCTGATATCTCGGGGCTCACTCCATGCAAGGAATCAAAGCAGTTTGCAAAGCGTGAGAAGCAACAGATCAAGAAA…	11281.6	13640	7743.97	0.567739	-0.8167	3.51e-43	5.88e-40
k64:395060	k64:395060 Lignin-forming anionic peroxidase, Precursor (similar to)	AATCTTGAAAAAAAACCTAAAAAGTAGACAATCATGTCTTTTTTAAGATTTGTTGGTACAATTCTTTTCTTGGTCGCAACTTTTGGAGCATCAAATGCTCAGTTAAGTGCAACATTTTATGATACCACTTGCCCTAATGTTACAAGTATTGTACGTGGTGTTATGGATCAAAGGCAACGTACTGATGCTCGAGCTGGTGCCAAAATTATTCGTCTTCATTTCCATGATTGCTTTGTTAATGGTTGTGATGGATCAATTTTGTTAGACACAGATGGGACTCAAACTGAGAAAGATGCAATTCCTAATGTTGGTGCAGGAGGATTTGATATTGTTGATGATATTAAAACTGCATTAGAGAATGTATGCCCTGGTGTTGTATCTTGTGCAGATATTTTAGCC…	184.483	27.1289	420.515	15.5006	3.95425	6.97e-43	1.16e-39
k72:296837	k72:296837 Glyceraldehyde-3-phosphate dehydrogenase, cytosolic (similar to)	GGGTGGCACTCCAGAGAGATGACGTTGAGCTCGTTGCTGTTAATGACCCCTTCATCTCCGTTGAATACATGACATACATGTTTAAGTATGACAGTGTCCACGGCCAGTGGAAGAACCATGAGCTCAAGGTTAAGGATGATAAGACTCTTCTCTTTGGTGAGAAGCCTGTTGCTGTATTTGGCATTAGAAACCCAGAGGAGATTCCATGGGCTGAGGCTGGAGCAGAGTACATCGTGGAGTCAACAGGAGTCTTCACTGATAAAGACAAGGCTGCTGCCCACTTGAAGGGTGGTGCTAAGAAAGTCATCATTTCTGCTCCTAGCAAGGATGCTCCTATGTTTGTTGTTGGCGTCAATGAGAAGGAATACAAGCCAGACCTCAATGTTGTTTCTAATGCTA…	589.611	219.339	1145.02	5.22031	2.38413	7.7e-42	1.26e-38
k80:46547	k80:46547 Photosystem I reaction center subunit III, chloroplastic, Precursor (similar to)	AATGTGGCAATCCATCTGATCCACACAACAATCCTTGCTTCCCATAGTTGTCAAACCTGCGTTTGGTTTTCTCAACGGTAGCTTTGATAGCAAGGGCAGGAGCACTGTCAGGTGCATACAGCTTCAATGAACTCTCGAGCTTCTTGATCTGTTGTTTCTCACGCTTAGCAAATTGCTTAGACTCCTTGCATGGGGTTAGCCCGGAGATATCAGCAGAAGCTGGTAGCACTGGAACTGACAACAGAACTGAAGACAAAGCAAGTGCAGCAGAAAATGCCTTTAAATTACAACATGATTGCTCATCAGCTGAAGAAGAAGAGCAAACAATCGTCGCAAATCTTGGTTTCTTTGTAAACTGAGAGTTAACTGTAGAAATGGGCTTTGACAGATTTGTTGGAA…	5291.08	6550.21	3402.39	0.519433	-0.944991	3.09e-41	5.04e-38
k68:319037	k68:319037 Endoplasmin homolog (GRP-94 homolog), Precursor (similar to)	GGACAATTTGGTGTTGGGTTTTACTCGGTCTATCTTGTAGCTGACTATGTTGAGGTCATCAGCAAGCATAACGATGACAAACAATATGTCTGGGAGTCAAAGGCTGATGGGGCATTTGCCATTTCTGAAGATGTATGGAATGAACCTCTTGGTCGTGGAACTGAAATTAGATTGCACATTAGAGATGAAGCAGGAGAATATTTGGACGAGTACAAACTAAAGGACCTGGTGAAGAAATACTCTGAATTCATCAACTTCCCTATATATCTTTGGGCTAGCAAAGAGGTTGAGAAGGAGGTTCCTGCCGATGAAGACGAGTCTAGTGATGAAGAGGAAACATCTGAAACCAGTCCTGAAGAAGAAGAAGGAGATGAAGATGATTCTGAGAAGGCAGAAGAT…	348.695	112.242	703.373	6.26656	2.64767	3.45e-41	5.57e-38
k80:9089u	k80:9089u Pathogenesis-related protein STH-2 (similar to)	CTTGCGATATTCTTATTCAAAGTTCTTTCCACGACATTATGGAAATAACACACACACAAAACACTATATATGATGGAAACCAAAAGGAAAATACTTTGAAACTCTCAACATAGTTTGATAAAACTCCATAATCAGATATCTCGTAGAATTAGTCGAGCTAGAGACAAACTGACTCGAACACCATTTAGGCATAGACAGTAGGATTGGCAAGAAGGTAATCTTCAACAGCCTTGAAAAGTTCCATGGCTTTGTCTTTGCCTTCATTGTGTTCTTCTTCCTTAAAAACATAATCACCTTTTGTGTGGTACTCAGTTGATGTCTTGCAAATACAACCTCCATTTGCGGAAGTTTCGAATTTGACATCATAGGTAATGGATTCCAATTTGTCTCCTAGAACAT…	333.649	105.125	676.436	6.43461	2.68585	4.08e-41	6.52e-38
k58:325099	k58:325099 Peroxidase 52 (Atperox P52), Precursor (similar to)	GAAGTTGTATTCAATCATGTCATCCTTAACTAGGGACATCCTTTTGACATTTTTATGTGTTTTATTGGTTTTTGCTTGCTTTAGCAACGCTCAGCTTTCGGCCAATTTTTATGGCACGTCGTGCCGTAATCTGCAGACAATTGTGAGCAGTGCAATGAGACAAGCTGTGAATAGAGAGCCAAGACTTGGTGCCTCTATTCTTCGCTTGTTCTTCCACGATTGCTTTGTAAATGGGTGCGATGCATCAATACTATTGGATGACACAGCAACATTCACAGGAGAAAAGAATGCAAACCCAAACAGGAACTCAGCAGGAGGATTTGAAGTGATCGACACCATTAAAACTCAAGTTGAAGCTTCTTGTCCTAATGCCGTCTCCTGTGCAGACATCCTCGCTCT…	257.943	31.5476	597.536	18.9408	4.24343	5.98e-41	9.48e-38
k66:365858	k66:365858 14 kDa proline-rich protein DC2.15, Precursor (similar to)	AGCATAAAATACCAAACTTGCTGAAGAAAGACAAATTAAAAGCTTCTAAATAAACAAGGAAAATAAAGAAAACAACAGCTTATGAGCACTGGAAATTTTTGGGTGCATACTTTCCACAGTTGTTGAGCAACAAGTTAAGGGAAAGAGGGACATTAAGATTAATTCCCAATACATTAGCTTTAATGGCAGTGCAAAGGCAAACAACAGCATCAAGATCAGCAAGTCCTTGAATTAAAGAGCAGCATTCAGTCTTGGCTGGACTACTTCCAATAACAAGGTGCACCAAGTCATTCAATAAGTTAGCACACATTTTTAGCTTAAGTGTGTCCTTTGGGCACTTACCCTTTGATGACGGGGTTGATGGGGTGGATGGGGTAGAGGGGG	83.3135	0.369766	207.729	561.785	9.13387	7.03e-41	1.1e-37
k58:351068	k58:351068 Serine-rich adhesin for platelets, Precursor (probable)	TCTCTGAAAATGAGTCCACATTCTCTTTAAGCCTTTCCCAAATGAAGTCAGCTTCAATTTTAAGGAGCTGAGCTTTTGAGCTACTTTTACTAAAATGGCAAGTTCTGGGAAAGAAGATCAAGATCAAAGGAAAATCAATGGCATGGAAGATTCTAAAACAACAATTGAATTTCTCCGGGCGAGATTATTGGCTGAAAGATCTGTGTCACGAACAGCAAGGCAGAGAGCTGATGAACTGTCACATAGGGTCTCAGAGCTCGAAGAGCAGTTAAAGGCCGTGTCTGTACAAAGAAAGAAAGCTGAGAAGGCCACAGCAGCTGTTCTGTCCATATTAGAGAACCATGGAATAAATGATGCTTCAGAAGAATTCAGTTCAGGCTCTGATCATGAAACAAGCTT…	134.018	11.6297	317.601	27.3094	4.77133	1.72e-40	2.68e-37
k58:427309	k58:427309 hypothetical protein	CCATTCTTTTTTCTTCTACTTAATTACCTTCACCAAATAATCAAGATTGAGCTCAACAATTATGGAGGCACAAAAGCAGAAATGTTTACCCGACGGAGAAATTGAAGTAAAAAAGCAATTAAAAACGGAGAAAAATGATGGAAAGAGCACGGCGGCAGCGGAGGCGGTGGAGGACGATGAAGTGGAGGAGTTCTATGCTATCCTGAAAAGAATACGTGTGGCGGCTAAGTATTTCGAGAAGGGTAACGCCAACAGCGGCGGCGCAAGGAGAAAGCAGACGGTGGCGTCGCCGCCGTGGAATCTGGCTTTGCGGACGGAAGATTTTAAAGAGGTTGACGGCGTTAAGAAGGAGGAGGAAAAAGTGGAGGATAATGCGGGTTTGGATCTAAACGCTGACCC…	89.7623	1.25942	222.517	176.682	7.46502	4.8e-40	7.42e-37
k74:268461	k74:268461 Chlorophyll a-b binding protein 16, chloroplastic (LHCP), Precursor (similar to)	ATCAAATATTCTTTCTGTGTGTAGTAGCTGCATTTTAAAGTATTTCTTTTTATTTCTACAATGGCAGCTGCTACAATGGCTCTCTCTTCCTCTACTTTTGTTGGAAAGGCAGTGAAACTCTCACCATTTTCCTCTGAAATCACTGGAAATGGGAAAGTTACCATGAGGAAGACGGCTAGCAAGGCCAAGCCAGTTTCTTCTGGTAGCCCATGGTACGGTCCTGACCGTGTCAAGTACTTGGGACCATTTTCTGGTGAGTCCCCAAGTTACTTGACTGGTGAATTTCCCGGTGATTATGGGTGGGACACTGCCGGACTTTCAGCTGATCCAGAAACTTTTGCTAAGAACCGTGAGTTGGAGGTGATCCACTGTAGATGGGCTATGCTTGGAGCTCTTGGT…	17443.2	20722.5	12524.4	0.604386	-0.726458	1.75e-39	2.68e-36
k76:201865	k76:201865 Chlorophyll a-b binding protein P4, chloroplastic, Precursor (putative)	GCCTCCGACAATTTCTTTAGCTCACCTAAACTCCCATTCCATTTTCTTGACACCTCCCAAATGGCCACCGTCACGTCGCAAGCCTCCGCCGCCGTCTTCCGGCCAACCGCCACCAAGACAAGGTTCCTCAGTGGAGCATCTGGTAAACTAAACAAGGAGGTGTTTTTTAAACCATCAACTTCATCTTACAACTCGTTCAAAGTTGAAGCCAAGAAAGGTGAATGGCTTCCAGGCTTAACCTCTCCTACTTATCTTGATGGAAGACTCGCTGGTGACAATGGTTTCGATCCATTGGGACTATCTGAGGATCCAGAAAACTTGAAATGGTTCGTTCAAGCGGAGCTAGTGAACGGTCGATGGGCGATGTTAGGTGTTGCTGGTATGCTACTGCCTGAGGTT…	10258.7	12330.3	7151.29	0.579977	-0.785933	2.82e-39	4.29e-36
k76:217928	k76:217928 Non-specific lipid-transfer protein 2 (LTP 2), Precursor (similar to)	CGTAGAGGAGACATTAATTAAGTACATAGAAATATAGATGTATATTATCAAGCTGGGATTGTAGTACAACCAACCGTTGATGTTTCACTAGAGACTGACTGTGACTCCAAAAGACAAAGACAGAAAATATAGAGACAACAAATACTAAATCGAAATGGATCCATAAACAAGATCAAACTCGATATCACTCTTATTCTTCTCCACATGATTGTGCTACTACCAAATTATCCTGTGGAAAACTGCTCTATCTTTCATCAACCTCACTGGACCTTGGAGCAGTCAGTGGAAGGACTGATCTTGTAGGGAATGTTAACGCCACAAGCAGCAGGGAGACCAGCGGCTTTGCCCATATCAATGCCCTTAATAGCATTAGCGGCCGATTTCAGGCAAGTGCATGCA…	686.965	339.985	1207.43	3.55143	1.8284	1.44e-38	2.16e-35
k58:480940	k58:480940 Epidermis-specific secreted glycoprotein EP1, Precursor (similar to)	GAAGAAATTAAACATGTCTCCTTCATTGCCTACTAGACTTGTTGCCTCTCTCTTTCTTTTCAGCCAAATATTTTGTTCAATTGCCCAAGTCCCTGTTGAAAACACCTTCAAATTCGTCAATGAAGGTGAATTAGGACCTTTCGTTGTCGAATACCAAGCAGATTATCGGGTTTTCTCTGGAATTTTCACTAATCCATTCCAGTTCTGTTTTTACAACACTACCCCTAATGCCTGGACACTAGCTTTGCGCATGGGTACTGTCCGTTCCGAATCTCTAATGCGTTGGGTATGGGAAGCTAATAGGGGAAATCCTGTCAAAGAAAATGCCACTTTTGCTTTAGGAACAGATGGAAATCTTGTCTTGGCAGAAGCTAATGGTCGAATTGTTTGGCAAACAAA…	291.481	87.8949	596.86	6.79061	2.76354	2.71e-38	4.05e-35
k58:496828	k58:496828 Auxin-induced in root cultures protein 12, Precursor (probable)	AACTCCCTCAAATTGTCATTACCTACTTCACCTTCCTTCACCTTCTCTTTCCAAATTCTATAAAATCTAACCCACTTTCCCCATTTTTATGCAAGTACTTCAGTTTCTTGATTCATTCATCTAAAACCAACGAAGACAATTCCCTTTAAAAAATAGCCACTTCTTGAATTTGGTTCTCAATTATGGATAGACTTGTAACAACTTTGTTGTTTTCATCATTTTTGTTATTAAGTCTATTTTCTACTACTTGTTATGGTCAGAGTCAAAATTGTTCAGCTTTTGCATTCAGAAATAATCAGAATTTTGCAACTTGTAATCCTCTACCTGTGCTCAACTCTGTTCTTCACTGGAGTTATCATCCAGAAAATCACACAGTTGATCTTGCTTATAGACATAGAG…	104.957	5.28435	254.466	48.1546	5.5896	7.11e-38	1.05e-34
k80:117333	k80:117333 Chlorophyll a-b binding protein 16, chloroplastic (LHCP), Precursor (similar to)	TGGTCAGCAAGGTTCTCCAATGGACCTTTACCTGTGACGATAGCCTGAACGAAGAATCCAAACATTGAGAACATGGCAAGTCTACCGTTCTTGATCTCCTTCACCTTGAGCTCAGCAAAAGCCTCTGGATCATCAGCAAGACCTAATGGGTCAAAGCTACCACCAGGATAGAGTGGGTCGACAACCTCACCAAGAGGCCCACCAGCAACACGGTAACCCTCAACAGCTCCCATCAACACGACTTGGCAAGCCCAAATGGCCAAGATACTTTGTGCATGGACCAAACTTGGGTTGCCCAAGTAGTCAAGTCCACCATCGCTAAAAATCTGGGATCCAGCCTTGAACCATACAGCCTCACCGAATTTGACACCATTACGGGCCAAGAGCTCGGGGAAGACA…	25985.3	30552.8	19134.1	0.626265	-0.675155	8.84e-38	1.3e-34
k62:410611	k62:410611 Prostaglandin G/H synthase 2 (COX-2), Precursor (probable)	TATGACATATACCGATTAGAAAAAAATAAAATAAAATTTGGCCGGCTATAATCATCTCAGTTTTTTACAAACTTGCAGGTAAAATTAAATCAAGCACATTATTTTCGTATTAAAATTTGATAAAACATGAAGTAATATTGTAGAACCCCAATATGTGATTGCCTCGATAAGTATATGGATGGGGAATCTAATGTTGAGGAATACGAAAGTAGAGTGGAATAGGATTGTGAGGTTCAGGTGTAGAGTCCCAAACAGAGAATGCGCTGCTGGAGTTCATCCATTTCTCAGTCATCTCTGGATAATGTCGATTTAATACATCATTCAAGCTTTCTGTTGTATTCACCCATTCCAGTCCTTTCTTTGTGTATGTCTCCTCGTTGTAATTGCTGGTGAAGAATC…	73.6928	0	184.232	Inf	Inf	1.1e-37	1.59e-34
k76:122096	k76:122096 Caffeic acid 3-O-methyltransferase (CAOMT) (similar to)	CCATCGAAAAACCCTCTGTTTCTTCAACTTACCCAATTAAGTCATTGTAAAATCTGAAACAGAACCAAGAGAAGAAAAAATGGGTTCAACAAGCCAGAGTGAGAGTGACAGTCTAACTCACACAGAAGATGAAGCGTTCTTATTTGCCATGCAATTATGTAGTGCTTCTGTACTTCCTATGGTCCTAAAATCAGCCTTAGAACTTGACCTACTTGAACTGATGGCAAAGGCTGGTCCAGGTGCAGCTATTTCTCCTACTGAATTAGCTGCTCAGCTCTCAACCCAGAACCCAGAAGCACCTGTTATGCTTGATCGGATGCTTCGGCTACTTGCTACTTACTCTGTTCTCAATTGTACTCTTAGAACACAGCCTGATGGCAGTGTTGAGAGGCTCTATAG…	73.6928	0	184.232	Inf	Inf	1.1e-37	1.59e-34
k72:225338	k72:225338 Protein PLANT CADMIUM RESISTANCE 2 (AtPCR2) (similar to)	TTTCGCCTTTCATTTTCCTCTCGTTGCTATCTTAAGTTCTGAGAATATTCAAAAGAACATTCAAGTTTTTAAGTTATGAATCCCTCAGCTCCAAGTGATTATGTTTCAAAATCTCCACTGCCTGATTACGGCGAAAAACCGACAACTGGAATCCCTGTGGCAGCAGCGAGCTATGCCCCTCAGTTTCAAACTAATCATAATCCTGGAACTTGGTCCACTGGACTCTTTGACTGTTTCTCTGATGTCTCTAACTGTTGCATAACTTGCTGGTGTCCCTGTATTACATTTGGACAGATTGCAGAGATCGTTGATAAAGGAACAACTTCTTGTGGGGCAAGTGGAGCTCTTTATTTCCTAATAGAAGCATTAACAGGGTGTGGATGCATGTATTCATGCTTC…	113.126	8.19953	270.517	32.9917	5.04403	1.16e-37	1.66e-34
k64:412622	k64:412622 Long chain acyl-CoA synthetase 1 (similar to)	CAGTGTTATGCTTCTGCGGCATAATGTAATCGATTCTGGCTAGTCTTATGCAGAGGTGCTTAATTCAGAAATTATGACTGCAGCAATACAGATTATTCGCACAAAAACACTGTTATATCAGACATTAACTTAATGTGTATAAGTTCAAATTATTACAGCACAAAACTCCACATATTGCTCAGTAGATCGAGAGTTGCACTGCCTCAGCAATCGAAAATGTTATTAGCGTTTAGGTACTGCATTAAGCCTTTGGTAGAGGTCATCAATTTCCACCTTGTAATGCTTAAGCAATCTCTCCCTTCTTTTTTTCATTGTTGCTGTTACAAAGTCCTGGTTAAACTCAAAGGGTTGAGGTTCTAGAATCAAGCCTTTGATGCACTCGAAACCTCTTAGCTTGTT…	74.28	0	185.7	Inf	Inf	1.43e-37	2.03e-34
k80:36282	k80:36282 Chlorophyll a-b binding protein 7, chloroplastic (LHCP), Precursor (similar to)	GCAAGCCCAAATGGCCAAGATGCTTTGTGCATGGACCAAACTTGGGTTGCCCAAGTAGTCAAGTCCACCCTCGCTGAAAATTTGGGATCCAGCCTTGAACCATACAGCTTCTCCGAACTTGACACCATTACGAGCCAAGAGTTCGGGGAAGACACAACCAAGAGCTCCAAGCATGGCCCATCTACAATGAATAACCTCTAACTCACGATTTTTAGCAAAAGTTTCTGGATCAGCTGAAAGTCCAGCAGTGTCCCACCCATAATCGCCAGGGAATTCACCAGTCAGGTAACTTGGGGCTTCACCAGAGAATGGGCCCAAGTACTTGACACGATCAGGACCATACCATGGGCTGCCAGACGAGACTGGCTTCGCCTTGGTAACAGTCTTTCTCATTATAGC…	12855.5	15328.9	9145.45	0.596614	-0.74513	4.21e-37	5.95e-34
k80:38010	k80:38010 Chlorophyll a-b binding protein 16, chloroplastic (LHCP), Precursor (similar to)	TCACCACAGCTATTTTCTCTATTACTTCAGCCATCAAAAAACACTTATTTCTCCTTATTAAACCATGGCTGCTTCTACAATGGCTCTCTCTTCCTCTTCTTTTGCCGGAAAGGCAGTAAAACTATTACCGTCTTCCTCTGAAATCACCGGAAATGGGAAAGTTACCATGAGGAAGACTGCTAGCAAGCCCAAGCCTGTATCTTCTGGCAGCCCATGGTACGGTCCTGACCGTGTCAAGTACTTGGGCCCATTCTCTGGTGAGTCCCCAAGCTACTTGACTGGTGAGTTCCCTGGTGACTATGGATGGGATACTGCTGGACTTTCAGCTGATCCAGAAACATTTGCCAAGAACCGTGAGTTGGAGGTGATCCACTGCAGATGGGCAATGCTTGGAGCTCT…	11545.2	13770.3	8207.63	0.596041	-0.746518	1.21e-36	1.69e-33
k68:329160	k68:329160 Luminal-binding protein 5 (BiP 5), Precursor (similar to)	TTTTGACCATTAAAATCAAACTCAGTGCTTGGCTGCAGAAATTCAAAATCAAGTCACGTAACACCAGAATGAATACAAGAAATTTGAACTCTAAATTGATTTACGTCTCTATACAGGTGTACGAAAAAATGAACAAGAGGCAAGATACCAGAGCGACATTACGTCCTTCACCCACAGTTTCTTCCGAGTCGTTCTACGTTCCACCCTCCATATGGCGAAATTACATAAAGAAATCATAAAAAGTGTGTGTCTATTTGGTAACAGAAAACTATGACCTACAAATCCATTACAGCTCGTCATGTGAATCATCATCCTCGTTGGATTCCTCGCTGGCACCTCCTGGGGCTCCACCAGATCTCTGATACACAGCCGTGATAATTGGGTTGCACACAGCCTCCA…	518.302	235.536	942.451	4.00131	2.00047	1.9e-36	2.65e-33
k80:116367	k80:116367 Chlorophyll a-b binding protein 8, chloroplastic, Precursor (similar to)	AGCAAGGAGCAAATAGGCCTCTTTGGTTTGCCTCCAAGCAGAGTCTTTCATACTTGGATGGCAGCCTTCCTGGTGACTATGGGTTTGATCCCCTGGGACTGTCAGACCCTGAAGGTACCGGAGGTTTCATTGAGCCAAAATGGCTAGCATATGGAGAAATCATCAATGGAAGATTTGCTATGTTAGGAGCAGCAGGAGCCATTGCGCCCGAGATTCTTGGAAAGGCTGGTCTCATCCCAGCAGAAACAGCTCTTCCATGGTTCCAGACCGGAGTGATCCCTCCAGCTGGAACATACAGCTACTGGGCTGACAATTACACCCTATTTGTACTGGAGATGGCACTCATGGGATTTGCTGAGCACAGAAGATTCCAGGACTGGGCCAAGCCAGGTTCTATGG…	10198.5	12211.4	7179.21	0.587911	-0.76633	2.29e-36	3.16e-33
k66:353160	k66:353160 Probable WRKY transcription factor 41	TTTCTTGGCAATTGATTTGAATACACAATTTCCTTTATCTTTACTTTCTTGTTTTTTTCCTGTCCATTTGTCACCATTTATATAATTCTTTACTTATCTCAAATAATACCTATTTAATTTGTCATCATATTTTTTTTGTAAGTTGAAGATTCCAAAAATGGAAAAAGTTAAAGATTTGGAGAAAAAGAAATTGATCACTGAGCTAACACAAGGGAGGGAGTTTGTTAATCAACTGAAAAAACAGATTGGTCCTTTGGCTTCTCCTGAAGAATGTGATTTACTTTTAGGGAAAATATTATCTTCACTTGAAAAATCTTTGTCAATTCTGAATTTGAAGGCACTTTTTCTTGAAGGTGGAAATGCTAATTCTACATCTTCATGTTCATCAATTTCATTTCT…	100.723	5.12362	244.122	47.6463	5.57429	4.69e-36	6.42e-33
k80:61596	k80:61596 Chlorophyll a-b binding protein 50, chloroplastic (LHCP), Precursor (similar to)	ACTTGGCAAGCCCAGATGGCCAAGATACTTTGTGCATGGACCAAACTTGGGTTGCCCAAGTAATCAAGTCCACCCTCGCTGAAAATTTGAGATCCAGCCTTGAACCATACAGCCTCACCGAATTTGACACCATTACGGGCCAAGAGCTCAGGGAAGACACAACCAAGAGCTCCAAGCATGGCCCATCTGCAGTGGATCACCTCTAGCTCACGATTCTTTGCAAAAGTTTCGGGATCAGCTGAAAGTCCAGCAGTGTCCCACCCATAATCACCAGGGAACTCACCAGTCAAGTAACTTGGGGACTCACCGGAGAATGGGCCCAAGTACTTGACACGATCAGGACCATACCATGGGCTGCCAGAAGAGACTGGCTTCGCCTTGGTAACAGTCTTCCTCATG…	7108.09	8606.81	4860.01	0.564671	-0.824518	6.45e-36	8.77e-33
k80:81457	k80:81457 Chlorophyll a-b binding protein CP29.1, chloroplastic, Precursor (similar to)	ACCAGAATTTGGCTAAGAATTTGGCCGGTGACATTATTGGGACCAGGACTGAACTTGCTGATGTGAAATCGACACCGTTTCAGCCGTACAGTGAGGTGTTTGGACTGCAGAGGTTCAGAGAATGTGAGCTGATCCATGGGAGATGGGCTATGTTGGCCACACTTGGTGCTTTGACTGTTGAATGGCTTACTGGTATTACATGGCAAGACGCCGGAAAGGTTGAGTTGGTTGAGGGATCATCCTACTTGGGGCAACCACTCCCATTCTCCATTACAACATTGATCTGGATTGAGGTCCTTGTTATTGGATACATTGAATTCCAAAGAAATGCTGAGCTTGACCCGGAAAAGAGGCTTTACCCTGGTGGATCATTCTTCGACCCATTGGGCCTTGCTGCTG…	11567.6	13812.8	8199.64	0.593624	-0.752379	8.7e-36	1.17e-32
k68:344238	k68:344238 Putative proline-rich receptor-like protein kinase PERK11 (AtPERK11) (probable)	TTATTCTCACACTCGAAGATATCAGCACCTCTTAATACATATTTCAACAGGATTTTCAACTACGGCTAGAAAGATAAAAGAAAAATACTCCTAATATAGTAAGAGTTATTATACATAGAAGAAAACCTCAAAGTAATGTAAAAACCTCAACACTACAAAATGCTACGTAGTCTACTTCAAACCTAATTTACATAATATACTCTACTTATATAGACTCTGCATTACTAGGAAAAATGCCTCGAGCTAATGTTTGAATACCATACTTTGAAGTACCAAATTGTGTTGCTCGGACTTTCCAAAATAGCTTTTGGATGTGTGTCGGATGGATCCAACACGAGTAAGACAATATTTTGGAGAGTCCACAGTACGAAAATTTGTAGTCTATCTTGCTGTCACTTG…	96.8807	5.17673	234.437	45.2867	5.50101	1.11e-35	1.49e-32
k80:90207	k80:90207 Chlorophyll a-b binding protein P4, chloroplastic, Precursor (similar to)	AAAGTTTAACTCACCTTAACTCCATTGCCATTTTTCTTGGTATCTCCCAACATCAACACCAGCAAATTGTTTTCAAGTCGGAAAAATGGCAACCGTTACAACACAAGCCTCAGCTGCCATTTTCCGGCCATGTGCCTCAAAAACCAGATTTCTCAGTGGATCATCTGGTAAATTAAACAGAGAGGTCTCGTTTAAGCCCTTGACTTCTTCATCTTACAGCTCATTCAAAGTGGAAGCTAAGAAAGGTCAATGGCTTCCAGGCTTAGCCTCTCCTACTTATCTTGATGGAAGTCTGCCAGGAGACAATGGTTTTGATCCATTGGGACTTGCTGAGGACCCAGAGAACTTGAAATGGTTCGTCCAGGCTGAACTAGTGAACGGTCGTTGGGCTATGTTGGG…	9410.12	11291.5	6588.02	0.583448	-0.777325	1.14e-35	1.51e-32
k72:310579	k72:310579 Chlorophyll a-b binding protein 50, chloroplastic (LHCP), Precursor (similar to)	TTTCGCATCTTTTATGCATAAAAAGTACAGACCTTTTGAAGATTTGACATAAAACTAAAAAAGCTCATCAGAATTTGATTGATACTTGTATTTGATTTATGAAAAGTAAGGAAAATGCAACTGAGAAATGCACAATTATTGGAAATCAAACAAAATTATATATAATTTCCTCTAATTCACAGTAGCTTTACAAGGCCACCAAACAGTCAGCTAGTAGAACAAGACACTTTTTTAATAAGTTCACTTTCCGGGGACAAAGTTTGTGGCATAGGCCCAAGCATTGTTGTTTACTGGGTCAGCAAGGTGGTCGGCGAGGTTTTCCAATGGACCCTTTCCAGTAACGATAGCTTGAACAAAAAATCCAAACATAGAGAACATAGCAAGTCTACCATTCTTGAT…	16266.7	19212.1	11848.7	0.616733	-0.697282	1.47e-35	1.93e-32
k78:182275	k78:182275 6-phosphogluconate dehydrogenase, decarboxylating 2 (similar to)	ACATCATCATAAATTCATAACGCAAAACAAAGGACTGGAGAAGATATGATAGGCTTCCCCGGCACATGTAACTTAAAGGACATAAATGAAAGAAAAGGGCCAATGCCTTAAAGATACAAATACGCTTCACAACAACATAGGTAAAGTTCCAACATTTGAGAGACCACATGACAGATACTACAGAATCTAACCTCCCAGATTCAATGACAACAAGAACCTTATTCAATTAGGTTAAATAAAAAGAAAACATCAAAAGACCTCAGTTCTTTGACTGTCTCGCAATCTTGAACCACTCGGTATGGTAAGATCCCTGCACATCAGTCCTCTCATATGTATGAGCACCAAAATAATCTCTCTGAGCTTGAACCAAATTGGCAGGAAGTCTTTCCCTCCTGTACG…	130.009	15.8951	301.179	18.9479	4.24397	2.37e-35	3.11e-32
k58:508376	k58:508376 MLO-like protein 6 (AtMlo6) (similar to)	TTGACTCCCCTACAATTAGATTGCGTGATCCAGAAAAAATCACAAAACAGAACGAAGAAGATCCATGTTTTGCTTGTATTTAGTAGAAGAACTCCGATCAAATTCTCGATCTCTTAATTACAGAGATTTACACAGTGCAACACTGCAATCAGGATCTAATTTACAATCTTTATCTCTGTAATCAACTAATAATTAATAAAAAAATAGTGAGGTCGTCTGTTATTTACCCCATCTTTCTGATTCTTGTGCCAGTCTAAACAGACTTATTTTTGCAATGCGCTAGGAAAAATTCCTTCACTTAGACCCTGTTTAAGATTTTGTCAAATATATTAACTTGTCGTTCTTTTCTCAAACGAAAATTCTCTTGATCCAGCTATGGTGATCTCATGTTGGGCGCGA…	77.9297	1.104	193.168	174.972	7.45098	2.96e-35	3.85e-32
k80:96597	k80:96597 Chlorophyll a-b binding protein 2, chloroplastic (LHCP), Precursor (similar to)	TGCTCTGTTGTTACTATTATGTAGCATTTGTTATAGTAACCTCTTAACTTGTATACTTAATTCATGGAAAGCACATAAAATGTTACTGAGAACTACACAATTAAACAAAATTCACATATAATCTTCACTAAACTACCATAGCTTTACAAGCTCCATACAAAAGTGATACCAGAGGAGACATATTTTTTAAGAACTTCACTTTCCGGGAACAAAGTTTGTGGCATAGGCCCAGGCGTTGTTGTTAACTGGGTCAGTAAGGTGATCGGCAAGGTTCTCCAATGGACCTTTTCCGGTGACGATAGCCTGAACGAAGAATCCAAACATGGAGAACATAGCAAGTCTACCGTTCTTAATCTCCTTCACCTTGAGCTCGGCAAAAGCCTCGGGGTCATCAGCAAG…	10083.6	12057.7	7122.35	0.590689	-0.75953	1.03e-34	1.33e-31
k58:150063	k58:150063 Endoglucanase 12 (similar to)	AATTAATACAAGAATTTTATTACGCAGCTGATGTCACAAGATAAATAGAGTTACAACAACTCTTTAATCTCAGAAATTTTGTACATGGGGATATCCAAATAATAGGAAAAATTTAAGCTGCTGCAGTTTTTCAAGGCAAAATTTGCACGTTATGGTTTCCATGGTGGAGGTGGGGGTGGGCTCCTTGGATATAAAGGTGGAACAGCTGAGAAAATGGCATTTTTGTCAACACCATAGCCGCCACTGCTGGTTAAAGAAACCAGTGCAGCAACTAGTCCTGCATTTCCTGCTAGTGTTGGTTCTGTATAGCTGAAATTTTTGCGTGCGTCTTTGAACCTATCAAATTTATCAGGTCCTCCTACCATAGCTCCTGTTATGTTATGAGGATTGGGATAACTG…	67.1603	0	167.901	Inf	Inf	2.16e-34	2.77e-31
k58:329986	k58:329986 CASP-like protein PIMP1 (CaPIMP1) (probable)	ATTTAAAAGAAAAAAAATCTCAAGAATATATTTAAGAGACTATATTTCAAAACTAACTCCAAAACATAAAGGACCACATTTATCATTTTAGCAAGCATCTTCTTGGTTTAGTCTTGGTCAATCAGTCTTGTGAAGACTGAGAGACGAAAGGGCAGAAGAAATTCCAGAGCTCACAAATGCAGCTACAAGAAATACATCTGGGATGTACATCAGTCCCAAGAAGTCATGTATTTTTGAGTTATTTTCTGTATAAACAACTTTTTGTAAATCCACTGTTGCACCAAGTGCTGCTCCAGCAGCTGTTGCTAGTATGCCAAATGTAATCTTATCACCATAAAATTCAAACTGGCGAAAGCTGTGATGGCCTATGAGACGTTTCTTTGATATGAGGTAATAGGC…	67.0483	0	167.621	Inf	Inf	2.34e-34	2.98e-31
k76:220776	k76:220776 Luminal-binding protein (BiP), Precursor (similar to)	GTTAAGAGGCTTATTGGAAGAAAGTTTGAGGACAAGGAAGTTCAGAGGGATATGAAGCTTGTCCCATACAAGATCGTGAACAAGGATGGGAAGCCTTACATACAAGTCAAAATCAAGGACGGAGAAGTTAAGGTATTTAGTCCTGAGGAAATCAGTGCGATGATTCTGATAAAAATGAAGGAGACAGCTGAAGCTTTCCTTGGAAAGAAAATTAAGGATGCTGTAGTAACTGTTCCTGCATATTTCAATGATGCACAAAGGCAGGCTACAAAGGATGCAGGTGTTATTGCTGGCCTAAATGTTGCAAGAATTATTAATGAACCAACAGCAGCAGCCATTGCTTATGGATTGGACAAGAAAGGTGGTGAGAAGAACATTCTTGTCTTTGACCTTGGTGGT…	711.417	374.819	1216.31	3.24507	1.69825	3.67e-34	4.63e-31
k80:54201	k80:54201 Chlorophyll a-b binding protein 13, chloroplastic, Precursor (similar to)	GACCCTTTTCTGCTCAAACTCCTTCCTACTTGACTGGAGAATTCCCTGGTGATTACGGATGGGACACAGCCGGTTTATCAGCTGATCCTGAGGCCTTTGCCAAGAACAGAGCTCTTGAGGTCATCCATGGGCGATGGGCCATGCTTGGGGCACTAGGTTGCATCACCCCAGAAGTCCTTGAGAAATGGGTGAAAGTGGACTTTAAAGAACCAGTATGGTTCAAAGCTGGAGCCCAAATCTTTAGTGAAGGAGGACTGGACTATTTGGGCAACCCAAACCTTGTCCATGCTCAGAGCATTCTAGCAGTGTTGGGCTTCCAAGTAGTGCTAATGGGCCTTGTAGAAGGTTTCAGAATTAATGGGCTTCCTGGAGTTGGTGATGGCAACAATCTCTACCCAG…	7439.25	8978.19	5130.85	0.571479	-0.807226	4.75e-34	5.97e-31
k58:243389	k58:243389 Putative phosphoglycerate mutase DET1 (probable)	TCATTACAGACTTTCTACTTATATATTCCCCTTGTATCTGCTCAAATATAATGTCTCTTGGTAAAATTCTAACCAATGGCACAACTCACACCACCAGCACTACCCATTTGCCCAAACGCATAATCCTAGTCCGTCACGGCGAGTGTTTAGCAAATGCTGACATTAACGTCTACGGAACAACCCCAAATCACAAAATTGAACTGACACAGAAAGGGATTGAGCAAGCCAAGCAAACTGGATCCCTCCTCAAGAAACTCATCATTTCTGAAAATGCTGCTGAATCTAACAATTGGAAGGTTTTCTTCTATGTTTCACCTGCAGAGCGCACCAGAAGGACGTTGAGAGAGATCGGCCAGTCGTTCCCAAAAAGGAAAGTGATGGGAGTGAAAGAAGAGTACA…	74.5229	1.1093	184.643	166.451	7.37895	5.68e-34	7.08e-31
k58:502938	k58:502938 Inorganic phosphate transporter 1-4 (AtPht1) (putative)	TTTTTTAAGCCTTTGAACGTAAAATTTTGTTGGGAATTTTCTTCATTGAAATTTCCAAGCTTTTTAGCTTTCTTCTTCTCTGCTGTTCTTGATTCTGTTGCACTCTGTGGAAATTGAAAATTTCGTGGAGAAAATCATTTAAGGAATTTAAGGGCTGAGAAAGTATAGTCATGGCTAAAGATCAATTGCAAGTGCTAAATGCACTTGATGTAGCAAAAACACAATTGTATCACTTTACAGCAATTGTTATTGCTGGCATGGGCTTCTTTACTGATGCTTATGATCTTTTCTGCATTTCTTTGGTCACAAAATTGCTTGGCCGGATTTACTACCACCACGACGGGGCACCAAAACCTGGATCTCTCCCTCCTAATGTCTCGGCTGCTGTAAATGGAGTCG…	111.131	10.3406	262.317	25.3676	4.66491	7.45e-34	9.23e-31
k80:114055	k80:114055 Chlorophyll a-b binding protein 21, chloroplastic (LHCP), Precursor (similar to)	TAACTTCAGCTCTCATCACAACTAACTTTGACATCTCAAACTAGCAACCTCTCACTTTCCTCTTGATAAACCATGGCTGCTTCTACAATGGCTCTTTCTTCCCCTTCTTTTGCTGGACAGGCAGTGAAACTCTCCCCATCTGCCTCAGAAATCACTGGAAATGGAAGGGTGTCCATGAGAAAGACTGTCGCAAAACCCGTCGCATCTAGCAGCCCATGGTACGGTCCAGACCGTGTTAAGTACTTGGGCCCATTATCCGGTGATTCCCCAAGCTACTTGACCGGTGAATTTCCCGGTGACTACGGATGGGATACTGCGGGACTTTCAGCTGACCCAGAAACCTTTGCCAAGAACCGTGAACTCGAGGTGATCCACTGCAGATGGGCTATGCTTGGGGCC…	36136	41989.1	27356.4	0.651511	-0.618139	1.31e-33	1.61e-30
k80:117138	k80:117138 Oxygen-evolving enhancer protein 1, chloroplastic (OEE1), Precursor (similar to)	TTACTCACAGCAAAGCCACCAAAATAATTTGTCCAGCCTCTCATACAAACCACTTCTTACTGCCACTCAACCACTTCCTAAAAAGCAGAAACACAGAGGAGAAGAAGACTTTGATCAAGAAAAGGGTAAAAGTATGGCTACCTCTCTACAAGCAGCTGCTACTCTTATGCAACCAACAAAGGTTGGTGTTGCCCCAGCTAGAAACAACCTGCAGTTGAGGTCTGCTCAAAGTGTGTGCAAAGCATTTGGTGTTGAACCAGCTGCAGCTAGGCTTACTTGCTCTTTGCAAACTGAACTCAAGGACTTGGCTCAAAAGTGCACTGATGCTGCGAAGGTTGCTGGTTTTGCTCTGGCCACTTCCGCCCTTGTCGTCTCAGGAGCAAATGCTGAAGGAGCTCC…	17030.3	20027.6	12534.4	0.625857	-0.676094	1.32e-33	1.61e-30
k80:88347u	k80:88347u 4,5-DOPA dioxygenase extradiol-like protein (similar to)	AAGCTTATGGAACTAGTAGTACTATGAGCTCTGAATCTTCATCACCTCCAATTACACCAAAGGGATCACAACAATACAATACTGCACATAATTTACTTCTGCTCAAGAGTTTATAACTTTGGTCATCACAACAATTTAAACTTTAAAGACATTCAATTTGAGAAGTTCAAACATTCAACACCACCAGAAACTATAAATAGATACAACAAACGTTCATCTATGAAGGCCTATTCAGGCTAGAAAACTTGTAGGAAGCATAAGAAAGTGCACCAAGATCCCAGCTGTGGTGAATAAGCTCTCCGTTTGTGCCTTCACCAGAAGCACCTAGCGCAACATGTAATGGATAAATGTGCTCGGGCCATGGATGTGCAACTTTTGCATGCGGAGCCTTCATGTCAT…	219.597	53.6628	468.498	8.7304	3.12605	2.27e-33	2.76e-30
k78:39687	k78:39687 Cortical cell-delineating protein, Precursor (probable)	ATTTATGAAAATGTGATAATACAAGGGAAAGAAGGCATGCAACGAACTAGCCTTCCCTTCTAACCAATAAGAATACAATATATCTTCCTTTGAAAATATAAGCAAACTATATGCATACAAAACACCAAATTAAACACACTGAAAAATAAATATATGAAGTGGAAATGTTGTGCAGGGAGGAAATAATTGGCTAGCTAGTTTATGCGCATTGAAAATCCTTAGGAACATACTTTCCACAATTGTTGAGCAACAAACTGAGGGAAAGAGGTACGTTGAGGTTAATTCCCAATAAATTGGCTTTAATTGCAGTGCAAAG	65.759	0	164.398	Inf	Inf	2.39e-33	2.88e-30
k58:466569	k58:466569 Small conductance calcium-activated potassium channel protein (probable)	AATATTCACTTCAAGTTGTGTTGGAAAAAGAATTTCACGGAACAATTTTCAACAAATCCAAGGGAATTAGAAACAAATCAAAATTCCCCTACATCCCTCTTTCATTGTAGAAAAATACAACATTAATGATAATACTTGTTTTTTAAATGAACAAAAAAAATTGTATGCACTATATGTTGTAGTATTAATTTTTCAAATGAATTAAGTAAATTAGAAAGAAACTGGGGAAGGAGCTGGAGCATCAGCCATATCTTCGAGTGCAGCTCCGTTGCTTGAGAGCTCAATCATAGCTCGGTGTGGGTTGGTTCTCTGTTTGTTGCATAAATCTGGCAAATACACTCCTTCTCCAGCAGCCAAGTTGAAGTAAAGGTCAACAATGTTAGCACATTTTTGGTAACA…	77.5564	1.73105	191.294	110.508	6.788	2.45e-33	2.94e-30
k58:463163	k58:463163 Pathogenesis-related protein STH-2 (similar to)	GCTACTAGCATTTGATAATTGATAAGTAGATCTTTCGGGAGATTCTTTATTGAAAGTTCTTTCCTATGACATATAGTAATTGGAAGGAACACACACTCAACAAAACATATTTAACAATGAAAATTCAAGCCCTTAGGAACTCTTAGAAGAGTTTGATACAACTCCATAATCACTTGGAGTGGCTGATCATCTAAAGCTTAAACTTTAAATTGCACACATTTATAGTTATTTAATTTTATTATATCTCAACACGTCGTTGTCATCTCTCACGTGCGGACCTGATTCTATTTTATGGTTTAAACATAGAGAGAAGGATTAGCGATGAGGTAATCTTCAACGGTCTTGAAAAGTTCCATAGCTTGATCTTTGCCTTCACTGTGTTCTTCTTCTTTAAATACA…	127.295	16.3513	293.711	17.9626	4.16692	3.23e-33	3.84e-30
k78:185783	k78:185783 Chlorophyll a-b binding protein 21, chloroplastic (LHCP), Precursor (similar to)	TTATACTCAGAACTACACAATCATTGGAATATTAAAAGAATTTCATTCTGTTGTCAATTAGTAGCTCACAACAACTTTACAAGATCATCAAATAATCAAGTTTTAACATTGTTTTATGATATTCATTTTCCGGGGACAAAGTTTGTGGCGTAGGCCCAAGCATTGTTGTTAACTGGGTCTGCAAGGTGGTCAGCAAGGTTCTCTAATGGGCCCTTTCCAGTAACAATGGCCTGAACAAAGAATCCGAACATAGAGAACATGGCGAGTCTTCCGTTCTTAATCTCCTTCACCTTGAGCTCAGCAAATGCCTCTGGATCTTCAGCAAGGCCCAGTGGGTCAAAGCTGCCACCGGGGTAGAGTGGGTCGACAACCTCACCAAGAGGCCCACCAGCAACACGG…	28053.4	32649.4	21159.3	0.648076	-0.625765	3.3e-33	3.9e-30
k60:460953	k60:460953 Reticulocyte-binding protein 1, Precursor (probable)	AATCTGAGCAAACATCATATACAAGCTTCCAAACATTCTACATTCATTTCATATTTTTAACTGCTTTTGAGAAGCCATTTCTTGAATTCATTGTTGTGTTCTTGAGCGTACTTGTTTACTCATATCTACTATATATAGAGAGTTCTGTTTAAGTGAGTGTAAGTGTTTTGTATACACTTGAAGGGAAGTTTATAATCCCTTGTTGTTGTTAGAAGGAATGCTTTTATTCCTTCTGTTGAAGTCTTGAAGTACGGCATCTTCGAGCAAGGTTGTTGAGGCTTGTGTGATTCAAGTTCTCAAGTTGTAACGGTTTGTTGAGCACCCGCAATCTTAACAAGATTACTTGAACCTCGAGATTGTATCTCGGGTGACTGGACGTAACCACATTTGTGGCGAACC…	74.213	1.104	183.877	166.556	7.37986	3.92e-33	4.61e-30
k80:10386u	k80:10386u Photosystem I reaction center subunit IV B isoform 2, Precursor (similar to)	AAAGATATCCCGTTAACTCAAAACCTCTCAAATCCTACTTGTGGTTTTGCCCCAATCCATTAATTTTTCTGCTTCATATCATTTCTTTGCAGTAGAGACAAAGACAGAGATCAAGAAACATGGCAAGTAGCTGCATGGCTTCTGCTGCATCTGGTTTTATGGTGGCCACACCCAATATTGCTACCTCTAACACTGCTCCTCGCACCTCTATGTTATTCTTCTCCTCCTCCAAGAACACCACAGCCACCAACTTCTCTAGGCTCGTTGTTAGGGCCGCGGAAGAGGCTGCGCCACCAGCTGCTACTGCCACCGCTGAAGGTGAAGCTCCTCCTGTCAAAGCTGCCAAGCCACCTCCAATTGGACCCAAGAGAGGAACCAAAGTGAGAGTTTTAAGGAAGG…	9404.74	11182.8	6737.63	0.602499	-0.73097	4.27e-33	4.97e-30
k80:114244	k80:114244 Photosystem I reaction center subunit II, chloroplastic (PSI-D), Precursor (similar to)	ATGATTATAGCATGCCCATCCTTTGTCACCCTCAAAGAAAGAGTAACTATAAGAGCAAAAATGAAAGCAACACACTACAACAGAAGAAAAGTAAAAAAGAGACAGTCAAACAAACAGAGAAATAATACGGGAGGAATAATAGAATCCCATGCTGTATTTTGTAGTGGCAAATAAAATTACATGAAATGATGCACTAAATAATCACAAATTCATCACATTACACGAAAAGGCACAAAATACCATAATCAGCTTACAAATCATACACTTGTTTGCCAGTGAACTTGACCTCAATTGGGCTCTTGTTCCTACCAATGGATCTGAAGTTCTGTCCAACTCCTTCACGGCCAGCGTTCACCTTTTCTGGGTACACACCATCCTTAGGGTGCAGGTATTGAACCT…	23753	27811.5	17665.3	0.635177	-0.654769	4.42e-33	5.13e-30
k78:187960	k78:187960 Aquaporin TIP2-1 (Delta-TIP) (similar to)	TGATAAAAAGATAAAATCTAGATAACAGTGAATGGTTGCGATTTCACCAAATTGGAGCATCATCACGTAGACAACAACATTGGACCAAAGATGAATGTACAGCTGCAAATCCAAAAAGCTATAAAGGGAAAGAAAACAACAAAGGATAAAGTGGAAAACAGACAAACAAACAAAAAGAAAGAAAGAGCAGAATTAATGTTGCTTTTTTCTTCCTTTTTATTGTACAAAATCAAACTCAGACAATTTTTTACTTAGAAATCACTGGAGAGAGGTGCGTGCTCGTGTTGCATGAAAACGTTGCTGTAAGTAAGACCAGCCAATCCACCACCAACGAGAGGCCCGGCCCAGTAAATCCAGTTGTTAGTGAAGTCTCCACTGGCCACAGCAGGCCCAAATGAA…	6877.81	8288.96	4761.1	0.57439	-0.799897	4.51e-33	5.19e-30
k80:114497	k80:114497 Chlorophyll a-b binding protein 50, chloroplastic (LHCP), Precursor (similar to)	TTGTTCCAAGACTTCTGCATTGCCAAATTGGGAGCACTTCTTCCACCTTTTAACTTGTATTTGATCAATGAAAAGTACTGAAAGTTATAATTGAGAAATACACAATTTTTGGAGACCGAACAAATTTCATATTGTCATTTTTTTGTAATTCACAATAACTTTACAGAACCATCAAACAACAAGGCAATAGAACAAGACTCTTTTATGAACTTCATTTTCCAGGGACGAAGTTTGTGGCATATGCCCAAGCATTATTGTTAACGGGGTCTGCAAGATGGTCTGCAAGATTCTCCAATGGACCCTTTCCGGTGACGATAGCTTGAACAAAGAATCCAAACATGGAAAACATAGCAAGTCTGCCATTCTTGATTTCCTTTACTTTAAGCTCAGCAAAAGCTT…	22397.5	26148.5	16770.9	0.64137	-0.640772	5.54e-33	6.34e-30
k58:95373	k58:95373 Probable cadmium/zinc-transporting ATPase HMA1, chloroplastic, Precursor	TAGATACATCACATGATTTTATAGTAGTATAAACTCCAGTGCAATAAATTGGAAGCTCAACAATCTCCTCAACTTGTTCAACTTAAAGAAAAACGGCCAAGACAATCGAGGATAAACCGAGCAGAAAACTGGCCAGCACGGTTGATGAGGATGAACTAGGAGGAGAAGCACCACCACCAGGAGCGGAACTTGAACGAGGAGGATTAGCACCACCACCAAAAGTGGAACCTGAAGATCCAACGGCAGCTGGTGTAGGTGCACAAGCTTCCGGTTGAGTGGAAGAGGATGGTGAAGGAA	76.1257	1.51406	188.043	124.198	6.9565	7.42e-33	8.44e-30
k74:280048	k74:280048 Chitinase-3-like protein 1 (CGP-39), Precursor (probable)	CTTTTCTGTTGGTGGAGGTGGTGAAGGACCAGCCAGATTTTCACGTATGGCATCAACAACTACCTCTCGTTTGACTTTTATAAAATCTAGCATAGAAGTAGCTAGAAAATATAATTTTGATGGAATTGATCTTGATTGGGAATTTCCTCAAAACAAAAAAGACATGGAAAATTTGGCTATTTTACTAGACCAATGGAGGGTTGAGGTCAAAAAAGAATCTCGGACAACAAAAAAGCAACCTCTTTTGATCACAGCAGCGGTTTACTTCTCAGTTGACTTTTTTTTATCTGATGAATTCAGATCATACCCTGTGCATTCAATTAACAAGAATTTAGATTGGATTAACTTAATGTGCTACGATTATCGCGGATCATGGGACACGTCTGCCACGGGTGCACC…	192.843	44.1258	415.92	9.42577	3.23661	8.81e-33	9.96e-30
k70:271012	k70:271012 Probable inactive purple acid phosphatase 29, Precursor (similar to)	TATTAGAAAAACCCCTTCTCTTTTCTGTTTTCACACTTCACATTTCGTTTCTATGGAGAAGAATTTTGTAAAACTATTTCTGGTGCTAATATTTCTCAGCTCATTGCAACTGCTTCAAGCTTCTGGAGGGAAAAATTCACAACAAAAGTTGAGATTTGATAGCAAAAATGGGGAATTTAGGATATTGCAGGTGGCGGATATGCATTACGGAAATGGAAAATCGACGCCGTGTGAGGATGTGTTGCCACAGCAGATGTCTTCCTGTTCCGATCTTAATACCACTGCTTTCATTCTCCGTATGATTCATGCCGAGAAACCTCATCTCATCGTTTTCACCGGGGACAACATTTTCGGATATGATGCAACGGACGCTGCAAAATCCATGGATACTGCCTTTGC…	559.608	275.383	985.946	3.58028	1.84007	1.14e-32	1.28e-29
k58:506296	k58:506296 Osmotin-like protein, Precursor (similar to)	AACAACCAATCTTCTTACTAAAATTTCCACTAAAATGAGTCACTTGGCAACTTGTTTAATGTTCTTACTCCTTGCCTTCGTGACCTACACTTATGCTTCCGGCGTATTTGAGGTCCACAACAACTGCCCATATACCGTATGGGCCGCAGCAACCCCTGTAGGGGGCGGCAAACGTCTCGAACGAGGTCAAAGCTGGTGGTTCTGGGCGCCACCTGGCACTAAAATGGCACGTATATGGGGTCGTACCAATTGCAACTTTGATGGTGCGGGTAGAGGTTGGTGTCAAACCGGTGATTGTGGTGGAGTCTTAGAATGCAAAGGGTGGGGTAAACCACCAAACACTTTAGCTGAATACGCGTTGAACCAATTCAGCAACTTAGATTTTTGGGACATTTCTGT…	71.4499	0.779826	177.455	227.557	7.83009	1.19e-32	1.32e-29
k58:503596u	k58:503596u Magnesium-chelatase subunit H (probable)	CCCTATGCTACTGCTCTTGAAGAGAACTGGGGGAAAGCACCTGGTAATTTGAACTCTGATGGAGAAAACCTCTTGGTATATGGTAAACAGTATGGTAATGTCTTTATCGGTGTTCAGCCCACATTTGGATATGAGGGTGACCCGATGAGACTTCTGTTCTCCAAATCAGCTAGCCCTCACCATGGTTTTGCTGCATACTATTCCTTTGTGGAGAAAATTTTCAAAGCTGATGCAGTTCTCCACTTTGGTACTCATGGTTCTCTTGAGTTCATGCCAGGTAAACAGGTGGGGATGAGCGATGCTTGTTTTCCTGATAGTCTCATTGGGAACATTCCCAATGTCTATTACTATGCAGCAAACAACCCATCTGAAGCAACTATTGCCAAACGAAGGAGTTAC…	11489.2	13547.2	8402.19	0.620217	-0.689155	1.96e-32	2.17e-29
k66:359674	k66:359674 Chaperone protein DnaJ (probable)	ACACGCAAAAAATATCCTAACATTTTCCATTATTTCTTCTTCATTTTTTTATCCATTATTGGCTTAGTTCTTGATTCTTTAGAAGCTGTAAAGAATGGCTCAATTATTGTCACCTGTTTGCACAGATTCCCTCAAATTACAAAACCCACTGCCGCCTTTCTCTTCGAGAAGTAAATGGCCAGTTTTGGCTAATAATTTTAATAGTTTGAATTGGAGCTCAGTTGGTCATTCTGGGAAGAAGAGAAGATTAGGGAGAATCAAAGTTGCTTATCAAGATTCTGCAGCATCTGAGGAAATTGCTGACGATTATTATGCTGTTTTGGGTTTGCTTCCTGATGCTACACCCGCGCAAATAAAGAAGGCGTATTATAATTGCATGAAAGCTTGTCATCCAGACTT…	156.705	28.6404	348.801	12.1786	3.60628	2.39e-32	2.63e-29
k58:76289	k58:76289 Protein FEZ (ANAC009) (probable)	AGAATTACCAATCATCAATACATTTGAAAATGTCGTTACCAGAGCTTGAGCTCCCTGGCTTCCGTTTTCATCCCACTGCTGAAGAACTTATCAACTTCTACCTCAAAAGGATTATCAAAGGAAACTTACTTGACTCCAGTGTCATTGCCTTTGTCAACATATATCTCCATGATCCTTGGGAGTTACCTGGATTGGCAAGAATAGGGGAAAGAGAGTGGTATTTTTTTGTACAATTAAACAGGAAACATGGTCCTAAAGGGAGGCCTAACAGAACAACAAGAAATGGTTTCTGGAAGGCAACTGGTTCTGATTGCCAAATTCGTTCAACATTAGACTCAAAGAAGGTTATTGGGCTCAAGAAGACTTTGGTTTTCTATGGTGGAAGGGCACCTAAAGGGT…	76.4375	1.88912	188.26	99.6547	6.63887	5.2e-32	5.7e-29
k80:115470	k80:115470 Endoplasmin homolog (GRP-94 homolog), Precursor (similar to)	CTACTCTCTCCCGAAGCTCCTTAATAATTGGGTGCCTAGGGTTGATCTCAAGCACCCTTTTACCCCGCATATACGCCTGCTTGCTTGCATCTGACAGAGTTTGTGACTGCATGATTCTTTCCATATTGGCACTCCAACCATATTTCGATGTCACAACTACACAAGGGGTGTCGGCCAAACGGTTGCTAATCTTGACATCATCTACATTGTCACTAGCAAGAGCACCCTTCCACCATTTGGTTAGCTCCTTAAATGACTCCTTGAGCTCTTTGGCTTTCGAATCCTTGCCCAGTTTCAGGCCCTCTTTGGACACATTTTGGAACTTGTGGTCTTCATAGTCCATCAGGTACTGCATTAGGTATTCATCTACGGGGTCCGTGAAGAAAATCACCTCATAAT…	217.756	58.7057	456.33	7.77318	2.95851	6.06e-32	6.6e-29
k80:34980	k80:34980 Chlorophyll a-b binding protein 1B, chloroplastic (LHCP), Precursor (similar to)	CACCAAGGGGCCCACCAGCAACACGGTAACCCTCAACAGCTCCCATCAAGATAACTTGGCAAGCCCAGATTGCCAAGATGCTTTGTGCGTGGATCAAGCTCGGGTTACCCAAGTAGTCAAGTCCGCCCTCGCTAAAGATTTGTGATCCAGCCTTGAACCACACAGCCTCACCAAACTTGACGCCATTACGGGCCAAAAGCTCAGGGAAGACACATCCAAGAGCACCAAGCATAGCCCATCTGCAGTGGATCACCTCGAGTTCCCTGTTCTTGGCAAAAGTTTCTGGGTCTGCTGAAAGTCCAGCAGTATCCCACCCGTAGTCACCAGGAAATTCACCGGTCAAGTAGCTTGGGGACTCACCGGAGAATGGGCCCAAGTACTTAACACGGTCTGGACCGT…	7434.8	8905.09	5229.36	0.587233	-0.767995	8.52e-32	9.23e-29
k58:291939	k58:291939 Sugar transport protein 14 (similar to)	GAGACTGCAATTGAAAAATATGGATAAATCTTTATATAGTCTTCGTTCGTAAAGGGATCCATAATGCATTTACTCTAGTTGCAGGTGTGGTATTTTCATTGAGAATATCCTCTCCATTGCTTTTTATGGAACCAATCAATCAGAAAGCTAATTCATCTTCCTTCCCGCCCGGGGTGCAGTATCTTTTCCAGAACCAATGATTTTGCCAAAGCAAATATATTTCCTCTATCGGAACCTGCTTTGTCTCGGGCAAGAGGAAGAAGATGAAGCAGCTCATGATGAAAATCAAGCCTGCGAACAAGAGAAAGATTCCATATTTGAGGTGACAGAGGGACACAAGGAAACACTGGGCAATGAGGGCTGTGAAGATCATATTGACACAGACCACCACACTCTGTC…	100.848	7.87006	240.316	30.5355	4.93241	8.61e-32	9.26e-29
k62:424653	k62:424653 DNA-directed RNA polymerase subunit beta' (RNAP subunit beta') (probable)	AACAGCTCAAATTAAGTTTATTCCACCAAATTCAAAACATTTTTATACACTGTTTTTCTATATTAATGGAAAATTAGCATAGCTCATATATCACCACATCTTTCAGTTCCAGGGTGCCGATATCTCCTGTAAAACCCAAACCAAACAAACCGCAGGAAATAAAAGGCAAAAGATAACAAAAAAAGATTTAAATATTTTCCAAATTCAACTACATGCCACCAGAAACCTAAACAGAACATCAACTAATACTGATGCTATAATTTTTTTTAAACTTACTATTTCTAATTTACTTCTGCAGACCTTGGCGAAGCGTAAAGATAACTCGGCAACGGACTTCCCCTCGGCGATTTCATCGGCACCTCCGGCAAACGATTCCCGTTGCTATCATAATAAATCACG…	97.3504	7.35018	232.351	31.6116	4.98238	1.46e-31	1.56e-28
k80:39639	k80:39639 Chlorophyll a-b binding protein 13, chloroplastic, Precursor (similar to)	GACCCTTTTCTGCTCAAACTCCTTCCTACTTGACTGGAGAATTCCCTGGTGATTACGGATGGGACACAGCCGGTTTATCTGCTGATCCTGAGGCCTTTGCCAAGAACAGAGCTCTTGAGGTCATCCATGGGAGATGGGCCATGCTTGGGGCACTGGGTTGCATTACTCCAGAAGTTCTCGAGAAATGGGTGAAAGTGGACTTCAAGGAACCAGTATGGTTCAAAGCTGGAGCCCAAATCTTCAGTGAAGGAGGACTCGACTATTTGGGCAACCCAAACCTTGTCCATGCTCAGAGCATTCTAGCAGTGTTGGGCTTCCAAGTAGTTCTAATGGGCCTTGTAGAAGGTTTTAGAATTAATGGGCTTCCTGGAGTTGGTGATGGCAACAATCTCTACCCAG…	12318.7	14522.5	9013.03	0.620623	-0.68821	1.81e-31	1.92e-28
k64:161626	k64:161626 Glucan endo-1,3-beta-glucosidase, acidic isoform GL153 ((1->3)-beta-glucanase), Precursor (similar to)	ATAGATATCAAAGTGAAACCAGAGTTACATTTTCGACTGAAGAGAAAAACATAGCATTTCTACTTCTCCTTATTGCTCATATCACTATATATATCAATATATGCTACCATTAATTAATTAAAATTAAGTTGATATTTTGCCCTCTGATCAGGAGAAAAGAGTCCAAAGTGTTTTTC	80.4924	1.14959	199.507	173.546	7.43917	1.82e-31	1.93e-28
k76:236574	k76:236574 Oligopeptide transporter 3 (AtOPT3) (putative)	ACGGAGAATCACCAGCTGATCACGAAAGATGTCCGGTGGAGGAGGTGGCGTTGGTAGTTCCAGAAACAGACGACCCCACTTTACCTGTAATGACATTCAGAGCATGGTTTCTTGGACTGACTTCATGCACTCTCTTGATTTTTCTCAACACTTTCTTTATTTACAGAACTCAACCTTTAACTATTTCAGCTATTCTCATGCAAATAGCTGTGCTCCCAATTGGGAAATTCATGGCTGCTACACTTCCCAAAAAGAGTTACTCTTTGTTTGGGAGATGGGGTTTTAGTTTAAATCCAGGGCCATTTAATATCAAAGAGCATGTTATTATTACAGTTATGGCCAATTGCGGTGTTTCCATTGGAGGTGGTGATGCTTATTCCATTGGGGCTATTACTGTTA…	1066.86	663.31	1672.19	2.52099	1.33399	2.35e-31	2.47e-28
k58:468099	k58:468099 UDP-glycosyltransferase 90A1 (probable)	AAATCCACAGAACTGACAAATTTCATTTTCCAGAAGAAAAAAAAATGGGCACAGTTCCTTCACCACACTTTGTAATCTTTCCTTTCATGTCTCATGGCCACACCATTCCTCTTCTCCACCTCGCGGCCCTTTTGCGCCACCGTTTCGTCGCCGTCACCGTTTTCACCACCCCTGCAAACGCCCCCTCCGTTCGTGATTTTCTAAAAGATGAAAGCATCTCCGTTATTGAGCTCCCTTTTCCAAAAGGCGTAGATGGTATTCCTCCTGGTGTTGAAATTACTGAGAAGCTTCCCTCCATGTCCTCTTTCGGTCAATTTGCGGGAGCTACTAAGCTGATGCAGCCGGTGTTCGAGCAAGCTTTACTAGGTTTGAGGCCACCTACATGTATAATATCTGATG…	147.779	25.4971	331.201	12.9898	3.6993	2.75e-31	2.87e-28
k80:25389	k80:25389 Oxygen-evolving enhancer protein 3-1, chloroplastic (OEE3), Precursor (similar to)	TCATAGCGAAGGTATTCTGCTCTGAGACGAAGGTCATTCTGGACATATGGCCAGGCCTTCTTGTCGATGAAATTCTTGACGCTAACAATCTCCTTGGCTGAATCCTTAACTCTCTGGGCTGCTTCAGCTGGAGTCAATGGTTGAAGGTAAAACCTCTTCTTAAGTGGTAGACCAAAGTCCCTTGCCTCATCCGAGTTCAAAGTTCCAGGTAATCCACCGGAGGGAGGAGGAGCGCCACCAATCTTGATTGATTTAGCTGCAGCAAAGGCTGCTTGAGCAAAGGAACCAGCAAGGCCAGCAGCAACAAGACCGATGACGGCTCTACGGCTAGTTTCAGTGTCAGCAGACCCCTGTTGGGCTCTAATGCTGAG	9640.01	11571.6	6742.67	0.582692	-0.779194	3.64e-31	3.78e-28
k72:265982	k72:265982 Peroxidase 21 (Atperox P21), Precursor (similar to)	AAAACAGAACTCGGCTTTAGTACACTTGATTTTGCTGGTATTATTAATACACACTTGAAAATGCAACACAACAACAGAAAAAAGTACGAGAAAACAAATACAAACATTACATTCTTAGCTGCTACTAAGAAATGAATTTTAAGCACTATTTACATAACGGCAAACTTTTCTAATCTCGCCTTGATCTCCAGTAAGTGGATTATTTTCAGACAAAATGACAAGAGCTCGAGCAAATTGATCATGAAAATAGCCATTATCAGCAGCCATTTTTTCCACAAATGGAGAAGTATTTGGATCACTAACCAATTCTTGATCCACAATTAATAGTCCCTTGTGGTTCAAGATGTTTTTGTAGTACATATTGTCTAGGATCATTGTTGTTTCACGGTCATTTCTCGA…	196.13	50.0532	415.246	8.2961	3.05243	4.94e-31	5.1e-28
k78:151668	k78:151668 Chlorophyll a-b binding protein 91R, chloroplastic (LHCP), Precursor (similar to)	AGCGAGGGTGGACTTGACTACTTGGGCAACCCAAGTTTGGTTCACGCACAAAGCATCTTAGCCATATGGGCTTGCCAAGTTGTGTTGATGGGAGCTGTTGAGGGTTATCGTGTTGCTGGTGGGCCTCTTGGTGAGGTTGTCGACCCACTCTATCCCGGTGGTAGCTTTGACCCATTGGGCCTTGCTGATGACCCAGAGGCTTTTGCTGAGCTCAAGGTAAAAGAGATCAAGAATGGTAGACTTGCTATGTTCTCCATGTTTGGATTCTTCGTTCAAGCTATCGTCACCGGAAAGGGTCCATTAGAAACCTTGCCGATCACCTCACTGACCCAGTAAATAACAACGCATGGGCTTATGCCACAAACTTTGTTCCTGGAAAGTGAAGTTCTTAACATATAG…	8047.35	9569.01	5764.86	0.602451	-0.731084	5.15e-31	5.29e-28
k58:202612	k58:202612 Transmembrane 9 superfamily member 3, Precursor (probable)	CGTCGTCAGAAAAATTCAGATCCATTTACTATGAATAGAGTATACTAGGGGTCTCAGCGACACTATAATGGAAAAGAGTTCTCACTTTCGCAAAGCAAACAGACACTTCCTTCAGTATCTGAACTTAGATACTAAAGAAAACACAACACAAATTCTTTCCTACTTAACTAACTAACGAGATCTCATTCTTGTCAATTAAGACACTGTTCGGCTCTGTGCAATGCTCTCCACTGTCCGATCCCTCCTCATTTTCATCATCTGCTCTTGTTTCCTCATATGCCTGACTATTGCCAAGTATCAAAAAGATGATCCTGTCACTCTATGGGTAAACAAGGCTGCACCATATAATAATCCACAAGAGACCTACAGTTATTATAGCCTTCCATTTTGTCATCCTGC…	216.9	61.5568	449.914	7.30893	2.86966	5.87e-31	6e-28
k80:105671u	k80:105671u Momilactone A synthase (OsMAS) (probable)	TAGTGTCGGTTATGTGATACATAGAATACAAATTCTCTAATAGTTGTGTACATGGTTCATCAGCAAGTCAATGAGAGCTTTCTGTTACCTTTTCTCTCATTTTACTCTCCCAACCTCCATTATTCAATTCCTGATGTAGCTCCATTTCAGGTCTCTCTCTCTCGTCTTAAGATAGGAATTCTATGATTGAAAAGTAAACACAAATTAAAAAAATAGGAAAATTATGCATCAAACTTCAAACTTGTCCGAAGTAAAAACTACTTTAATTGATATCATTGTCCTTCTTATTCCTTTAGCGTAATTTGCACAATGGAAAGATTTCAGTCGAGGGATCTGATATCAATCATTTGATGTTGGTCTCTCTTTATTCATTCCCACTCATTTTGAAAAAATCAACAC…	115.24	14.103	266.945	18.9283	4.24247	7.35e-31	7.47e-28
k58:96777	k58:96777 Homeobox protein unc-4 homolog (similar to)	AAACAATTAACAACAGATCCATCACATGGTTATTTTTATCGTCGTATATACTTCACTATAATAAATGAGAAATTCAACAAACTCCTCGATTTGTTCAATTTAAAGAAAAGTAGCCAAGGAAATCGAGGATAGACTGAGCAGAAAACTGGCCAATACGATTGATGAGGACGAAGGAGGAGGAGGAGCACTACCACCAGTAGAACTTGACGGTCCAGCAGCAGCTGGTATAGGTGCACACGCTTCCGGTTGGTTGGAAGAGGATG	69.1876	1.25676	171.084	136.13	7.08885	9.41e-31	9.5e-28
k76:231345	k76:231345 Glyceraldehyde-3-phosphate dehydrogenase B, chloroplastic, Precursor (similar to)	GATATAGAAAACAAAAAGGTATATCCCATTTATTCAGTCTCAACTAAATGGATATAGGAAGAATTCATAACACTGATATTACTGTCTTAAATTAGTGGTAATTTTCCACTAAGTTTTACAGACTAAATATGTGGATAACAAAATTATTGGCTTCTAAAATCATCCATCTCAAAAGAGGAAACATAACAAAAATGATTATTCATAGACTTTGCACTCCTCATCTGCAGGATTTGTCTTGCAAAACTCATCCAATGGATCTCCACTTCCTGCCACTGCAACTCCTGGCCATTTGTTTGCTACTAGATGTGCCAAATCCACCACACGTTGGCTGTATCCCCACTCGTTATCGTACCAAGCCACGACCTTGACCATATCGTCTCCCATAACCATAGTTAAAGA…	9131.53	10836.5	6574.15	0.606669	-0.721017	1.03e-30	1.03e-27
k80:108715	k80:108715 5-epi-aristolochene synthase 3 (NaEAS12) (similar to)	GATATAAGCCACCTGTTTCTGAATACCTAAGCAATGCACTAGCAACTACTACATATTACTACCTCGCTACAACATCTTACTTGGGCATGAAGTCTGTTACGGAACATGATTTCGAGTGGTTATCAAAGAATCCTAAAATTCTTGAAGCTAGTGTAATAATATGCCGAGCTATTGACGATACGGCCACATACGAGGTTGAGAAAAGTAGGGGACAAATTGCAACAGGAATTGAGTGTTGCATGAGAGATTATGGCATATCAACAGAAGAGGCAATGACTAAATTTCAAGAAATGGCTGAGGCAGCATGGAAGGATCTTAATGAAGGACTTCTTAGGCCCACTCCTGTCTCTACGGAGTTTTTATCTCGTATTCTCAATCTTGCACGTATTGTTGAGGTTA…	83.6106	4.57936	202.157	44.1454	5.46419	1.03e-30	1.03e-27
k58:78539	k58:78539 L-type lectin-domain containing receptor kinase IV.1 (Arabidopsis thaliana lectin-receptor kinase e), Precursor (similar to)	GATCCTTCCGCGAACTCCAGAACTTAGTGCATCAGACTACCCTTTCATCGACCGTTGGAGAGAATGGAGTTTGTAACAGAAGTAGGCCAAGAAAGTGGCTGATCAGCAGAAGTTGGATATGACAATGGAAAATGATCAAACCCTGCTAAGGTTAAGCTTGTACTTGAAGTTTGCATCAGTGATATTTCTGGCAAAGGCAGATCATCTTCTAAATATAGCAACACTTGCCTCATACTTGGTCTAGCTGTTGGTTGTGTCTGTAAACAAACTAATCCAAGTTTTAATACCAACTCAACCTCTTCTTTAACATAATCACTTCCCAAATTTTGATCAATGGCTTCAAGAATATCACCTTTAGCCCAACAAGAAAATACATAGTCAACCAAAACTATGTTCTCG…	79.6683	3.35758	194.134	57.8197	5.85349	1.37e-30	1.36e-27
k78:185671	k78:185671 Photosystem I reaction center subunit N, chloroplastic (PSI-N), Precursor (similar to)	GAAATAATACGTGTAAGATGGAAAAGTAATCAGTGGGTAGTTTAATAAAGATTAAATGAAAATGGATGGTAATTACTTCTGACTGTCAAAGTAGATACATTTTGGTAAGACTACAAAAGTCTTCATATGCTTCACCATTTCCAGAACACATTAGAACCGCACTTGTACTTGTCCTTGCCCTCGCACTCCAAGGCCAAGTCATCACTTATAAATGGCACTTTCTTTTGCTTGGCAAGGTCTTGGCAGCCAGTGAAGTTTTCAGGGAACTTGCATGTGCCAAACTGAACTGTGTATGCTCTTGCGAAGTTTGCACCACTTGTGGCCAACCTCTTCTTGTCATTCAATTCCTTGTTGGCCTTGCTTTTCTCAAGATAATCGTCAATGACACCAGCATTGGCT…	11884.2	13981.8	8737.9	0.624948	-0.678192	1.54e-30	1.52e-27
k76:230048	k76:230048 Auxin-repressed 12.5 kDa protein (similar to)	TCTATCCCAACGGACTTAGTATCTTTTCCTTTTCTCTCTCTCTTTTCCCCTTAACGTGCGCCGATTCGCTTATTTGAGCCATGAGCTTACTTGACAAGCTCTGGGATGATACCGTTGCCGGTCCCCGGCCAGATAGTGGCCTCGGGAAACTCCGGAAGTATTCTACTTTAAGCCCCCGTTCTAATTCCGGCAAGGAATCAGAAGTTTCGACACCGAGATCCTTCAATGAGGAAACAAGTAGTGGGGATGCGGTAAGGGTGACAAGGAGTATCATGATAGTAAAGCCGCCGGGGAGTCAGAACAGAGATTCACCTCCTGTTTCCCCCGCCGGTACTACTCCTCCCGTCTCTCCTTTTGCCGGTGCGGGAGGAAGAGAAGCATATTGGTCCCGTAGGCGAT…	149.389	27.9487	331.549	11.8628	3.56837	1.96e-30	1.92e-27
k80:32647	k80:32647 Chlorophyll a-b binding protein CP24 10A, chloroplastic (CAB-10A), Precursor (similar to)	TGCCCAATACTGCAGCCATTGCCCATCTGCCGTGAATGAGCTCTGCTTCTCTGTACCATTTCAAGAATGCAGGGTCCTTTCCAAGACCAAGTGGATCAAAACCATAGTCACCAGGGAGCGAGCCATCGAGCCACTCGGGGTCAACCAAATTGCCACCACCTTTAACAGCAGGAAGCCAAGATTTCTTAGGAGCAGCAGCCACCACAATGAACCTCTTGGGAGTGGCAACACCACCAACTCTGGCGACAACTGGAGCACCCAACAAGGCCTGACTTTTCTTGCCACCAGTCAAGAAAGAGGAGCTCAAGCCATTCAGCAATGCAGCAGATGTTGTAGCCATGCTTATTTTTTATGTGTAGAATAGAATGACAGTAGTAAGCTACAATGCAATGTTGTGGA…	6361.93	7616.18	4480.55	0.588294	-0.76539	2.52e-30	2.46e-27
k76:225409	k76:225409 Annexin D5 (similar to)	ACGGTTTGATTTTTCTTATTTAGCTAAAGAAGTAAACCCTTTCATAGACGACTTCACACTGTATTGATCAAAACCTGCATAAGATCAAAGAGAGAACGTAAAGAAGAAAGCACACAGAGAGAAATGGCAACCCTAACTGTTCCTTCAGTTCTAACTTCACCTCGTGATGATGCCACGCAACTTTATAAAGCTTTCAAAGGATTTGGATGTGATAAAGCAGCAGTCATTAACATTCTCGCTCACCGCGATGCAACTCAACGTGCTCTTATTCAACAGGAATACAAAACTATGTACTCTGAAGAGCTAAACAAGCGCTTGGCCAAAGAGCTTAGCGGTAACCTTGAGAAAGCAGTTTTGCTATGGATGTGTGATCCGGCAGGAAGGGATGCTACCCTTGTA…	445.399	208.19	801.212	3.84846	1.94428	3.3e-30	3.21e-27
k80:34236	k80:34236 Chlorophyll a-b binding protein 4, chloroplastic, Precursor (putative)	TGGCCACCGTCACGTCGCAAGCCTCCGCCGCCGTCTTCCGGCCAACCTCCACCAAGACAAGGTTCCTCAGTGGAGCATCTGGTAAACTAAACAGGGAGGTGTTTTTTAAACCATCAGCTTCATCTTACAACTCATTTAAAGTTGAAGCTAAGAAAGGTGAATGGCTTCCAGGCTTAACCTCTCCTACTTATCTTGATGGCAGACTCGCTGGTGACAATGGTTTCGATCCACTGGGACTTGCTGAGGACCCAGAAAACTTGAAATGGTTCGTTCAAGCGGAGCTAGTGAACGGTCGATGGGCGATGTTGGGTGTTGCTGGAATGCTACTGCCTGAGGTTCTCACAAGTGCTGGACTCCTTAACGTACCAAAATGGTATGATGCTGGAAAATCTGACTACT…	4735.73	5739.23	3230.49	0.562879	-0.829103	3.59e-30	3.47e-27
k64:388904	k64:388904 Hippocampus abundant transcript-like protein 1 (probable)	CCCATTTCCATGTAAAGTTCAGAGTACAAAGTACAAGCCAACAATTTAATTGAGACAAAAAAAAATGAAGTGATGCATTGAAGAATAACTAAACAGAGAACAAATTAGATTACAAGACTAATACACCTCTTCTAACCTAGATTAGACTTAGCTTCATTCAAAAGATTTACAGCTCTATCATAGGAAGATCGGACTAATCGTCATTGTAAGCGCAGCCTTCGTGGACTATAGCTGGGAAAATTTTGGTATAATGGTCACATATGTCTCAAGTATCATGCCAAAAGTGGTGCTTCAATATTCTCTGCATTTTCGTCGAAGGTCTTCTTCAATGGAGCCTCTACTTTTAGCACACACGCATAATACAGTGAAACCACCATGCATAAAGAAGCACAAAGTATA…	502.091	245.017	887.701	3.62302	1.85719	3.8e-30	3.66e-27
k78:192330	k78:192330 2-oxoglutarate/malate translocator, chloroplastic, Precursor (similar to)	TATTTGTTCAGATAACCAGCCATTGCAATCAGTGCAGCAAACCAAGTAAGGGTGTCCCAAGCAACTGCCTCACCCAAGCATTCCTTCCATGAGACAACCCCGGTAATAAGGAGTACAGATAGTCCAAGAATTGCCGCAGTAACAGCATCAATCTTTAACGTGCTACCAAAAATCCAAAGACCGACCGTAAGAAGCAGAGTTCCAGCCATAATCATCTCATTCTTAGACATCGGCCCCATTTTCTCCAAATTCTCCTTAGCCAACCTAGGTGCATCCGGACTACTCTTCACAGTAGGCGGATAAATTATATACAAAAGCAATGGAACCACAATTAAAGACACTAAACCAGGAACTATAGCTGCTTTAGCCCAATCCATCCACCCAATTGTTTGATTAATT…	2434.79	3056.63	1502.04	0.491404	-1.02502	4.29e-30	4.1e-27
k58:448249	k58:448249 Benzyl alcohol O-benzoyltransferase (similar to)	AGAGAAGTCCCGATTGTATTTGTAATACAAAAGATAATCAAAGAGCAACGGACACATATAATCAAGTTAACAAGACTACACACTTACAACATTTAAAATTATACCATGTGATAAAAGAGCAAACTTACAACATTTGAAACTACATACACACAAAAAAAAGACCAAAATTACACTTGAGTATATGGGACTTTAAACAAACTCTATGGCCTTTAATTGTCTAAGAATCTTGGATCCGCCATATGGTATTAAAAAAAAGTATTGGACATAATTTATCTCATAGGGCAGGTCTGATGATGGCATACTTTGTGTTGACTGATGGAACATCACCTTTCAACATACCATCAAGTTCTTTGATGAATGTTTCCATTGCAAAACCAGGCAAACAAATTGGAACCACAA…	129.036	19.6955	293.048	14.8789	3.8952	4.95e-30	4.68e-27
k80:113892	k80:113892 Ribulose bisphosphate carboxylase/oxygenase activase 1, chloroplastic (RA 1), Precursor (similar to)	TCTGGGAAACCAAACCTTGAGATTCAAAATCAAGAAATTGATTACATCGCATTAGAAAACTGATACGAAAGCTCAACCAAATCTTGTATTAACAAAACAGAACTGACTTCAAAAATACACAATTCTGGTCATATCAAATAGCTACTCCCACAAAAGTTCCCTTAAAATTTGAAAAGATAACTTCCATCTTCAGCCATAGAATTTGAATCAAGTTTTGTTGCAATTGAATCAGTAGAGCCTTCACCAACAGGAACATCAACATGTTGTGCTTCTTTTCCTCTTGTTTTAGGCTTCAAGTCGACGAAGATACTAACTAGTAAAGAAGGATCCATTGTTAATGGCATCAGCATTGGCATCACCAAGTGCAGCCTCTTTCAGGTACTTGTCAGCCAACTGAAC…	54558.1	62914	42024.3	0.667964	-0.582157	4.94e-30	4.68e-27
k80:39140u	k80:39140u Non-specific lipid-transfer protein 1 (LTP 1), Precursor (similar to)	CCTATAGTGTTCTGTATCCAACACTAGCTCCTACTCCCCAAAGCATTTATTTACAGCTTCATCTTCTTCTTTTTTTTCCTCTAAAACAATGGCAATGGCTGGGAAAATTGCATGTTTTGTGGTATTGTGCATGGTGGTAGCTGCACCCCATGCAGAAGCCTTAACTTGTGGCCAAGTTACGTCAAAGTTGGCACCTTGTCTTCCTTATCTTAGAAATACGGGGCCTCTGGGACGTTGTTGCGGCGGCGTTCAGGGTCTGTCGAGTGCTGCAAGGACCACACAAGATCGTCAAACTGCATGCACTTGCCTGAAATCAGCTGCAGCTGCTATTTCTGGAATCGATTTGGGCAAAGCTGCTGGTCTCCCTAGTACTTGTGGTGTCAATATTCCTTACGCGAT…	6977.57	5566.62	9093.99	1.63366	0.708111	6.68e-30	6.29e-27
k80:34182u	k80:34182u Cortical cell-delineating protein, Precursor (probable)	CTTCCCTTCTAACCAATAAGAATACAATATATCTTCCTTTGAAAATATAAGCAAACTATATGCATACAAAACACCAAATTAAACACACTGAAAAATAAATATATGAAGTGGAAATGTTGTGCAGGGAGGAAATAATTGGCTAGCTAGTTTATGCGCATTGAAAATCCTTAGGAACATACTTTCCACAATTGTTGAGCAACAAACTGAGGGAAAGAGGTACGTTGAGGTTAATTCCCAATAAATTGGCTTTAATTGCAGTGCAAAGGC	73.4931	2.36076	180.192	76.3278	6.25414	8.25e-30	7.73e-27
k78:190223	k78:190223 Oxygen-evolving enhancer protein 2-2, chloroplastic (OEE2), Precursor (similar to)	CAGTATTCTCCACAAACTTTTTAGCTCCCTTGAACCATCTCTTGTCACCAGCTTGTGCTTTGCAAATATAAAGTTTGCCATCATTTACTGTGGCTGTGATCAACTGGTGCTTCCCACCTTCATTTCCATCAGCAGTTCTTGTCAATACAGACAAGTAGTAATACGGTTTCCCTATGACTTCTGCACTAGATGTCTCCAATACGTTTGCAATAGCCACTGCATCTGATTCAAATCCACCCTCTGAATCAGTTTTGCCAGAGTAGGCTTGTCTTCCTAGCAGATAGTCCACTTGAGAGAGGAACTGTTCAGGGGAACCAAAGTCAGTGATGGACTTCTTGTCAGTAGGGGTGATAGCGACAATGACATTGCTGGTGGCATCAAAGTTGTCTTCAAATCTAA…	9622.09	11361.1	7013.59	0.617334	-0.695876	9.12e-30	8.49e-27
k80:116366	k80:116366 Chlorophyll a-b binding protein 8, chloroplastic, Precursor (similar to)	GTTGTTGTTTACAGGATCAGCCAAATGGTCAAGGAGGTTTTGGTAAGGTCCAACTCCAGTAACCAAACCTTGAATGAAGTAACCCAAGATGGCCAACATAGCCAATCTTCCATTCTTAACCTCCTTGAGCTTCAAGTCTTTTAAAGACTTCTCATCTTTTCCAAACCCGAGAGGGTTAAAGAAAGGTCCGCCAGGGTATGCCGGGTCTCCAGATCCTCCCAAGCCTTTCTCTAGCCCCAAAAAGTATTGTTTACCCATAGAACCTGGCTTGGCCCAGTCCTGGAATCTTCTGTGCTCAGCAAATCCCATGAGTGCCATCTCCAGTACAAATAGGGTGTAATTGTCAGCCCAGTAGCTGTATGTTCCAGCTGGAGGGATCACTCCGGTCTGGAACCATGG…	6375.76	7575.44	4576.25	0.60409	-0.727165	9.81e-30	9.1e-27
k66:359535	k66:359535 Glyceraldehyde-3-phosphate dehydrogenase, cytosolic (similar to)	ATGTGAGGGTCCAACATATAATTAATTATACACTGATAGCAAAACAAAACAAGAGAGAACATATCCAGAGTTCTGCACACAGACTCCAATGAACAACTGAAAATTTGGGGAAACCACAATCCAACAAAAGATCTCAATGGTAAACAGACAGCCCCTCAAACTCGCAAAACAGCTTCCCGTTTTAGTTTATTCTAAACTGTTTTTCCCTCTAATAATTATGCTTACCAAACGTCACCAAAAACACCACAACGCTCGGAACTGCCACTTTACTGGACTGATGCCATGTGCTTAATCAAGTCCACCACTCGAGTGCTGTAGCCCATTTCATTGTCATACCAAGAAACAAGCTTCACAAAGTTCTTGCTCAGAGCGATTCCAGCCTTGGCATCAAAGATGCTT…	481.052	97.048	1057.06	10.8921	3.44521	1.28e-29	1.18e-26
k72:260644	k72:260644 Ribulose bisphosphate carboxylase small chain 8B, chloroplastic (RuBisCO small subunit 8B), Precursor (similar to)	CTGCATGCATTGCACTCTTCCGCCGTTGCTGGCAATGGAAGTGATGTCAAGGTTTTGCTTCCTTGAAACAGAGAACGAGGCAGCTGACTTAAGACCAGTGAAAGGTGCAACCATGTTAGCTTGAGCAACATTGCTGTGGGTGGCAACTGCTGCTGAGGAAAGAACTGAGGAAGCCATTGTTAATTACACTTAAGACAGAAAGATTTCT	11653.8	13688.1	8602.45	0.628464	-0.670098	1.84e-29	1.69e-26
k58:487396	k58:487396 Probable LRR receptor-like serine/threonine-protein kinase At5g48740, Precursor	AAAAAAGAAAATTTGAGTTGGAAAACAAGGTTAAAAATTGCCATTGATGTTGCAAATGGTCTTTTATATATCCATGAACACACAAGGCCAAGGGTTGTACACAAAGATATCAAGAGTAGCAACATTCTCCTAGACTCAAACATGAGAGCCAAAGTTGCCAATTTTGGGCTTGCTAAATCAGGCTGCAATGCGATAACGATGCACATTGTAGGAACTCAGGGTTACATTGCTCCTGAGTATCTCACCGATGGTATTGTATCGACTAAAATGGATGTTTTCTCATTCGGGGTTGTGTTGCTCGAGCTTATGTCAGGTAGAGAAGCTATCGACAATGAAGGGAGAGTTTTGTGGGCGAAAGTTGGCGAAATCTTGGAAGGGAGTGAAGAGAGGAAAGAGAAG…	131.059	20.869	296.344	14.2002	3.82784	2.55e-29	2.33e-26
k72:3216	k72:3216 Cationic peroxidase 1, Precursor (similar to)	AACGATATTGGGAGTTACTCGCCAACTGAAAACAACATATATAATCCAATTTCCTTGAAAAACAAATGACCACACCTCTCTGTTCACAGTTACTCACTTATTTTAGGTAACAACAAAGGTTCCAAATTAAATGAAGATAAATCACAATTACAATTGAAAATAATTAACGAAATTCTTAGCACACGCATGAATCTTGATTTTATCAGCATCATTACCCATATTTAGTTCACCTTCCTGCAATTGACACGAATTTGCCCCTGGTTTCCGGTCAATGGCTTGATATTTCCCATCTTAATCATGGACTCGGCAAAATCTTTAGAGAAAGTTCCAAGGTTGGTACTATATGTCTTAACAAGATCATCAGTTTCTCCTCCACTAAACAAAGCTTGATCAGAGTGT…	58.1087	0	145.272	Inf	Inf	3.01e-29	2.73e-26
k80:113489	k80:113489 Serine hydroxymethyltransferase, mitochondrial (SHMT), Precursor (similar to)	TTTTTGTACTTCATGGTTTCCTTCTCAAACCCAATTGTAGGGAACTGCTTTGCATACTCCTCCACACCATGGCGGAGTTTTGCAATCTCCGACTGGATGGAAGCACTAGACTGCAGTGTTGTCACAAAGTCTTTCAACTTTGTTCCTTGAGCTTCACCCTTTATTTTCACTGCTATCTTCACAGCAGCATCAAAGAATTCAGCAACTTTCACAAAATCTTCCTCAATAAATCCCCTTGATGTGAGTGCAGGAGTCCCCATTCTGATGCCACCAGGGACCATGGCAGATACATCTCCAGGAACAGTGTTCTTATTGGCTGCAATATGTACCGCTTCCAAAACTTTTTCAACCCTAGAGCCATCAATACCCTTGTTTTTCAAGTTCACCAAGACCAAGTGA…	10145.4	11950.4	7438.05	0.622411	-0.68406	3.95e-29	3.57e-26
k80:50133u	k80:50133u Ribulose bisphosphate carboxylase small chain S41, chloroplastic (RuBisCO small subunit S41), Precursor (similar to)	TTCTCTAAAGATGAGGTTTCCTGGATTTGTGTCCGTATGTGCAACTTCATCATTATATATAGAGGGGGCAATAGCTTCAAGCTAAGCAATTAATATTCAGCAATGGCTTCCTCAGTTATGTCCTCAGCTGCCGCTGTTGCCACCGGCGCCAATGCTGCTCAAGCCAGTATGGTTGCACCTTTCACTGGCCTCAAGTCCGCAACCTCCTTCCCTGTTTCCAGAAAACAAAACCTTGACATTACTTCCATTGCTAGCAACGGCGGAAGAGTTCAATGCATGCAGGTGTGGCCACCAATTAACAAGAAGAAGTACGAGACACTCTCATACCTTCC	8616.35	10193.9	6250.05	0.613119	-0.705762	4.26e-29	3.83e-26
k76:228194	k76:228194 Chlorophyll a-b binding protein 40, chloroplastic (LHCP), Precursor (similar to)	CATGGTACGGCCCAGACCGTGTTAAGTACTTGGGTCCATTCTCCGGTGAATCCCCAAGTTACTTGACCGGTGAATTCCCTGGTGACTACGGGTGGGATACTGCTGGACTTTCAGCAGATCCAGAAACCTTTGCCAAGAACCGGGAACTCGAGGTGATCCATTGCAGATGGGCTATGCTTGGTGCTCTTGGATGTGTCTTCCCTGAGCTCTTGGCTCGTAATGGTGTCAAGTTTGGTGAGGCTGTATGGTTCAAGGCTGGATCCCAAATCTTTAGTGAGGGTGGACTTGACTACTTGGGCAACCCAAGCTTGGTGCATGCACAAAGCATCTTGGCCATCTGGGCTTGCCAAGTTATCTTGATGGGAGCCGTTGAGGGTTACCGTGTTGCTGGTGGGCCTC…	28022.7	32387.5	21475.5	0.663079	-0.592747	4.73e-29	4.23e-26
k80:121531	k80:121531 Chlorophyll a-b binding protein 3C, chloroplastic (LHCP), Precursor (similar to)	ACTGGAGACAAAACAAATTCACATATAATTTCCTGTAATTCACAATAGCTTTACAAGTTCATCAAACAATCAGCTAACAGAACACACTATATGTTAAGAACTTCACTTTCCAGGAACAAAGTTTGTGGCATAAGCCCATGCGTTGTTATTTACTGGGTCAGTGAGGTGATCGGCAAGGTTTCTAATGGACCCTTTCCGGTGACGATAGCTTGAACGAAGAATCCAAACATGGAGAACATAGCAAGTCTACCATTCTTGATCTCTTTTACCTTGAGCTCAGCAAAAGCCTCTGGGTCATCAGCAAGGCCCAATGGGTCAAAGCTACCACCGGGATAGAGTGGGTCGACAACCTCACCAAGAGGCCCACCAGCAACACGATAACCCTCAACAGCTCCCATC…	9216.18	10833.2	6790.61	0.626832	-0.673848	7.87e-29	7.01e-26
k80:105759	k80:105759 Chlorophyll a-b binding protein CP26, chloroplastic, Precursor (similar to)	GCGACGACAGCAACAACAAGATTGATGGGAATGTTCTTTCCAAAGTAATTCAATGTGTTTCCATCTAGAAGTAATGCACCAGTCTTGAACCATACAGCTTCAGGACCACAGTCAGCACCAAATTTGTTGAAGGCTTCAGGGATAACAAATCCAGCAGCACCGAGCATAGCCCATCTGGCGTGGATCAGCTCATATGCCTGATATTTAGCGAAGTCTTCTGGCTTCTTGCTGAGACCAAAAGGATCATAACCGTAGTCTCCGGGAACTTCTCCGTTCAAATACTCAGGGATTTCTGATCTGTCCAAGAGACCGTCGGGTAGGAAAATTCTTCTGTCAGGTCCGTACCACTTGGCGAGCTCCTCGTCAGCAGGGGCGACAGCAAC	8282.15	9830.8	5959.18	0.606175	-0.722194	9.47e-29	8.39e-26
k58:91678	k58:91678 Pathogenesis-related protein R minor form (PR-R), Precursor (similar to)	CTTCCTCAAAAGCTTCCCCTTTTTTGCCTTCCTTTGTTTTGGCCAATACTTTGTAGCTGTTACTCATGCTGCAACTTTTGACATTATCAACCAATGCACCTACACAGTCTGGGCCGCGGCCTCTCCAGGTGGAGGCAGGCAGCTCAACTCGGGCCAATCTTGGAGCATTAACGTGAACCCAGGAACAGTCCAGGCTCGCATATGGGGCCGAACCAACTGCAACTTCGATGGCAGTGGCCGAGGTAATTGTGAGACTGGAGACTGTAACGGGATGCTAGAGTGTCAAGGCTATGGTAAACCACCCAACACTTTAGCTGAATTTGCACTTAATCAGCCTAATCAGGACTTCGTCGACATCTCTCTTGTTGATGGATTTAACATCCCCATGGAATTCAGCCC…	93.9893	8.27747	222.557	26.8871	4.74884	9.74e-29	8.59e-26
k58:481865	k58:481865 GTP-binding protein SAR2 (similar to)	CACCCCCTAATATAAATAATTTGTACCTTATTCCACCAATGAACCTCAGGAATAAGAGATCGAACAAATTGTAACACCTGAAGCTGAGTGGTTTTTGATCATCAAATAGGAAGAAGCGATGTTTGTGTTGGATTGGTTCTACGGAGTGTTAGCATCACTAGGATTGTGGCAGAAGGATGCGAAGATATTGTTTTTAGGACTTGATAATGCTGGCAAAACCACTTTGCTTCATATGTTGAAAGATGAGAGATTGGTGCAGCATCAACCTACGCAATACCCAACATCAGAGGAGTTGAGTATAGGTAAAATTAAGTTCAAGGCTTTTGATTTAGGAGGACACCAAATTGCTAGAAGAGTCTGGAGAGACTACTATGCCAAGGTGGACGCAGTTGTTTACCT…	251.745	84.6958	502.318	5.93085	2.56824	1.25e-28	1.1e-25
k62:444673	k62:444673 Luminal-binding protein 5 (BiP 5), Precursor (similar to)	CATGTTGAAATCATAGCAAATGACCAAGGTAATCGTATCACCCCTTCATGGGTAGCCTTCACTGATGGTGAGAGGCTGATTGGTGAAGCAGCTAAAAATCAGGCTGCTGTTAATCCTGAGAGGACCATCTTTGACGTCAAAAGACTTATCGGGAGAAAGTTTGATGACAAAGAAGTACAAAGGGACAAGAAACTTGTTCCATATGAGATTGTTAACAAGGATGGGAAACCATATATCCAAGTTAAGATCAAAGATGGGGAGACTAAGGTCTTCAGTCCTGAGGAGATCAGTGCTATGATTCTGACCAAGATGAAAGAAACAGCAGAAGCTTACCTTGGAAAGAAAATCAAGGATGCAGTTGTCACAGTCCCAGCATACTTCAATGATGCCCAGAGGCAG…	468.496	233.73	820.646	3.51108	1.81191	1.39e-28	1.22e-25
k80:110212	k80:110212 Photosystem I reaction center subunit XI, chloroplastic (PSI-L), Precursor (similar to)	GCAGTGGACTTGTTACTCCCAAAGGCATTTCTGGTGCTCCTTTTAAAATCTTTCCTTCAACTAGAAAATCTTGTTTCACCATCAAGGCTGTCCAAACAGACAAACCCACTTACCAAGTGATTCAGCCCTTGAATGGTGACCCTTTCATTGGAAGTCTTGAAACTCCAGTGACCTCAAGCCCATTGATTGCTTGGTACCTATCCAACTTACCGGCCTACCGGACCGCAGTGAACCCACTTCTCCGAGGAGTAGAGGTGGGCCTGGCCCATGGATTCCTACTAGTTGGCCCATTTGTAAAGGCTGGTCCATTAAGAAATACTGAATATGCAGGAGGAGCTGGTTCATTGGCAGCAGCAGGACTTGTAGTGATTCTCAGCATATGCTTGACCATTTATGGAA…	7702.59	9161	5514.97	0.602005	-0.732152	1.55e-28	1.35e-25
k80:37505	k80:37505 Ribulose bisphosphate carboxylase/oxygenase activase 1, chloroplastic (RA 1), Precursor (similar to)	ATCGGAAAAGTCTTGGACAAGACCCTTCCATCTGTCACCGTCGGTCTGTTTCTTGGGATCAGCATCTATTTTTTCAGCTACAATCCTCAAGCTCTTGTTTGTAACCTTGGGGCTTGAAACACCTTTTCCATACACTTTCTTCAAAGTTTTGCCAAAGAAGGCTGTGCTTGGAATTGAAGTTCCAGCAACTGAGTTGTTCAAACTCAACGGTGCTTTGTTGGCAGCTCCAATGGTTGAGACAGAGGTAGCCATGGTCTTTGACTAACTCTGAACACAAACAGAAAACTGATTTAGAAACTCTTTTATAATTTGCTGCGAGAAAAATAAATTCTAACAGTTAGTTGGTGAAGAAAGTTAGGGCA	3808.56	4632.72	2572.31	0.555249	-0.848793	1.75e-28	1.51e-25
k58:149684	k58:149684 14 kDa proline-rich protein DC2.15, Precursor (similar to)	TTATCGATATATTAATAAACCTTTGAGTACAAATGTAAAATCAACTACATCATGAACCTGCTGTTTCATTTTGCAAGCTCGATCGCTTATTGTAATAACAATTGGCACAACATAGCAAACAAATGATCATAAAGGAAAATTGATGCAAACACAACATGAGTACATGACTGACATAGCAAAAGGCTGAAATACGCATTTGGGGACGTTGGATTAGCAGGTGAAGCCATTAGGAGGATTCCTTCCGCAGTTGTTGAGGACAAGGCTAAGAGAGAGTGGCACATTCAGATTTATTCCCAACATGTTCGCCCTTATGGCTGTGCACAAGCAGACTGCCGCCTCTAAATCCGCCAGCCCCGCGATCAAGCTGCAGCATGGCATCGTTGGAGGACTCCCAACTAC…	76.3401	3.62018	185.42	51.2185	5.67859	1.9e-28	1.63e-25
k58:255561	k58:255561 Putative NAC domain-containing protein 94 (ANAC094) (similar to)	CAGAAGAATCAACAATGGAGTTTGCACTGCCTGGCTTCCGCTTTCATCCAACTGAAGAAGAACTTCTTCAATTTTACCTTAAAAATAAGGTCCTTGGCTTGAAATTGCGTTGTGATGTTATTGGCTTTCTCAATATTTATCGTCATGATCCTTGGGATTTGCCAGGGTTGGCAACTATTGGCGAGAGAGAATGGTATTTCTTTGTGCAAAGAGACAGAAAACGTGGCAGTGGAGGAAGGCCAAATAGGACTACTCAAAAGGGTTTTTGGAAAGCAACTGGTTCTGATCGAAAAATATTTAGTTTGTCAAATCCCAAGAATATAATTGGCCTTAAGAAAACCCTAGTTTTCTATAATGGCAGAGCACCTCGAGGCTGCAAGACTGATTGGGTTATGAATG…	66.5898	1.73105	163.878	94.6696	6.56483	1.92e-28	1.64e-25
k66:390909	k66:390909 14 kDa proline-rich protein DC2.15, Precursor (similar to)	AATTCGGATACAATCATAAGCAAAACATACAAAACTTACTGAAGAAAGACAGATGAAAAACTTCTAAATAAACAAGGATAATTATTTAAAAAAACAGCAGCTTATGCGCATTGGAAGTTCTTGGGGGCATACTTTGCACAGTTGTTGAGCAACAAACTGAGGGAAAGAGGAACATTTAGGTTAATTCCCAACACATTGGCTTTAATGGCAGTGCAAAGGCAAACAACAGCATCAAGATCATCAAGTCCTTGAATTAAAGAGCAGCATTCAGTCTTGGCTGGACTACTTCCAATAACAAGGTGCACCAAGTCATTCAATAAGTTAGCACACATTTTTAGCTTAAGTGTGTCCTTTGGGCACTTACCCTTTGATGACGGGGTTGATGGGGTGGATGGGGTA…	57.9609	0.259942	144.512	555.941	9.11879	2.89e-28	2.46e-25
k80:115733	k80:115733 Chlorophyll a-b binding protein 16, chloroplastic (LHCP), Precursor (similar to)	ATCTCATTTCTTTATCACTTCAGCCATCAGAAAACTCTTCATTCTCCTTATTAAGCCATGGCTGCTTCTACAATGGCTCTTTCCTCTTCTTTTGCCGGGAAGGCACTAAAACTCTCGCCATCTTCCTCTGAAATCACCGGAAATGGGAAAGTTACCATGAGGAAGACCGCTAGCAAGGCCAAGCCTGTCTCTTCTGGCAGTCCATGGTATGGCCCTGACCGTGTCAAGTACTTGGGTCCATTCTCTGGTGAGTCCCCGAGCTACTTGACTGGTGAGTTCCCTGGTGACTACGGGTGGGACACTGCTGGACTTTCAGCTGATCCAGAAACTTTCGCCAAGAACCGTGAGTTGGAGGTGATCCACTGCAGATGGGCCATGCTTGGAGCTCTTGGTTGTGTC…	11189.9	13109.9	8309.84	0.633861	-0.657762	2.97e-28	2.52e-25
k58:35972	k58:35972 Glutathione S-transferase U9 (AtGSTU9) (probable)	CTCTCATTGTTTCAGAAATTTGAAAATAACATTTCACAAATGATTCTTATTACAAGCAGAATCCACACGACTGACACAGTGGCTGGGAACTTTCACGCAGATTCAATTCTCACTATTCCCCTCCCCCTATGTAACAATAATGTTTTTTCTTGAAATTAAAAAAAAAACACAGTAAACATGTTTGCAAGCTCACAAGTATTTTCTTCCAGAAAATCAGTAGCTCAGTGGGTGGTGGATTTTAAGGCATTTTCTCTATAGATTTTGAGCTTTGACAGCAGCATATCATAAGGGGGACAAATTTCTTTCACCAGTGGCAACTCTTTTAAACTTGTCACACAGGAAGAAAGTAGTGGGTTGTTTTCTGGAACCAAAATCTTCACACCAAGGACGTCTTCATAT…	229.029	71.4342	465.421	6.51538	2.70385	3.27e-28	2.76e-25
k80:31228	k80:31228 Chlorophyll a-b binding protein CP26, chloroplastic, Precursor (similar to)	AGAGACCGTCGGGTAGGAAAATTCTTCTGTCAGGTCCGTACCACTTGGCGAGCTCCTCGTCAGCAGGGGCGACAGCAACAGCCTTCTTAGCAGGGGCAGCAGCAGCCTTCTTTTTGAAGAGGGCAACAGTTTTGAAGGTAGCAGGGGAAGATGGAGTTGGAGCAGCTGGCCTCGCTACACCGCTCAACTTGACCGGACTTCCCAACATTTCCGAGACGTAGAGGGAGGTAGCTGCAGCCATTGCTAACGATGAAGCCGGAGGAGTCTGAGGCTGAGGCTGAGATCAGTTGTTAGAGGAAGAATTGCTGATGATGAGAATTGAGAAATTGAGGATG	5779.43	6909.97	4083.64	0.590978	-0.758824	4.19e-28	3.52e-25
k80:29373	k80:29373 Protein E6 (probable)	TGTTCCTGTTGTTGTACTGTTGGTTCATTGCAGCAAATTCTCTTGCATTTTCATATGGATCCCTAGCATGTTTCTCAGCATTGATATCATAGTAGAATTTCCCATTTCCCAAGAACCTTGTGTCACTCATCCCCTGCTGCTGGTGTACCCTGTAGTTACTTTTGCCAGTGTTGTAGTTATTGTAGTTGGTGGAGTAGCTCTGTTCTTGATTGTTGTTGTAATTGTTTCCGTAATTTGTTGGGTTGGTGCTGTAAGTTCTGGCACTTAATCTTGTTTCGCTCAACTCCTGTTGCTCGTTGTTGTTGTTGTTGTAGTAAGTGTTACCACCATTGTTGTTGTAGTACTCCTCCTCCTTTTCATTGTTGTTATTGTTGTCGTTATTGTTGTAAGTGTTGCCAC…	1416.81	965.1	2094.38	2.17012	1.11778	7.5e-28	6.28e-25
k72:303598	k72:303598 Photosystem I reaction center subunit II, chloroplastic (PSI-D), Precursor (similar to)	CAAACAGGGGTTTAAAATTGTCGTACTGTTCATGAAATATATCATATTACAAAAACAAGACCCAAGACCCTAATAGACACATCTACTTATTCCTGACATCCTGCCCCCTCTACCAGAGGTGTCTTTACTGTCTACTAGGCTAGAGTTTACAAATAAGTTGCACTAAGTTAGTAAATTAAAATAATTCAAAAAGAGTAGTCATCCTCAAGGGAAACAACCTAGTATGATTTTAGCATACCCATCCTTTGTCACCCTCAAAGAACAGAGTAACTATAAGAGCAAAAAAAAGAGAGAGAAATAATAGAATCCCGTGCTGTATTTTGTAGTGGCAAATAAAATTACATGAAACGATGGCCTGAATAATCACAAAATCATTACATAAAAAGGCACAACATAATG…	14644.7	17054.6	11029.9	0.646739	-0.628745	7.82e-28	6.51e-25
k80:48001	k80:48001 Chlorophyll a-b binding protein CP24 10A, chloroplastic (CAB-10A), Precursor (similar to)	ACCAGGAATCTCACTTCTTTTTCCATAGTAGAAACAAGCATCCACAACTTTATATTGCAGTTTATTACTATCATTCTATTCTACACATAAAAAATAAGCATGGCTACAACTTCTGCTGCATTGCTGAATGGCTTGAGCTCCTCTTTCTTGACTGGTGGCAGGAAAAGTCAGGCCTTGTTGGGTGCTCCAGTTGCCGCCAGAGTTGGTGGTGTTGCCACTCCCAAGAGGTTCATTGTGGTGGCTGCTGCTCCTAAGAAATCTTGGCTTCCTGGTGTTAAAGGTGGTGGCAATTTGGTTGACCCGGAGTGGCTCGATGGCTCGCTCCCTGGTGACTATGGTTTTGACCCACTTGGTCTTGGCAAGGACCCTGCATTCTTGAAATGGTACAGAG	3303.64	4033	2209.6	0.547881	-0.868065	1.15e-27	9.55e-25
k78:190086	k78:190086 Oxygen-evolving enhancer protein 2-2, chloroplastic (OEE2), Precursor (similar to)	TACAAATCATCTCTACCAATTCTCTTTCACATATCAAAAAATAAATCCAAAAACATTCCCACATCACCATTTTAGGAGGAAAAAAAATAACAAAGTAGGTTTCAAGCCAAAGAAGAAAAAGAAAAAAAGGGCAATATCAATGGCTTCCACACAATGCTTCTTGCACCATCATGCATTGTCAACCCCAGCTAGAACTCCCTTAGTTAGGGGTATTGTTCCATCCCTTAAGCCTAACCAATTATTGGTGTGCCGTGCCCAAAAACAGTCTGCACCTCAAGAAGATAATGCCAACAGTGTCTCTGTCTCTCGTAGATTGGCTCTCACACTCCTCATTGGTGCTGCTGCCGTTGGTTCCAAGGTTTCCCCTGCTGATGCTGCTTATGGAGAAGCTGCAAATGT…	7583.55	8979.39	5489.78	0.611375	-0.70987	1.28e-27	1.06e-24
k58:493703	k58:493703 Cytochrome P450 71A1 (probable)	AAAACTTGATCTGCATTTTAACATACATACTCTTGTATTCACTACTAAAATCACTTTCAAGCAAAATAAAAGATACAAGATTTTAGTTGGCTAAGTAGACTATACCATTAAAAATTATTTAGAGCACGAGTTCAAACATAACAAAGAGTCTATCTTGATGGAACGACAAAAGTGCTGAATCAAACAGAGTAAAGTTTTGGTGAAAGTCTTGGCTCAATCACAGTAGCAAGTGGAAATTTTTTAGGTGTGGAGAGCCCAAAAATCTCATCCATGTTGAGGTCCTCTGGAGTCATGTTATGAGGCAATGACCAGTTAAATCCATGTATAAGATTAGCTAAGCTAGCTTGAATCACCTTAAGCCCCAAACTATAACCCGGGCACATCCTTCTCCCAGCTCCA…	59.4789	0.736881	147.592	200.293	7.64597	1.35e-27	1.11e-24
k58:469784	k58:469784 Luminal-binding protein 4 (BiP 4), Precursor (similar to)	TAATATCATATCTGAAAGAATACAAAAGTTCCAACTCTAAATTGATGAATGTCTTTATACATGTCTTCCAAGAATGAACGAGAGGAAGGTTCTTTCGCCGTCCTTAATTATTCAATTTAGAATAACCAACTCTAAAATTGATCAATGTGCCTCATCAATGTCTTCCTCCTCATCTTAATCTATTTCTGATAGTCACTGTCAACAGGAAAATTATATGAGAAAACCCTGTGTATCCTATCACTTGTGATAACAGAAAACTTGAAACTGGCTACAGCTCGTCGTGATCATCATCCTCGCTAGCACCTGATTCTCCTCCCGGTGCTCCACCAGACTTCTGATACACCGCAGTGATTATTGGGTTGCACACAGCTTCCACTTCTTTCAGCTTTTCCTCATAAT…	370.317	162.923	681.407	4.18238	2.06432	1.49e-27	1.21e-24
k58:64246	k58:64246 Probable serine/threonine-protein kinase At1g18390, Precursor (similar to)	TCCACTCATAGATACACAGTTCAAGAAACTTCTCACAATACTTTATGCATACAACAACAATAACAACAACATACCCAGTATACTCCACAAATGGGGTCCGGAAAGGACAGTATGTAAGCAAATGTTATTCCTACCTCGTGGAAATAGAGAGGACGGTACTATATTCATAGTCTCTCAAAATTTACATCAAGAACATAAATAAAGGGGCTATAGAACTTTAACTAGCTGTACTAGTTATATCAGGGCAAGTAAACCATTTATCAGTCAAAGAATTTGGTGAAGGCAGTGATTTAACTTGCTTCAACAATAACAGATTTTCTGATTCAGGGAAAGGAGGAGCTGCTACTGCTTTAGCTTTCTTCTCATTGTCAAATTCACTAGTCTGAATCTCCTTTAGAA…	136.294	25.3926	302.647	11.9187	3.57516	1.58e-27	1.29e-24
k80:6193	k80:6193 Carbonic anhydrase, chloroplastic, Precursor (similar to)	ACTCAAGTCCCCACAGCTCAAATCCTCCATTCACAAAATCATAGTGACCTCCCTTCAATGCTAGTGTTTTCTTCACCAATCCTTCTCTCACAAATGGATAGGTCAACAAATTTCCAAGTGACACATTCACAGCTTCCTTCTCACAAGCTGTGCATTGATCTGCAAAACATTTATCCACGTGATCGCCCTGCACCTTGGCCTTGGCAGGTAAACCAATTTTCACCCAATCCTCAATAAAGGCAGTTGATTCAGAACCATCTG	5831.65	6953.98	4148.16	0.596516	-0.745367	1.75e-27	1.42e-24
k58:468603	k58:468603 Glutamate decarboxylase (GAD) (similar to)	AAAGAACTAAGTCATATCATTTCCCTCATTAATTCTTTCTCATTTTTCCCAAAATGGTTCTCTCAAAAACTTCCTCTGAGTCGGACGTTTCCGTACATTCCACTTTTGCCTCTCGCTATGTTCGAACTTCCCTTCCAAGGTTTGAGATGGCGGAGAATTCGATACCAAAAGAGGCAGCATTCCAAATAATTAACGACGAGTTGATGCTTGATGGGAATCCAAGGCTGAACTTGGCTTCATTTGTGACAACATGGATGGAGCCAGAGTGTGATAAGCTTATGATGGACTCCATTAACAAAAACTATGTTGACATGGATGAATACCCTGTTACCACTGAGCTTCAGAATCGGTGCGTGAACATGATAGCACGTTTATTCAACGCGCCACTAGAAGAGGAGG…	136.724	5.61647	333.385	59.3585	5.89138	1.97e-27	1.59e-24
k58:441598	k58:441598 NAC domain-containing protein 90 (ANAC090) (similar to)	AACCAAACGATACACCATCTAGGAAAGTAGAATTAACAGATAGAGGAAAAACTCCATGAAACCAACATGGTACAGTCACGTGTTTGACTTCACAAATGAAGTCATCCTATTATTCTTTTTTCCTTCTTTCTATCCTATCCCTTTTAAAATGAAGAGGAAGTCAATGATTTTTTATCAGTTAATTAATCCAATTAATTTGTTCCCAACCATTAAGATTTTCACAATCACTTTCCACTATGTTGTAGGACTTGCTCTCATTTTTGACAGAAATTGCAGAACTAATAATATTATCTCTATCAGCTGCTAATTCTTGATTTTTAACTGCTGGTGTATCTCTTGTCACTGTCGCCACAGGTCGTCGATCAAATGCTCGAAAACTTCCTGATATGACGTAAACTC…	62.3748	1.36129	153.895	113.051	6.82083	3.34e-27	2.69e-24
k58:314016	k58:314016 Monoglyceride lipase (MGL) (probable)	ATTATTTTCATGTACACATAAAATGAAACTTGTTCTGTTCTTTTTAATGTTACACAATGAAATAACTTCCTCATTGTTCTACCATTCAATCTTACTAGATAGATTAATTAGTTTCTTGCTTTCAGATCTTCCCCTCTTTCCCCCTAAACACAGAAAAAAAGAAATTGCAGAAATGGCTAGGATATGGTACGCTCATTCAGCCATGAGACAATGTCACCAAAACATCGAAGTATCATTTCATCCGGTTCACCCTCAAGCAAGGCATGATAAGCATCCTCATAAAGGATCAGTTTCTTGTCCGAACTACTTGCCCTCTCATACAGTGCTTTGCTGACGGATGGATCTGTCACCACATCATTCTTTCCGTGCAAGATTAACAATGGTAGAGAGACCTTTTCC…	64.0911	1.62388	157.792	97.1697	6.60243	5.38e-27	4.3e-24
k58:496383	k58:496383 DnaJ homolog subfamily B member 11 (ABBP-2), Precursor (probable)	ATTAAAATCCTTAGTCTTTAATGACAAGCGTTCTTACAACATAGAGGACTTCAAAATAATGCAGCACCTATACATATTTCCATCTACACTACAATCATTGTTCGATACACATATAATGGCCTCTACTCTATATCTCAAATGAGCACCTACACCCAAAAAAAGAGAGGAAAGTAAATTCGGTAGAGGGCAGGGCCTGAAAGTTAAGATCACGAATTATAGCCAGTCAGACACGCAGTGCAGCTTCAAACAGATGCGCGGATTTTCATAACTGAGACCAAAGAAATAGTCGACTATGCTGTATCTTGGCCAAGAATTTCCTTGATCTGTTTCTTCTGGTCCTCCGTCAATGATGTGGGGAAAAGAACCTCAAATTTAACATATAAATCACCCTTCTTGTTA…	82.6303	6.50347	196.82	30.2639	4.91953	8.25e-27	6.57e-24
k80:26390u	k80:26390u Ferredoxin-1, chloroplastic, Precursor (similar to)	AAAAATTTGTAAAAATGGCCAGTATTTCAGGTACCATGGTTAGCACCTCTTTCCTCCCAAGGAAACCAGCAGTGACTAGCCTGAAAGCCATACCAAATGTTGGGCAAGCTCTCTTTGGTCTTAAATCTCAGAGGGGTGGTAGGATTACTTGCATGGCCAGTTACAAAGTGAAGCTTATTACACCAGA	6028.61	7146.1	4352.38	0.609057	-0.715352	9.89e-27	7.84e-24
k72:220827	k72:220827 Putative membrane protein ycf1 (probable)	TAACTATGGCAACAGATCAAAAATACCAACAATCATATCCTTTAGCCCCATCAAATTTTATGCCAAGAAGTGATGCAGAATCATTAGCAAATTTCCAAGCCAATAATATCAAGAGGAAAAACAAAATCAGAAATATTTTATTCTTCACATTGTTCTTAACTGGAATCGTTCTTCTATTTTCTCTCATATTTGTTCGAATCAAATCACCTCAAATCTGGCTCGAAAACATCAGAATCACAAACTATAGTGATGGCAATAATATTAGTTTTTCTGCACAAGTTTTTGTGAGAAATCCTAATTATTGGCGTTACGACTTTGATAGCAGTTTAGCTACTATTACTTCAGGGGGTGTGTCTATTGGCCAATTTATTATTCCTGAATCAGAGGTACGACGTCATT…	74.3394	4.24723	179.478	42.2576	5.40114	1.02e-26	8.06e-24
k68:344451	k68:344451 Leucine-rich repeat receptor-like serine/threonine/tyrosine-protein kinase SOBIR1, Precursor (similar to)	ATAAAAATACTTTTACCTTATGGAACAGAAGATACACATTGGCATATTTATCTAGTTTGAAGGGAAGCAGAATTAGTGGACCCCTTCAAACTATAGTACACAGATTTGATTTACTTTGTGTAAATCAATTACAACAAAAACCTAACTTGTAAGTCTCGATCGAACACATTCTTAGTTACATAAATCGAACTTACTCATTATGCAATATCCCTAATGCTTGATCTGAGTTAACATACACCTAACATCCTTACTGTTAGGCCTCTCCTTTGGATTCTCCAGAGTACAAAAGCAAGCTATCTTGAGAACCAAAAGCATTTGCTCCTCAAATCCATTTCCTATTAGCTTTGGATCAATTGCCTTTTTCGGATCCTCAGAAGTCATTACATTTCTCAGCCACTT…	62.3559	1.25411	154.009	122.803	6.9402	1.1e-26	8.61e-24
k80:82435	k80:82435 Chlorophyll a-b binding protein CP29.1, chloroplastic, Precursor (similar to)	CTCTTTTCTGGGTCAAGCTCGGCGTTTCTTTGGAATTCAATGTATCCAATAACAAGGACCTCAACCCAGATCAATGTTGTAATGGAGAATGGGAGTGGTTGCCCCAAGTAGGATGATCCTTCAACCAACTCAACCTTTCCGGCGTCTTGCCATGTAATACCAGTGAGCCATTCAACAGTCAAAGCACCAAGCGTAGCCAACATAGCCCATCTCCCATGGATCAGCTCACATTCTCTGAACCTCTGCAGTCCAAACACCTCACTGTACGGCTGGAACGGTGTCGATTTCACATCAGCAAGTTCAGTCCTGGTCCCAATAATGTCACCGGCCAAATTCTTAGCCAAATTCTGGT	7228.75	8590.91	5185.5	0.603603	-0.728328	1.38e-26	1.08e-23
k80:42989	k80:42989 Oxygen-evolving enhancer protein 3-2, chloroplastic (OEE3), Precursor (similar to)	TTTTTAACCAAGTTTGGCCAAAACATCATTTAAGGTAGATACAGTTTCAGCATAGTACTTCTCTGCTTCAGGGCTGTTCTTGGTCTTTGCTGCATGGTCCAGATCACTAATGGTCTTGAAGAGCTTTCCAGTCAGGTCCTGGAGCTTTCCCTTCTCTTCTTTTGGCTTAGCTGAGATTACGGTTTTAAGGTCATAGCGAAGGTATTCTGCTCTGAGACGAAGGTCATTCTGGACATATGGCCAGGCCTTCTTGTCGATGAAATTCTTGA	6998.79	8302.52	5043.21	0.607432	-0.719206	1.52e-26	1.18e-23
k58:498172	k58:498172 U-box domain-containing protein 44 (probable)	GCCGTGTTTCTTCTCCCGTTGACGTTTACTTGACTTTGTACAGTGAGAAAACATCACAACAAAGAGAGAAATGTCTCTTGTTAATTCTATATCACCATCTTTGCCTACTTCTGGAAAATCGGAATCACTTTTGGGGAGAACCAAAATTCAGAGAAACAACTTCAAGAGAATTAATAGACTTTTCCTTAAAGAGGCATTCCTGTAGGACCTCGTCACAGCAATCCAATATTTGATATAATTGTACCTGGAAAGGGCTGAAGTGTGGCTATCTAACGTGCTCGCATACTGGAGGATTGAGGGATTTGCCTTTGCTTTTGCATTCCTAAGTGTGTTATCATGCCAGAGGATCCGTCCACTGATGTTTCTCACATTGCAGCTTCAGGATTCGTCACTGAAATA…	154.823	36.9094	331.693	8.98668	3.16779	1.53e-26	1.19e-23
k76:237357	k76:237357 Calreticulin, Precursor (similar to)	GTTGACCAAAAGAAATTCGGTGGTGACACTCCCTACAGCATCATGTTTGGCCCAGACATCTGTGGCTACAGCACCAAGAAGGTCCATGCTATTATCACTTATAATGACACAAACCACTTGATCAAGAAGGAAGTACCTTGTGAGACTGATCAACTTACCCATGTTTACACTTTCATCCTCCACCCTGATGCTACATACAGCATTCTCATTGATAATGTGGAGAAACAGTCTGGTAGCTTGTACTCTGACTGGGACCTTCTCCCACCAAAGACAATCAAGGATCCAAGTGCCAAGAAGCCTGAAGATTGGGATGAGAAGGAATTCATTGATGATCCTGAGGATAAGAAGCCAGAGGGCTATGATGACATTCCAGAAGAGATAACTGATCCTGATGCCAAG…	1052.59	680.248	1611.11	2.36842	1.24393	1.59e-26	1.23e-23
k76:125627	k76:125627 Oxygen-evolving enhancer protein 1, chloroplastic (OEE1), Precursor (similar to)	CTTACTTTCTAATAAACAGAAACAAAGAAGAGCCAAAGACTGGTCAGAAAGAAAAAAAAAATGGCAGCCTCTTTACAAGCAGCTGCTACTCTTATGCAGCCAACCAAGGTTGGTGTTGTCTCAGCCAGAAACAACTTGCAGTTGAGGTTATCTCAAAGTGTGAGCAAGGCTTTTGGTGTTGAACCAGCTGCTGCTAGGCTAACTTGCTCTTTGCAATCTGATCTTAAAGATTTGGCTCAGAAGTGTACTGATGCTGCTAAGATTGCTGGATTTGCTCTTGCCACTTCTGCCCTTGTTGTCTCCGGAGCAAATGCTGAAGGAGTTCCAAAACGTCTAACCTATGACGAAATCCAGAGCAAGACATACATGGAAGTAAAAGGAACTGGAACTGCCAACCAA…	1889.35	2364.81	1176.16	0.49736	-1.00764	1.61e-26	1.24e-23
k80:11818	k80:11818 Carbonic anhydrase, chloroplastic, Precursor (similar to)	ACTCAAGTCCCCACAGCTCAAATCCTCCATTCACGAAATCATAGTGACCTCCCTTCAATGCTAGTGTTTTCTTCACCAAACCTTCTCTCACAAATGGATAGGTCAGCAAATTTCCAAGTGATACATTCACAGCTTCCTTCTCACAAGCTGTGCATTGATCTGCAAAACATTTATCCACATGTTCGCCCTGCACCTTGGCCTTGGCAGGTAAACCAATTTTCACCCAATCCTCAATAAAGGCAGTTGATTCAGAACCATCTG	4099.11	4937.53	2841.47	0.575483	-0.797154	2.02e-26	1.55e-23
k66:375115	k66:375115 Pyruvate decarboxylase isozyme 2 (PDC) (similar to)	AAACCCAAGAAATTACTCAAAAGTAGTACTCATAATACATTTCTAACCCTTTCTAGAAAAACTGAATACTGTATTTCACTGCTTCTTGAATGCCATGGACGGGAAGATCGGAGCAATTGACACGTGTAAACCCGCGAACAACGACATGGGAAGCTTACCAACAACCAACACCGTTACCATTCACGCACCGACCATTCCGTTCAACTCACCGGACTCCACACTAGGCCGTCACTTAGCACGCCGTTTAGTCCAAGTGGGCGTCACCGACGTTTTCGGCGTTCCCGGCGACTTTAACCTTACACTTTTAGACCACTTAATAGCTGAACCTGGGCTCAAATTCATTGGCTGTTGTAACGAGCTAAATGCTGGATATGCAGCTGATGGGTACGCTAGAGCTCG…	106.83	12.6695	248.072	19.5802	4.29132	2.28e-26	1.74e-23
k68:328310	k68:328310 Probable fructose-bisphosphate aldolase 2, chloroplastic, Precursor (similar to)	AAAATTCAGTAGAAAACTCGGATTATATAGATAGGCAAACAGTAATGTGTTTACAAGTATGCACCAGAGAAATTGATTGTATGGCATTTGGCACAGTGCATCTTAATCTGGAGAAGAATTTGAAGAATAGAGTAAAGCTGAACTCAGTAGCATGAATGTCATTAATTGCTAAAGGTACATGTTATATGAACAAGACAGTATTCTTGAGGAGCTATAAGCTTTTATGCACTTCATCTTGGTCACATCACAATCTTCATCATGAAACATGTGAAGGCTTTCGTCGAAAATGACTTAGTAAACGTATCCCTTCACGAACATTCCCTTCTTGGCCTCCTCAGATTCACCTTCGCCAGTGTATTTGCCAAGCTGGGCGAGCGAATTGGCGTTTGCTCTAATAAG…	7680.19	9027.53	5659.17	0.626879	-0.67374	3.65e-26	2.77e-23
k80:10295	k80:10295 Chlorophyll a-b binding protein 36, chloroplastic (LHCP), Precursor (similar to)	TAAGTTTTTTCTTAGTTAAAGCTTAGCATCAGCACAAAGAAGATAAAAGAAAATTGTTCAAATGGCTACTTCTGCAATTCAACAATCTGCAATTGCTGGACAGACAGCTCTTAAGTCACAGAACGAGCTCATTAGGAAGATTGGTAGCTTTAATGGTGGACGTGCCACTATGCGACGTACGGTTAGAAGTGCCCCACAGAGCATTTGGTATGGAGAAGACAGACCAAAGTACTTGGGACCATTCTCCGAGCAAACTCCTTCTTACTTGACTGGTGAGTTTCCAGGTGATTATGGGTGGGACACCGCTGGACTTTCAGCTGACCCTGAAACATTCGCCAGGAACCGTGAGCTTGAGGTGATCCATTGCCGTTGGGCCATGCTTGGTGCTTTGGGTTGTGT…	7728.27	9075.43	5707.54	0.6289	-0.669098	4.8e-26	3.63e-23
k80:15986	k80:15986 1-aminocyclopropane-1-carboxylate oxidase 4 (ACC oxidase 4) (similar to)	CTAGGGACATTCTGTTTCCATCAGGCTGAGCAATCACCCTATGCTCCACACTCTTGTACTTTCCATTAGTAATCACCTCAAGTTGGTCACCGAGGTTGATGACAATGGAGTGGCGCATTGGTGGAACGTCGATCCATTTGTCGTCTTTGAGCAGTTGGAGGCCACTGACTTTGTCATCTTGGAATAGAAGGATGATTCCACCAGCATCGGTGTGAGCCCTGAGGCCTTTAATCAAATCAGGCTTGGGACATGGTGGATAGTTGCTAACTTTGGTGCCAAAAGTAGGACCCTTTGAACCATAAAAGGCTTTCTTCAGGTAACCTTGCTCCAGTCCTAGATTTTCACACAGCAAGTCCAAAAGTTGCTCAGCTAATTTCTCTAGCTTTTCAGCAAACTCCT…	974.944	630.466	1491.66	2.36597	1.24243	5.75e-26	4.33e-23
k80:120991	k80:120991 Chlorophyll a-b binding protein 6A, chloroplastic, Precursor (similar to)	TCCTTCTCCATACTTCTTTGGTGCTCTACAAAAGCAATGGCTAAGAATTCAATGGCCAAAATAGTGGGAAGAGTACCCCATGGGACGGGTTGACCCAAATATGTAGCTTGCCCTCCGGGAATGGCAGCCCATTCTTGGGCCTTTACCCAGTTGCCCAAGCCCAATGCTTCTGGTACTAGGATTCCAGGCACAGCAAGCATAGCCCATCTACAGTGAATGAGTTCAGACTCCTTGTATCTCTCCAAGTTCGCTGGTACTTCTCCTAGACCAAGTGGATCGAATCCAAAATCTCCGGGGGCAGAACCGTCAAGGTAAGGAGGGCGGGGCTGGCCCGGCATCCACTCGGCAGACATGCTTAACCGGGAGTTGCCATTGGCTGCTCCTACACACACAGGCACT…	8578.11	10065.3	6347.34	0.630617	-0.665165	6.27e-26	4.7e-23
k80:19348	k80:19348 Photosystem I reaction center subunit III, chloroplastic, Precursor (similar to)	TGACATCTTTTCTTATTACTGCAAAATTTAATATTCCCATAGTCTTTTACACAAGTTGCCATTTCTGCTGATACAATATAATAGCGGAAGCAAAATGAAGATATACTTAATTTGTTATACAAGAAGAATAGATGATAAGGAAAGAAATTTAGAAGTTGGGGTCAATGAGTTCTCCATTCAAGTACTCTCTGTAAGCAGCAACAGGCCAACTGAAGCCTCTCCAGATGAGCTTATTAGCCAAAGGAACATCAATAATGATTTCTTTCATAGTTGGTTTCTTGTCATCTCTTACAGCAATTAAGTAACTCCTTCCAACCCACCCAATCCAACCAGCTATGTACAAGAAAAGGATCCCTGGTGTTATGAACTCTCCCCAGTGCCTTTGGTCTCCACTCACTA…	3205.4	3950.67	2087.49	0.528389	-0.920329	7.46e-26	5.57e-23
k76:219885	k76:219885 Probable fructose-bisphosphate aldolase 2, chloroplastic, Precursor (similar to)	CTCGGATTATATAGATAGGCAAATAGGAATGTGTTTACAAGTATGCACCAGAGAAATTGATTGTATGGCATTTGGCACAGTGCATCTTAATCTGGTGAAGAATTTGAAGAATAGCGTAAAGCTGAACTCAGTAGCATGAATGTCATTAATTGCTAAAGGTACATGTTATATGAACAAGACAGTACTCTTGAGGAGCTATAAGCTTTTATGCACTTCATCTTGGTCACATCACAATCTTCATCATGAAACATGTGAAGGCTTTCGTCGAAAATGACTTAGTAAACGTATCCCTTCACGAACATTCCCTTCTTGGCCTCCTCAGATTCACCTTCGCCAGTGTATTTGCCAAGCTGGGCGAGCGAATTGGCGTTTGCTCTAATAAGCAAAGCTTCCTGAGCT…	5180.33	6178.84	3682.57	0.595997	-0.746623	7.96e-26	5.92e-23
k72:289360	k72:289360 Glyceraldehyde-3-phosphate dehydrogenase, cytosolic (similar to)	TATGTGAGGGTCCAACATATAATTAATTATACACTGATAGCAAAACAAAACAAGAGAGAACATATCCAGAGTTCTGCACACAGACTCCAATGAACAACTGAAAATTTGGGGAAACCACAATCCAACAAAAGATCTCAATGGTAAACAGACAGCCCCTCAAACTCGCAAAACAGCTTCCCGTTTTAGTTTATTCTAAACTGTTTTTCCCTCTAATAATTATGCTTACCAAACGTCACCAAAAACACCACAACGCTCGGAACTGCCACTTTACTGGACTGATGCCATGTGCTTAATCAAGTCCACCACTCGAGTGCTGTAGCCCATTTCATTGTCATACCAAGAAACAAGCTTCACAAAGTTCTTGCTCAGAGCGATTCCAGCCTTGGCATCAAAGATGCT…	2132.57	2654.54	1349.62	0.50842	-0.975907	1.29e-25	9.55e-23
k58:232757	k58:232757 hypothetical protein	ATGAGAATAATATATCATCTATTGGTCCAATGTCTATTATATATAGCATCTGAAGAATCTGTCATAAACTCGATCTTTGAGATTACTTCCTTAGACGCAAAGGAATAAGTAGCATTAAGCTTCTTATTTAGCTTCTTTTCTTAATATGAGGATGTTACATTGGAAATTACAGAAAACACAATGCATACAAAAGCCAATAATACAAACTCATTAATTTGTTTAATCGCTGTATCTTAACAACTTTAACGACTAGAACAACATCTTGATACTGCCGTTGTGTAACTACAACATTTATCATCGGCCATTGCCGCCTCCACCACTGCCAGATCCACTTCCTACACCCACACCTTTTCCGGCTCCAGCACCAACACCAACTCCTATGCCAATTCCAACTCCAAT…	152.339	35.2589	327.96	9.30148	3.21746	1.39e-25	1.02e-22
k78:171162	k78:171162 Sucrose transport protein (similar to)	GTTCAGAAAATATGGAGAATGGTACCAAAAAACTTAATAATGTTTCTTCTCTAGCAGTTGAGCAGCCTTTACCAAAATCCAAGCTATGGAAGATAATAATGGTGGCTTCCATAGCTGCTGGAGTTCAATTCGGTTGGGCTCTTCAGCTTTCTTTATTGACTCCATATGTTCAACTTCTCGGTATCCCACATAAATTTGCTTCTTTTATTTGGCTCTGTGGACCTATTTCTGGTATGATTGTTCAGCCAGTTGTGGGTTATTACAGTGACAATTGCACCTCCCGTTTTGGCCGTCGCCGGCCCTTCATTGCCGCCGGCGCCGCCCTTGTCACCATAGCTGTTTTCCTCATCGGATTTGCTGCTGACCTTGGACATTCCTCCGGTGACCCTCTCGGAAAAG…	914.262	581.635	1413.2	2.42971	1.28078	1.59e-25	1.17e-22
k76:225933	k76:225933 Calnexin homolog, Precursor (similar to)	TCCAGCAAGAGGACTAAAATAAACTTAACATATGAATCTACGATGGCCTATATAAGCAACTTGAACAAGAACTTTTTAATTCAAAAATTCAAAAATTATGGAAGAATCCAAATTATATAGATCCATCTCATTGTACATTGTCACACATTCTGTTCCGAGGAAAAAATATATAAACTTTTGGGAAAATGTTTGCAGCCCTGGCCATTTGATAAAGCAGGGGGAAGAAGTGCATAGCACCTAAGTCAAACATCCAAGTCCTTCTAGCACTCACTACTTCGCCCATCACTAATTATCACGTCTAGTCCTCCTACGAGGAGGAGCGGCAGCATCCTCATTCTGCTCTTCTTTCTCCTCTGTATCTCCTTGGCTGTTAGAAGTTGATGCCTCAGTACTATCACT…	687.463	404.278	1112.24	2.75118	1.46005	1.79e-25	1.31e-22
k74:265351	k74:265351 Glycine-rich protein, Precursor (similar to)	CATAAATTTAAAAGTATCATAACTAAGCTTGGATACAAAAAAAGAAAAATGGGTTCTAAGGCATTTCTGTTTCTTGGCCTTTGTTTGGCCATTTTTATAATGATAAGCTCTGAGGTCTTAGCTAGGGAGTTGGCTGAGACTTCCACCACTACAAAAGAGGACTCAAAGAAATCTGATAACAAGAATGAAGTGCATGAAGATCAATATGGCGGCAGATACCCCGGCGGCGGATACCCCGGCGGCGGATACCCCGGCGGCGGATACCCAGGCGGGGGATACCCCGGCGGAGGATACCCTGGTGGCGGCCGTGGTGGTGGTGGATACCCAGGTGGCGGCCGTGGTCGTGGTAGACGTGGAGGATACTGCCGCTATGGTTGTTGCGGCCGCCGCAATTACTAC…	652.997	328.733	1139.39	3.46601	1.79328	1.88e-25	1.37e-22
k78:181856	k78:181856 Copper transport protein ATOX1 (probable)	TTCAAAGGTCCAAATTTTCTCTCTTGACTTTTTGTATCAAACCATTTTCTTCTTCAAAAACCTCTCAAGTTTCTTCTCATCATCATGTCTCAGACTGTTGTTCTCAAGGTTGGCATGTCATGCCAAGGCTGTGTAGGGGCTGTAAAAAGGGTGTTGGGGAAAATGGAAGGTGTAGAAAACTTTGACATTGATCTGAAGGAGCAAAAAGTGACAGTAAAGGGAAATGTTCAACCAGAAGCTGTTCTCCAGACTGTTTCAAAGACTGGAAAGCCAATATCTTTCTGGGAAGCAGGGGAACCGGCTCAAACAGAAGAAAAACCTGCAGAAGCTGTTGGTACAGCTTAATTATGTCTAATGGCGTGGAATTGTATGTTAAGGCTTGTGCTTTATACGACTTTA…	544.426	295.082	918.442	3.11249	1.63807	1.92e-25	1.4e-22
k80:113965	k80:113965 Oxygen-evolving enhancer protein 2-1, chloroplastic (OEE2), Precursor (similar to)	ACCACATCACCATTAAGAGGAAACCAAGCCAAAACAAAGAGAAATACTGAGCTATGGCTTCAACACAATGTTTCTTGCACCAACATGCACTGTCTAGCTCAGCAGCTAGAACAACATCCTCAGTGTCATCACAGAGGTACGTTTCATCCCTTAAGCCTAACCAACTGGTTTGCCGTGCCCAAAAACAGTCCTCAGCTCAAGAAGATGATGGCAACAGTGTCGCCGTCTCTCGACGATTGGCTCTCACTGTCCTCATTGGTGCTGCTGCCGTTGGTTCCAAAGTTTCCCCAGCCGATGCTGCTTATGGAGAAGCTGCAAATGTTTTTGGTAAGCCAAAGCAAAACACTGATTTCTTGGCGTACAACGGAGATGGATTCAAGTTGCAAGTCCCAGCTAAAT…	8099.81	9486.26	6020.12	0.634615	-0.656046	1.94e-25	1.4e-22
k58:503003	k58:503003 GTP-dependent nucleic acid-binding protein engD (similar to)	TAGCCTAAGCCCAACTGTGCGCGTGTGTCCTCCACTTAAAACGGTTCTTCCACTCAACAAGCATTTCATTTGGTAATGGCGAGAATGGCTTGCTCTCACCTTCTTCCTTCCATGGCAGTTCCGCTCAAGTCTTCTCTCTTCAATACCTCTTTAAGACACTCGGAACCCGCGCATCATGTGTTACTCATCAAAAGGCGCTTCTCCGTTGCTAAGATAAGCATGAGTTTGCGAGCCGGCATCGTTGGCCTTCCCAATGTTGGCAAGTCCACGCTGTTTAACGCCGTTGTTGAGAATGGGAAGGCTCAGGCTGCCAATTTTCCATTTTGCACAATTGAGCCAAATGTTGGGATTGTTGGTGTTCCTGATACACGTCTCAATGTTCTTTCTGATCTAAGCAAA…	78.4122	5.19884	188.232	36.2066	5.17818	2.01e-25	1.45e-22
k58:193224	k58:193224 Subtilisin-like protease, Precursor (probable)	CAAGCCATCCAAAATGAAGAATCGTAACTTTGTAGTTTTCTTTTTGCTCTTCCTCATGATATTCCTTAATGGTTTTGTTTCATCTACCAAAGAAACCAAGGTTTATGTAGTGTACCTTGGCGAGCACAGTGGAGAGAGGACTTTGAAAGAAATAGAAGATCACCACTGCTCATTTCTTCATTTTGCCAAGGCTACTTCCAAAGAAGATGCTAAAGCATCACTTGTTCACAGCTACAAGAACGTCATCAATGGCTTCTCTGCTTTGTTAACACCACAAGAAGCCGATACGATATCAGGGATGGAAGGGGTAATATCAGTATTTCACAGTGATCCTCATGAAATAAAGCCTCATACTACAAGATCTTGGGACTTTGTGAGCTTGTTGGAAGGAACTTCACT…	56.7912	1.10665	140.318	126.796	6.98636	2.16e-25	1.55e-22
k78:159370	k78:159370 Hypersensitive-induced response protein 1 (AtHIR1) (similar to)	GCAGATGATTTGCTGGAAGCGCCAATTTCTTTCATGGTGTCAAAGTACTGAGTTAAAAGGACCATGTCCATAACATCCTTTGCCGAGGTTCCAGGCACATTCACTGAGAAGCCGAGCACACTGTCTCTTAAACCATCCACAATTGCTTGACGCTGTCGTGCAATACCTAACCCTGAGAGGTACTTTGACTCTGCCTCTCCTTCAGCCCTTTTAATTTGTAAAATCTTCTCAGCCTCTGCCTTTTCATTTGCAGCCACTCTCATCCGAGCAGCAGCATTGATTTCATTCATAGCTCTCTTAACACGTTCATCTGGTTCAATATCAACTATAAGTGTCTGAACAATTTCATATCCATAAGCCGACATCGCCTTCTCAAGTTCATCCTCAACAGCCTTGGCA…	85.6273	9.59005	199.683	20.8219	4.38003	2.51e-25	1.79e-22
k80:38980	k80:38980 Chlorophyll a-b binding protein 8, chloroplastic, Precursor (similar to)	ATTTGTTGTGTACCTTATTTGCCACCTTTTGTTTATTCTTGGTTGAGCTTAATTAGGTGCTCATTCTTCTTCCATTCTTCAACTGCAAATCTAACATTACTACAATCCAAAAGAAAATATGGCAACACAAGCATTGCTCTCTTCATCATCTATTACATCCTCAGTGGAGAATGCCAGACAAATTCTTGGAGGAAGACCTTCTCAATCTTCTACCAAGAAAGCTTCCTTTGTTGTTAGGGCTGCTTCCACTCCACCTGTTAAGCAAGGAGCAAATAGGCCTCTCTGGTTTGCTTCCAAGCAAAGTCTTTCATACTTGGATGGCAGCCTTCCTGGCGACTATGGATTTGATCCCTTGGGACTGTCAGACCCCGACGGAACCGGAGGTTTCATCGAGCCAAA…	7952.48	9320.51	5900.43	0.633059	-0.659589	2.69e-25	1.92e-22
k58:282997	k58:282997 Aspartic proteinase nepenthesin-1, Precursor (probable)	AGTAAACCACCTGTGGCAATCGACTTATTACCGTTCCACTGTCTATAACTGTTCCTTCATTAGTGAATGTTGTCGATGCTACGTTGAGTTTATTTCCAGCTACACTTATTCCAACTAGGTTAAGATAGTAGTATATTGGATCGGAGCCTTTTACCATGGGTGTAAATTGGTTTGAACAAGCCTGCGATTTCTTCATGGCTTCATTCCCAAAAAGTAGATTACCCACATGACTATTTGTTGGTGGGAAATAATAGCTAAACATTTGCATTGATGAAGCACTTTGAGATGGCAAAGATAAGTCTCCTTTACCAAGTCCGAGTATTCCAGCAACATCATCAAAGTTATTGCCAGTTTCATCAACGTTTTCTAGGCCACAACCAAATCGGAAGTTCTTTATTG…	58.1845	1.36394	143.415	105.148	6.71628	2.77e-25	1.96e-22
k66:370371	k66:370371 Copia protease (probable)	TTTTGTGACGAACTCGGTATTGAACATACCTTTTCGGCTCCACGTACACCACAACAAAATGGAGTGGTGGAACGGAAAAATCGTTGCCTCGAAGAGATGGCTAGAACCATGCTCGATGAGTCAAAGGTTTCCGAGAAATTTTGGGCGGATGCCGTGAGTACCGCTTGCTATGTTTTAAACAGAGCAGTTATTCGACCGATACTCATGAAAACTCCATACGAACTCTACAAGGGAAGAAAGCCTAATATTTCCCACCTTAGAGTTTTCGGTTGTAAATGTTTTATCCATAATAATGGAAAAGACAATTTGGGAAAATTTGATGCTAAATCTGATGAAGGTAATTTTCTTGGTTACTCATACTAAAACTGTTGAGGAATCCCCTCATATTGTATTTTGTGA…	64.3911	1.81959	158.248	86.9691	6.44243	2.78e-25	1.96e-22
k80:106736	k80:106736 Glyceraldehyde-3-phosphate dehydrogenase A, chloroplastic, Precursor (similar to)	CCATAATCTCATCCATTTTCTTCCCTCCATCCATTTTGTCCTACTCATCACCTTATACCTTCCATATTTCTTTAACTTTCCACACCAAATACCACATTCTTCTGCTGCATTTCTAAAAAGAACAATGGCTTCGGCTGCTCTCTCAGTAGCCAACTCTTCTCTTCAGGTCAGCAACAAAGGATTCTCTGAATTCTCAGGGCTGCGCACGTCATCAGCTATTCCATTCGGAAGGAAAACCAACGATGACTTGCTCTCTGTTGTTGCCTTCCAAACCTCTGTTATTGGAGGAGGGAACAACAAGAGGGGAGTAGTGGAGGCCAAGTTGAAAGTGGCCATCAATGGATTTGGAAGAATTGGAAGGAATTTCTTGAGGTGTTGGCATGGTAGGAAAGACTCTCC…	60251.6	68757.7	47492.5	0.690722	-0.533823	2.89e-25	2.03e-22
k58:320415	k58:320415 Fruit bromelain, Precursor (probable)	ATGCAAAACACTTTTGCATGCACGGCCAATATTTTCTTTTAATTCTTACTATAACATATAATTAGAAACTGAAATATTGAATACTTTCGTAGGGAATATATCATATTTGTAAGGATAAATTAAATGATTGGATAAGAAGACAACTTGGTGATGTCACAATGACCTCCAGTACCCCTTATAATTCTCATGAATCCATTCTCACCCCAAGATGTTCCCCATGAATTCTTCAATAACCAATAATTTTGACCTTGTTCATCAGTTCCATATCCTATTGCTGTAACAGCATGGTTAATTCGCTCTGCGCAACTTCCATGATAAGTTCCTCCTTGGTAGAATTGGAACTCTTGGCTAGTAGAAATTCCAATTGACACTGGTTGTTGAGTTACGGCTTGCAATAAT…	64.3007	2.6207	156.821	59.8392	5.90302	3.69e-25	2.58e-22
k58:448954	k58:448954 Acetylajmalan esterase, Precursor (probable)	CAAAGTTTTAGTTCTTTTAAATTAATGGGTTCTAAATTAAAAATTTGTACATATTCAATGAATTTCTTGTTAGACAAGATTTTCTTATGGTTTTCCCATCTCACGGAGGAAAGGACAACCATTTATTAGCAACAACAATCATTCTTCGATTTATTTTTTTTCCACAAAAAAGAAGAAGAAGAAAGGACCATCTCATCATAGTCAAAACACGCAAATACTCAACATAGAAAATCTTGAAAATCAAGAACTAGATATTACAGCTGAATCTCGAATGTTGGTACACCCGAATTTCGAAATCATGTCGCTGACGACAATGTTTGTCATCCGACGATGAGTTTCATCTGTCAAATGAATGCCATCCCAGTGCACGTATTTAGCTGGGTCAGAGCAAACCCCAAC…	295.318	125.15	550.57	4.39928	2.13727	3.7e-25	2.58e-22
k62:422182	k62:422182 Sugar transport protein 13 (similar to)	ATCTCATTACATTTTTCTCATACAAACCATCTTCTTCTACTGTATTTCAAGTCGGAAAATTCAGCTTAACGATGGCCGGTGGAGGGTTTACGGCCTCCGGTGCAGGAGGAAAGGAGTTTGAGGCTAAAATCACACCTATTGTTATCATTTCTTGTATTATGGCTGCAACCGGAGGTCTTATGTTTGGTTATGATGTCGGAGTTTCTGGTGGTGTTACGGCAATGGATCCTTTTCTGCAAAAATTCTTCCCAACGGTTTATAAGAGAACAAAGGAAGAAGGATTGAACAGTAATTACTGCAAGTATGATAATCAAGGGCTGCAGCTATTTACTTCATCTTTATATCTGGCGGGTTTAACGGCGACTTTCTTTGCTTCTTACACGACAAGAAGACTTGGTC…	75.5999	3.63919	183.541	50.4346	5.65634	4.16e-25	2.89e-22
k80:44613	k80:44613 Chlorophyll a-b binding protein P4, chloroplastic, Precursor (similar to)	GAACTCACCTCAACTCCATTTTCATTTTTCATGCTACTACCCAACATCAGCAACAACATTTTCTTTTTAAAGTGGGAAAATGGCAACAGTTACAACACAAGCTTCAGCTGCCATTTTCCGGCCATGTGCCTCAAAAACCAGATTCCTCAGTGGGTCATCTGGTAAATTAAACAGAGAGGTCTCTTTTAAGCCCCTGACTTCTTCATCTTACAACTCATTCAAGGTTGAAGCTAAGAAAGGTCAATGGCTTCCAGGCTTAGCCTCTCCTACTTATCTTGATGGCAGTCTGCCAGGAGACAATGGTTTTGATCCATTGGGACTTGCAGAGGACCCTGAGAACTTGAAATGGTTCGTCCAAGCTGAATTGGTGAACGGTCGTTGGGCTATGTTAGGTGTTGC…	9404.11	10977	7044.86	0.641786	-0.639835	4.74e-25	3.28e-22
k78:187294	k78:187294 Probable metal-nicotianamine transporter YSL7 (AtYSL7) (similar to)	CCATACCTAAATAATGATCAACACTTATTCAAAACATACTGAAGTACAATAAACTTGTGGAGTACTTAAATTATATCACATTTACAACTTGATATGGTGATCAACATGTTCTCTAAGTAAACTTCTATCTTAGTGCAGTTCCTAGCACTATGGACATCGAATAATCTTAGTGGAAAAGGTGACATACACAGCCAACAGAACAATAGAAACGGATAAAACCTGGTGTAAGAACTTCAAGGATTTATGAAACCTTCTACCCTAATATTATCCTTCCGCGATAGAAACTTCATGCAAATAGGAGGATTCACGCCTGCCAAAGCTAGTATCGAACTTGGCAAGGTCCAGATTCCATCACCACAAATTAGTCCAGATGCAACGGCAGGTCCAAATGCATCAGCC…	366.329	173.354	655.792	3.78296	1.91952	4.91e-25	3.39e-22
k70:165701	k70:165701 Aspartic proteinase, Precursor (similar to)	AAGTTGACTTTCCTTTCCTGCTCTCACTCATTTTAGGTTTCTCCTAAAAACCGTTCTTCCTTTTTCTCCCGTATCGATCCTCTGTGCTAAGCATGGGTACTACATATGGAACCTGTTTAATTGCATTGTGTTTGTTGCTTCTTTTATCCCCTATGGCGTTTTCTGTATCAAATGATGGACTGATCAGAGTTGGAATTAAGAAGAGGAAGTTGGATCAGATCAGCCAGGCTTTTGGGGGTATTGATTCTAATGGAGCAAATTCTGCAAGAACTTATCATCTTGGCGGAAATATAGGAGATGCAGATACTGATATTGTTGCACTAAAGAACTACTTGGATGCTCAGTATTTTGGTGAGATTTGCGTTGGATCACCACCTCAAAAGTTCACTGTGATCTTTG…	1396.54	973.822	2030.62	2.08521	1.06019	5.58e-25	3.83e-22
k78:178190	k78:178190 Glyceraldehyde-3-phosphate dehydrogenase, cytosolic (similar to)	AAGCCAAACCCAGGATAACAAAAACCAAGAAACGGAAACAAACTTGTATTGGGAAATAGTAAAATTTCATTCATGACAATTCAAACGAAAAAAACCCAATATTCCTCAAAGATAACACAGTTCCTCTCTGGTTATTCCATTACAATTAAGCAAGAAGACCACTTCCGGCCACAGAAAACTAAATACTCCTATGATTCAATCAAAAACTAAAGAGGCCATTTCACCAGCATCAAATCCTTATGCAACAGAAGCCATATGGCAGATCAAATCAATCACACGAGAGCTGTAACCCCATTCATTGTCATACCACGACACAAGTTTCACAAAGCTCTTGCTCAAGGCAATTCCAGCCTTGGCATCGAAAATGCTTGACCTGCTGTCTCCAACAAAGTCTGTGGA…	1092.35	729.912	1635.99	2.24136	1.16437	6e-25	4.11e-22
k80:121530	k80:121530 Chlorophyll a-b binding protein 3C, chloroplastic (LHCP), Precursor (similar to)	ACTGGAGACAAAACAAATTCACATATAATTTCCTGTAATTCACAATAGCTTTACAAGTTCATCAAACAATCAGCTAACAGAACACACTATATGTTAAGAACTTCACTTTCCAGGAACAAAGTTTGTGGCATAAGCCCATGCGTTGTTATTTACTGGGTCAGTGAGGTGATCGGCAAGGTTTCTAATGGACCCTTTCCGGTGACGATAGCTTGAACGAAGAATCCAAACATGGAGAACATAGCAAGTCTACCATTCTTGATCTCTTTTACCTTGAGCTCAGCAAAAGCCTCTGGGTCATCAGCAAGGCCCAATGGGTCAAAGCTACCACCGGGATAGAGTGGGTCGACAACCTCACCAAGAGGCCCACCAGCAACACGATAACCCTCAACAGCTCCCATC…	5490.97	6498.57	3979.56	0.612375	-0.707512	6.11e-25	4.16e-22
k58:365107	k58:365107 Receptor-like protein 12 (AtRLP12), Precursor (probable)	ATTTGACATTATTAAAAATTTTAGATTTGTCAAGGAACAAGTTGAAGGGAGCAATTCCACAATGTTTGGGTAACATGAGTGACAGACTTGAGGTTTTAGATATGCAACACAATTTTCTTTCTGGGAATCTCCAAACAAATTTTAGTGTTGGAAGTAGACTGAAAAGCTTCAACTTGCATGGCAATAAGGTAAAGGGAAAAATCCCTAAATCCTTAGCCAATTGCAAAGAGTTGGAAGTTCTTGATTTGGGAAATAATCACCTCAATGACACATTCCCTATGTGGCTGGGAACACTTCCGAAGTTACAAGTTTTAAGCTTGAGATCCAATAAATTGCATGGACCCATCAAAGCTTCAAGGACGAAAAACTTGTTTCCTCAGCTTCAGATATTGGATCTCT…	59.4142	1.7337	145.935	84.1753	6.39532	7.32e-25	4.97e-22
k74:250747	k74:250747 Protein argonaute 1B (OsAGO1b) (similar to)	CCTAGACACCACAAACATCATGTGCAAATGACTTACTAAACTGACACGGCTTACACAATTGAAATTTCATGACCCAATTTCCAATACTTCAAAACAATAACCGGATACTATACACACTCAAGGTAAAGCCAAGCCAAGATGTGATAAACAAAAGTTAAGAATTTTCAAAAGAAAAAACATCTTTGCCATTTTAGTGGCAATCATGACTCCTAGCAAGTCAACCAATATCCACATCATATAGCCGGTTTAGGGAGGAACTTCACTAACAATAAAACATAACCCTCTTAACATTCTCCTTGAGAGCAGGAAGGGGCCTTACAGCAGCACCAGCACCTGGTGCTCGCGTGCTCCTTCCCATAGCTCCTAAACCTCCTCTGTTTGAAGCAGCTGCGCTTGTGA…	77.8249	129.708	0	0	#NAME?	1.05e-24	7.11e-22
k58:286241	k58:286241 Cytochrome P450 76A1 (similar to)	TTAAGTTTGCACAAAATAACAAGCAAAGACTCAATCTTCTCTTCTCCAAAATCTAGAGAAATGGAGTTGGAATGGAGCTACATTTTTTGGTCAATAATTATCTTATTACCAGCTTTAATCCTCTTAATTACCAAAAAGAAATCATCTTTCTCTAACATAAAGCTACCTCCAGGTCCTCCTGGTTTACCAATTGTTGGTAACATGTTTGAGCTTGCTGGATCAGAGCCATACAAGAAAGTTGCCAATTTGAAACAAAAATATGGCCCTGTTGTATGGTTAAAGATTGGGTCCTCAATGACCACAATAGTTGTTCAAACAGCACAGGCATCTGCTGAATTATTCAAGAGCCATGATGTGACCTTTGCAGACAGGAACATAGTTGATGTCAATCTTGCACAT…	73.2523	5.24671	175.261	33.4039	5.06195	1.08e-24	7.32e-22
k80:119551	k80:119551 Pleiotropic drug resistance protein 1 (similar to)	TCTATATGAAGGCTGCAGCAACAGAAGGACAAGAAGCCAATGTTGTTACAGATTATGTTCTTAAGATTTTGGGACTGGACATTTGTGCCGATACTATGGTGGGAGATGATATGATAAGGGGTATTTCAGGAGGACAAAAGAAGCGTGTGACGACCGGTGAAATGCTTGTTGGACCATCTAAAGCACTTTTCATGGATGAAATATCAACTGGATTGGACAGTTCCACAACATACTCCATTGTGAATTCCTTAAGGCAATCTGTTCAAATCTTGAAGGGAACTGCTGTTATTTCTCTGTTGCAGCCTGCCCCCGAGACCTACAACCTGTTCGATGATATTATTCTGTTATCCGATGGGTATATCGTTTATCAGGGTCCGCGTGATGATGTGCTCGAGTTCT…	48.3901	0	120.975	Inf	Inf	1.14e-24	7.68e-22
k58:452190	k58:452190 hypothetical protein	TGAAAAGATGGATATGTTATTAATGAAAGCAAAGCATAGAAATACACAAGTAAATGTTTAAAAAAACTGGAAACTTACAAAAAGAGAAGAATGCTCCAAGAGTCACAATGAAGTACATAACCAATTTATTAGAAAGTTGGTGTTTTCATTCAAGAAAACACAAACTTCCTCCAATTTATTAAATTTATGATGTCCACTCCTAGCTACATTATACTAGAAGAGAACCTTCCATGACAGTAACAGCTTTCCCTCTCAGAAATACCCTTTGATTCTCCTCGTCTAGATGCACCTTCACGACGCCACCTCTAGGTGAGGCCGCTAAAGCAACAAAGTCACATTTGCCAAGCTTTTTACGCCAATAAAGAGCCAAGGCACAATGAGCACTTCCACAAATAGGAT…	365.092	157.84	675.969	4.28262	2.09849	1.42e-24	9.51e-22
k58:477747	k58:477747 Probable serine/threonine-protein kinase At1g18390, Precursor	GTGGAAAATTCTTCCATCTTGTCCCTCAATAGAATCTTGTTTCCTTTCCTCAAAGACTTTATAATAAAAATCCAAGTCAACTGATAGAAAAATTGAACCAGATAACAAGGTTAATATTGCAGAAGAAACCATTAACATCCTTCTTTTCTTGTTTTCTTGCTTTTTGAGAGCATATAGGAGTACATAGTATGGCTTCTACTTTCTTGTTTTTGTGTTGTTTACTGATCTTTAACCTACCTCAACTACAAGGTAACTCCAAATCCAACTGCACCGACGAATTCGAGTGTGGAAATCTTGGAGTTATGAAGTTTCCTTTCACAAATTCTAGCAACCCCGTGTGCGGATTATACAAATTTGATTGTCAGGCTAGACCATATCCAAAGATTGAATTTGGTAGAC…	67.2689	3.07636	163.558	53.166	5.73243	1.45e-24	9.68e-22
k80:114770	k80:114770 Photosystem I reaction center subunit III, chloroplastic, Precursor (similar to)	CTTCACTCTCCACACTCCATCTCCAAACTCTCCTTTTTCTACCATTTTTCTTGAAGATAATACCTTAAAAAAAGTAGTAAAAAACACCATGTCTCTCACTATTCCTTCAAACCTTTCAAAATCCATAACAACACCTAGGTTTAGCTCTCACTTTAGCACGAAACCAAGAACTTCAACCATTGTTTGCTCTTCAAACCAAACCCCTTCATCTAATTCAACAGAGGAAACTTCTTCTTCATTAAAGGCTTTATCTGCTGCACTTGCTTTGTCTTCTATTCTTTTGTCAGCACCAGTGCTTCCAGCTTCTGCTGACATCTCGGGGCTCACTCCATGCAAGGAATCAAAGCAGTTTGCTAAGCGTGAGAAGCAACAGATCAAGAAACTTGAGAGTTCTCTCAA…	5564.04	6729.67	3815.58	0.566979	-0.818633	1.46e-24	9.68e-22
k80:76570	k80:76570 Chlorophyll a-b binding protein 6A, chloroplastic, Precursor (similar to)	TGCCCAAGCCCAATGCCTCTGGAACTAGGATTCCTGGAACAGCAAGCATAGCCCATCTGCAGTGAATGAGTTCAGACTCTTTGTATCTCTCCAAGTTTGATGGTACTTCTCCTAGACCAAGTGGATCAAATCCAAAGTCTCCGGGGGCTGAACCGTCGAGGTAGGAAGGGCGGGGCTGACCGGGCATCCACTCGGCGGACATGGTGAACCTAGAAGTAGTATTGGAGGCTCCGGCGGAAACCGGCACGGCGGCGGCGAATTTAGACTTGGAAGAAGAGAGGACAGAGGGACAAACAGCTGCAATTCCGCAGCTCATCAATGCTTTAGAAGCCATCTCTTCTTCCTCTTTTTTTCTTTTTCCAAATGAGTTGAGAAAATCGAATATGAATGTGGTGATGA…	4497.34	5380.81	3172.13	0.589525	-0.762375	1.67e-24	1.1e-21
k80:24616	k80:24616 Vesicular integral-membrane protein VIP36 (VIP36), Precursor (probable)	TACTTTGAGAAATAGTCCTCAGTCCGTCCCTTGAATCCAATTTGTCCAAAAGTTAGGCAGATGAACAAGCCCAAGTGCCAGCACACCAACCAAAGCCAGAACTGAGAAGTGAGAGCAGGTCCAGTGGGGAAATGAGAGAGTTCAGTGCCAATGCTATCAAAGAAAAGCCCACTCAAACTCTTGCCATTGATTACTGGAATGCTAGAAGGAGCCAGCCATCCAATCAAACCAAATCCAATCACATTCAAGTCTCTCCTCAGCCAATCTCTTT	5081.75	6025.21	3666.56	0.608537	-0.716584	1.73e-24	1.14e-21
k80:35170	k80:35170 Chlorophyll a-b binding protein CP26, chloroplastic, Precursor (probable)	TTTCTGAATTCTCATCATCAACAACTCTTCATCTAACAACTGATCTCAACCTCAACCTCAACCTCCTCCGGCTTCACCGTTAGCCATGGCTGCAGCTACCTCCCTCTATGTGTCGGAAATGATGGGAAGTCCGGTCAAATTCAGCGGTGTAGCGAGGCCAGCTGCTCCAACTCCATCCTCCTCTGCTACCTTCAAAACTGTTGCCCTCTTCAAAAAGAAGGCTGCTGCTGCCCCTGCTAAGAAGGCCGTTGCTGTCGCCCCTGCTGACGAGGAGCTCGCCAAGTGGTACGGACCTGACAGAAGAATTTTCCTACCCGACGGTCTCT	7107.93	8434.84	5117.55	0.606715	-0.720908	2.03e-24	1.33e-21
k58:443749	k58:443749 Inositol-3-phosphate synthase (MIP synthase) (similar to)	ACTATAAATCTAAATACTTGTTATCTGTTCTTGTTTTCTTAATTGAAAATTTTCTTAGATTTGCCGATCAGGTGTTTGACAAAATGTTTATTGAGAATTTTAAGGTTGAAAGCCCAAATGTGAAATACACAGAAAATGAGATTCATTCGGTTTATGATTATCAAACCACAGAGCTTGTTCATGAAGAGAAGAATGGTTCTTATCAATGGACTGTCAAGCCAAAAACTGTCAAATATGAGTTCAAAACTGATACCAATGTTCCTAAATTAGGGGTTATGCTTGTTGGATGGGGAGGAAACAATGGTTCAACTTTGACTGGAGGTGTTATTGCTAATAAAGAAGGAATTTCATGGGCAACAAAAGAGAAGGTGCAACAAGCCAATTACTTTGGGTCTCTTA…	1664.43	2093.39	1021	0.487727	-1.03585	2.3e-24	1.51e-21
k68:348967	k68:348967 GTP-dependent nucleic acid-binding protein engD (similar to)	GAACCACAAACATCTTTAATCCCCTCTCACATAAATGAAATCAAGAAGGAAAATGAGCAAATATAAGATCCAAGTATCTCCATCAACCATGCAGCTAAAGCTTTCAAGCTGAAGAAGGGTATAAGAATGTACCGACTGTTTGGATAATTCACAACCCATCAAATGACGAAAAAATCTACTTTTGAATCTTCTTCTTCTTCTTTCCGTTTATTTTTAAATCGTATGCAATGCACATCTAAGGCGTATGGGAGGGTGGTAAGGAGTGAAAAAATTACAACAATGTTACACATGTCGAAAGACCTATGGACAGGACATTGAATGTTACACGACGATCCAAATTGAGATTTGTAGAGGCTGAGGAAAAAAATCATATATCTATCAAACCTGGCTAGCTCCTAA…	290.606	424.258	90.1287	0.212438	-2.23488	2.38e-24	1.55e-21
k80:18256	k80:18256 Photosystem II reaction center W protein, chloroplastic, Precursor (similar to)	AAGAAAATAGAAGACTTCAATTGAAGAGTTGCAGATACAACATCAATAAGAAGGTAGTAATTAAGTTGATTATATCACATAATACACAAGAATTAAAAGGTGCATAAAATAATAATAAAGCGCTGCTTAAAGAGACAATCCAGACTCTTCATCCTCATCAAGGCCAGAAGTGTAGACAGTGTAAAGAGACCAAATCAACCCAAAGACAGCCAAAAGGATCCAACCAAGAAGGTTGTTGCTGAGACCAAAGGGAAGGCCTGTTCCTTCTGTGCTCATTCTTTCATCAACTAGAGCCATTGCTGCTGGGCTTGACATGCTTGCTGCTACTGCTGCTGCCATCATTGATGCTGCTCCCATTCCCAACTTTG	4455.92	5334.69	3137.75	0.588179	-0.765673	3.2e-24	2.08e-21
k76:239186	k76:239186 Phosphoglycerate kinase, chloroplastic, Precursor (similar to)	GTGGATATGTGGCTCATCACGCTAGCAACTCCAACTTTCTCAACAGCTGCAACAGAATCTCCACCTCCAATGATAGTCGTCACTCCTTCCCCACTTAAGTCCGCGAGCTTCTTTGCAATTGCCTCTGTTCCAACAGCAAACTTGTCAAATTCAAACACCCCCATAGGTCCATTCCAGATCACTGTTTTTGTGGTATCCAAGGCATCGTTGAAAGTCTTAACAGAGTCTGGTCCAATGTCCAACCCCATCCAACCATCTGGGATAGCAGATGCCGGCACAATCTTGCTGTTTGCATCAGGAGCAAATTTATCTGCAATCACAACATCAGATGGTAACAAGAGACTGACTCCTTTCTCCTTGGCCTTCTCTAGGAGTGATGTAGCGAGTTCTAGTTTGTCT…	6249.56	7386.61	4543.98	0.615165	-0.700955	3.27e-24	2.12e-21
k80:74703u	k80:74703u Chlorophyll a-b binding protein CP24 10A, chloroplastic (CAB-10A), Precursor (similar to)	CTCTGTACCATTTCAAGAATGCAGGGTCCTTGCCAAGACCAAGTGGGTCAAAACCATAGTCACCAGGGAGCGAGCCATCAAGCCACTCAGGGTCAAGCAAATTGCCACCACCTTTAACAGCAGGAATCCAAGATTTCTTGGGAGCAGCTGCTGCCGCCACAATGCACCTCTTGGGAGTGGCAAGACCACCAACTCTGGTGGCAACTGGAGCACCCAACAATGCCTGACTGTTCTTGCCACCAGTCAAGAAAGAGGAGCTCAAGCCATTAAGCACAGCGGCAGATGTGGTGGCCATGTTTCTCACTACACGCTTATGGGGTTTGTTTGTGTAAAATAAGCTGTGTGGATGGTTGTTTCTTGTTAAAATGTAGAAGTGTTTCT	4404.6	5315.6	3038.11	0.571546	-0.807059	3.49e-24	2.25e-21
k76:239185	k76:239185 Phosphoglycerate kinase, chloroplastic, Precursor	GTGGATATGTGGCTCATCACGCTAGCAACTCCAACTTTCTCAACAGCTGCAACAGAATCTCCACCTCCAATGATAGTCGTCACTCCTTCCCCACTTAAGTCCGCGAGCTTCTTTGCAATTGCCTCTGTTCCAACAGCAAACTTGTCAAATTCAAACACCCCCATAGGTCCATTCCAGATCACTGTTTTTGTGGTATCCAAGGCATCGTTGAAAGTCTTAACAGAGTCTGGTCCAATGTCCAACCCCATCCAACCATCTGGGATAGCAGATGCCGGCACAATCTTGCTGTTTGCATCAGGAGCAAATTTATCTGCAATCACAACATCAGATGGTAACAAGAGACTGACTCCTTTCTCCTTGGCCTTCTCTAGGAGTGATGTAGCGAGTTCTAGTTTGTCT…	8479.86	10063.5	6104.39	0.606587	-0.721213	3.81e-24	2.45e-21
k58:118694	k58:118694 CDGSH iron-sulfur domain-containing protein 2 (similar to)	GTCGCCACACGTTCGTCACCCCCTTCACCCCTTCTCTTCTCTTTATACTTCACATACTTTCCTTCTGATTTTCACCAACCTGAAACCACAGCGAGAAAAAATAGAACCAAAAATTGACAATGGCGTCGGCTATAAGTATGATTCAAGCTGGGTTCTCATACGGCGGCGCATTATCTTCGTTTACGGCGAGGCCTAGGCGGATGGTGGTGGTTAGGGCTGAAGCTATAAACCCAGATATTAAGAAGGACGAAGCAAAAGTGGTGGATTCCGTTATCGTCACTGAACTCTCTAAGCCTCTTACTGCTTACTGCAGGTGTTGGAGGTCTGGGACTTTTCCTCTATGTGATGGAAGCCACGTGAAGCACAATAAGGAGACTGGAGATAACGTTGGACCCCTGC…	1763.91	2209.75	1095.16	0.495601	-1.01275	4.01e-24	2.57e-21
k80:119019	k80:119019 Lycopene beta cyclase, chloroplastic, Precursor (similar to)	TTAACCGAAAAGGATGAGGTTTCTCTTTCTCTGCTCGTTGTCTACACGGCGAGCATTCAAAATTTCATATGCTCATTTTCTCGAGTATTAGCTTCTGTCAAGTGTAAAACTCCCTTATATGGCTAATTTTAAGAATTATTCAAGACCCTATCATGTTTTGAATTTTCTGTATCTCATGTCACAGTTAGTACCTCCAAGCTTGTAAGTACCTGCTTTTATTTGCCCTATTTCAGTATTAAGAATTGAAAGTTGGGGAACTTTCTTGAAATCCTGTTTGTAGTTTTCCAGAATTTTTTAATCCTCTGTTGGAACTTGGAAGATATGGATACATTGCTGAAAACCCCAAATAAGCTTGAGTTTTTGCACCCACTTCATGGATTTTCTGTTAAAGCTAGCTCC…	76.3086	127.181	0	0	#NAME?	4.72e-24	3.02e-21
k80:38060	k80:38060 Osmotin-like protein, Precursor (similar to)	GCACTCTTGATTGAAGAATGAAAACATCATGAGTAAAACAGTACAATATATGTGATCGATCGATCATTAATTATTCAGGTCATAGCCACTTCAAGAGAAAACAAATAACAAGATCAACTTCAAGCAAATTAAACAAGAAAAAGATGGCTAACTCCATTCTTGAATATACTTAGCCTCTTCATGAGTACTTGTAGGCAACTCCAATGGGAAATTTGTTGTTTCATTGTGAGCACTTCCATAAGGACAAAACATAACCTTATAATCTGTTGTCCAACTTGTGCATGTAAATGTACTTGTTGGATCATCCTGAGGATAACTATAGGCATCAGGACATCTTTGTTTGAACCATCTTGATAACTGAGTAGGACCACATGGTCCTTGTGTGCAACAATATTGTTG…	51.825	0.734229	128.461	174.96	7.45089	4.78e-24	3.04e-21
k80:116596	k80:116596 Glyceraldehyde-3-phosphate dehydrogenase B, chloroplastic, Precursor (similar to)	GTGGTGGTGTCAAGAATGCATCTCACTTGCTTAAGTACGATTCCATGCTCGGAACATTCAAAGCTGATGTGAAAATAGTAGATAATGAAACCATTAGCGTTGATGGAAAGCACATCAAGGTTGTTTCTAGCAGGGACCCTCTTAAGCTTCCTTGGGCTGAACTCGGCATTGACATTGTTATTGAGGGAACCGGTGTGTTCGTTGATGGTCCAGGTGCTGGGAAGCACATTCAAGCTGGTGCCAAGAAAGTTATTATCACTGCTCCAGCAAAAGGTGCTGATATTCCGACCTACGTTGTTGGAGTGAATGAACAAGACTACTCTCACGAGGTTGCCAATATCGTAAGCAATGCCTCTTGCACCACTAACTGCTTGGCTCCTTTTGTCAAAGTCATGGATG…	9091.83	10596.3	6835.07	0.645041	-0.632537	5.02e-24	3.18e-21
k80:90607	k80:90607 1-aminocyclopropane-1-carboxylate oxidase (ACC oxidase) (similar to)	ACCCGGGGAGTGATGCTGTCATCTATCCAGCACCAGAATTGTTGGAGAAAGAGAACAAAGTCATTTATCCTAAGTTTGTTTTTGAGGACTATATGAAATTATATGCAGGTCTTAAATTCCAGGCTAAGGAGCCAAGGTTCGAGGCAATGAAGGCTGTGGAAAATACTGTCAACGCTGCCCCAATAGCTACTGTTTGAGACTTTTCATGGAGTATTAATTAGAAAACTGATTAATGAGAATAAAATGGCATAGTATTAAGATTATGATGATGTAATAATGATTTGTTTATGTTGATTAGTGGGGGTGTTTTTCTTGTTTTGTGCCACTTGGGGTTTTTTCATGTACTGTTTTCTGGTAGTCTAAGAGGAGTTTATTGTTATGTTCTCAAAAGAAGTTCCT…	600.383	347.905	979.101	2.81428	1.49277	6.91e-24	4.36e-21
k78:123750	k78:123750 Bax inhibitor 1 (AtBI-1) (similar to)	CTTAACGAAATATTCGTGAAAACTAGCACCTATATAAACACATCTTCAACGCCTTTTAGGTAACGACTTCGCATTTCCGGTATAGCACTGTTTACACGTGAACTCTGAAAAATATTCTCTGCTCGCTCCTGAGATTTTCCAAATGGAAGGTTTTACCTCGTTCTTCAACTCGCAATCGGCGTCGCGCAACCGCTGGAGTTACGATTCTCTCAAAAACTTCCACCAGATCTCTCCTCTCGTTCAAACTCATCTCAAGCAGGTCTACCTTACTCTATGCTGTGCTTTAGTAGCATCAGCTGCTGGGGTTTACCTTCACATTCTTTGGAATATTGGTGGCTTACTCACAACACTGGCTTGTATGGGAAGCATGGTGTGGCTTTTGTCGACCCCTCCTTATCA…	193.428	62.8029	389.366	6.19981	2.63222	8.36e-24	5.27e-21
k78:185044	k78:185044 Photosystem I reaction center subunit VI, chloroplastic (PSI-H), Precursor (similar to)	AAGCTTAATTAAAATCATTATTCATTGACACCTACCTGAACCAATTAAAGTAACATCTCAACACTCGATATCACAAGACGACAAGCTAGAAAGCAATGCTCCAACTTTGCAATAAGATTTAACTTCTGTAACAAAGGTCTCAGGTAGGCTTCAAGAATACTTACAAGCTGGGGACAGATACATCAATTACAAAATGAAGGTTGAGAAAGTTGGATTGAAAAGGAATTAGATCTTTCCGCGTGGCCCAAGCTTGGGTGGAAGTTGAGGTCCTTTCTTGATTGGTAGTATATCCCCTGATGCAGTTGAACTGAAGTATGCAAGAGTTGAGCCACCTCCCAATATCAGGAATTTGAGCAACAGACCTCTCTTAGTGAAAGGAGCAGCAAAAGTCTCGAAAAA…	3117.3	3763.98	2147.29	0.570483	-0.809743	1.03e-23	6.48e-21
k80:65207	k80:65207 Ribulose bisphosphate carboxylase small chain 8B, chloroplastic (RuBisCO small subunit 8B), Precursor (similar to)	TAAGGGAAGCAAAAGCTAAATAATTAATTGCAACAATGGCTTCCTCTGTGATTTCCTCAGCTGCTGCCGTTGCCACCGGCGCTAATGCTGCTCAAGCCAGCATGGTTGCACCCTTCACTGGCCTCAAATCTGCTTCCTCCTTCCCTGTTACCAGAAAACAAAACCTTGACATTACATCCATTGCTAGCAATGGTGGAAGAGTCCAATGCATGCAGGTGTGGCCACCAATTAACATGAAGAAGTACGAGACACTCTCATACCTTCCTGATTTGAGCCAGGAGC	8994.66	10414.2	6865.43	0.65924	-0.601123	1.06e-23	6.64e-21
k78:181514	k78:181514 Dehydrogenase/reductase SDR family member 4 (CR) (probable)	TCAATTTTGGCTGCTCCTATTAATACTCTACTTCTTTCTATCTTGTGTTGTTAAAAACGTTAAACAAATATAGAAATGGAGAAGATTGGAAAAAGATTTGAAGGTAAAGTGGTGATTGTCACAGCTTCTACACAGGGTATTGGTTTTAGTATTGCTGAGAGGCTTGCTTTAGAAGGTGCTTCTGTTGTTATCTCCTCTCGTAAACAGAAAAATGTAGATGAAGCAGTAAAGACACTTAGTGAGCGAGGAATTGAAGTCTTTGGATTAGTATGTCATGTGTCAAATGCACAACAAAGGAAGAATTTGATAGAGAGGACCATTCAGAAATATGGGAAATTAGATGTGATTGTATCAAATGCTGCTGTCAATCCTTCAGTGGATGCAATACTAGAAACAAAA…	136.384	32.6166	292.036	8.95362	3.16247	1.13e-23	7.05e-21
k74:270748	k74:270748 Phosphate import ATP-binding protein PstB 1 (probable)	ACTCTCTAATTTGTTTCCACAACCAGCACCACAACTGCCGCAGGCCCCACTCCTCATAACACTACCGGAACCACTACCACAACCACTGCCGCAGCCTCCACTAATTGCTCCTTTTGCTGGTGCTGCAATGTTTCCTTTGGTAGCCTCCAGGTCCAACGGCATTCCCTTCTCTGCCTCAGATCTCAGATTAGCTTTGTTGCCTTCTTCATGGCTCATGTCAGTTTCTTGAGTTGAAAAATCAATCTCTTTGGAATGTTTGGCACTGCCTACCAGGCTACTATACCCTTCCTTCCTCAAAGTATCACAAAGTACAAAAGCTGTTATAGAACCAGGCAATAGGAACCACTCCTCTTTTACATTGATAACTCCAAATTTCAAGTCAATCAATGCCAATGCCTT…	144.473	35.2637	308.287	8.74234	3.12802	1.4e-23	8.65e-21
k80:117129	k80:117129 Chlorophyll a-b binding protein 4, chloroplastic (LHCP), Precursor (similar to)	GGACAGTTCAGTAACCACAAGGTTATAATCAGAACTTTAGTTTTACAAATTAGAATTTAACGACCTCTTAACAAAATGGTAAAAGAACACTGAAATATTCAGTATTTTCTGCAGAAACATCAGCATGTTAAATAGTAGGAACAGCCCAATCTTTTACAAGCAGAAAACTTCATTAGCCCAAATTTTTACATATAACACAGACAAAACATTTCACTTTCCGGGTACAAAGTTGGTAGCAAAAGCCCAAGCATTGTTGGCTACTGGGTCATTAATGTGGTCGTAAAGGTTCTCGATTGGGCCTTTTCCTGTAACAATAGCCTGAACAAAGAATCCGAACATTGAAAACATAGCCAATCGTCCATTCTTGATTTCCTTAACCTTCAACTCAGCAAAAGCCTC…	23559	27382.3	17824	0.650931	-0.619423	1.39e-23	8.65e-21
k78:178727	k78:178727 Arginine decarboxylase (ADC) (similar to)	ACTGCATTAAAAAGAGCAGGAGATTACACAGGAAGAGGCCGAATCATACATCAAATTGATTCGGTCATGTCCCCACCCTTCCTCTTTAAACTACAATAACAAAAAGCTGCAACAGACCATAGGGAAAGATCCCTGCTTTCTGTTGCATCTTTTAATTCACCAACGAAATCAAGAAACTAAACAAAGAAAATTGACATTAGAAAAACATTACCAACTAAGGGTATTATTCAAAAAACAGACAACCTCGATGACAAACTAAAACTGGAGATGCTACGAGAACACTTCAAGCAGTGCAATAGGACCAAATCTCATCCTCCCCTGTAGCAGAATCTGCTGCATTCTCATCACTGTAATAGTAATTATAGTGACCATTGTTATCAGCAGCTGCAGTAAAGCAGC…	69.637	4.43719	167.437	37.7348	5.23783	1.42e-23	8.76e-21
k72:281257	k72:281257 Luminal-binding protein 5 (BiP 5), Precursor (similar to)	ATACGAGAAATTTGAACTCTGAATTGATTTACGTCTCTATACAGGTACGAAAAAATGAACAAGAGGCAAGATACCAGAGCGACATTATGTCTTTTACCCACGGTTTCTTCCGAGTTGTTCTACGTTCCACCCTCCATATGGTGAAATTACATAAAGAAATCATCAAAAGTGTATGTCTATTTGGCAACAGAAAACTATCAACCTACAAATCTATTACAGCTCGTCATGTGAATCATCATCCTCGTTGGATTCCTCACTGGCACCTCCTGGGGCTCCACCAGATCTCTGATACACAGCCGTGATAATTGGGTTGCACACAGCCTCCACTTCTTTCAGTTTTTCATCATAATCCTCCTTCTCAGCGCTCTGGTTGTCGTCCAACCATTCAAGTGCTTCTTT…	357.597	168.143	641.778	3.81687	1.93239	1.44e-23	8.88e-21
k80:1892	k80:1892 Chlorophyll a-b binding protein 21, chloroplastic (LHCP), Precursor (similar to)	GGCTGTTTGATTAATGGGTATGAAACTCAGAAATAAAGTCATTGAAACACAAACAAAATCTCATTATATTGTCAGGTGACTCACAACAGCTTTACAAGGCCATCAAACAATCAGAATTTTGAGAATGTTTTAAGATTTACTTTCTGGGGACAAAGTTTGTGGCGTAGGCCCAAGCATTGTTGTTAACTGGATCTGCAAGATGGTCAGCAAGGTTCTCTAATGGACCCTTTCCAGTAACAATGGCCTGAACAAAGAATCCGAACATAGAGAACATGGCGAGCCTTCCGTTCTTAATTTCCTTTACCTTGAGCTCAGCGAATGCTTCTGGATCCTCAGCAAGGCCCAGTGGGTCAAAGCTGCCACCAGGGTAAAGTGGGTCGACAACCTCACCAAGAGGCC…	22668.5	25939.9	17761.5	0.684719	-0.546416	1.72e-23	1.05e-20
k60:450588	k60:450588 BURP domain-containing protein 3 (OsBURP03), Precursor (probable)	TCTACAATATCTCATATTCAAAGTTTCCAATGAAGTTGCAGCTACTCTACTCGCTCTCCATTTTTTTGCTTGCTTTTGTAGCATGTGTATGTCATGCAGCTATATCTCCGCAGATTTATTGGAAAGTAAAATTGCCTCATTCTCCAATTCCCAAAGTCATCAAAGATTTGCTTCCTCAATCAGAGGATGACGCTCACACTAAAGAAAAAGTATACTATGGTTTACACCAGCATGGAGCCTGGATTTTTCATGATGCTACAGAAGATGAGATTCGTGAGATCAAAAAGCAAAGCCTAAACGTGAATGAGCTCCAACATGTAAATGAAGGAAGCAATGCCAACAGTCATTTTCAAGATAATTTGCTTTACAAACCTTACTTCTTAGAAAAGGATTTGGAGA…	54.4689	1.46846	133.97	91.2315	6.51146	1.78e-23	1.09e-20
k80:42945	k80:42945 Photosystem I reaction center subunit psaK, chloroplastic, Precursor (similar to)	TTCTTGAGGCCAAGAACAACCCCAACACCAATAATGTGACCAACAACACCACAAGCCAAAGTATCAGCAAGTGTAAATCCAGCAGGGTCCCCAGTCTGTAGGCCTGAATCCCTTACCTCTAGCTTTAGTCCTGCTGTTGCCTTCCTGTTTGCTGATGGTGCCAACCCAAATCTACCAGCAAACAACATCAGGCTTGTTGAAGTCACCATTATCAAATTAGTGGGCGAGCCAATGAAATCACAGCGAGCTCCCAACGCGCCTTGTCCTTTGCGTCTCATTGGTTGAACGGCCACCAAGCCCTGAACTGGAGAAGTTGAGAAAGTTTTGGGTTTGAGTACATTGAACTGTGGCAAAGAAGTCATCATTGTGGCAGCCATTGTTGCAGAAATTTCAAAGAAT…	7266.71	8505.61	5408.37	0.635859	-0.65322	2.18e-23	1.33e-20
k80:2091	k80:2091 Oxygen-evolving enhancer protein 1, chloroplastic (OEE1), Precursor (similar to)	CACAGCAAAACCACCAAAAATAATTTCTGCAATCTCACCATCCAACTGCCACTCTTCTTACTTTCTAATAAACAGAAACAAAGAAGAGACCAAAGACTGATCAGAAAAGAAAAAATGGCAGCCTCTTTACAAGCAGCTGCTACTCTTATGCAACCAACCAAGGTTGGTGTTGTCTCAGCCAGAAACAACTTGCAGTTGAGATCATCTCAATGTGTAAGCAAGGCTTTTGGTGTTGAACCAGCTGCTGCTAGGCTTAATTGCTCTTTCCAATCTGATCTTAAAGATTTGGCTCAGAAGTGTACTGATGCTGTTAAGATTGCTGGATTTGCTCTTGCCACTTCTGCCCTTGTTGTCTCAGGAGCAAATGCTGAAGGAGTTCCAAAGCGTCTAACCTATGAC…	3441.03	4148.68	2379.55	0.573568	-0.801962	2.35e-23	1.42e-20
k66:389252	k66:389252 Probable alpha,alpha-trehalose-phosphate synthase [UDP-forming] 7 (AtTPS7) (similar to)	TAGTCAAAAAAGATAGGTGGCAGAGAGCTTTATGATTAGAAAACTCTAATCTATAAAACAAAATGATCTTGCATTTACCTATGTCCACAATGCTTTTGATAGGACCAAATATTTAAAAAAAAGAAAAAGAAGAAGAAGAGGAGAATTTCTCCCAATTCATCCTATTCTTAGACTGTACAATTATAAAACTGCTGAAACCATTGCCTCAAATCACACTCTTGATGCTTATTACCCAGATACAGATTCCATGTCCACAGACAATGCTATAATCTAAACTAGGTCCAACATACGACCAACTTATAAGAATGAAGAAAAGAAGACGAAAATCTCATATGCTTACCATTCAACTGTCAAGCAGCCAGAAGCAGTCTTCAGTTAAAGCTTTGCCACCACAATTTG…	44.747	0	111.867	Inf	Inf	2.42e-23	1.46e-20
k60:451940	k60:451940 Subtilisin-like protease SDD1, Precursor (probable)	TTGTGGAAGGATTCCAACTATGGGAAAGGCGTGATCATCGGAGTTTTGGACACTGGAATTTTCCCTGATCATCCTTCATTTAGCGACGTTGGGATGCCTCCTCTGCCTGCTAAGTGGAAAGGAGTTTGTGAATATAATTTCAAGACCAAGTGTAACAAGAAGCTCATAGGACTCAGGTCTTATCAACTTGCCAATGGTTCCCCAATAGATGACGATGGACATGGTACACACACAGCGGGCACAGCTGCAGGAGCCTTTGTAAAAGGTGCTAATGTCTTTGGGAATGCCAATGGAACAGCAGTTGGTGTTGCCCCTCTTGCACACATAGCCATATATAAGATATGCACTTCTGATGGTTGTGCTGATGTTGATATTTTAGCTGCCATGGATGCAGCTATT…	80.4993	8.60164	188.346	21.8965	4.45263	3.26e-23	1.96e-20
k80:32780	k80:32780 Chlorophyll a-b binding protein 40, chloroplastic (LHCP), Precursor (similar to)	ACTACTTGGGCAACCCAAGTTTGGTCCATGCACAAAGCATCTTGGCCATTTGGGCTTGCCAAGTTGTATTGATGGGAGCCGTTGAGGGTTACCGTGTTGCTGGTGGGCCTCTTGGGGAGGTTGTTGATCCACTTTACCCCGGTGGCAGCTTCGACCCATTGGGCCTCGCTGAAGACCCAGAAGCTTTTGCTGAGCTCAAGGTAAAAGAGATCAAGAATGGTAGACTTGCCATGTTTTCTATGTTTGGATTCTTTGTTCAGGCTATCGTAACTGGAAAGGGTCCATTGGAGAACCTTGCCGATCACCTTGCAGATCCAGTAAACAACAATGCTTGGGCCTACGCTACAAACTTTGTCCCCGGAAAGTGATTTAACAAAAGTTCATAATCTCTAATCTTCA…	8933.83	10367.1	6783.98	0.654378	-0.611804	3.63e-23	2.18e-20
k80:68773	k80:68773 Photosystem I reaction center subunit psaK, chloroplastic, Precursor (similar to)	CACCCGAAAAGGATTTATAACAATTTAAACAAACAAAATCAACAAATATAGAAAATAACACATTTCCATTTCTTTGAAATTTCTGTAACAATGGCTGCCACAATGATGACTTCTCTCCCACAGTTCAATGGACTCAAACCCAAAACTTTCTCAACTTCTCCAGTTCAGGGCTTGGTGGCTGTTCAACCAATGAGACGCAAAGGACAAGGCGCGTTGGGAGCTCGCTGTGATTTCATTGGCTCCCCCACAAATTTGATAATGGTGACATCAACAAGCCTAATGCTGTTTGCTGGTAGATTTGGGTTGGCACCATCAGCAAACAGGAAGGCAACAGCAGGGCTAAAGCTAGAGGTGAGGGACTCAGGCCTACAGACTGGGGACCCTGCTAGATTTACACTT…	7569.23	8812.93	5703.68	0.647195	-0.627728	4.19e-23	2.51e-20
k58:186834	k58:186834 Crumbs homolog 2, Precursor (probable)	CCATTTGAAAAAGGAAAAAAAATAAAAGTAAGACCGTCCAGCTTCACCCGTTTTAATTTCTCATTTAAATACTCCCCAAATTATCTCAGTAAACCCATCAAAATTCTTCTTGTTTTCCTCCGCTTTGCATTTTTCCCTCCAACTGATTCTTGATCAGCTATGGCTTCAGTTCATATCTTTACAATTTTCTCTCTAATTTTTATTCTGCTACCATGTTCCACTGCTAATAATGCTCTGCCTCCTATCTTCTCTCCTATCTTTGAAAATATTTGTAAAGGAGTGAGTTGTGGAAAAGGAACTTGCAAAGCTTCTTCAAATGGTACATTTGGTTTCGCATGTGAATGTGATCCTGGATGGAGGCAAACTCGTTCCAAGAACGATAACTTTTTCAAGTTTCTT…	216.664	79.1111	422.994	5.34684	2.41869	4.29e-23	2.56e-20
k74:258269	k74:258269 Auxin-induced in root cultures protein 12, Precursor (probable)	CTTTTGGTTTCAAACTAAATGTCATCAAATTTCTCAAATAAGAAACAGTCAACTAACCCAACTCTCCACCACGTATCTTCTACTCTATAAAGTTCTATTCAACCTTCCTCATTTTCTTGATCAAGCAGTTCACTTTCTTGATTCAAGAAACAAAATTCACTTAGAAACCAATTCTTGAACCATCTGGGACATACCCAAATCCTTCAACTTTTTGTTTTTTCATCTTCTTTGGTTTCTGCAGAAGAAAAAAAAGCAAATCTTGTGTTTTTTTTGTCCCTTCAGAAAAATGGATATTAAGGTCTTAACAAGTTGGGTGTTTTCATCAATCTTGTTAACTCTCTTCACTTCAACTTATGCTCAAAACTGTTCAAGTCATCGATTCATCAACAACAATATTTT…	131.142	31.684	280.328	8.84763	3.14529	5.03e-23	2.99e-20
k80:117271	k80:117271 Ferredoxin--NADP reductase, leaf-type isozyme, chloroplastic (FNR), Precursor (similar to)	TCCTCCACCCAATCCTTTAATCCACTAGCAACTCTCTCTAAAAAGATCCCATCTCCCCTTCTTATTATTTTTCCTTCTTCACCATTACCTTATTATCATTTCCCTCCTCTTAATTTTTGTTCCATTTTTTATTATCTAAAACATGGCTGCTGCAGTAAGTGCTGCAGTTTCTCTTCCATCGTCCAAGTCCACCTCTTTTCCCACCAGAACCTCCATCATCTCCCCTGAAAAGATCAGCTTTAACAAGGTGCATTTGCACTACAGAAATGTGTCAGCTGGTAGTAGAGTGGTTTCAATCAGAGCCCAGGTGACCACAGAGGCTCCTGCTAAAGTTGAGAAGATTTCCAAGAAACAAGATGAGGGTGTGGTTGTGAACAAGTTCAGGCCAAAGGAACCTTA…	6555.8	7694.34	4847.98	0.630071	-0.666413	5.35e-23	3.17e-20
k64:385210	k64:385210 Chlorophyll a-b binding protein 16, chloroplastic (LHCP), Precursor (similar to)	TCTTCTTTTTGTGCATTCAAGAGTTATCATTTTACTTCTACAATGGCTGCTTCTACAATGGCCCTCTCCTCTTCTTTTGCCGGAAAGGCAGTAAAACTCTCATTATCTTCCTCTGAAATCACCGAAAAAGGAAAGTTACCATGAGGAAAACCACTAGCAAGGCCAAGCCTGTCTCTTCGGGTAGCCCATGGTATGGTCCTAACCGTGTCAAGTACTTGAGCCCATTCTCTGGTGAGTCTCCAAGCTACTTGACTGGTGAATTTCCGAGCGATTATGGATAGGATACTGCTGGACTTTCAGCTGATCCAGAAACTTTTGCCAAGAATCGTGAGTTGGAGGTGATCCATTGTAGATGGGCCATGCTTGGAGCTCTTGGTTGTGTCTTCCCCGAGCTCTTGG…	11219.9	12929.6	8655.38	0.669424	-0.579007	6.5e-23	3.84e-20
k80:115568	k80:115568 Chlorophyll a-b binding protein 21, chloroplastic (LHCP), Precursor (similar to)	TTGGTTGTGTCTTCCCCGAGCTCTTGGCCCGTAATGGTGTTAAGTTCGGAGAGGCTGTATGGTTCAAGGCTGGATCCCAAATTTTTAGCGAGGGTGGACTTGACTACTTGGGCAACCCAAGTTTGGTACACGCACAAAGCATCTTGGCCATTTGGGCTTGCCAAGTTGTGTTAATGGGAGCCGTTGAGGGTTATCGTGTTGCTGGTGGGCCTCTTGGTGAGGTTGTTGACCCACTTTACCCCGGTGGTAGCTTCGACCCATTGGGCCTCGCTGAAGACCCAGAGGCTTTTGCTGAGCTCAAGGTAAAGGAGATCAAAAATGGTAGACTTGCCATGTTCTCCATGTTTGGATTCTTTGTTCAGGCTATCGTAACTGGAAAGGGCCCATTGGAGAACCTTG…	19199.5	21925.7	15110.3	0.68916	-0.537088	8.05e-23	4.74e-20
k72:301666	k72:301666 Palmitoyl-monogalactosyldiacylglycerol delta-7 desaturase, chloroplastic, Precursor (similar to)	ACAGCTATCAACTTTAATGGCAAACTATAGTAAAAGTGCTAGCAAATTGACCAAATGTGGTTTCATTCCAAGTTGTTACAAAACAAGAGCAGAAGAAAGAAGCTTCACCCGTGTGCTCAATGTATAGTCTCACCTTAGTTACATTAGTAGGCAACAAGTCACCCAAAAATCTCATTTTCATGTGATACACTTGGACGAAGTTGAACCGATATTGTATTTTTCCTAACTGTCAGCTAAAGCCAGCCTCTGTTTATGAGTGTCAGTTGGCAACCTGACATCAGTGGCCAATCCAATAGCTTGAAGAAACCTTACTACATACCAAGTCATGTCAAGTTGCCACCATTCTAAGCCGTGCCTAGCCGAATACTCGAACGCATGGTGGTTATTGTGCCAACCTTC…	4790.65	5656	3492.62	0.617507	-0.695473	1.11e-22	6.53e-20
k58:489771	k58:489771 Germin-like protein subfamily T member 2, Precursor (similar to)	TGAACGAGAAGTGATAGCGAACAACACACTGTAAACGTCAATGATATGGTGAAATACAGCATGACTCTTATTTGTTGAGTAACTGCAAAGAAATCATTTTACCCATATGTACACGTCCGTACGAACAAGTAAAAATTCTTGTTGCTTTCTGCATTATTGATGATTACACAATACATACCTGGAGATCTATGAGCCAGATGAAAGGTTTGACAAATACACAGCTAACACTTGAGAGCAAAAGTTTATATTTTAAGCTTTTCTTTTCCATTCTGTTATTCAGCTGTTGTAGCTTTTACTGCTGAGAAAATGGAATTTTAAGCACCAAATTTGGCCTTGATGCCATCAATGACACTTGCTTCAACTTGGAAGGTCTTAGTCAACACATCATTAGGAATGGGA…	55.3794	2.09817	135.301	64.4855	6.0109	1.35e-22	7.91e-20
k58:419132	k58:419132 Arogenate dehydrogenase 2, chloroplastic, Precursor (similar to)	CTATTGCTATTTCAACAGTGCTTTTTTCTCTGCCTTCTATTGTGTAAGAAGAGAAGACTAATATTCACTTCAATTTTTATTAGGTTCAATAAAACCATACCATGTTTTCCCTTTCATCTATACCAAAATCCAACAATATTATTCAAACTCATTCATCTTCATCCCTACTCTTCAACCACCATTATTATGGTTTTTTTCGTCATTCGACCGTTTCAACTCGACCACTGCCTCGACCTCGACACCAACTGCTCTTTTCTTTCCGTGCCCAAATTAATGATATAACCATCACCACCACTAACAACGCCTCAATCCCAAGAAAGGACAATCTAACCATACTTCAAAAAATTTCAAGATCTTCGTTGAAAATCGAAGAAAATACATCATCATATTTCCTTTCCA…	53.6459	1.84883	131.341	71.0403	6.15057	1.47e-22	8.57e-20
k78:183898	k78:183898 Catalase isozyme 1 (similar to)	ATTGTATATCAAACAATACGATATAATATAATACAATACAATACGATACAATATAAAACAATATGTAACAACTATCCAAACAAGCTGTTTATGCATAAATTATTATCACACTAATAGTATATTTTAATATGATAGCCACCACATTATACATCTTGCTATATGACTGGAATGAGTTATTAATGACTTGAGATTCTCGCAATGATCAGATCACCTCCTCAGAAACCATTAAAAGCTTCATCTTCATATGCTTGGTCTCACGTTAAGCCTAGAAGCAAGCTTTTGACCCAGAGATTTGTCAGCCTGAGACCAGTATGAGATCCAAATGCTGCGTATCTCATAAGTGATCCGAGGATCAGACAAGGCCTCCACCCACCGACGAATAAAGCGTTCTTGCCTGTC…	5592.17	6546.5	4160.67	0.635556	-0.653908	1.54e-22	8.96e-20
k78:178203	k78:178203 Chlorophyll a-b binding protein 37, chloroplastic (LHCP), Precursor (similar to)	AAAAAAATGGCTACTTCTGCAATTCAACAGTCTGCATTTGTTGGCCGGACAGTGGCTAAATCACAAAATGAGCTTGTTAGGAAAATTGGCAGCTTTGGCGGAGGCCGTGCTACCATGAGACGTACTGTTAAAAGCGCTCCTCAAAGCATCTGGTATGGAGAAGACCGTCCAAAATATTTGGGCCCATTCTCTGAGCAAACTCCATCTTACCTTACTGGTGAATTTCCCGGTGATTACGGATGGGATACTGCTGGACTCTCAGCTGACCCAAAGACATTTGCCAAAAACCGTGAACTTGAGGTGATCCATTGCCGTTGGGCCATGCTTGGTGCTTTGGGTTGTGTCTTCCCTGAAATTCTATCAAAGAATGGTGTTAAATTCGGTGAAGCTGTTTGGTTC…	19398.4	22176.5	15231.2	0.686819	-0.541999	1.6e-22	9.24e-20
k80:40779u	k80:40779u Ribulose bisphosphate carboxylase/oxygenase activase 1, chloroplastic (RA 1), Precursor (similar to)	ATTTTTTTCTCAGAAAATTTTAAAAAAGAGTTTCTAAATCAGTTTTCTGTTTGTTGTCAGAGTTAGTCAAAGACCATGGCTACCTCTGTCTCAACCATTGGAGCTGTTAACAAAGCACCGTTGAGTTTGAACAACTCAGTTACTGGAACTTCAGTTCCAAGCACAGCTTTCTTTGGCAAAACTTTGAAGAAAGTGTATGGGAAAGGTGTTTCAAGCCCCAAGGTTACAAACAAGAGCTTGAGGATTGCAGCTGAAAAAATAGATGCTGATCCCAAGAAACAGACCGACGGTGACAGATGGAAGGGTCTTGTCCAAGACTTTTCCGAT	3091.92	3749.52	2105.54	0.56155	-0.832514	2.29e-22	1.32e-19
k78:183105	k78:183105 Glyceraldehyde-3-phosphate dehydrogenase, cytosolic (similar to)	GTGATCTTCAACAGGAAGAAGTAGCAGAAACATAGGTAGTGTAATCTTCAATCTTTTAAGCCAAACCAGGACATAAACCAAGGATAACAAAAACCAAGAAACGAAAACAAACTTCGTATTGGAAAAAAGTAAAATTTCATTCATGACAATTCAAATGAAAAAAGCCCAACATTCCTCAAAGATAACACAGTAGTTCCTCTCTGGTTATTCCATTACAATTAAGCAAGAAGACCGCTCCCGGCCATAGAAAACTAATACTCCTATGATTCAATCAAAAACTAAAGAGGCCATTTCACCAGCATCAAATCCTCAAGCAACAGAAGCCATATGGCAGATCAAATCAATCACACGAGAGCTGTAACCCCATTCATTGTCATACCACGACACAAGTTTCACAAA…	1885.9	1408.76	2601.61	1.84674	0.884981	2.34e-22	1.35e-19
k78:85744u	k78:85744u Chlorophyll a-b binding protein 50, chloroplastic (LHCP), Precursor (similar to)	AAAACCACAAAACAAACATTCTAGCTTTCCGTGTAGTAGCTGCATTCAAGAGTTTCTCATCTACTTTCTATAATGGCAGCTGCTACAATGGCTCTCTCTTCCTCTTCATTTGCCGGAAAGGCGGTAAAACTCTCACCATCTTCCTCTAAAATCACTGGAAATGGAAAAGTTACCATGAGGAAGACGGTTACCAAGGCCAAGCCTGTTTCTGCTGGTAGCCCGTGGTATGGTCCTGACCGTGTCAAGTACTTGGGACCATTCTCTGGTGAGTCTCCCAGCTATTTGACTGGTGAGTTTCCTGGTGACTATGGATGGGACACTGCTGGACTTTCAGCCGATCCTGAAACTTTCGCCAAAAACCGTGAGCTAGAGGTTATCCACTGCAGATGGGCGATGCTTG	2823.18	3410.52	1942.19	0.569471	-0.812307	2.41e-22	1.38e-19
k72:301267	k72:301267 Ribulose bisphosphate carboxylase/oxygenase activase 1, chloroplastic (RA 1), Precursor (similar to)	TACTCAAAGTTCGTCTTCCCTTATAAATGCAATGGAACAGATATCTTGAACACAGTTTATATTCTAGCTACTACTATTACATATAAAATTTTGAAGAGACAGGTTCGTTCATCGATCACTTGTAAAAGGTGGATCAAGGTCTTGTTGCCGGCTTCTCTTAATTTCCTTTTCTTTAGGATTTAGCTCAATGAAGTTTCGCGCTAACATTAGAAGTTTCCAGTGCTGATAGCATCAGCATTTGCATCTCCAAGTGCTGCCTCTTTGAGATATTTGTCAGCCAGTTGAACTCTCTTCACATTCTCTTGCTCTTGGACAAGCAAGTTTCCGTACTCGAGCAGCTTGTCAATTGTCATCTTTGGTTGCTCAAATGTTGGAGGTCCATCAATTGAGTTCAACAGT…	2550.3	3100.6	1724.86	0.5563	-0.846065	2.45e-22	1.4e-19
k78:162344	k78:162344 Ribulose bisphosphate carboxylase small chain 8B, chloroplastic (RuBisCO small subunit 8B), Precursor (similar to)	CATTCCCTGTTTCAAGAAAGCAAAACCTTGACATCACTTCCATTGCCAGCAACGGCGGAAGAGTGCAATGCATGCAGAAGTATGAGACTCTCTCATACCTTCCCGATTTGAGCCAGGAGCAATTGCTCTCCGAAATTGAGTACCTTTTGAAAAATGGATGGGTTCCTTGCTTGGAATTCGGGACTGAGAAAGGATTTGTCTACCGTGAACACCACAAGTCACCAGGATACTATGATGGCAGATACTGGACCATGTGGA	12087.2	13962.4	9274.34	0.664235	-0.590234	2.54e-22	1.45e-19
k78:180604	k78:180604 Cysteine proteinase RD21a (RD21), Precursor (similar to)	ATGGCGATTCATACTTCCACTCTCTCCATCTCCATGCTTGTAATGCTCATGTTCTCCGCCGTAATATCATCGGCGGAGGACATGTCCATTATAAGCTACAACGAAAAACATCACACGAACGGCGAGTCAACGGTCTGGCGAACAAACGATGAAGTCATGTCTTTATATGAATCTTGGCTAGTTGAACATAAAAAAGTGTACAACGCCTTAGGAGAAAGGGACAAACGCTTTCAGATCTTTAAAGATAACCTTAGATACATCGATGAACATAACTCTGTGCCTGAAAAAAGTTACAAGCTGGGTTTGACTCAGTTTGCTGATTTGACCAACGAGGAGTACAAGTCCATCTACTTGGGTACTAAACCCGATGGTCGTAGCACGTTATTAAATACCCAAAGT…	318.863	150.89	570.821	3.78302	1.91954	2.96e-22	1.68e-19
k80:114702	k80:114702 Photosystem II 22 kDa protein, chloroplastic, Precursor (similar to)	AATGGACACCATTCCTTTTCTATAAAAACCAAGATATCATAAAAAATTAATGAACTGAATTCTTGTTCAAACTTATTCTTCTTCTTCTTCTTCTAACTTAGGGAATTTAAGTTCTCAAGAGCAAAAAGAAAAAGACATGGCTCAAACAATGCTGCTGACAGCCAATGCCAAAGTTGATTTAAGGAGTAAAGAATCCTTAGTTGAAAGACTAAAGCCTAAGCCTTTGTCTTCTTTCTTTTTGCCTTCTCTTTCTTTGAAATACCCTTCTGCTTCTTCTTCTTCTTCTTCTTCTTCTTCACATTTCACAAGTACAACTGTTGCTCTTTTCAAGTCTAAAGCCAAAGCTCCTGCCAAAAAGGTTGTACCAAAGCCAAAGGAAAAAGTTGAGGATGGGATTTT…	4161.31	4943.98	2987.29	0.604227	-0.726837	3.34e-22	1.89e-19
k78:189867	k78:189867 Peroxisomal (S)-2-hydroxy-acid oxidase (GOX) (similar to)	AGTGCGATCAATTTGACCAGCAACATATGAAGCTAATCCAGAGTCACTTGCTTGGTCCATCTTGCCAAGGTCCAATCCTTCAAAGTTTTTCAACGTCAAAAATGGTGGCAAAACAAATCTGTTCTTAATATCAGCTTCTCTACGTCCCAGCCTTGGGGTATCAACAGTGAGGGCTATAGCCTTGAAACCTGCTCTTTCAGCTCTTCGCACAAGCTGAGCAACAACATTCCTGTCCTTGTAGACATAAAGCTGGAAGAAACGGATGCCAGGTCCTGTTGAAGCAACCTCCTCGACACTGGAAGTGGCCCAAGATGACAATGTCATGATTGTCCCTGCTGCTGATGCTGCTCTTGCTGTAGCATACTCCCCTTCAGGATGTGCCATTTTCTGCATGGCTGT…	6259.85	7331.61	4652.22	0.634542	-0.656211	3.77e-22	2.13e-19
k78:171659	k78:171659 Glutathione transferase GST 23 (probable)	AAAATGTGTAATTATCAAGATCACTTCACTATTTCACACATAATTACCTCAAAGACTTGTAATATATCAACATTGGCAGCAGCCTTGGCCCCTTTTGAGGTTGCATAGCAAAAATTGTACCTCTATAACACCAAGAGAGTTCAGTAGCCTCTGTGAAAGCAAGAATCAGCAAATGGAGGGTGAGGGAGTGAAATTGCTTGGATACTGGGCAAGCCCTTTTGCTCTAAGGGTTCATTGGGCCCTGAAACTTAAAGGCGTCGAATATGACTACCAAGAAGAAGATCTCCCAAACAAAAGTCCTTTGCTCTTACAGTATAATCCAGTCCATAAAAAGATTCCAGTTCTGGTTCATAACGGGAAGCCTATTGCAGAATCATTAGTCATACTTGAATACATCGA…	58.6197	2.77877	142.381	51.2388	5.67917	3.91e-22	2.2e-19
k72:246898	k72:246898 Putative F-box protein At5g42430 (probable)	AGAGCAGTTTAAATGTTAGCCCTGATGCAGCAGTTGAGGAAGAAGAGGATATTGAGGAACCTGAAGCTGAAGCTGATGACAACGAAGCTGCTGCCAAAGATGATTCTGATGCCAAGGACGAATTATAGATTAGTCCAGAAGAATGTCCTTTCTCTAGATACAACTACGTAGCAGTCACATGCTATAATCAAGTGCATGTGGATAATTTAAGTTTACAATTGTTAGTCCATAGGGTAATGTTACAAGTTATCAGGATTTTTGTCTGTCTTGCATCTTCACAGATTTGTGTATGAGAACGTTGCTGTGTTTTCTGCATCATAATGTAATCTGCGATCCTTCTCCCCCTGTTTTAACCTCCAGCTACTGTTCTTATACATACCCTTGCTAAGTACACCAATC…	85.5628	11.8601	196.117	16.5359	4.04753	4.57e-22	2.56e-19
k72:161001	k72:161001 Plastocyanin A'/A'' (similar to)	TCTTCCTTCAGTACTCCAATCCACAACTTCTCATATTAAAACCCCATCAGCCCCTTCCCATCTTCTCTTGATTCCAAATTCTCAAATAGCTACTCAATAACAAAAGCATCAGCATCATATTATAACAATGGCCACAGTCACCTCTGCTGCGGTTGCTATCCCATCTTTCACTGGCCTTAAGGCTGGTGCTTCTTCAACTTCTAGAGTTAGCACCACCGCTAAGGTGGCTGCTGCCACCCCCGCCACCAAGTTGGCCGTGAAGGCGTCTTTGAAAGACGTCGGTGCTGTTGTTGTCGCCACCGCTGCTAGTGCAATGCTTGCTAGCAATGCCATGGCTATTGAAGTGTTGCTTGGTAGCGATGATGGCGGTCTTGCTTTTGTTCCTGGAAACTTCAGTGT…	10269	11837.1	7916.76	0.668808	-0.580335	5.18e-22	2.9e-19
k78:184947	k78:184947 Cysteine proteinase RD21a (RD21), Precursor (similar to)	TGTGGAAATTATAGTCTTTGGGTGTTATTAGTGATAAGAAAGTACAAGCACCACATGGAATAATAAACTGCATTGGTGAAAGTAGCACATTAATCATCCTGATGAAGGAATAATAAGGACTATTTACATAAATCAGAAATAGCAGAATAATAATCTCTTCTTCAATCTTGTTTTAGTGCATTTCAAGCACTAAAGAAGCACCATACAGAAATCATCATCAGCCATCTCTGTTTGGATCACCTAACTTTCAGCTGGAAATGAGGTTTTGCAAATTCAGTGTACCAAATGAGAGACATCAAGCCGTAACATGAACTTCTACATATTTCCCTCATTTCCGAAGGTACCAATAGGTTTGGCAAGAATGTGCTGCATTGCTTTGACTCCTAGTGGGTTGTTCTT…	322.782	152.113	578.786	3.80498	1.92789	5.4e-22	3.01e-19
k80:113873	k80:113873 Pleiotropic drug resistance protein 1 (similar to)	TTTTTTCATCAACATCTTGGGGTAAACGAAGCCATGCTGAGTAAACCAGGGACTCGTAAACTGTAACATAAGGTGAATGGATGTCGTTCTGCTCACAGTATCCAGAAATACGAGCAAAAGTTTCTTGCTTCTTGGGATAGCCAGAAATCTTGATTTCGCCATCAATGTATCCTCCTGTTTTTCGTCCAGCCAAAACATCCATTAACGTTGTTTTACCAGCACCACTAACACCCATCAAAGCCGTGAGAACACCAGGTCTGAAAGCTCCACTCACACCCTTTAGAAGTACCAATCTATCTTGACCAGCACCTTGTTCTTTCATTTCCTGGGGCATGTCAACGGAGTATACAACATCATCGAAGGTGATAGAATGGGGTTCAAATGGAAGAACCATTCCCT…	85.5358	11.5629	196.495	16.9936	4.08692	5.48e-22	3.05e-19
k80:116519	k80:116519 Protein TIC 62, chloroplastic (PsTIC62), Precursor (probable)	AACTGGCTTGAGCGTGAAAGTGAAGGAGCTAGTATTGTTATTTGGAAGCGGAAAAAAACAATGAACAAGTGCCTTGAATATTACATATTTCATGCAAAATATACAAATCTAAAATCCACTGAAATGTGCAGTGATTTACCTGCTTCTCACTCTGCCTCAGTTAAACCATTGTTTTAACCTCAGTACTCGTCCGGCATAATTAGGCTTAAATAAAGCAATAAAGAAAACTATAAGATATAGCCTTCTCATTAATCATCAACATAGATGGTTTCTTGTTGAAACAGCCCGCCAAACACCTTCCTTGTCTCAGTTTTAGTCTCTGTTTGTTTAGATGGTTTTGGCGCCTCAACCTTTTTCGAAGCAAATGGTTTTCTCGGTGGACTTTTGATCACTGCTTTC…	4256.74	5033.1	3092.19	0.614372	-0.702816	5.85e-22	3.24e-19
k80:114035	k80:114035 Endoplasmin homolog (GRP-94 homolog), Precursor (similar to)	CTGCTGCATCAGGGCTAACATTTAAACTGCTCTTAACTGAGCTGTAGATGCGGGAGGCAAAATCCTTTGGGTCATTGAGCAGGAAACCACTCTCCAGTAATGCCGTTTGATACATTAACTGAGCCGTTTGCTTCACACTCTCATCCTCAGGGTCCTTCGCTACTCTCTCCCGAAGCTCCTTAATAATTGGGTGCCTAGGGTTGATCTCAAGCACCCTTTTACCCCGCATATACGCCTGCTTGCTTGCATCTGACAGAGTTTGTGACTGCATGATTCTTTCCATATTGGCACTCCAACCATATTTCGATGTCACAACTACACAAGGGGTGTCGGCCAAACGGTTGCTAATCTTGACATCATCTACATTGTCACTAGCAAGAGCACCCTTCCACCATTTGG…	212.071	76.9838	414.701	5.38687	2.42945	7.05e-22	3.9e-19
k72:258012	k72:258012 Photosystem I reaction center subunit III, chloroplastic, Precursor (similar to)	AATCCATCTGATCCACACAACAATCCTTGCTTCCCATAGTTGTCAAACCTGCGTTTGGTTTTCTCAACGGTGGCTTTGATAGCAAGGGCAGGAGCACTGTCAGGTGCGTACAACTTCAATGAACTCTCAAGCTTCTTGATCTGTTGTTTTTCACGCTTAGCAAATTGCTTAGACTCCTTGCATGGGGTGAGCCCAGAGATATCAGCAGAAGCTGGTAGCGCTGGAACTGACAACAGAACTGAAGACAAAGCAAGTGCAGCAGAAAATGCCTTTAAATTACATGATGATTTCTCATCAGCTGAAGAAGAAGAGCAAACAATGGTCGCAAATCTTGGTTTCTTTGTAAATTGAGAGTTAACTGTAGAAATGGGCTTTGACAGATTTGTGGGAATTGTGAGA…	2496.39	3013.39	1720.87	0.571076	-0.808246	7.54e-22	4.15e-19
k76:222619	k76:222619 Probable mannitol dehydrogenase (similar to)	GAAGATAGAAGAGTTCCCATTCCACTATTTGAGAAGCTACGCAGAATTCATTATATATTCTCTAAAGCAATGTTTCACAAGAAGGAATGAAATTCGCCGTTTCGTGCGAAAAGTATCATAAAATACTAGAATTATATGGAACTAAAACTCTTAAATCATTCTGCTTTGAGGGTCTTAGCAACATCAATGACAAAACGGTATTTAACATCAGCCTTGGCGAGACGCTCCATTGCAGTATTTATATAATCCATCGGAATGACTTCAATATCTGCTGTTATATTGTGTTTTGCAGCAAAATCAAGCATCTCTTGCGTCTCTTTCATCCCTCCTATCCCACTTCCAGCTACAAGCTTCCTCCCCATAAGCAATGGAAAGACTGGTAGCTCGAGCGGTTTTTCA…	192.712	68.5721	378.921	5.52588	2.4662	7.6e-22	4.17e-19
k78:179259	k78:179259 Chlorophyll a-b binding protein 16, chloroplastic (LHCP), Precursor	GCATAGGCCCAGGCATTGTTGTTAACTGGGTCTGCAAGGTGGTCGGCAAGGTTCTCTAATGGACCCTTTCCGGTAACGATAGCCTGGACAAAGAATCCAAACATGGAAAACATGGCAAGTCTGCCGTTCTTGATCTCCTTTACCTTTAGCTCAGCAAAAGCTTCTGGGTCTTCAGCAAGGCCTAACGGGTCGAAACTGCCACCAGGGTAAAGTGGATCAACAACCTCGCCAAGAGGTCCACCGGCAACACGGTAACCTTCAACAGCTCCCATCAAAATAACTTGGCAAGCCCAAATAGCCAAGATGCTTTGAGCATGGACCAAACTTGGGTTGCCCAAGTAGTCAAGACCACCCTCGCTGAAAATCTGGGATCCAGCCTTGAACCATACAGCTTCACCG…	13535.1	15524.1	10551.6	0.679692	-0.557047	9.35e-22	5.12e-19
k80:12601	k80:12601 Magnesium-protoporphyrin IX monomethyl ester [oxidative] cyclase, chloroplastic (Mg-protoporphyrin IX monomethyl ester oxidative cyclase), Precursor (similar to)	CTTCTTTAAACTCCTTGTTCCTAACAAAGTGAGTCTGATTATAATCAGTCTTGAATTCCTGCAAGAGAGCCTCAAACTCAGCTTCATTCAAATTCTTGTTAATCTCAGTGTTGAAAAGTGTCTCCATTTCATCAAAATCAGTAGTGTAAAATCTTGGTGTCAAAAGGGACTCTTTAATTCCTTGTTTCTGAGCTTTCTTGGTTGGTTTTGAAGTTGGTGGAGTTGTGGTGGCTGACATTCTAACGGTGAACGGCAGTCTGTGGTTGCTCAGCCGTGAAGTGGTGGTGGTGTTAAAGGTGTTGAATTTGGTAATTGGTTTTAGTAAAGCCATTTCTGTTGCCATTTTTTTTCCCGATAACTTCAGCAGAAACTACAGTTCTTTG	2842.61	3428.76	1963.38	0.572622	-0.804345	1.19e-21	6.52e-19
k70:319296	k70:319296 Glutamine synthetase, chloroplastic, Precursor (similar to)	AATTTATTAATTAGAACAAGATTTTCTCATTCTGCCCTCAGTTACAGATGGACCAAGGAAAAAGAGTGTTCTTTATTCATGACTACTATAAATATGTTCAATCTTCTGATTTTGGGCAAGAAGAGTATATGTAGTTATATCTGATTATTCTGGTCAAAGATCAATTTATCGTGAGATCAGAATGGCAGAAGTAATCGATTGACCCGGAGAAAAGAAAGGTAAAGATGTTCAACAATTACACCTCAACTCCAAAGCAGTCTCATTGTCTTAAGGAACCTCTTTTATAGGAATAACTGATAAATTGTGATTCCTTTACAAGATTTTCCCTAAAAGGGAATCGAAACAAGGTACAAGTTTCTTCACTTAGCTGCTCATGAACTCTAAGAAGATTATTATGGA…	5841.5	6812.06	4385.66	0.643808	-0.635298	1.24e-21	6.73e-19
k80:100249	k80:100249 Chlorophyll a-b binding protein CP24 10A, chloroplastic (CAB-10A), Precursor (similar to)	GAAGTGTACCAGCTAAGGACAAGGGATCAAAGAATTTGCCGCCAGGGTAACCCTGTTCTCCAGTGAAGTTGGCAAAGTTCTCAGCAGTCTGGGACCATGGAGTTGCCCACTCTACTGACTGAGATTCAGGGTTGAAGAAGTCTACCCACCTTTTGCTCTCAACCCACCCCATGAGTAGAAGTTGAGTGCCAAGAAGTGATCCAAAAGAGAAAGGTGCAATAGCACCGGGGTCAGCACCAGCCTCGAACCATGGAATGCCACTCCAGGCTTGACCAACAAAGATGCCCAATACTGCAGCCATTGCCCATCTGCCGTGAATGAGCTCTGCTTCTCTGTACCATTTCAAGAATGCAG	5621.25	6599.89	4153.3	0.629299	-0.668183	1.64e-21	8.9e-19
k80:44633	k80:44633 14 kDa proline-rich protein DC2.15, Precursor (similar to)	CTACCCCATCCACCCCATCCACCCCATCATCAAAGGGTAAGTGCCCAAAGGACACACTTAAGCTAAAAGTGTGTGCCAGCTTATTGAATGACTTAGTGCACCTTGGTATAGGAAGTGATCCAGCCAAGACTCCATGTTGTTCTCTAATTCATGGACTTGCTGATCTTGATGCTGCTGTTTGCCTTTGCACTGCAATTAAAGCCAATTTATTGG	47.8695	1.10134	118.022	107.162	6.74364	1.72e-21	9.32e-19
k64:394920	k64:394920 Plastocyanin, chloroplastic, Precursor (similar to)	TCCTCTTTATATCACAAACTGCGATAATGTACTTGAATGAAAATCTCCATACAAGTTGGGAGAGGGTATTGTAGGCTTGTTTACCATCAGGGAAAAGGTTGAACTTTTTAATTTAATAACAACATTACAGTCCAGAAAAGTTTGTATTAATCATAAAATGAGATCATTTAATTTTTACCCTCAACCATGATACAATTTAAATCCCCAGCCACATCAGTAAATATGTAACTCTTCTGAGTTCTCCTTACCTCAAAAAGAAGGACAATGTTGAAACGAAAATTGTGAAATGATGCGAATTCAAATCAAGTTTTACATGATACAAAAGTGAGAAGTTAGTTAACAGTAACTTTGCCAACCATTCCAGCTCCCTGATGAGGTGCACAGTAGAAACTGTAAGTT…	13263.6	15244.8	10291.8	0.675104	-0.566818	1.87e-21	1.01e-18
k80:114191	k80:114191 Aspartic proteinase nepenthesin-2, Precursor (probable)	AAGTTTGTAACCGAGATTATTGTTGTCATAAACTATAGTAAATGTATGGATATACATTTCCCAATACTTTTGCAGTATTACAATTAAATTAAACTTTACCAACGTTCTTTAAGAACATCCCCTATAACCAAACCCTAATTGCCCACCAGCAACATCGTATACAACCTCCAATGTCTGTTGTTGTATATTCCCAAAAATACCAATACTATCATCATCTCCATTTCCAGCAAAAGCCAAACAAACCTGAGATGCACCGTTCGTTATAAGAATACCATTCGGGTCCAAATCCACATTCGCATTACTGTTGAAGTTGAAGCTGATCTTCGGAATACTAATCGAAGTGTAATTGCTTAAATCATAGCAAGTGTCCAGCAAAGAAAGAGCCGGCGCCGGTGGGTA…	243.925	101.334	457.811	4.51784	2.17563	2.26e-21	1.22e-18
k58:471708	k58:471708 Alanine aminotransferase 2 (ALAAT-2) (similar to)	CCCAAGTGTCTATTTATACACCGATTATCTTGTAGTAGAGTCTATGGAGTTGTCTTTTGTAACAAATTGTCAATGAACTGAATCCACTATTTTAGGTTTTAGATATGACATAACTTTAATGATTTGAGAAGTTGCTGCACTAGGTACATGATCAATGTATTGCACAAATCACATTTTTATTTCCACTGCACGTCTGGGCTTGGGATAAATTAACAGGCTACAGTTTGAGCTGAAGCTTATACGCCTCAACTACGAGGAAGGGTGAACCTGAACCAGAAAATGAGAAACAATCCCCAAAATTTGAGACATTATAGTCCTGACAGTTCGACTATTAAGTAGAGGCCAAACAAAGACAAGAAACAACCGGCAGTGGTTATTCAAAATTCTTTATTATTAGGA…	268.561	119.297	492.456	4.12798	2.04544	2.33e-21	1.25e-18
k80:69541	k80:69541 Photosystem I reaction center subunit VI, chloroplastic (PSI-H), Precursor (similar to)	AAAAGATCAAAAAGCCAAGGTATCCACACTGCAAACCAATTGCCAGCCCACAGTTATAATTCTGAAAGTAGTTTTGTTAGTTTGGAGTGAAAGCCATGGCATCTTTGGCAACCCTTGCTGCAGTGCAACCTACGACCAATGTCAAGGGCCTAGCTGGAAGCTCCATTACTGGAACTAAACTTCATCTCAAATCATCTCGCCTCAATTTGAAGCCCACTAAATCCAGGGCTGGCTCTGTGGTCGCCAAATATGGTGACAAGAGTGTATACTTTGATTTGGAGGATTTGGGCAACACCACTGGCCAGTGGGACCTGTATGGAT	2730.5	3282.32	1902.77	0.579702	-0.786617	3.22e-21	1.72e-18
k58:496080	k58:496080 UDP-glycosyltransferase 74B1 (putative)	TCATCTGACATGCTAGACTAAGACTGTTCACAAATTCATTAATAGACTTGTCCGAGCTACCTCCTTCACTAATTGCTTTCTTAGCCAAATTCTTCCAATCTCTAGCATTTCTCCTAATCTCATAACTCCTCTCCCCTCCCATTACTTCCTTTAAACAAAACAATAGCTCTTCTTTTCTAACAATCCCATACTTATCCAACTTAGGCCTCACACCAATTTCCCAAATCTCATCTATAAATTTAGCATCCGTCATTTGATCAGACCATTGTGGCATTGCCACCATTGGCACGCCAAGGCTCAGTCCTTCGAGAGTCGAGTTCCATCCACAATGTGTCACGAAGCAACCAATGGCTTGATTTGCTAATGTTTCTAACTGGTTGCACCACGACACAATTAACC…	40.9183	0	102.296	Inf	Inf	4.01e-21	2.14e-18
k76:223750	k76:223750 Triose phosphate/phosphate translocator, chloroplastic (cTPT), Precursor (similar to)	TCTTTGGGAAACTCCTGGCTTCGCAACTGGCTATACACATGAAATTATGTGGCAGGCTGTTCAAGAGAAAATGGTCTATTAACATACTATATTTTCACAGCCCCTTCGAGTCTCTAATGAGTTCATGAAATCTGGCAATGAAAAACAGAAGTGGTACATTATTACAGTAATCACAGGTATACAGAAAATTAGCCGGGATTGACCTTTGAATCAAAACAATTGACTCCAAACTAACTACAGAACTCAGAAAAACAAAGGTTTCCTTTTTATCATTTATTAGGACAGGGGAAACTATTGAAAATCAACACTTGAGTCCATAACAATCTTCTTCCACAGAGGCGCGCTTCTTCATTTTCAGGCAGCTTTCTTTTGCCTTTTCTCTTCCTCCATCTTGGCCTT…	729.389	955.815	389.752	0.407769	-1.29417	4.04e-21	2.15e-18
k76:206415u	k76:206415u 2-Cys peroxiredoxin BAS1-like, chloroplastic (2-Cys Prx B), Precursor (similar to)	AAATTCTTCATAACGGTCACTGAAAGCAGTGATCTCTGTTGGACAAACAAATGTAAAGTCTAGTGGGTAGAAAAAAAGAATCACGTATTTCTTCCCAATGTACTCAGATAGTTTAACCTTGATGAATTCTTGATCAAAAACAGCTTCAGCCTCAAAGTCAGGCGCTTGATTTCCAACAAGTGGAAGTTCACTAGAGGCACGGACAGTGAAACGACGGCGTTGGGATTGAGCAACGCGAGAAGAGAGGGAACGGGCTACACGATAAACAAAAGGCTTGCAATTACGGAGGCCGTTGAAAGAGGAAGGAACAGAGAGGCATTGAGAAATGGGGGCTTTAAAGGAGGATTTGGGGGAAATGGAAGCTTTTGGGTTGGAAGCAAGAAGGGCAGTTGAAGAAGC…	68.2125	113.688	0	0	#NAME?	4.49e-21	2.38e-18
k80:116251	k80:116251 Ribulose bisphosphate carboxylase/oxygenase activase 2, chloroplastic (RA 2), Precursor	ACTATAAAGCCTATCCTTTCCCATACTATCTTCTTCAACCAATTTTTGAATATATTTAGCAAATCAAGAAAGCTCAATCCTTAGCTTCTTTGATCAAGTTGTCATCACAGTAGTCAAGATAATGGCTACCTCTGTGTCAACCATTGGAGCTGCCAACAAAGCACCGTTGAGTTTGAACAACTCAGTTGCTGGAACTTCAGTTCCAAGCACAGCCTTCTTTGGCAAAACATTGAAGAAAGTGTATGGAAAAGGTGTTTCAAGCCCCAAGGTTACAAACAGGAGCTTGAGGATTGCAGCTGAAGAAAAAGATGCCAATCCCAAGAAACAGACCGATAGTGACAGATGGAAGGGTCTTGTTCAAGACTTTTCTGATGATCAACAGGACATCACCCGGGGTAA…	40190	47784.5	28798.3	0.602671	-0.730558	6.1e-21	3.22e-18
k74:257428	k74:257428 Putative ER lumen protein retaining receptor C28H8.4 (probable)	CTGGTAATAAATGGCTTCCACTCCATTATTGCCAGTCGTTTCAAGTCAAAACCCCTCACTTTCCTTTTCTTTTATACTATAATACATAATAATACTTCCCGATCTTCGAGTTGATCAAAGAATTAAGAAGAAATAGAAATGGGTGAGAAGGGGTTTCAAACGCCGGCGAAGAAACTGTTTTTATGGGTTCGAAAGCAGTCGAAAAAGGTCAAGACTGTTTTAGGTTTCGTTACAAGTCTCACTTTGCTGGTTACTCTCAAATTACTCATCCGTGATCACAATCACTTCTTCGTTTTGGCTGAGTCTGTTCATTTAATCGGACTCGTATGTTTGATTTACAAGTTGTCGACTCTCAAAACTTGTTCAGGCCTCTCATTGAAGACTCAAGTGCTTACGGCG…	194.525	70.44	380.652	5.40391	2.434	6.33e-21	3.34e-18
k76:218910	k76:218910 Probable polyol transporter 6 (similar to)	ATTTCAGATTCTACTCATTCATATTCGTGCCAGTTAAGATTATCGAACAAATTGAGAAAATAAAGTTACGATCTTTCATTGAAAAATGATGGAGAAGGGTGATGGAGAAAATCCTACAAGGATTAATAAATATGCCTGTGCTTGTGCCATTGTTGCCTCCATGATATCCATCATCTTTGGCTATGATACTGGCGTGATGAGTGGAGCAATGATCTTTGTGAAAGAAGAATTCAAAATCAATGATGCAAAAACAGAAGTACTAGCTGGGATCCTAAATTTATGTGCTTTAGTTGGTTCACTTTGTGCTGGAAGAACCTCTGATTATATTGGCCGACGTTACACCATAGTTATTGCTTCCTTAATTTTCTTATGTGGATCCGTTATAATGGGATACGGTCC…	61.4819	4.07848	147.587	36.1867	5.17739	6.43e-21	3.38e-18
k66:358429	k66:358429 Plastid lipid-associated protein 1, chloroplastic, Precursor (probable)	CATGGTAAAAAAGAAATTCTGTGACCTTAAATACACGAATTAAGCTTCTATTCGTTTGTACAGATATTCGAATTAAGAATCTCTGTGACGTCTACCAATCTTTTGCTCCCTCTGACCAAAAATAAGGAAAGATAAAAATATGATCCTATTTACCAAAAGTGAATCAACAAAGTTTTTTTACTACAATCAACTATCATTTGTACATCTTGTTAAAACGAGTGCAGATCCATTTACACTTCGAAGGACAAGCAACCTTGAATCTAAATATGTTCCACAGACGATTTTTGACAGATCAAACATTTCTGGAGGTATTTGAGTGCGTACCTCTTGAAGTGCTTTCTGTGCGACTTCAATGTTACCACTCAGTGGATTATCCAGACTCATTGTTACCTCAGTTTC…	413.678	168.219	781.867	4.64791	2.21658	6.66e-21	3.49e-18
k78:46152	k78:46152 Chlorophyll a-b binding protein CP24 10A, chloroplastic (CAB-10A), Precursor (similar to)	TAAGGACAAGGGATCAAAGAATTTGCCGCCAGGGTAACCCTGTTCTCCAGTGAAGTTGGCAAAGTTCTCAGCAGTCTTGGACCATGGAGTTGCCCACTCTACTGACTGAGACTCAGGGTTGAAGAAGTCCACCCACCTTTTGCTCTCAACCCACCCCATGAGTAGAAGTTGAGTGCCAAGAAGTGAGCCAAAAGAGAAAGGTGCAATAGCACCAGGGTCAGCACCAGCCTCGAACCATGGGATGCCACTCCAGGCTTGACCAACAAAGATGCCCAATACTGCAGCCATTGCCCATCTGCCGTGAATGAGCTCTGCTTC	2865.45	3452.6	1984.73	0.57485	-0.798743	6.72e-21	3.51e-18
k80:77719	k80:77719 Plastocyanin, chloroplastic, Precursor (similar to)	TAGGTGCAGTTGTTGTTGCTACAGCTGCAAGTGCAATACTAGCTAGCAATGCCTTAGCTATTGAAGTATTGCTTGGTGGCGATGATGGCAGTCTTGCTTTTGTTCCTGGAAACTTCAGCGTTAGCGCCGGTGAGAAAATTACGTTCAAGAACAATGCAGGGTTCCCACACAACGTTGTATTTGATGAAGATGAAATTCCATCTGGTGTTGATGCATCTAAGATTTCAATGTCTGAAGAGGACCTTCTCAATGCACCTGGGGAGACTTACTCTGTCACTTTGAGTGAGAAAGGTACCTACAGTTTTTACTGTTCACCTCATCAGGGAGCTGGAATGGTTGGCAAAGTTACTGTTAACTAATTCTAGTTAGTCTCTTTATCATGTGTAATAGTCAACTTGT…	8548.55	9876.23	6557.03	0.663921	-0.590917	6.74e-21	3.51e-18
k80:27262	k80:27262 Chlorophyll a-b binding protein CP24 10A, chloroplastic (CAB-10A), Precursor (similar to)	CTGCATTCTTGAAATGGTACAGAGAAGCAGAGCTCATTCACGGCAGATGGGCAATGGCTGCAGTATTGGGCATCTTTGTAGGTCAAGCCTGGAGTGGCATTCCGTGGTTCGAGGCTGGTGCTGACCCCGGTGCTATTGCACCTTTCTCTTTTGGCTCACTTCTTGGTACTCAGCTTCTCCTCATGGGGTGGGTTGAGAGCAAAAGGTGGGTGGACTTCTTCAACCCTGAGTCTCAGTCAGTAGAATGGGCCACTCCATGGTCCAAGACTGCCGAAAACTTTGCCAACTTCACTGGAGAACAGGGTTACCCTGGCGGCAAATTCTTTGATCCCTTGTCCTTAGCTGGTACACTTC	4617.23	5439.58	3383.72	0.622055	-0.684885	7.46e-21	3.88e-18
k80:42562	k80:42562 14 kDa proline-rich protein DC2.15, Precursor (similar to)	TCTATCCCATCCACCCCATCAACTCCATCATCAAAAGGTAAGTGCCCAAAGGACACACTTAAGCTAAAAGTGTGTGCCAACTTATTGAATGACTTGGTGCACCTTGTTATTGGAAGTGATCCAGCCAAGACTCCTTGTTGTTCTCTAATTCATGGACTTGCTGATCTTGATGCTGCTGTTTGCCTTTGCACTGCAATTAAAGCCAATTTATTGG	42.9074	0.259942	106.879	411.163	8.68357	7.81e-21	4.04e-18
k80:119925	k80:119925 Phosphoribulokinase, chloroplastic (PRK), Precursor (similar to)	CTGAAATTATGGCCTTATTTTCATTATTTCATGTGTTTCCAAAACCAAATGATGATCAAGTGAAAAACATCAGCCAAAAAGGTTGATGCTTGCCTTGATATGCCATGTTACAACTCTCAACACATTTCCAGCTAGATATAAATACATAATCAAGTGTATCTTCTCATTTATGGGGAATTATCTACCATAAAACTGAAACATGAAAGAAGTGGGCAAATAAAAAATTTAGGGAAGAGGGGAGAAACAACAAGGTACAACAGATGATTCTGGTGCCTAGCTGTTAATAGAGTTTGGCAAAGGTTTAGGCCTTTGCAGCTTGAACTGGAGCTGCAGCTCTGCTGGCAACGATTTGCTCGTAGAGGTCTCTGATCTTCAAACCGACAATGGTCTGGAAGAAAC…	8757.11	10085.7	6764.22	0.670674	-0.576317	7.86e-21	4.06e-18
k78:179654	k78:179654 ATP synthase gamma chain, chloroplastic, Precursor (similar to)	GCTGCTTCCCTCCACCTCTCATTCCCTCCTTCTCCCTTCACCCCACACCACCAAACATCAAGATTTCCGCCATTGTGATAAGAATCTAAAAGACCCTCAAACAAAAGACAGCTATATCTCCCATACTTCCCTCTTTCTCTTCCTCTTTGACCGGCTTCTTGCTCCTCCATATCAGCCATTTTTTTTGCATCAGAGCTAAAAAAAAAAGGGGACACTTAACAATGTCTTGCTCAAATTTGACAATGTTGGTATCCTCAAAACCATCTCTTTCTGACTCCTCTGCACTTTCTTTCCGCTCTTCTGTCAACCCTTTTCAGCTGCCTAACCATAACTCATCAGGCCCTTCAAACCCCTCAAGATCATCATCAGTCACCCCTGTTCACTGTGGTCTTCGTGATC…	3135.68	3762.77	2195.05	0.583361	-0.777538	8.05e-21	4.15e-18
k76:219938	k76:219938 14 kDa proline-rich protein DC2.15, Precursor (similar to)	ACCTACCCCTAATCTTAGAAGCCTAGCTACTAAAACTCTCTACAGTCATGGCCAACTTCTCCTCCACCATTTTCATTCTTTCCCTTCTCCTTGTTGCAACATTCACTGCTGCTTGTGGTCCATGCAGTGAACCAATCAAGCCAAAGCCATCACCAAAGAAGGCACCTCCAGCCAACCCCTTTTGCCCAAGGGACACATTGAAGCTTGGTGTTTGTGCTGATGTACTTGGGCTTGTTAATGTAGCAATTGGGAGTCAAGTGACAAGTCCTTGTTGCTCATTGCTTCAAGGTTTGGCTGATTTAGAAGTTGCAGCTTGCCTTTGCACTGCAATTAAGGCTAATGTGCTTGGAATTGTCAAATTGGATATCCCTGTTGCACTTAGTGCTTTGGTTAGTGCTT…	6016.13	7013.96	4519.38	0.64434	-0.634107	8.21e-21	4.22e-18
k78:175515	k78:175515 Leucine-rich repeat receptor-like serine/threonine/tyrosine-protein kinase SOBIR1, Precursor (similar to)	TGGTGTCTCTCCTCCCTCCGGTCTGCCGGAAAAACAAGAACCTCAATGGCCTTCACTGCTTCACAAATCCACTTCTTTTTCTTCTCCCTTTCCGCCTTTTTACTTATTTCTGTTCAAGCAAGACTTAATCTTTATCCACCAGATCATGCTGCACTTTTGCTTGTCCAAAAAGACTTGGGCATCCAAGGTCAACGCATTGCACTACTTTGCAACTCTGCAACAATATCCTGTGAAAGGCGAAAGGTAAACAGAACACAATTGTTGAGAGTCACCCGTATTGACTTCAGATCCAATGGATTGACTGGAACTTTATCTCCTGCCATTGGAAAACTTTCTGAGCTCAAAGAGCTCTCTCTTCCAAACAACCAACTCTTTGACCAAATCCCATTTCAGATTCTT…	64.3384	4.91989	153.466	31.1931	4.96315	9.12e-21	4.67e-18
k74:277434	k74:277434 Glyceraldehyde-3-phosphate dehydrogenase A, chloroplastic, Precursor (similar to)	ACCACAGCCATAGAATGAGCGAGAGGCTATCTATCTAGTTATCATCCATAATCTCATCCATTTTCTTCCCTCCATCCATTTTGTCCTACTCATCACCTTATACCTTCCATATTTCTTTAACTTTCCACACCAAATACCACATTCTTCTGCTGCATTTCTAAAAAGAACAATGGCTTCGGCTGCTCTCTCAGTAGCCAACTCTTCTCTTCAGGTCAGCAACAGAGGATTCTCTGAATTCTCAGGGCTGCGCACCTCATCAGCAATTCCATTCGGAAGGAAAACTAACGATGACTTGCTCTCTGTTGTTGCCTTTCAAACCTCTGTTATTGGAGGAGGGAACAACAAGAGGGGAGTAGTGGAGGCCAAGTTGAAAGTGGCCATCAACGGATTTGGAAGAAT…	4556.94	5366.93	3341.96	0.622694	-0.683406	9.24e-21	4.72e-18
k72:299052	k72:299052 Photosystem II protein psbY-2, chloroplastic, Precursor (probable)	CATCACATTTTTATCACTTAGACTCTTCTTCTTTCTATATTCCACATTTCTCACTTCAATAATAGCAAACAAAAACAAACCAAATTGTAACTTCAAAGCCAGAAACCCTTAACAGCAACAAAGAAATGACAGCCACCATAGGAACCATGGCCATGCTCAACGTCAAATGCTTTACCAAAGCATCTATTAACAACCCTTCGAAGCCCAAACCCATCTCTCTTCTCTCCCTTCAAAACCTCCCAAAAGGTCTCTTGACTTCCAAGACATGTGAAAGCACCTCAAACTTATCAAGTTCCCTCACTGGAACAGCAATTGCTGGTGCCATTTTCTCAACCCTGAGCTCATGCGACAGCGCGTTTGCAGCGCAACAAATCGCTGACATAGCAGAGGGAGACAACA…	11952.4	13680	9360.99	0.684284	-0.547333	9.39e-21	4.78e-18
k78:185555	k78:185555 hypothetical protein	ATCAAGTAAAAACTTCCTTGCTATATACCAGTTAACATATTTCCCAAGAAGAATATAATATCATATCTTAAGCTTGTTCTTATCTTCATCTTTTCATCATGAATAGCTACAACCAAAACCAGGCTCAAGCAACTGCGTACACTCAACAGCAGCAACCGCAGGGGGGTGCTTTAGTGGCTCCACCTCCACCGGCTGGTTATCCAACCAGAGATGTTGAAGGTGATTCCTCAGTTCCAGTTACTACTCAATCCAGAGGTGATGGCTTTTGGAAAGGCTGTTGTGCTGCCTTGTGTTGCTGCTGTGTCTTGGATGCTTGTTTCTAACGAGTGTCGCCAGCTTAATTAATTCCCTCTCTGTGGATTTACTTTTATTCGTTGTAACTTTATGTTTATATTTAAA…	104.001	20.7889	228.82	11.0068	3.46033	1.04e-20	5.3e-18
k78:190886	k78:190886 Glutamyl-tRNA reductase 1, chloroplastic (GluTR), Precursor (similar to)	AGCAGTATTGTTGTCATTGGGCTCAGTATCCACACTACACCTGTTGAAATACGTGAAAAACTGGCAATTCCTGAAGCAGAGTGGCCGAGAGCTATTGGGGAGCTCTGCAATTTGAATCATATTGAAGAAGCTGCAGTTCTTAGCACCTGTAACAGGATGGAGATCTATGTTGTGGCTCTTTCTCAACATCGTGGCGTTAAAGAAGTTACCGAGTGGATGTCAAAGACAAGTGGAGTACCTGTTACAGAGATCTGTAAGCACCGCTTTTTACTGTACAACAATGATGCTACACAGCACCTCTTTGAAGTATCAGCTGGGCTAGACTCCTTGGTCTTAGGGGAAGGTCAAATCCTTGCTCAAGTCAAGCAAGTAGTCAAGGTTGGTCAAGGAGTTACGGGC…	1406.39	1763.68	870.462	0.493549	-1.01873	1.06e-20	5.36e-18
k80:116718	k80:116718 Probable protein disulfide-isomerase A6, Precursor (similar to)	TAATGCTTTACTAATTGTTTGTCAAAGAAGCTGATAATCATAACAGAAATAATGTCTAGGTTTGACATAGCTACTGGTATAACTTTAAATGCCTAAATAGATCTGTCGTGTGCAAAGTGCAATACTTCTGAGTACAAAAATGTGCAACAGAAGATCAACCAGATAATGCATTTCTCGACCTTGGGCAAAACTCAGGTGACGCCAAGCCTGGAGGCATCACAAGCTGCAACACTAGCAAGGACTTCATGCAAACGTCGCCAAGATGTTCTTCTTGAGGGTGAATTCATCAGACTTAGCCTGGCTGATTGACTTGGCAAGCATGCGCTCTAACCGCTGAATTTCATTCTTGGCATAATCAGCTCCTTTTTCCATGGAACTCTTGGCAACCTTTAGGTAAAT…	125.416	33.2723	263.631	7.92343	2.98613	1.14e-20	5.76e-18
k78:110668	k78:110668 Chlorophyll a-b binding protein CP26, chloroplastic, Precursor (similar to)	ACAAGATTGATGGGAATGTTCTTTCCAAAGTAATTCAATGTGTTTCCATCTAGAAGTAATGCACCAGTCTTGAACCAAACAGCTTCAGGACCACAGTCAGCACCAAATTTGTTAAAGGCTTCAGGGATAACAAATCCAGCAGCACCGAGCATAGCCCATCTGGCGTGGATCAACTCATATGCCTGATATTTAGCAAAGTCTTCTGGCTTCTTGCTGAGACCAAAAGGATCATAACCGTAGTCTCCGGGAACTTCTCCGTTCAAGTACTCCGGGATTTCTGATCTGTCCAAGAGACCGTCGGGTAGGAAAATTCTTCTGTCAGGTCCGTACCACTTGGCGAGCTCCTC	5364.11	6408.86	3796.99	0.59246	-0.755211	1.2e-20	6.02e-18
k58:144775	k58:144775 DEAD-box ATP-dependent RNA helicase 35B (probable)	AGCAGCCGTGGCAACAGTTGCAGCAGTAGCTCCTAAAATAACCATTCCACCATCTTTTGTAATTGCTGTGCTCTTGGACGTAATTTCACCTTTTTCGACATCGCGGTTCGCTCGTAAAGGCGGAGGAGGGGGAGCAAAACCAGTCACATTCCGAGTCACAGGTTGGCTCTTTTTCTTTCGCCTACCATTGCAAAGACAACACAAAATCAAAACTAGAGCTGCTACTGAGCCAC	40.0063	0	100.016	Inf	Inf	1.35e-20	6.76e-18
k80:120946	k80:120946 Oligopeptide transporter 3 (AtOPT3) (similar to)	AGAAGGAACAAAAAACAAGAGGCTTGACAAGGATGCAGTTTTTCCTTGTATTTATGTCTGCAAGCTTCGCATATTATGCTTTCCCAGGCTATCTATTTCCGATTTTGACCTTCTTCTCATGGGTTTGTTGGGCGTGGCCACGTAGTATCACGGCTCAGCAAATTGGCTCTGGATACCATGGCCTTGGCGTGGGTGCTTTTACTCTCGATTGGGCTGGTATATCAGCATATCATGGCAGTCCGTTAGTGACACCATGGACCTCGATTCTTAATGTTGGCATTGGATTTATCATGTTCATATACATCATCATTCCTCTATGTTACTGGAAGTACAACACTTTTGATGCCCGGAAGTTCCCTATCTTTTCAAATCAGCTGTTCACATCTAGCGGCCACAAAT…	290.49	136.185	521.948	3.83263	1.93833	1.52e-20	7.61e-18
k74:251563	k74:251563 SNAP25 homologous protein SNAP33 (AtSNAP33) (similar to)	CAGATAGTTCCTTAATCTGTAGCAGGTCCCACCCCCGTGCGGTTGCTTCATATCCATAAAAAATGCATGGTTTTAAGAAGTCTCCTTTACATTGGAATGCTAGAAAAAACTCTGCAGATCCTGCATTACATGGTAAATCTGGCTCAAATCCCTTTGATTCTGATGATGAATCTGACAAGAAGCAAACAGTCAAACCAAGGAGAACATCATCAGAGCCTTCTGTAGCGACCCCAAATTTGAGTGCAAACCCTTTTGATGATGAAGAAATTAAAGAGACTCCTTCACGTCCTTACTCAACTTCGACAGCAAGAAATAAATACAAGAATGATTTCCGGGAGTCTGGAGGATTTGAAAACCAAACTGTAGAGGAATTGGAAGACTATGCTGTATACAAGGCTG…	107.908	23.155	235.037	10.1506	3.34349	1.56e-20	7.78e-18
k76:199830	k76:199830 Auxin-binding protein ABP20, Precursor (similar to)	AAAAAAACTTTGTTGTCCGAAGAAGAAATAAATCCAGCACAAATTTCTCCTGATCCAACATAAAGTACTTCTGATGCTCCAGGGTGTGTGTGCATTGGGATAACACCACCTATAGCTAAATCAAGCCTAGCCATTGAAATTCCAAGACCGTTAAGTCCTGGAAATTGAGGAGCAAAAGCAGGAGTGACCGCAGCTTTAATGAGAGGGTTAAGTTTAACTGGAGTGGCTAAGCCAGAAAATACAAAGTCATTCGCAGTTACTGCGGATGGTTTTTTGCATGCATAGCCGCCTGGTCCGTCGGGAACTGATAAGTCCCCGACGCAGAAATCGAGGACGGCGGCTTCAGAGGAGAGGAAGAGAAGGGAGAAGATGAAGAAAGATTGGAAAAACATCTTGTGA…	3772.41	4471.03	2724.48	0.609364	-0.714624	1.72e-20	8.55e-18
k80:69625	k80:69625 Chlorophyll a-b binding protein 13, chloroplastic, Precursor (similar to)	CATTGTTAGCAACAGGGTTGTCAAGGTGGTCCAATAGGTTCTCAAGAGGGCCTTTGCCGGTAACAATAGCTTGAACAAAGAATCCGAACATGGAGAACATTGCCAACCTTCCGTTCTTGATCTCCTTTACCTTAAGCTCAGCAAAGGTTGTGGGGTCATCGGCTAGGCCAAGTGGGTCAAAATATTGACCACCAGGGTATAAGTTATTGCCTTCTCCAACTCCAGGAAGTCCATTAATTCTAAAACCTTCAACAAGTCCCATGAGCACAACTTGGAAACCTAGCACAGCTAGAATACTCTGAGCA	4789.63	5636.08	3519.97	0.624541	-0.679131	1.85e-20	9.17e-18
k66:375502	k66:375502 Fructose-bisphosphate aldolase, chloroplastic (ALDP), Precursor (similar to)	TACCAACAGGGTGCACGTTTCGCCAAATGGCGTACTGTGGTGAGCATTCCCAACGGACCATCTGCATTAGCTGTGAAGGAAGCAGCATGGGGCTTGGCTCGCTACGCTGCCATTTCTCAGGACAGTGGTTTGGTTCCAATTGTGGAGCCAGAGATTTTGTTAGACGGTGAACATGGTATTGACAGGACTTTTGAGGTAGCACAGAAGGTTTGGGCTGAGGTCTTCTTCTATTTGGCTGAGAACAATGTCATGTTCGAGGGTATCCTCCTGAAGCCGAGCATGGTCACCCCTGGTGCTGAATGCAAAGACAGGGCCACTCCTCAGCAAGTCGCGGACTATACTCTCAGTCTCCTTAAAAGGAGGATCCCCCCAGCTGTCCCTGGAATCATGTTTTTGTCT…	7630.81	8848.38	5804.46	0.655991	-0.608252	1.88e-20	9.29e-18
k78:186978	k78:186978 Hydroxycinnamoyl-Coenzyme A shikimate/quinate hydroxycinnamoyltransferase (similar to)	AACATATGTGATCGCAAAGGAAATATGGAGTTGTAAGCTTAGACATAGGCAAATACATAAAATGATCAATTCATTACAAAGAAATGTAAAACAAAACTGACCCCAAAAAACATTAGAAAACAAGTTACAAAATGCCTTAATCCAAAACCACACCTCACACCTAAGATAATTCTTGATTTTTTTTCAACCTCTCAAAATTCATACAAATACTTCTCAAATAATGGCATATGATCAGCATCTAAACAAACAGCCAAACGTAAGTTTCTATCTTTACTATTTGGACTTGGTAGTATATAAACTGTCCCTTCATATAAAATGCAAGCTGGTCCCATATGAATTGGTCTTCCCCATCCAAAATCTGAATCATGAACAGGCAATCTAGTCCAACTATTAATATTA…	542.792	317.055	881.398	2.77995	1.47506	1.94e-20	9.56e-18
k76:216835	k76:216835 Photosystem I reaction center subunit VI, chloroplastic (PSI-H), Precursor (similar to)	CGTATTCAGTCATATCATTCAGTAAACCACATAATTAATTAGATACAGCTTTCCTAGTTTGGACAGAAAACTATGGCGTCTTTGGCAACTCTTACTGCAGTTCAGCCCACCACCACAATCAAAGGACTAGCTGGAAGCTCCATTGCTGGAACAAAGCTTCATGTTAAATCATCTCGTCTCAATTTGAAGCTCTCTAAATCCAGGGCTGGTGCTGTGGTAGCAAAATATGGTGACAAGAGTGTATATTTTGACTTGGAGGATTTGGGCAACACCACTGGCCAGTGGGACTTGTATGGATCAGATGCGCCTTCACCCTACAACTCCCTTCAGAGCAAGTTCTTTGAGACATTTGCTGCTCCTTTCACAAAGAGAGGTCTGTTGCTCAAGTTCTTGATTTTG…	5052.4	5911.26	3764.12	0.636772	-0.651152	2.03e-20	9.98e-18
k80:32143u	k80:32143u S-adenosylmethionine decarboxylase beta chain, Precursor (similar to)	CAAGAAAAAATCAAATTTTAAAGTTGGTGGACTGAGAACAATCAAATGCTGTATTAATCCAAAATACAAGCAATGGGGCTTCTAGTAGAGAACCAAAGAGCCAAAGAGCCAAACTTAGCACAATTTTCATGACCGATTCAAAAAAAAAACAGAAAACCAGGACATGAAGTCCATTATTTTGGAGAAACAAGGAGCAACACCACAACTAGACACCAGAAACATCCAGAAACAACACCGGTAATTGAACTAAACGACCCTCAACACCACTCCTTTTCTTCTTTCTCTTCCTCTTTCCAGCAGTCCTGCAGAACAGATTTTGGAGACCCACAGAAGGAACTCCTAGCAAACTTCTGGTAGATAATAGAATCACCCTTACCAAGTTCTTCTGGGCTCCACTCA…	10072.6	11506.3	7922.02	0.688494	-0.538485	2.08e-20	1.02e-17
k74:263384	k74:263384 Low-temperature-induced cysteine proteinase, Precursor (similar to)	GGTGCTAAAAGAAATTTGCAGAAAAAGTTTAGAACACTCATGTCTTGAAAGGTGTGGAAATTATAGTCTTTTAGTGATAAGTACAAGCACCACGTCGAATAATACACTGCATTGGTGAAAGTAGCACATTAATCATCCTGATGAAGGAATAATAAGGATTATTTACATAAATCAGAAATAGCAGAATAATAATCTCTTCTTCAATCTTGTTTCAGTGCATTTCAAGCACTAAAGAAGCACTATACAGAAATCATCATCAGCCATCTTTGTTTGGATCACCTATTGGAAATGAGGTTTTGCAAATTCAGTGTACCAAATGAGAGACATCAAGCCGTAGCATGAACTTCTACATTCTCAATTGGCTCAAATTTGCTCTCTCATCCCACAGAGACATTTTCA…	122.477	29.9184	261.316	8.73429	3.12669	2.18e-20	1.07e-17
k76:225562	k76:225562 Uncharacterized protein At1g09340, chloroplastic, Precursor (similar to)	CCCCAGTAAAATATTGAAGGCAAAATGGGAATACTTTCTTATTCATTTCATATCAGTGAAGTTAATATACAAGGAAATTCTCAGATAGTTTCAAGTGAATTTGGCCACTAAAAACTTGTGAACTTCTTGGAGGAAAAGCAGTCCTAGTTCAAAACTAGACTCTTTCCAAGAATGAGATCATCTGTAGAGAAATCAGCTTCTTTCCTGTAAGTTCCTCTACCAAAATCTAGGTTGTAAGAGTCTGTCAAACCTTCCACCAATTCGAATTCCGGCTTCCAACCTAGCACAGCCTTTGCCTTTTCGACCGATGCAAAGAAATGCTGGTCACGGAATGGGAAAGCTTTCTTCTTGCCAAAGTCAAACTCCTTAGGGTTGTAGTGAACAATCTCGGGTTCAGGG…	7119.32	8232.43	5449.64	0.661972	-0.595158	2.37e-20	1.16e-17
k78:192738	k78:192738 FACT complex subunit SPT16 (probable)	TAATTCGCAACAAGAAGATATTTTTTGATGATGTTGAGGATCGTTGTTGTCCGTTTGTTGTTGGTTATATAGAAGGTGAGTATCCAAAATCTAAGCTTTTTTTGAGTTGTATTAATGATTTAGAACCTAAAAAGTATAAAGCTGTAGCCGTGAATTCTGGTATTGATAGTTTGATTAATACTGCTGAAAAACCAAACTTTGATTTTAGAGTTTTTAATGAGAAAGAGGTGTGTAAATCAGTTGAATTTACTCCTCCTATGCCTAGTTTTAGTCATCTTGTGAATGCTGGCAAGGAAAAAAGAAGTTTGAAAACAAAAAGGGATTTGAGGGATAAGCGTGAGAGTAATTTATGGAGTGAAAATGATGACCAAGTGTTTTTGAAGTTCTTGGAAGATGGGA…	91.6934	14.2455	207.865	14.5916	3.86707	2.88e-20	1.4e-17
k72:288379	k72:288379 Probable serine/threonine-protein kinase At1g18390, Precursor (similar to)	GATGAAATCGAATAAGAATTGTCAAATTAAACAAGCTGCATTGAAATATTTACATCTCCTTCACGCCGAAAACCAAGTTAATCAAAGCTTATAAAATTCAGGTCTGGCAACCAACATAGCAGGTGCTCAAGTGCCACCCTAGAGAACAGCAGAAAACATGCAATGTGAGCAAAAACTAGGTACTGGCATTGGGTGTCATTGGAGTGCTACTCCATTTTGTAGAAACCGAATCAGGTGACACTAATAACGTGATACTATTACAACCCAGTATCATCATCAGGACATTCCTTATCTGTTTTCCCTGTTGTTTTATTAATTCTCTGAATTCTCATCAGCGCCTCCACGACTTCCTGCATAAATGGTCTCAATTCCCTATCACTCTGTAGACACTGAAATGCC…	49.2385	1.29971	121.147	93.2106	6.54242	3.42e-20	1.66e-17
k80:114085	k80:114085 Probable fructose-bisphosphate aldolase 1, chloroplastic, Precursor (similar to)	AACTAATCTCAATCAGCAATAAAGTTTATTAAACTGGTTAATTAAAAAAGTACAGGTAATCAAAAACAAAAATACTCTTCTCTATGACTTTACTATTAATTTTATAACTCATATGAGAGAATTCATCATTTCTCTGCTTCACTATAACCATTCAGCTCCATCATCCTTTTTTCTTCTCTTCTTAAAAACTTGAGTGCAGTAACTTAGTAAACATAGCCTTTTACAAACATTCCTTGTTTAGCTTCATCTGATTCACCCTCACCGGTGTATTTTCCGAGCTGAGCAAGAGAGTTGGCTTTGGCCCTGGTAAGTAATGCATCCTGAGCAGCCTTAACGTTCTCGGGTTGTCCTCCCCATGTCTTCAAGCAAGTGTTCTGAAGAGCCCTCGCGTATGAGAAG…	12398.5	14154.7	9764.07	0.68981	-0.535729	3.77e-20	1.83e-17
k80:48535	k80:48535 Ribulose bisphosphate carboxylase small chain 8B, chloroplastic (RuBisCO small subunit 8B), Precursor (similar to)	CACCTGAGTGGCATCAGTGCACCCGAACATGGGCAACTTCCACATGGTCCAGTATCTGCCATCGTAGTATCCTGGTGAGCTGTGATGTTCACGGTAGACAAATCCACGCTCAGTCTCGAATTCCAAGCAAGGAACCCATCCATTTTTCAAAAGATACTCAACTTCACTAAGCAATTGCTCCTGGCTCAAATCAGGAAGGTATGAGAGTGTCTCGTACTTCTTCATGTTAATTG	8334.69	9619.74	6407.11	0.666038	-0.586324	3.98e-20	1.92e-17
k58:477686	k58:477686 Glyceraldehyde-3-phosphate dehydrogenase B, chloroplastic, Precursor (similar to)	ATGTGCTTCCCAGCACCTGGACCATCAACGAACACACCGGTTCCCTCAATAACAATGTCAATACCGAGTTCAGCCCAAGGAAGCTTAAGAGGGTCCCTGCTAGAGACAACCTTGATGTGCTTTCCATCAACGCTAATTGTTTCATTATCCACTATTTTCACATCAGCTTTGAATGTTCCGAGCATGGAATCGTACTTAAGCAAGTGAGATGCATTCTTGACACCACCACTGTCATTGACGACGATGACATCCAGTGGTGAATCTTTGCGGCCATGCCAACAACGGAGGAAATTCCTGCCAATGCGTCCAAAACCATTGATAGCAACCTTCAATTTTGCAACAGTTTCTCCCTTCACAGGAGCTGATCCTGTGGTCTTGGGAGTGAGTTGAGCAGACACA…	4451.07	5242.45	3264	0.62261	-0.683599	4.46e-20	2.15e-17
k60:442228	k60:442228 Ureide permease 1 (AtUPS1) (similar to)	GGAAAATTCAGATTCCATTATCCCAAATAAGAAAGAGCTTTTGAAATACATAAGCCAATTAACATGCTAACTCTATGTCGAATCAAACACCATCATATAAACAAGAGGAGTAAAAAAAATCAATCCTCCTCATTCGTTCGACTAAATTATTCCCCTAATTTCAAGGGTGCAACAAGAAAAAGGTAAACATGATATGTACAGAAAACATTATATTGGTTTTCTTACTATCATACACATGGCTACTTCCGATGCCCTGACGACGCCATGAGAATTGCAACAGCTACTGTAAACATAAACAACATGCCCGCGAGGAGTGTATATGTTTTTCTTGATGATCTTCTGTATTCTCCAAATAAAATCACACCCCAAAATGTGCTCACAAGAGGCAGTGCCTGAACA…	38.6372	0	96.593	Inf	Inf	4.99e-20	2.4e-17
k80:114732	k80:114732 Zeaxanthin epoxidase, chloroplastic, Precursor (similar to)	GCCTAATTAATAATTTTTTATAAATAATCTTCATCTCTTCCTTCACCAAATTACTATACATTGCTAGAGAAGACTACACTCTTTCTTGAACTTGGGTTCAAGTAAAAGATGTATTCAACTGTGTTTTACACTTCAGTTCATCCATCCACTTCAGCTTTTTCAAGAAAGCAGCTGCCTTTTGTGATCTCTAAGGATTTCCCGACAGAGTTGTATCATTCTTTACCATGCAGTAGAAGGTTAGAAAATGGGCAAATCAAGAAAGTCAAAGGTGTAGTAAAAGCAACACTAGCTGAAGCTCCAGCTGCTACTCCTACAACTGATTTAAAAAAGGTACCACAGAAGAAGTTGAAAGTACTTGTAGCAGGTGGTGGGATTGGAGGATTAGTGTTTGCATTGGCT…	1576.18	1946.31	1020.99	0.524577	-0.930772	5.18e-20	2.49e-17
k72:309840	k72:309840 Polyol transporter 5 (AtPLT5) (similar to)	TTCATTAATGGAGGTATATTGCTGGGATATGTATCAAACTTCGCGTTTTCAAGACTTCCAACTCACTTGAGTTGGCGATTCATGCTTGGAATTGGAGCAGTCCCATCAGTATTCTTAGCCGTAAGTGTACTCGCCATGCCTGAGTCACCGCGTTGGCTCGTAATGCAGGGTCGACTCGGCGATGCAAGGGGAGTTCTGAACAAAACCTCCGATTCCTCAGAAGAAGCTCAGTTAAGACTCGCCGATATTAAAAAAGCCGCCGGCATACCGGAAAATTGCAACGACGACATTGTTGAAGTACCCAAACGCCTCAAAGGAGATAACGTATGGCGCGAGTTGATCTTCTCACCAACGCCGGCCGTCCGTCACATACTACTCACCGGCGTTGGAATTCATTTC…	236.239	98.4295	442.953	4.5002	2.16999	5.43e-20	2.6e-17
k80:56815	k80:56815 Chlorophyll a-b binding protein CP24 10A, chloroplastic (CAB-10A), Precursor (similar to)	ATCATTTGAATGGAATTTTTACTACCATGTCTCTGCCTCTGTATTGTTACAGTTGTTATACTGTAATACTTGGGCCAGAGCAATCTTAAATGTGTACATAAATTATGTAAGATAATAAACTGTCTCAAGGGAAGAATTTAAACTTTCTCAAGGAGAAAAGCTTGGAGGGACAAATCCAAGCTTTAGTTTCTTCTTTCTACATCCAGTGACTCTTTACAATGAAATGTTAAATAATACGAAATCCCTTTACAAACCAAGGGCTCCAAGGGGTGTCTTCCCTTGCCCGGCCTCAAAGTAGAAAATTAGCATGGCTAACATAGCAAGTCTAGCATGCTTGATCTCAGCAACCTTTAGTCTCTCAAGCTTCTCTGTGTCAGGGATGTAAACACCGTCCTGAAG…	3164.05	3765.65	2261.65	0.600599	-0.735525	5.95e-20	2.84e-17
k80:77850	k80:77850 Peptidyl-prolyl cis-trans isomerase (PPIase) (similar to)	CAGGGTTCATGTGTCAAGGAGGTGATTTCACCGCCGGAAACGGTACCGGAGGTGAATCAATCTACGGCGCCAAATTCGCTGACGAGAACTTCAAAAGGAAGCACACCGGTCCTGGAATCCTCTCCATGGCTAATGCTGGACCTGGAACCAACGGTTCTCAGTTCTTCATCTGCACCGCTAAGACTGAGTGGCTCGATGGCAAGCATGTTGTGTTCGGTCAAGTTGTTGAAGGCTATGATGTGATTAAGAAGGCTGAGGCTGTTGGATCTGGATCTGGTAGGTGCTCCAAGCCTGTTGTGATTGCTGACTGTGGTCAACTCTGCTAAATCTGAGGACGTTGATGATGATCTAGTTTATCTATATTTAAGTCGCCGTTTTGGCTTTGTTTTTAATTTAAAT…	1526.69	1139.14	2108.01	1.85053	0.887936	6.66e-20	3.17e-17
k74:279077	k74:279077 Epsin-2 (probable)	CAAACTCATTAATTCTTCTTCCCCTACATTGTTGTTATCACCTCTAACAAGGAACAAGAACACTAACTTGGTATTAAGCTCTTTCAAGAAAGTTGCAATTATTCCATGAACATGAAATAGTAGTACAGTTGCATTTCTGCATTGCTGCACCCTGTAGGTTACAAAATGAAGCTCAAAACATCTACTAGTAGTGGTATAAGGGAACAGCCAACGGCGTGTTCTTAGCTCTCTATAGCAGTCACACACTCACACGACTGCTCCTGATAGATAGATGAACGCGTAAAACAACTATTCAGCATATGCACTAGAGCGATTAAAACAAGAGCATCCCTATTGACATATTTGAAGGACTTGATCTCCAGAAGAAAGTAGGGAGGCTGATGTTAATCGGTCGGTTTC…	316.734	157.11	556.17	3.53999	1.82375	7.74e-20	3.67e-17
k80:115471	k80:115471 Endoplasmin homolog (GRP-94 homolog), Precursor (similar to)	CTACTCTCTCCCGAAGCTCCTTAATAATTGGGTGCCTAGGGTTGATCTCAAGCACCCTTTTACCCCGCATATACGCCTGCTTGCTTGCATCTGACAGAGTTTGTGACTGCATGATTCTTTCCATATTGGCACTCCAACCATATTTCGATGTCACAACTACACAAGGGGTGTCGGCCAAACGGTTGCTAATCTTGACATCATCTACATTGTCACTAGCAAGAGCACCCTTCCACCATTTGGTTAGCTCCTTAAATGACTCCTTGAGCTCTTTGGCTTTCGAATCCTTGCCCAGTTTCAGGCCCTCTTTGGACACATTTTGGAACTTATGGTCTTCATAGTCCATAAGGTACTGCATCAGGTATTCATCTACGGGGTCCGTGAAGAAAATCACCTCATAAT…	197.96	76.6861	379.87	4.95356	2.30847	8.73e-20	4.13e-17
k72:301703	k72:301703 Palmitoyl-monogalactosyldiacylglycerol delta-7 desaturase, chloroplastic, Precursor (similar to)	AATGGAACTATGGCAAAAGTGCTAGCAAATTGAGCAAATGTGGTGTTCATTCCAAGAAGTTACAAAATGAGGAGCAGTAGAAAGAAGCTTCACCCATGCGCTCAGTGTATACTCACCTTAGTTACATTAGTAGGCAACAACAAGTCACTGAAAAATCTCAATTTCCTGTGATAGACATCGACGAAGTTGAACCTCAAACAATATTGTATTTTGTCCTAACTGTCAGCTAAAGCCAGCCTCTCTTTATGAGTGTCAGTTGGCAACTTGACATCAGTGGCCAATCCAATAGCTTGAAGAAACCTTACTACATACCAAGTCATGTCAAGTTGCCACCATTCTAATCCATGCCTAGCCGAATACTCAAACGCATGGTGGTTGTTGTGCCAACCCTCTCCAAAT…	3717.31	4371.14	2736.57	0.626055	-0.675638	8.8e-20	4.15e-17
k74:259702	k74:259702 hypothetical protein	CGGCAATCCCACTTCATTCCAGAATACAATTACGAAGCGTAATATTACAAATACATATGAGTTTCAGATGTGCTTACTTTCATGATAGAAGCAGCAATTCATGTCCATTTACCAGAGAAACCCATACAACGAAAAAATACAAAGGTGGGATGGATATTTACCTCTATACAGATCCTAAGTAAACCCAAAACCAGATAGACAGGAGAGTTCCCAATCATTGAGTTGATCCAGAAACAATGAAAACTTGAACTTTATAAACACCATCATGCATCTTCCCTGTCAAGAAACAGCACGTCATTGATTGCCTTCTGAACATCAAATCGGGTGATTTTGCTGGCACTTCCAACAGAATGATCGAATTGTTATGAAGAAAGATGGATGTGAGGACTGCCAGCTCAT…	5142.19	5991.85	3867.71	0.645495	-0.631522	9.56e-20	4.5e-17
k68:327998	k68:327998 Putative esterase ytxM (probable)	AACAAGAATCACAAATATTGTTTTTCACAAAGATGGCAGAGTCTCATGCTAGCTCAGGTATTACTGGGAAAGTACTTGGAATTCTCTTCATTGGGTTCTTAGCATTGGCTTATCAGGCAATTCGGCCACCTCCTCCGAAAATTTGTGGTTCGCAAAATGGTCCTCCAATTACTGCACCAAGAATAAAACTTTCTGACGGAAGGAATTTGGCTTATAAAGAGCAAGGAGTTCCAAAAGAACAAGCAAAATACAAGATAGTGTTTATCCATGGTTTTGATTGTTGCAAACATGATGTTCTTCACAGCACCCTTTCTCCTGATGTTATTGAGAGTTTGGGAATATATATTGTGTCATTTGATAGACCTGGTTATGGTGAAAGCGATCCGCATCCACAACGAA…	109.071	25.0361	235.123	9.39133	3.23133	1.05e-19	4.93e-17
k58:63966	k58:63966 C2 domain-containing protein At1g63220 (probable)	CAGATGTTTTTATTTTACCGTCCATTCTGCTAGTGACATCCGAGATGTTCGAGAATTCGGTCGAATGAAAGTTTATGCAAAGGTTTCAATGGCAGGAACGACCAAGTGCACAGAGGTTGATGTTGTGAACGAGACGAATCCTGAATGGAATACCACATTTTGCTTCGTTATCCCTGAGAAAGACATCATACAAGGCAGTATTTCTGCTAAGATTGAGCTGTTTTGTAAAAGGACGTTGTCACATGATAAGTATGTTGGGGAGCTACTCCTTTCTCTAGCTCCTCGTTATAAAGGAGAATGTACTTTTCCAGTGAGTAGAAATGATTCAGATAAGAGCAAAAATTTTGGAACTTTGACGTTTTCACATGTTTTAGGAGATAAACTCATAGTTGCCAACTC…	38.1297	0	95.3243	Inf	Inf	1.07e-19	5e-17
k62:442481	k62:442481 Putative golgin subfamily A member 6C (probable)	TTCAAAACATTTTTATACACTGTTTTTCAAGATTAATGGAAAATTAGCCTAGCTCATTATCACCTGATCTTTCAGTTCTAGGATGCCCATATCTCCTGTATAACCCAAACCAAACAAACCGCAGGAAATAAAAGGCAACAAAAAAGGAAAAAGATTTAAATGTTTTCCAAATTCAACTACATGCCACCAGAAACCTAAAAAGAAAATCAACTAATACTGATGCTAAATTTTTTTTTAAACTTACTATGTTTAATTCTCTTCCGCGGACCTTGGCGAAGCGTAAAGATAACTCGGCAACGGACTTGCCCTCGGCGATTTCATCGGCACCTCCGGCAAACGATTCCCGTTGCTATCATAATAAATCACGCCGGAGAAATCCAACGGCTGACATTTATCCCC…	55.363	2.85936	134.118	46.905	5.55167	1.09e-19	5.09e-17
k76:234477	k76:234477 Hydroxycinnamoyl-Coenzyme A shikimate/quinate hydroxycinnamoyltransferase (similar to)	TCTTTCTTTCTTCTCTCTTTAGCTCTTTCTTCCCCTTTTTCCCCACATTTTACACCTCAAGAAAATCTCAATACCATAAATAAATTATATTTATTTACATCCTTTTCTCTCCTTAACCTAAATCTTTTATCTTTTTCTGTTTTTCAGAAAAAAAAGAAATGGGAAGTGAAAAAATCATGAAGATTAACATCAAAGAATCAACACTAGTAAAACCATCAAAAACAACACCAACAAAAAGACTTTGGAGTTCTAACTTAGATTTAATAGTGGGAAGAATTCATCTTTTAACAGTATATTTCTATAAACCAAATGGATCTTCAAATTTCTTTGATTCAAAAATAATGAAAGAAGCATTAAGTAATGTTCTTGTTTCATTTTATCCAATGGCTGGAAGATTAG…	461.879	265.767	756.047	2.84477	1.50831	1.1e-19	5.1e-17
k80:60072	k80:60072 Chlorophyll a-b binding protein 7, chloroplastic (LHCP), Precursor (similar to)	TAACTTGGCAAGCCCAGATGGCCAAGATGCTTTGTGCATGGACCAAGCTTGGGTTGCCCAAGTAGTCAAGTCCACCCTCGCTAAAGATTTGGGATCCAGCCTTGAACCAGACAGCTTCGCCAAACTTGACACCGTTACGAGCCAAGAGCTCAGGGAAGACACATCCAAGAGCACCAAGCATAGCCCACCTGCAGTGGATCACTTCGAGTTCACGGTTCTTGGCAAAGGTTTCTGGATCTGCTGAAAGTCCAGCAGTATCCCA	3510.85	4180.34	2506.62	0.59962	-0.737879	1.16e-19	5.4e-17
k80:113710	k80:113710 Calnexin homolog, Precursor (similar to)	ACAACACCAACTGTGAGATTAGGCTGTGTCTCGGCCTTCTCAAGAAGATCCAGTACTTTGGACTTGTGTTCACCCAACAGCGGGATGTCAGCCACCTTGTAGAGAAGATCAAATACCACTTTCTGGAATCCTTTGAGCCCACCAGAGTATGCTACTTCCTCTGCCTTCTGTTTCTCTTTCTCTGCATCAAACTTGGACTTCCACGCAGTATTCCTGTATGATTCTGCAACTTTCTCATCACTGGCTATCAAGATATTGTCAAACAATATACCATCTTGCATTGTCCAAATTTCAATGCCAATTGCTGCAACAGGCTCAAAATTCGGCCTGTCGAGTTCGAAATAGTTAGGATTTGGAATATCCCTTGGCTTCCAAATACCCTTGTAATTGGGATTGTCA…	541.643	313.977	883.143	2.81277	1.49199	1.24e-19	5.75e-17
k68:341576	k68:341576 Mitogen-activated protein kinase 3 (AtMPK3) (similar to)	AAACTGAGATTATACATATCTTCACTACACATTCATAAGAGTTCATGCACGAATAATTAATACAGAGAAAAATACACCTCAATTTATAGGAAAATGACTATAAACTCTTGATAGCCTTTTTACGTGCTACTAAAAGTTACCTCTCAATACAATCCTACTGTACATAATACAACATGATACAGTGAACAAAAAGAATACAAACTACAATAAGCTGAATACAACACACAAGATACAAATCATAAGAATGAGCGGAAAATATAAATGGTTGTGCTGGCGGTAGGTAGCAATATCCAATGAAATAATCGAGGTGCCCACAAGCTAGCTCACACAACACTGTAATAAAAAATAAAAATAAAAAGATATATAGATGGCTGTACGTTGAAGGCTGCCTTACATTAC…	205.874	82.3614	391.144	4.74911	2.24766	1.27e-19	5.87e-17
k58:486633	k58:486633 ABC transporter A family member 2 (ABC transporter ABCA.2) (similar to)	AATATTATACAACATAGAACAAGATCAGAAAACAGGTCACTGTTCTCAATCTTTAGACTTTCGGCTCGGCAATAACTAAACTGACAGTTGATATCTGAAGATTAGTTGGCACTGGAATCTCATCTGAATGGCCAGAAATGCAAAGATTTCCATGATCATCTTGCTCCCAATAGACCTCGACCATAAGGCCTCGAGTGTTCTCTGCTGAAATCGTGCCAGGGATCTCCATATACTTTGATCCTAGAGGTACTTGGAGAGTAGTTCCTGATGGTAAAATCAGTGGTATGATAGTTTCCTCAGATGCAGCCACTTCTAGCTCTGCCTTCTTTGCAATGTTCAAGAACACTTCTTCTAGCGTTGTAAGACCTATTTGGATATTTAATATACCAAACTCCATTT…	44.6382	1.10665	109.935	99.3411	6.63432	1.4e-19	6.47e-17
k58:503272	k58:503272 Glucan endo-1,3-beta-glucosidase 7 ((1->3)-beta-glucanase 7), Precursor (similar to)	ATGCTACTTGTTCGTGATACGATTCGTGGCAACAATCAAAGTGTTCGCGACGGTTACATCAAATTCAAATTCAAGATCAAGCTCAAAGGTCCTTGAACTTATACTAGAAAAGTAGAATCAGAGGAATCATAGAGATTACAATACTCAAATATTTGAAATAAAATACGACGATTGTTGCGATATTTTCGGTTTTGATCTTATTTTCTTGATGAAATTTATTGTATGCAATAGTATTAGAGGAACTATACATTCTAAATTTATATAGTTGAAGATCATTTTAGCAAAAAGGAAAAAGGGAGGGGATTATTTATCGATCAATTTATAGGTCCATAAACTAGTCCATCGTAATCAAATATGTTTAAATACTATAGTAGATTCTCTGCGTCATAAGCTGCCACC…	259.406	118.815	470.291	3.95817	1.98483	1.46e-19	6.71e-17
k58:456718	k58:456718 Serine carboxypeptidase-like 33, Precursor (similar to)	GACAGTGACATCCCAAGAAATTTGCTGTTATTATCTCTGAAGTCTTGATTCTTGTTACAGTATAACCAAGAAAGAAGTATAATGCTATAGTGAAGGTCAACATGTCTCAGCCCTTAAGTAGTAGCAAACATCAGGTAACTTTGTGCAGTAAAACGACGACAGAAAGATTTTTATCAGAGATTTTACTGTGGATACAATCGATTATCTATGAGCAGGGAGTTCTTCACCAGTTAAGAAAGAATGGATGAGGGCTCGAGCTTCACTTGGCTTGTATAAAGGTACTAGATGACCAGCTCCTCTTACTGTCACGAACGTTAGCCCTTCGTACTCCACTATCCGTCCTGCCACCTGATGATTGTGGAACCACGAATGCCATTCGGACTTCAGAGTCAGATTAAG…	159.389	53.2098	318.658	5.98872	2.58225	1.66e-19	7.62e-17
k80:119615	k80:119615 Probable fructose-bisphosphate aldolase 1, chloroplastic, Precursor (similar to)	TGCCACCCCACCAATGCTCCTTCTCTCACTGTCCGCGCTGCTTCTCCATATGCTGATGAGCTTGTTAAGACCGCTAAAACCGTTGCATCACCAGGACGCGGAATCTTGGCTATGGATGAATCCAATGCTACCTGTGGAAAGCGTTTGGCTTCCATAGGTTTGGAAAACACTGAGGCTAACCGCCAAGCATACCGTACCCTGCTTGTGACAGCTCCAGGACTTGGACAGTACATCTCTGGTGCTATTCTTTTCGAGGAGACTCTCTACCAATCTACCGTTGATGGCCGCAAAATAGTTGATGTTCTTGTTGAACAAAACATTGTTCCTGGTATCAAAGTTGACAAGGGTTTGGTTCCCCTTGCTGGTTCAAATGATGAGTCATGGTGTCAAGGTCTTGAT…	11084.3	12643.1	8746.09	0.691771	-0.531634	1.71e-19	7.81e-17
k78:189627	k78:189627 Annexin D1 (similar to)	GGGGTTTTCAAGCATTCTATTGCTGCGCTGAGTATTTTCAGGTACTCATCATCAGAATCAGTTTCCAGATCCTTGTTGATTTCATTGCCATGCTGGTCAAGGTAGTGGTTGAATGTTGCATTCAGCTGTGCTTTACTCCTAGTAGAAATAATTCGGATGAGCTCCTCATCATTGTAAGCCTTGTCAGAGATTTTCTCGTGTAGTATATTTGCCTCCTTTCTTGCCAATGTCATGTTCACCTCTTCTCCTTCGTATCTGAATGCAGTTACAAGAGGAACCAAAAGCTTACGGAAATCCCCAGTTGTGTGATAAGCAACATCTTCTTCAAGTGATTTCTTGTATCGAGCATGGTAGGCCTGCCTCGCCTTAACGAGATCATCAGAAGACCTTGTACAAGCA…	146.364	47.6868	294.379	6.17319	2.62602	2.15e-19	9.83e-17
k62:435263	k62:435263 Superoxide dismutase [Cu-Zn], chloroplastic, Precursor (similar to)	GGACAACCCAAAGATAAAATCTCATAGTCTTGTTACTCTCCTCCGCTCACGAACATTATCATCTTTCTCATCTCAATCTTAGCCACCTGTGTGGAATCCATGGCCGCCCACACAATCTTCACTACCACCACCAGCACTACCAATTCTTTGTTATTCCCAGTCGCTGCCCCTAACACCAACCCCTCCCCTTCACTTCACTCTTCTTTCCACGGTGTTTCCCTCAATCTCAAGTCAAAGACTCCTCAATCTTTAACACTTTCTGCTGCCACTGCTCCTAAACGTCTCACTGTTTTTGCTGCTACTAAGAAAGCTGTTGCTGTCCTTAAGGGCAATTCCAATGTTGAGGGCGTTGTCACTCTCTCCCAAGATGATGATGGTCCAACCACTGTGAAAGTTCGC…	1869.11	2289.22	1238.94	0.541207	-0.885748	2.44e-19	1.11e-16
k60:457061	k60:457061 Protein DA1-related 1 (probable)	CCATTTCAAGAATTTGGCAGAAGCTTGGGGTCCTGTTCTCTGCTGTATTATTGTTATATTGCTTTAAACTCAAGGGGATTTAACGTTGAAAAATGTCGGCTTATCGATTCCTAGATGAAGGTCCTTCTTACAAGGTCCAATTCTCAGAAGATGAGAATGAGGATGTGGTTCGTGCTATTGAACTCTCTCTTCAAGAATCGCAAACAAAGGACATAAACATGGGTGACATTGAGTTTCCCCAGATTGATGAAGTAGAAGAACTTGCACAAGAATTGGAAGAAAGCACATTATCTTCTATAGATTTAAGCGCCAGTACTGGAGGCATAGAACTGGAATGGTGGAAACTTTTCAAGGAGTTTAATCCATCTGTCCCTACATCAAAGGGCACTTCTTGGTGGA…	43.0924	1.10134	106.079	96.3178	6.58973	2.95e-19	1.34e-16
k64:389249	k64:389249 Endoplasmin homolog (GRP-94 homolog), Precursor (similar to)	AATCTTTTAATTGCGAGAGTGAAATCTATAGACGAATACAAATGAGGAAGTGGACGATCCCTTCCGTTCTGTTTCTGTTATGCCTTTTGTTCCTTCTTCCAGATCAAGGCCGGAGGATACAAGCAAATGCGGAAGCTGAATCTGACGTCCCTGTTGATCCGCCAAAGGTTGAGGAAAAATTTGGTGCTATTCCACATGGTTTATCCACAGATTCTGATGTCGTTAAAAGGGAATCGGAGTCTATGTCAAGGAAAACTCTGCGAGCTGATGCGGAGAAATTTGAGTTCCAGGCTGAGGTGTCTCGGCTTATGGACATCATTATCAACTCCCTTTACAGTAACAAGGACATCTTCTTGAGGGAGCTGATCTCGAATGCATCGGATGCGCTGGACAAGATTA…	229.131	98.4718	425.121	4.31718	2.11009	3.19e-19	1.45e-16
k80:70184	k80:70184 Chlorophyll a-b binding protein 8, chloroplastic, Precursor (similar to)	TGCTTGGAGGCAAACCAAAGAGGCCTATTTGCTCCTTGCTTAACAGGTGGAGTGGCAGTAGCCCTTACAACAAAGGAAGTCTTCTTGATTGGAGATTGGAATGGTCTTCCTCCTACAATTTGTCTGGCAGCCGCTGCTGAGGAGGCAATGGACGATGAAGAGATCAATGCCTGTGTTGCCATTTTTTTCCTAATTAAAATTGACTTCTGAAGAAGAAGAATAAGCACTCAGCTTTTGTTAGTAAACACAAGGTGGCAAATAACGGACAAGGT	1291.72	1616.5	804.554	0.497714	-1.00661	3.23e-19	1.46e-16
k64:408980	k64:408980 Sedoheptulose-1,7-bisphosphatase, chloroplastic (SBPase), Precursor (similar to)	TTGGCATAATCAGCATTGTCAAATGTAGCTCTCAAATTTCCAGGGGAAAACATTTTTCCTTCTCCAATTTCTGTTGTGTCCTTGACGTGTTGCCATTTCCCTTCATCGAGGAGGAGGAATTCGTGTGTGCCAGGAACGTCTTTAAGAGCAAGAACGTATGTAGTACGAGGTCCAAATATACCCATGGCCGCAGCGACTTGGTCTCTTCCTGTGATTCCTGTTAGCTTATCTCCAGGCCACACACCAAATATGGTTCCAACAGTGAAGTTTGTGTCCACAATACTTGATCCATCAAGAGGATCAAAAGCAACACTAAATCCTCCTTCAGCAGGGCCTCCCATGTCTTGGAGCTCAGGGACTTCCTCAGAACAAGCATATTTGCAGACGTGTGAATAAGTC…	2484.26	3134.51	1508.89	0.481381	-1.05475	3.57e-19	1.61e-16
k76:231672	k76:231672 2-oxoglutarate/malate translocator, chloroplastic, Precursor (similar to)	TTCGTGTGCCCATATAACCACTCCTAAATACGCCCCTGGGCTCGAACCTGTGACCTTCTGACCACAAGGCAACAACTTTACTAGTTACACCATGGCTCCCCTCACTAAAGTGCAACCAAACGTGATGAAAATATATTTGTTATAATGATCCAACTAGGTCCAAAAACACCTTTAAGTTGCCAACTAAAGAAAAGCAATGTTGTAGGCACTAAATGTAAAAAGAATTGAAGTGAGCTAGTCACTCAGCTCTTACAATTTGAAGTTTCAATGTCAAAAAAAATTCAGCAAAAACTTGAACTTCAGCTACAAATGGACCTAATTTCTATACCATTCTTTAACTACACCAGTCTCCACCAAAAATTACCAAAACTTATTTCAGAAAAAAGAATAGGAAACTAA…	8811.98	10110	6864.95	0.679026	-0.558461	3.63e-19	1.63e-16
k80:114197	k80:114197 ATP synthase subunit b', chloroplastic, Precursor (similar to)	AAAAAAAATTCAAGAAAATAGCCTAAGCCATGGCCAACATGATCATGGCTTCCTCCAAAGCCCTAATCACTTCTTCCATTCCTTCATCACCAAGAACCAAACTTTCCCTGCCGCAAATCCCAATTCCAAAACTACCCATCCCCAAATTACCCAAATCCCCACTAACCCTTTCCCTCCCATCAAATCTCAAGTCCATTTCAGTCATTCTTGCTAGCTCATTAGCCTTTGCACCTCCTTCACTTGCTGAAGAAATTGAAAAAGCTTCACTCTTTGACTTCAATTTAACTCTCCCTATCATAATGGCTGAGTTCCTTTTCCTCATGTTTGCTTTAGACAAACTTTACTTTTCCCCATTAGGGAAATTCATGGATGAAAGAGATTCTGCCATTAAAGAGAAAT…	4926.57	5742.28	3703.01	0.644867	-0.632926	4.13e-19	1.85e-16
k66:353576	k66:353576 Zeatin O-glucosyltransferase (probable)	ACAGAGCAAATTTCTAATTCAAATCCAGAGTCTCATGAAAGTTTATTCATGTTTTAAAAGAAAAACTACAGCTCTTCCTTATTTGTCTATTTGCAGAAATTGTTAAGTACACTTAAAAAGATTGTCTATACCTAGCAACATGAGAAGTCTAGAAAAATATCAAATACAAGGTTACAGAATTAAAGATAAGCTCCATCTCCCTCAGGTGAATCCATCAAATTTCTCACAGCATTTCGACTATTTCTGATGTAACCAATTCATCTTGACGTGTCCAATGCCTTACAGTTAGGCCAATTTTCAGAAACTTAGTTACTAGCTGAGAATTCCTTGGCTGGTCAGAATGCATTGGCCAGGCTGCTATAGGAACTCCCATGGAAATACTTTCCATGCACGAATTCC…	95.3734	18.9613	209.991	11.0747	3.4692	4.34e-19	1.94e-16
k72:296725	k72:296725 Photosystem I reaction center subunit VI, chloroplastic (PSI-H), Precursor (similar to)	AAAAACATACAGTAATTAGTTACAACTTTCCTAGTTTAATACTTTCATTTGGAGAGAAAACTATGGCGTCTTTGGCAACTCTTACTGCAGTGCAGCCCACCTCCGCTGTGAAGGGCCTAGCTGGAAGCTCCATTGCCGGAACTAAGCTTCATGTTAAACCATCTCCCCTCAATTTGAAGCCCTCTAAATCCAGGGCTGGTGCTGTGGTAGCAAAATATGGTGACAAGAGTGTATATTTTGACTTGGAGGATTTGGGCAACACTACTGGTCAGTGGGACTTGTATGGCTCAGATGCACCTTCACCCTACAACTCCCTTCAGAGCAAGTTCTTTGAGACATTTGCTGCTCCTTTCACAAAGAGAGGTTTGTTGCTCAAGTTCTTGATCTTGGGAGGTGGCT…	2588.4	3104.93	1813.61	0.584105	-0.7757	4.36e-19	1.94e-16
k58:92864	k58:92864 Phosphate carrier protein, mitochondrial (PTP), Precursor (similar to)	GGTGCCCAACGATGCCGAGGATGATGTATCCTCCAAAAGATAGGGATGTAAATGCACACCTTGAAAGAATGCAAAACTAAATACTACCTTATATCAAATGTCAAAAACTTTAAATTGAAAGAATTCTCAGTGTCTTTCTAGTACTAGAGGAAAACAAGAAGATATCAGGTACACACGAGTTCACTTCTGGGCAGGAGGAGCCGAACCACCGGTCGTTGGCAGGCCAACGAAAACTTTGAAGGAATCATAGATTCCCCATTGTGCTCCAGTGAGCGTGCCAATCATGAATATACGAAGGGGAAGACCACGAGTACAGAGACCCCATAAGCCTAGCTTATTCACAGCATTGCCTACAGTTGCCCCCTTGGCATTGTTGAGGAATGAAACTAGGTTATCAGC…	39.232	0.259942	97.6901	375.815	8.55388	4.6e-19	2.05e-16
k78:181307	k78:181307 Sucrose synthase	TTTTCTTCCATTAGCTTCATTATTCCATTCCATTCCTTATTCCTCTCATTTTTACTCTCTCTTCTTTTTCTTTAAAAGTTGAAAGTCATCTGAGGAATTCCAGCTGCTGAATTCAACTGCAATGGCGGAACGTGTGCTGACTCGTGTTCATAGCCTTCGTGAACGTCTTGATGCTACTTTGGCCGCTCATCGCAATGAGATTTTGCTGTTCCTTTCAAGGATTGAAAGCCATGGAAAAGGGATATTGAAACCTCATCAGCTGCTGGCTGAATTTGAATCAATTCACAAAGAAGACAAAAACAAACTGAATGATCATGCTTTTGAAGAAGTCCTGAAATCCACTCAGGAAGCAATTGTTTTGTCCCCTTGGGTTGCGCTTGCCATTCGTCTGAGGCCTGG…	63.1452	4.9389	150.455	30.4632	4.929	4.63e-19	2.06e-16
k74:275146	k74:275146 Male-specific sperm protein Mst84Dc (similar to)	CTGTAGTTATTTAGCAACGACGTTCATCATCACTGCTGTCGCTACAGTCGCTGCCACTGCCGCTACCGTAACCGCCCTTTCTCCTGCGGTGTTGTTTCTTGTAAGTGGTGGTGCAACCAGAAGCTGCCCCCATTCCGTAGCCACCATGTCCATGATGTCCCTCATGTTTCTTTCCAAAGCCCATAACATGGCCCAAAGCGCCCGAGCCCATTCCACTGAACCCGGGTTTCTGCATGTGAGTGTTGTGGCCCGTGCCATAGCCCATCATTCCATGAATGTTGTGGCCCGACCCATAGCCCGTGCCATGGCCCATCATGGGCACACCGGGGTTAGTGCTGCCATATCCGTTACCTAGTCCATGTTGATGGCCGTGACCAGTACCATAACCCGTCATTCCAG…	1695.36	2080.47	1117.71	0.53724	-0.896362	5.01e-19	2.22e-16
k76:235252	k76:235252 Hydroxycinnamoyl-Coenzyme A shikimate/quinate hydroxycinnamoyltransferase (similar to)	AACATATGTGATCGCAAAGGAAATATGGAGTTGTAAGCTTAGACATAGGCAAATACATAAAATGATCAATTCATTACAAAGAAATGTAAAACAAAACTGACCCCAAAAAACATTAGAAAACAAGTTACAAAATGCCTTAATCCAAAACCACACCTCACACCTAAGATAATTCTTGATTTTTTTTCAACCTCTCAAAATTCATACAAATACTTCTCAAATAGTGGCATATGATCAGCATCTAAACAAACAGCCAAACGTAAGTTTCTATCTTTATTATTTGGACTTGGCAATATATAAACTGTCCCTCCATATAAAATGCAAGCTGGTCCCATATGAATTGGCCTTCCCCATCCAAAATCTGAATCATGAACAGGCAATCTAGTCCAACTATTAATATTA…	424.666	241.421	699.534	2.89757	1.53484	5.04e-19	2.23e-16
k60:458285	k60:458285 Putative golgin subfamily A member 6-like protein 8 (probable)	AAAAGAGTCAAAAATAATTAAAATAGCTATATTAAGCCTAAATAAATATTGACGCTAAACTATAAAAAATCTTGGGGAGGGTCAAAAATCACATATCAACAGCTACCCCTCTTTGACTAGTAACACAAAGAGTTTTCAGACAAAGAATGACTAGACAGGTTTTTGATCCGATCCTTATTTAAGAATACCAAAAGAAAGGAGAAATGAGAATGTGACCGAGCTCTGGTATCTGAGCTGCCTACATATCCTTTGCTATAAAGGAATCAGGTCACGTGTAGTTCAGAAGTGAATGGGGAGATGGAGTGCTGAGGTTCAGAGCTGTGCGAGGTTCCGTCGAGGTTCCGGTTCGATGTCCTGTTTTTTACATAAAAATCAAAATTAAAGAGACTAACTAAGCCT…	553.015	336.485	877.809	2.60876	1.38336	5.2e-19	2.29e-16
k58:363296	k58:363296 ABC transporter G family member 11 (ABC transporter ABCG.11) (similar to)	CTCTTGCTTTTGGCACTTCGGCATATGTGACACAAGATGATACATTGATGACAACACTAACAGTGAAAGAAGCAATATACTATTCAGCACAACTCCAATTACCAGATTCAATGTCAAGATCCGAAAAGAAAGAAAGAGCTGAAGCAACAATCAGAGAAATGGGATTACAAGATGCAATGAATACAAGAATTGGAGGGTGGAGTGTAAAAGGATTAAGTGGTGGCCAAAAGAGAAGAGTTAGTATTTGTGTTGAAATACTAACACGTCCAAAGCTTCTTTTTCTTGATGAGCCAACTAGTGGACTTGATAGTGCAGCTTCTTACCATGTTATGAACCGAATAGTTCAATTGGCTAAACAAGATGGAAGAACTGTGGTTGCTTCTATACATCAGCCAAGTA…	46.5218	1.62123	113.873	70.2385	6.13419	5.31e-19	2.33e-16
k80:113510	k80:113510 Plastocyanin, chloroplastic, Precursor (probable)	CACATAATATAACCTCATCATCCCTCCTTATCTTTCTTGATCCAGTTAGATAAGTAATAAGAATAGTGAAAAGCAAGACAATGGCCAGTGTAACCTCTGCTGCAGTTACTATCCCATCATTCACTGGCCTTAAATCCAGTGCATCTTCCAAAATTAGCAATGTAGCCAAAATGGTGTCCACCAACCAAACATCCAAAATGGTAGTAAAGGCTTCACTAAAAGATGTAGGTGCAGTTGTTGTTGCTACAGCTGCAAGTGCAATACTAGCTAGCAATGCCTTAGCTATTGAAGTATTGCTTGGTGG	3905.77	4593.8	2873.73	0.625568	-0.676762	5.44e-19	2.39e-16
k80:120792	k80:120792 Leucine-rich repeat receptor-like serine/threonine/tyrosine-protein kinase SOBIR1, Precursor (similar to)	TATAAAGAAGATTATACAACCCCCAATGGATGCTGCAGAACTCACCGAGGAAGATACCAAGGCTTTGAACAAGAAAATGCGACAGGTAAAATCAGAAATTCAAATTCTTGGTCAAATCAGACACAGGAATCTGCTTCCCCTACTGGCACATATGCCTAGGCCAGACTGCCATTACTTGGTATATGAATATATGAAAAATGGGAGCTTACAAGATATCCTCCAGCAAGTCACAGAAGGGACAAGGGAATTAGATTGGTTGGGACGACACCGAATTGCAGTAGGGATAGCTTCTGGACTTGAGTATCTCCATATAAACCACAGTCAATGCATAATTCACAGAGATCTAAAGCCAGCAAATGTCCTTCTTGACGATGATATGGAAGCTCGAATTGCTGATTT…	60.6924	5.03766	144.174	28.6193	4.83892	6.25e-19	2.74e-16
k80:75638u	k80:75638u Photosystem II reaction center W protein, chloroplastic, Precursor (similar to)	TAGAAGACTTCAATTAAGGAGTTGCAGATACAACATCAATAAGAAGGTAGTAATTAAGTTGATTATTATGTCACATAATACACAAAAATTATAAAGGTGCATAATATAATAATAAAGCGCTTAAAGAGACATGCCAGACTCTTCATCCTCATCAAGGCCAGAAGTGTAGACAGTGTAAAGAGACCAAACCAAACCAAAGACACCAAAAAGGATCCAACCAAGAAGGTTGTTGCTGAGACCAAAGGGAAGGCCTGTTCCTTCTGTGCTCATTCTCTCATCAACAAGAGCCATTGCTGCTGGGCTTGACATGCTTGCTGCTACTGCTGCTGCCATCATTGATGCTGCTCCCATTCCCAACTTTG	4133.83	4871.26	3027.68	0.621538	-0.686085	6.74e-19	2.94e-16
k80:115053	k80:115053 Calreticulin, Precursor (similar to)	GAACTGCCACGTAGCTAATCTTGCTAACATCTTTGTCAGCTTAAATCACCTTACAGTTCATCATGTGCTTCATCATCCTTGGACTCCGACTTGTCATCAGCATCATCAGAATCATCATCTTCCTCGGCATCAGAATCAGCTGGAGCATCCTTTGATTCCTCATCCTCTCTCTTCTTCTCTGCTTCCTCAAAAGCAGCCTTTTCCGCATCCTTCTGCTTTCCCCATGTTTCTTCAGCAATTGCCTTGGCATACTCTGGATCGTCGCATATGACAATATTGTCAAACAAGGTTCCAGATTTCACTTGCCACAGTTCAACTCCCACATACTTCAGCTTTGGGAAAACATAGAGATCTGGATCATCTTTGAAGTCTGGGTTATCAATCAAAGGTGCCTTCCAC…	1104.12	790.56	1574.47	1.99159	0.99392	6.89e-19	3e-16
k80:50104	k80:50104 Chlorophyll a-b binding protein 16, chloroplastic (LHCP), Precursor (similar to)	CTCAGCAAAAGCTTCTGGGTCTTCAGCAAGGCCTAACGGGTCGAAACTGCCACCAGGGTAAAGTGGATCAACAACCTCGCCAAGAGGTCCACCGGCAACACGGTAACCTTCAACAGCTCCCATCAAAATAACTTGGCAAGCCCAAATAGCCAAGATGCTTTGAGCATGGACCAAACTTGGGTTGCCCAAGTAGTCAAGACCACCCTCGCTGAAAATCTGGGATCCAGCCTTGAACCATACAGCTTCACCGAACTTGACACCGTTACGAGCCAAGAGCTCAGGGAAGACACAACCAAGAGCTCCAAGCATAGCCCATCTGCAGTGGATTACCTCCAACTCACGATTCTTGGCAAAAGTTTCTGGATCAGCTGAAAGTCCAGCGGTATCCCATCCATAGTC…	4035.55	4712.13	3020.69	0.641046	-0.641501	7.1e-19	3.08e-16
k80:56913	k80:56913 Oxygen-evolving enhancer protein 3, chloroplastic (OEE3), Precursor (similar to)	AACATTAACTTATAATTTCCCCCGCACTACTTCTATCACCCTTGCCTGAAACAAATTTCAGAAAGTTCACCAAAATGGCTCATGCTATGGCTTCAATGGGTGGCCTAATTGGTTCTTCTCAAACTGTGTTGGATGGTCAGCTCAGTGGCTCAGCCCGTTTGAGCACTGTTAGCACCAGCAGAATTGCCTTGGCTAGACCAGGACTCAGCATTAGAGCCCAACAGGGGTCTGCTGACACTGAAACTAGCCGTAGAGCCGTCATCGGTCTTGTTGCTGCTGGCC	2895.03	3437.54	2081.26	0.605448	-0.723924	7.17e-19	3.11e-16
k58:42140	k58:42140 Pectinesterase 26 (PE 26) (probable)	AATTTTATTGGAATCAATTAATTACCCAAATCAGAGCAGGCGTAAAAGCAGACAAAACAAAAATACTAAGAGAATGTACTGTACCCCAAAGATACATAGGGTATCCACAAATTGTACATTAGACAGAAAAGAAGCAACCATACTTTGATCACTTCCAATTATTGGGTAAAACATCTCAGAAACACTCTCCATATTGCGCAGAATCATTAAGCTATTGCTCACTCGTCTACTGCTCAATGTATACTCGAAGCTCAACCTATTCAGACAAACTTCAAGTTGTGGCGTTTCTCTATATATCCACCCCATCAATTCTCTCAAGCTTTTCGATACGACGAAGCTTAGCTCATTACGAAAATTAACATCCAAAGTCGCTAAATAGCTGTTCAGTTGACCAACTGA…	52.1054	2.87799	125.946	43.7619	5.4516	7.43e-19	3.21e-16
k72:259270	k72:259270 PRA1 family protein E (AtPRA1.E) (probable)	GCAGCCAAAGTGATCAAAAGATGGATTCCAGCATGAGTAAGAATTAGAGCAAGGGATGTCCCAATGGCTAGGAGTGGCAGAACAATAGGCTTAGTATCGAACACGAAAAGCCAACGAAACAGAACTGTATTAGCCACTGCTCGAAGCAATAACAAATACAAGATTGTTACTTCCTTCATGGCAACTAAATAGACTAATGAAACCTTACGTTCAGGAATAAGCGCGGTGAAAAGAACTATCCACACAAATTCAGCATAGTAGAGCCCGAATTTGCCTAAGTTTCTTATAATTCGAGCTGCAGCTGATTCATGAGTGGAAGGGATGCTAAATGGACATGTAATTTGGAAGGAAAATGGTTGGTTTTTTTCAAGATTTGAGCTTTCTTTTGATTCATAAGTT…	48.4202	1.66948	118.546	71.0081	6.14991	7.52e-19	3.24e-16
k68:305541	k68:305541 Chlorophyll a-b binding protein 4, chloroplastic, Precursor (similar to)	CCGGACAAAAGATACAATTTCTTTTAGCTCACCTAAACTCCCATTTCCACATCTTGATACCCCCCAAATGGCCACCGTCACGTCGCAAGCCTCCGCCGCCGTCTTCCGGCCAACCTCCACCAAGACAAGGTTCCTCAGTGGAGCATCTGGTAAACTAAACAGGGAGGTGTTTTTTAAACCATCAGCTTCATCTTACAACTCATTTAAAGTTGAAGCTAAGAAAGGTGAATGGCTTCCAGGCTTAACCTCTCCTACTTATCTTGATGGCAGACTCGCTGGTGACAATGGTTTCGATCCACTGGGACTTGCTGAGGACCCAGAAAACTTGAAATGGTTCGTTCAAGCGGAGCTAGTGAACGGTCGATGGGCGATGTTGGGTGTTGCTGGAATGCTACTGCC…	1290.54	1613.03	806.811	0.500184	-0.99947	7.56e-19	3.25e-16
k72:301030	k72:301030 Thiosulfate sulfurtransferase, chloroplastic (AtStr16) (similar to)	TTTACACATATTGCTTGCAATTATTATTATTTTTTTTTTTTGGTAATTCAGTAATCTTCTCAGATTCACCACATAGGATATCGCCTAAAAATTACTGTACAAGTATTTTCAAGTTGTTTATTTTATGACTTCCACCACACTTGTCCGTATTTTGATGTGCTGAAGGGAATTGACATCGTTACTATTCATAGTAATTAAGATGGTGTTATTAATGTTGTACATCAAGAGTCAGTCGGAAGACCATTCTCTGTCCAAGCAGCATATCCTCCAGCAATGTCAGTCACCCCACTAAATCCAGCAGCAAGAAGATCAGTCGCAGCCATAAATGATCTCTTCCCCAACTGGCACCCAACTATAATTTCATCATCCTTCCCAAAATGTTCTAACACTTGTTCCGCG…	179.993	67.8007	348.282	5.13684	2.36088	7.71e-19	3.31e-16
k80:67760	k80:67760 Photosystem II reaction center W protein, chloroplastic, Precursor (similar to)	ATTTTTGTGTGAATAAAGTAAACTGATAAGCCTTTCATATTACTCAAGAGTGTGTCCTCAGAGTTCTGATCATTCTCTCAGATTGATAAAGAAATGGCCACTATCAGTGCTTGCACTACAACCTCTTCACTGGCACGTGCCGCCCTCGTGCAAAATGGATCTGTATCCCGCCCCTCATCTCTTCTTGGATTGCCATCCATGAGCAAAGTTGGAAAGGTGAGATGTTCAATGGAGGTGAAGTCAGAGGGGGAAACATCAAAGTTGGGAATGGGAGCAGCATCAATGATGGCAGCAGCAGTAGCAGCAAGCATGTCAAGCCCA	4172.63	4894.57	3089.71	0.631253	-0.663709	8.22e-19	3.52e-16
k58:466598	k58:466598 Glutathione S-transferase U17 (AtGSTU17) (similar to)	CAACACATACTAGTTCTTGGCTTCATATACTCATTTCTGAATAGTTAATTTATTACATATTTTAGGCTCTTTCGAAGACCAAATGTTGTTCTCATATGTCATATTAGCTAGAGATTGAAAATAGCTATCAAGAATTGAAAGTCTAAACAAATCTTGAAAGAAGACGACCGTACAAATTTAGCTAGATGCTTGGGCTCTAATTTTGGCCATAATGACCTTAGCAGCTTCAGCAAGCTTATCAGTTGCAGGCATGACATCTTTGACAGCACTATCTGCACAAAAATCTTCAGCCCATTTGCATAAACCTGGAGTCTTGACTTCATCAAGCAGCTTTACATTGTTCAACTTCTCAGTCACCCTCATCCAGCCCAAAAAGCAGCCAAGGGCAATGTCCAAGTA…	556.699	342.964	877.302	2.558	1.35502	8.58e-19	3.66e-16
k80:120444	k80:120444 Acyl-coenzyme A oxidase 3, peroxisomal (AOX 3), Precursor (similar to)	TCGTTTTCTCTCTGTTTTCTTGATTTCTTATTCATTTCTCAACAAAATAGAAAATTTCCATTTTTCATCTTCTTCAATGGAAAAAGTGAATTTCAGAACAAAAGTCATTAGCAGACACCTAAATCAAGAAAATCCAACACCCATAAATTCAACACTTCAATCTTTCCCATGTCTCAGTTACAATCCACCTGAATTTTCAGAACCATCTTCTGTTTTTGACCTAAAAGAAATGAGAAAACTTTTAGATGGTCATAATTTGCAAGAAAGGGACTGGCTTTTTGGTCTAATGTTGCAAAGCAATCTTTTTAATACGAAAATAAGGGGCGGAAAAGTATTTGTTCAACCTGATTATAACCAATCTAAAGAACAACAAAGGGAAATTACTATGAGGAGAATTGG…	62.0886	5.47476	147.009	26.8522	4.74697	8.58e-19	3.66e-16
k58:471076	k58:471076 Luminal-binding protein 4 (BiP 4), Precursor (similar to)	TATTAATCTCACATCTGAAAGAATACAAAAGTTCCAACTCTAAATTGATGAATGTCTCTATACATGTCTTCCGAGAATGAACAAGAGGAAGGTTCTTTTCCCGTCCTTAAATAATCAATTTAGAATAACCAGTCCTAAAATTGATCAATGTGCCTCATCAACGTCTTTCTCCTCATCTTAATCTATTTCTGACAGTCACTGTCAACAGGAAAATTATATAAGAAAACCCTGTGTATCCTATCACTTCTGATAACAGAAAACTTGTAAACTAGCAATCATCTACAGCTCGTCATGATCGTCATCCTCGCTAGCACCTGATTCTCCTCCCGGTGCTCCACCAGACTTCTGATACACCGCAGTGATTATTGGGTTGCACACAGCTTCCACTTCTTTCAGCTT…	135.69	40.2674	278.825	6.92434	2.79168	1.04e-18	4.41e-16
k80:78229	k80:78229 hypothetical protein	TAAAATTCCCAGAAGAAAATATACTACTTTTTGGGGATATCAAGAAACCAAAAAAGGAGATTTGAGATAGACAAGAAAGAGAGGCCAAAGTTAAGCAATAAGCATACACCGCCAGCCCCAAAAATCTAAGCATCGGCCAAATGGCAGCAGCAGCTTCTACTTCAATGGCAGCTACTGCCGTCTTTGCTTCTCGTTTCCCACTTTCCTCCACCACCAAAGCCGCCCCTGTTCGCTGCTCCGCTTTGCCTTACCTTCCACCCCGCCTTTCTGCTACCGCGTTCTCTACTTCCTTCCAGTTTGCTGAACCCAAGAAGGCTTCGCTACTCCAGGTCAAAGCCTCTTCATCAGAAGAATCCGGTGCTGTTGATACCAGTGAATTGTTGACAGATCTA	2822.97	3376.47	1992.72	0.590179	-0.760776	1.06e-18	4.51e-16
k80:43588	k80:43588 Chlorophyll a-b binding protein CP26, chloroplastic, Precursor (similar to)	CAAGTTTGTCAAAACTGAAATATAATTGAATATGAGGAACGACGTTATATGATTAGAATATTGAAGAACGAATGTGGCCAGTACTGAAGCTCTATGAAATTAAGTACAGTCTGTCTTGAACTACAAGCTGGTTTAATTTTTCACATAGTACAGCTCTGATCAAGTGCATCAAAATGTATAGCATATTGCCGAATTGTAAAATTACAGAGTGGGGACTCTTTCAGCAGTTCCACCAATGACAGTGAGCAAGTTGTTGCCAAAGGGGTCGCTCAAATGGGCAGCCAAATTCTCGACTGGACCTTGTCCTGTCACATAGGCTTGGATGAAGAAACCAAGCATAGCAAACATGGCTAGTCTTCCATTCTTGATTTCTTTTACTTTCAATA	6746.68	7785.87	5187.89	0.666321	-0.585712	1.09e-18	4.62e-16
k58:479485	k58:479485 Dynein heavy chain-like protein PF11_0240 (probable)	ACTGAGAATTAAGAGCACTCTTGTGATAATAAAAACAGAAGAAAGAAAAATTGCAGCCCTGATCAGATTTTGTTCCAAGCAAAATTAGACTTCATAAGACAAAAGGAAGCACATACAACTAATGGGAAGGCAAGATAGTTTAAGATAAGTTCTGTAGTTCTATGAAAAGCAGTGAAAATTATTGACCGAGAATTAAGAGCAGTCTTGTGCTAATCAGAGACAGAAAACATTGCAGCTATGCCTGAATTAGCCCTTCATCCTCCTTTGATGGTGCGTCATCATTACACCTTTTCTTTACGACCAAATGATTTTGCAGTTTTATCCATGACCCACCTTTTCCAGCTTAATTTCTCAGCTACTTCTGTTTCTTGCTTTTCAGATTCCTTCTCAATTAATGTC…	56.327	5.15551	133.084	25.814	4.69008	1.21e-18	5.09e-16
k64:413368	k64:413368 UPF0481 protein At3g47200 (probable)	CCGGACATCGGCTGGGTTTTTGAGGTAACTCCAGTTTTCCAATTTTATGATTATATAAGGAGAAATTAAAAAATACTTAGATTTATAAGTGGCATTGAAAATGGAGTTACTGCGTAAGTATACTAGAGTTCCAGTATAATATATCGGTCCAGTATAATGCTGGAAGTTCATATGTAGGTGTTCCAATCTCCAGTATATTATGCTGGAACTTTCCGCGTGTTGGAGTTACAACATAATATGTTGGAAGTCCATACACACAGGTCCACCGATCTCCCGTATATTATGCTAGACCGGTCCCTATTGCCACAAACTAGTGGTTATTTTTAAATGACTTTGCAAATACTGACTATTTTTGAGTGACCAGCTCTAAAACTGGCTCGCTCGTGCTATTTTTATGAT…	122.909	33.8946	256.43	7.56553	2.91944	1.28e-18	5.41e-16
k80:59658	k80:59658 Cathepsin B heavy chain, Precursor (probable)	TTAACAACATAACTGAAAGGTGAATATTGGAACAAGTGTTGATTATGAATTATACAGATAATTAAATCGACGAGATAAATATGCTAGTTCATAAGTTTTTCTCGTATACTTTGCTACAGTATTATGCAGTGTCCTGTTGAAGTAGCAGCATTTTACATCGAGGCATCAAGGAAAGCATCAGAGACATCATCTAATTCCACATTCAGATTTTTGGCTGAAGGCAATCCAGCCACCACATTATGTTCAATGCCACATTCATTTGTTCCCCTTCTGATCTTGAAGTAACCATCGTCACCCCAGCCTCTGTTCCAAGAATTAGCAATAAGCCAATAGTCCTCTCCTTGCTCACTAGTTCCCCATCCGATAAGCTTAACAGCATGGCCTCCCATACTTTGCCCT…	191.732	75.526	366.04	4.84655	2.27696	1.49e-18	6.25e-16
k76:210704	k76:210704 Photosystem II protein psbY-2, chloroplastic, Precursor (probable)	CCACACTCCTATTGGATATCTTATTTTAATCACTTGTTCTATATTCCACATTTCTCACTTCAATAATAGCAAACAAATAATAAGTTCAAAGCCCGAAATCCCTAACAACAACAAAGAAATGGCAGCCACCATAGGAACCATGGCCATGCTCAATGTCAAATGCTTTACCAAAGCATCTATTAAAAACCCTTTAAAGCCCAAACCCATCTCTCTTCTCTCCCTTCAAAACCTCCCAAAAGGTCTCTTGACTTCCAAAACATGTGAAAATACCTCAAACTTATCAAGTTCCCTCACTGGAACAGCAATTGCAGGTGCCATTTTCTCAACCCTGAGCTCATGCGACAGTGCTTTTGCCGCTCAACAAATTGCTGACATAGCAGAAGGAGACAACAGGGGTTT…	7993.19	9138.85	6274.71	0.686598	-0.542462	1.57e-18	6.57e-16
k80:118811	k80:118811 Photosystem II 22 kDa protein, chloroplastic, Precursor (similar to)	ATAATTTCTCCTATAATGGAGAAAGCAATTCCCAGTTGTGCCAATCTTCCTACAAACAGCTCATTTGCCTTTGTGAATCCAAATAGAGGACCTCCTTCGCTAAGTCCCAAAGCAGATTTAAAGCCTTTGCCAGGAGGGATAACAGCCTTATCAAGACCAGTAGGAGGGGTAGGGTCATCAATAAATTTTCCTCTGTCTCCCAAAGCTCCAATGGCTCCAAGCAGATTGAATAAGATGAAGAACAATAGTAGTGGCTCTGCTTCATAGATTGGAATTCCAGTTTCAAGATTCAGTTGTGCCAATATTCCCTTTCCTGTTATTGCTTCTCCCAACAAAGATGCCGCAAAACCAATCATAGCAACACGGCCAACAAAGAGCTCATTTTGCTTAGTGAAACCA…	4868.37	5856.22	3386.59	0.57829	-0.790134	1.61e-18	6.75e-16
k76:234973	k76:234973 RNA-binding post-transcriptional regulator csx1 (probable)	GCAGCAATGGCGATGCAGCAACAGATGATGTATGGTCAGCAATACATGCCTTACTATCAGCAACATCAACAGCAGCAGAAGATGCAGCAGTCTCCTGCTCAGATTCAGAGCTCATCTGAAGATAATAAAACGATCTGGATTGGCGATCTTCAGCAGTGGATGGATGAAAGTTATCTTCATTCTTGCTTTTCTCAGGCTGGCGAGGTTATTTCTGTGAAAATTATTCGAAACAAGCAGACTGGTCAATCAGAGCGTTATGGATTTGTTGAGTTCAATACTCACGCAGCAGCGGAGAAAGTGCTACAGAGCTACAATGGCACTATGATGCCTAACGCAGAGCAACCCTTCCGTTTAAACTGGGCTGGCTTTAGCACTGGTGAAAAGCGTGCAGAAACTGGT…	528.8	324.712	834.931	2.5713	1.3625	1.64e-18	6.86e-16
k76:217769	k76:217769 Superoxide dismutase [Fe], chloroplastic (similar to)	AAGAGTTATTTATATTCATGTCCTTACATTGTTGTCCCACACTTCAAATTGATTCATTTTTTTCCTGCCATTAACAGCTGCTGAAGAACAGAAATAATACTGTCCTCCAAATACAGAACATCACTTGACCCTCTTGTAAAGTGCACATAATAAGACATTTAAATTCTCAACTGAGAGAAGAATAGCAGGATTGAAAATAGTGTCTCTTTAACAAAAATCATTCTGCCTCAAATATTTACTCTCGTGCCTGCTATGTTTGCCTCTTCCTCCTTTATGTCTTCCCGCTAAGCAGCTCAAGCTGTTGCTGCTTTAAGCCTACAACTGACTGCTTCCCACGACACGAGCTTCTCCATAAAGATGGATATGTAATCAGGCCGCCGGTTCTGAAAGTCCAGATAG…	1613.17	1983.42	1057.81	0.53333	-0.906901	1.69e-18	7.05e-16
k74:264972	k74:264972 Oxygen-evolving enhancer protein 2-2, chloroplastic (OEE2), Precursor (similar to)	TTGGTTCCAAGGTTTCCCCTGCTGATGCTGCTTATGGAGAAGCTGCAAATGTTTTTGGGAAGCCAAAGACAGACACAGATTTCCAGACATACAACGGAGATGGATTCAAGCTGCAAATTCCATCAAAATGGAACCCGAACAAAGAAGTAGAGTACCCTGGTCAGGTTCTTAGATTTGAAGACAACTTTGATGCCACCAGCAATGTCATTGTCGCTATCACCCCTACTGACAAGAAGTCCATCACTGACTTTGGTTCCCCTGAACAGTTCCTCTCTCAAGTGGACTATCTGCTAGGAAGACAAGCCTACTCAGGCAAAACTGATTCAGAGGGTGGATTTGAATCAGATGCAGTGGCAATTGCAAACGTATTGGAGACATCTAGTGCAGAAGTGGGAGGGA…	6866.29	7893.76	5325.08	0.674594	-0.567908	1.91e-18	7.94e-16
k58:199807	k58:199807 Probable mitochondrial chaperone BCS1-B	TAGCAATACTAAATGTAGTTTGCGACATCCACTACTGCCATCCGAATAGTTTGAATATCAAGCCAACAATGTGAACACAATAAAACTACTCAAAAATATTGGATCCTAGTCACCATTATTTTCTGACTTACCATTTTCCTTAGCAACATTACCCTCTGGATTTTCCTTGACAATAATACTCTCCGACTTCCCATTTTCGTTCACTTTATCAGTATTCTTGGCTTCTTCAGCAGCTGTTTCTTTATTTTTCTCCTCTTTCTCTTTCTCAGCCTTTTCTTTCTCTTCTTCCTCAGCCTTCAATTTTGCCTCCTCCTTTGCAGTTTCAAGAGCTTTAATCAATCTCTCCAAACAAGTATTTGCATTTTCCTTGGACGACTTGGGCATTAAATTCTCAGCAAC…	74.2789	10.8016	169.495	15.6916	3.97192	1.97e-18	8.17e-16
k80:88123	k80:88123 Chlorophyll a-b binding protein 7, chloroplastic (LHCP), Precursor (similar to)	CCAAGTTCCTTATTTAACCTCATTTTTTTAAAACTTGTACTTAATTTATGGATAGCACAGAAAATGTAACTGAGAACTAACCAATTGAACAAAATTCTTATATAATCTCCAGTAATTTACATCAGTTTCACAAGGACATCAGACAATTTGGTACTAAAAGAGACTCTTTAAGAACTTTACTTTCCTGGGACAAAGTTTGTGGCATAGGCCCAGGCGTTGTTGTTAACGGGGTCAGCAAGGTGATCAGCAAGGTTCTCTAATGGACCTTTTCCGGTGACAATAGCTTGAACGAAGAATCCGAACATGGAGAACATAGCAAGTCTACCGTTTTTAATCTCCTTCACCTTGAGCTCAGCAAAAGCCTCTGGGTCATCAGCAAGACCTAATGGGTCAAAGCTA…	10555.5	12330.2	7893.39	0.640168	-0.643478	2.12e-18	8.78e-16
k80:48765	k80:48765 Photosystem II reaction center W protein, chloroplastic, Precursor (similar to)	ATTTTTGTGTGAATAAAGTAAACTATAACCTTTCATATTACTCAAGAGTGTGTCCTCAGAGTTCTAATCATTCTCTCAGATTGATATAGAAATGGCCACCATCAGTGCTTGCACTACAACCTCTTCACTGGCACGTGCCGCCCTCGTGCAAAATGGATCTGTATCTCGCCCCTCATCTCTTCTTGGATTGCCATCCATGAGTAAAGTTGGAAAGTTGAGATGTTCAATGGAGGTAAAGGGAGAGGGGGAAACATCAAAGTTGGGAATGGGAGCAGCATCAATGATGGCAGCAGCAGTAGCAGCAAGCATGTCAAGCCCA	4426.31	5292.01	3127.76	0.591034	-0.758686	2.41e-18	9.96e-16
k78:37736u	k78:37736u Chlorophyll a-b binding protein 6A, chloroplastic, Precursor (similar to)	GGGTATTTCTTCTTCTCAGGGTCCTTCTCCATACTTCTTTGGTGCTCTACAAAAGCAATGGCTAAGAATTCAATGGCTAAAATTGTAGGAAGAGTGCCCCATGGAACGGGCTGGCCCAAATATGTAGCTTGTCCTCCTGGAATGGCAGCCCATTCTTGGGCCTTGACCCAGTTGCCCAAGCCCAATGCCTCTGGAACTAGGATTCCTGGA	2740.61	3276.31	1937.05	0.591229	-0.758212	2.43e-18	1e-15
k68:331170	k68:331170 Fibroblast growth factor 3 (FGF-3), Precursor (probable)	TTCTCTTTCTCTGCAATATTGTTTTTCTACTTTTATCATTTTATAACAAATTCATATTAATTAAACATACACGTAATAATTAAGGTTTATTTTCTCAAACTATGAAGATTTTATTGTGAATTACACAAAAATTGTGCAACTCCTTACAATAATAGCCTCGGTTGCTTGCTACATTTAGCCCTTTCGGTCCAGGTTTCCATCAATTTTGCCATCTGGTCCGCACCTAATCTGGCATTTCCGAGCGCAACGCAAGTACTCTCTCTGTGGAAGACCAACGCAGGCAGTTTCGCAAGAGTCATAGCAATTGACGCCTTGAGCATCCACAGTCTCAGTGTTAGCTGATAAGAGGATGAGGAGTACCATAGCCATGGCTGCCACTCCTATCATTTTCTTCTTCTC…	230.485	99.5444	426.896	4.2885	2.10047	2.89e-18	1.19e-15
k58:462248	k58:462248 Protoheme IX farnesyltransferase (similar to)	CTAACGCTTATTTTAGAGCACAAAAAAAAAATAGACTTAAGCATATTTAAACTCCCAATTTCTCTAAAGGATAGTACAGTAAGAAGAAGGTTTAGAATCCCCGCCGTCGCTGTCGCCGCCGGAGACAGAACCCTCGCCGTCACCGGTAGTTTTGACACCGGGCCAATCCTTGCACTGGCAGTGTTGTCCTTCTGGGATTTGGTTGTAAACTGAAGGAACATGTCTTCCACAACCACTCCAACTGGTCTTTCCACAGGCCGGACACTTAATCTCGTAACACATGATTATCTTTTCCTCCTGTTGATCTTCG	47.2474	2.35811	114.581	48.5904	5.6026	3.7e-18	1.52e-15
k76:233326	k76:233326 Glycoprotein gp2 (GpX), Precursor (probable)	AGAAAATATATAATAATATAACTTAGTTTATTCATCTCATAATCTCTGCATTTTGCAAGGAGATCGAAACTGAGCAAAACATACACAAACAGAGAAATAAAATATAGGGTACAAACAATATCAATAGCTTAGACAACATGAAGCTACAAAAGAACTTCGCCTCCTGTGGGGCTTATTATTTACTCTTTTTTTTTTCTTATTCTTCGTCTTTTCTCATTGCCTCTCGAAATTGGAAAAAGCCTTTCTTTTAGCTCAACATTCTGCTTTTCCTTCAACTTTGCGATGACACTTCTTAGTAATGGTAGGGAGGAGGAGGAGAAGTGTAAAGATAGGGGTGGTGCGGTGGTAGAGACTTGTAGACTGGAGTTGGTGGTGGAGGTGACTTGTAGACAGGAGTTG…	84.9661	16.0647	188.318	11.7224	3.5512	3.94e-18	1.61e-15
k60:471461	k60:471461 UPF0603 protein At1g54780, chloroplastic, Precursor (putative)	TTTGAAACATATGCATAGTATTGAGCCATGGGAACAACGAAAGCAATCACTAACAAGCCACCAACGACAAGTGTGAATTGTCCTCTTTTCTCGTCTGTTTCCTCTCTGGATTTGAAGTTGGACTCTCTTTTGTTATCCTTGAGCTGGGGACCACCAGGATCAGGAAGGCCATCAATGGCCGCAACAAGACGTTTGGCAGTGCTGTAAACGGCTTCATTGTACTTCTCTTCAGTAGCCAAGACTGGAAGGTTCTCAGAGACGGCAGCATCAAGAACAGTGTCTCCAACAGCCTTTACAAAATCAGGACCACCAGTTATCGCCCCTTCCTTTTGACTTGTAACAAGCACAACTATACCCTTGTCATTTCCTTGTTCAACACTCGGGTACCACTTCTCCAGA…	2453.25	2925.77	1744.49	0.59625	-0.746011	4.03e-18	1.65e-15
k80:117408	k80:117408 Peroxisomal (S)-2-hydroxy-acid oxidase (GOX) (similar to)	AGTTGTCCACTGATTACATTTCACTCTGCTCAAAGAGTTCTCAACAGCTTGGGAGTCCAAGCGTCAGGAATTTTGAAGGGGGGGCACAAAGTAACTTGCTAAAGATGGAGGAAGTAACCAATGTCATGGAGTATGAGGCCATTGCCAAGAAAAAGTTGCCAAAGATGGTTTTTGACTACTATGCCTCTGGTGCTGAAGACCAGTGGACTCTGGCTGAGAACAGAAATGCCTTCTCAAGAATTCTGTTTAGGCCCCGTATTCTAATTGATGTGAGCAAAATTGACATGAGCACCACTGTGCTAGGATTCAAGATTTCAATGCCTATCATGATTGCACCAACAGCCATGCAGAAAATGGCACATCCTGAAGGGGAGTATGCTACAGCAAGAGCAGCATCAG…	7261.86	8446.17	5485.39	0.649453	-0.622702	4.3e-18	1.75e-15
k80:119531	k80:119531 Isocitrate dehydrogenase [NADP] (IDH) (similar to)	AAAAGAAAGTAGACGTTAATGAAGAGGGTCTTCTTTTAGCAAACTGATCAAACAATAAGCCAAGTGTACAATTGCAAATCAGTAAAATAACTTGCAGCAGTTTCAGCAAATAGAAATTCAGATTTAAATGGTTCAAACATCACTGCCTCCTATAAAATAAAACCTCTTGAGATTTAGTATACCATCAGGCCCTAATCCTTTTATTTCTCTTCAATATCCCTCAACTGCCCCAGAAAAAAGACTGTCCTCTTGCTTCCCAGACATTTAGGCCTTTGCTTTCAGAAGTCTTGCTTTGAGCTCATCCGCCACAGTGTCGATGAACTCTTCCGTGTTGAGATAATGTTCTCTTGAGAGCTTGGATCCATGGATGATGAGTGCAAGATCTTTGGTCATCTTTCC…	647.99	420.748	988.854	2.35023	1.2328	4.55e-18	1.85e-15
k72:309647	k72:309647 14 kDa proline-rich protein DC2.15, Precursor (probable)	TTTTTTCCACAAACATTAAGAAGAAGGCTTAAAGAAAGAGGGACATTAAGGTTAATCCCAAGAATGTTGGCTTTAATAGCAGTACATAGGCAAAGAGCAGCATCAAGGTCAGCAACACCATGAATGAGAGTGCAACAAGGTTTTTTTGGAGGATTGCCAACCGCAAGTCCAAGCAAATTGCCTAAAACATTAGCACAAACACCTAATTTTAGAGTATCAATTGGGCACTTGCCTTTGGATTGGCTAGGGCTTGGTTTTGGCTTCGGCTTCGGACTAGGGCAAGTGCCACATGCACTTAGGAGGGAGAAAAAGAGAAGGTTGACAAGAATAAAGAAAGCAAGAGAAGTAGTTTTCTTAGTAGCCATTTCTTAATTATGAGTGATATAGCTACTAATTTTA…	36.9524	0	92.3809	Inf	Inf	4.82e-18	1.95e-15
k80:120931	k80:120931 Glutamyl-tRNA reductase 1, chloroplastic (GluTR), Precursor (similar to)	ACCTTATTTTTGAGTTTGCTCCACTTTAGCTCGAATTTTTTGTTCCAATACTGATATATCTGTCTCAAGGTTGAACATCCTATTGAGAGCGTGCATATTCTCAAGGGTCTCACTCAATGTGCGGCTGTCACTCCCATCGCATCTTAAGTGTTGCATGGGACCATGAAGGAGCTTGTTAACGATACCACGACTAAGATCATCGACAGCCTTCCTTGTCTTCTTTGAGATATCATCACCCATTTTTGACATGCACTTCTCAAGTTCAGCAACCCTTAGTCTTTCAGCATAAGCCCTCAGTTTCTTGATGGTGGGAACAGTCTCCAGGGAATCCCTCCAAGCTTCAAACTGTTTGGATTCCTCAGAAATAATTGCCTGAGCTTCCATTGCTTTTCGAAGGCG…	1284.49	1658.75	723.087	0.435921	-1.19786	5.09e-18	2.06e-15
k80:10230	k80:10230 Chlorophyll a-b binding protein 13, chloroplastic, Precursor (similar to)	GGAATTCTCCAGTCAAGTAGGAAGGAGTTTGAGCAGAAAAGGGTCCCAAGTACTTGACACGGTCAGGTCCATACCACAATTCATTACTCATGGTGAATTTGGCAGAGCCCATTGGAACTACATATCTAAGAGGATTGGCATATTTGGTCTGGCCCAAGAATGGAGTTGCTCTAACAACAGTGGCGGAGCTGCCGGTTGCTGCCATTGATGCCA	2334.66	2877.12	1520.98	0.528646	-0.919627	5.24e-18	2.11e-15
k80:114619	k80:114619 3-hydroxyacyl-CoA dehydrogenase (similar to)	ACATTTCATTCACTCTTTCTCAGATGATTACACTGGTTTGTAGAGCCAAAGTTACAACTACCATCAAATAGCTTGAGGGGAAAAAATAGGAAATTTAAAGACTAACTTATTATAATTAATGGAAGTTCTACCTAATTGTAATTAACAAACTTTCCCGCCTTATTTCCGAGCCCAAATTAGGCATGCTAGCATTACTGCTTCTTTCTGCATGGATACGATCATATGATATGCTGGTCAACACGATCCTCCCAAAGGCAAACCTTTTGCAGCTCTCTGCTCCAAAAATGTTGAAGGCTTATAGAAATCACCATAGGTCTCATGCCAAGTTTTTAGCTTTGAGTATATGTATTCAGATCCAATTGTATCAGCCCAAAACATGATACCTCCAGTTTCTGAGGG…	102.255	21.6958	223.094	10.2828	3.36217	5.51e-18	2.22e-15
k72:10725	k72:10725 Chlorophyll a-b binding protein 13, chloroplastic, Precursor (similar to)	CTTGCTTGGGATTGAGGCATAGTCATTATCACAAGGGTTAAATGAAATGCTGGTGGCTTAAAGAGTATTTTATCACATGGTAAAATAGTTTTCATCTGCCAAATATTTGCATTCTGAATGAATCAATGGTACAAGCCTCTTGTGGAGGAAGTCACAATGTAAAATTTAAGATCCAGGAACAAACTTTGTTGCATAAACCCATGCATTGTTAGCAACAGGGTTGTCAAGGTGATCCAAAAGGTTCTCAAGAGGGCCTTTGCCAGTGACAATAGCTTGAACGAAGAATCCGAACATGGAGAACATAGCCAATCTTCCATTCTTGATCTCCTTAACCTTGAGCTCGGCAAAAGTAGTTGGATCATCAGCTAGACCAAGTGGGTCAAAGTACTGGCCACCTGG…	2906.43	3444.99	2098.6	0.609176	-0.71507	6.18e-18	2.48e-15
k76:216260	k76:216260 Glyceraldehyde-3-phosphate dehydrogenase A, chloroplastic, Precursor (similar to)	CCGAATTTTTGGTCAAGAACCTTGACAAAAGGAGCAAGGCAGTTGGTGGTGCAAGAGGCATTGCTGATGATAGATTCATCAGGGTTGTAGAGATCAGCATTGACACCAACAACATATGTGGGGATGTCACCTTTTCCTGGAGCGGTGATGAGCACCTTCTTGGCTCCGGCCTGGATGTGTTTTCCGGCACCTTCTCTGTCGACAAACACTCCGGTACCTTCTATCACCAAGTCAATCCCAAGATCTCCCCAGGGGAGGTTGACAGGGTTGCGGTCGGAGACGACTTGGATGACTTTTCCGTCGACGGAGATGCCGTCAGTGCCGACGGGCTTGACATCAGCATCAAAGATGCCAAGGGTGGAGTCATATTTGAGAAGGTGAGAGGCTTGCTTGACACCA…	11858.8	14064.9	8549.58	0.607867	-0.718173	6.28e-18	2.52e-15
k76:56772	k76:56772 Peroxiredoxin Q, chloroplastic, Precursor (similar to)	GCAAGCTAAAGAAAGATGAAGAAAATTATCCATTTTGCAGTTACTACAAAGAGCAAAGGCCCATATAGAGAAGTTTTATCACTCATGGGAGTTCAACATTCTACAGCATGAACTGTAGCAGGACTTTAAATTAACAGGTCCTTTCATATCTAATAGCTAAAAATGGTTGTACAGACTCTCAGATCACATACAATTGGCAGCAAAAGTACGAGAAATTTAATGTTTAAAGGCAGGAAAAGAATGTGGAAAGGAGAACCTTAATATCTAAAGGCTTTGAAGTAACTTCAATGTTTCATCAATATGCTTTTCGGGCTGGAACTGATTGTTATATATGAGTTGAACCACGCCATTTTTGTCAAGCACATAAGTCTGTCTTCCCGGCAATGTACCAAAAAGATC…	2072.63	2501.1	1429.92	0.571719	-0.806623	6.37e-18	2.55e-15
k80:57487	k80:57487 Chlorophyll a-b binding protein 7, chloroplastic, Precursor (similar to)	CAATATTAAATATCTACTTGTTATCTATGAGTAGAAATGCATTCAAAATCTTGGATCATTACATGGGTGCAGCCTAGTGATAGTATATCTTGCTGCTGTTAGGACTTGGGAGATCCCAAAGATATTTGTACACTGCTTAATGTTTTTCTACAGAAGATACACACAAAGGTAACTTAAGTGTAGTGATACAACATTAAGTTGGAAAACAATTTCTAAAATTTCTTTCTTCAGATCTTCAGAGTGTCACACCAACACATCATTGCCAACAAATGGTGCTCCTGCTCCTTACTTGGGACTGAAAGCAGCAAAAATAGTGGCGTGACCAGGATCAGCAAGGTGAGCGAAAAGGTTGTCAATTGGTCCTGTTCCAGTGT	3232.53	3814.13	2360.14	0.61879	-0.692479	7.03e-18	2.8e-15
k74:249767	k74:249767 Protein disulfide isomerase-like 1-4 (AtPDIL1-4), Precursor (similar to)	CCCGGGCGTCTCATTCTACTTTCTATTTCAACCTACATCTTTCAATGCAAATGTTGCTATCACTTTCTCACGATCCACTCCCGCCCTTTAAAGCACGTTAAGGCATGCTTGGAGTTCCTTTCTAAAGTCAAGCTTTGACTAATATGCTAGAATCTAGCTACAGAATCTCACAGTTCATCCTTAACATCATCAATGGTGCTCTCTGGGCTTGAATTGGCATCAAACTCCGTAGGTTTCTGTGTTGAGGCCGGCTTTTGAATCTTGAAGGGGATAGATGCGTGTTTTTTTAGGAATTTGTAGAAGGCCACCACTGTACGGTCTGTGTCAACAGTAATTGGATCAAAACTCTTGTTGCCAGCTGGGAAGAACAGAAGTGTTGGGAATCCATCAGACTTGGCT…	246.882	114.694	445.165	3.88131	1.95654	7.94e-18	3.16e-15
k76:228698	k76:228698 Vacuolar-processing enzyme (VPE), Precursor (similar to)	ATCTGATTGACGTGTTGAAGAAGAAGCATGCTTCCGGAACATATAAAAGCTTGGTATTTTACCTTGAAGCTTGTGAGTCTGGTAGTATATTTGAGGGTCTTCTTCCTGAAGGTTTAAATATCTACGCCACAACAGCATCAAATGCTGAAGAGAGTAGCTGGGGAACCTATTGCCCAGGAGAGTATCCCAGTCCTCCTATTGAATATATGACCTGCCTTGGTGACTTGTACAGTATTTCCTGGATGGAGGACAGTGAATTACACAACCTGCGGACTGAAAGTCTGAAGCAGCAATATCACCTGGTCAAAGAGAGAACTGCTACTGGGAATCCTGTTTATGGTTCACATGTCATGCAATATGGTGATCTACATCTCAGCAAGGATGCTCTATACTTATATA…	259.424	125.646	460.091	3.66181	1.87256	8.73e-18	3.47e-15
k60:36476u	k60:36476u Pathogenesis-related protein 1A (PR-1A), Precursor (similar to)	TAGCACATCCAACACGAACCGAGTTACGCCAAACCACTTGAGTATAGTGTCCACACACCCGTCCTTGTGCACAAGTATTTGAGTCATTGTCATAGTACTGTTTCTCATCGACCCACATCTCGACGGCCTTAGCGGCCGTCATAAAAGCGCCACTTCCCGAAGCTAGGTTTTCGCCGTATTGACCATGAGAACGTACGAGGTTGCAGTCTGCAGACAGTTGAGAAGTATAATTTGCTGCATAGGCTGCTACCTGGTCGTCCCAGGTTAATGGTTCGACGCCTACATCACCACGAGCTGTGTTATGGGCATCCAAATAGTCTTGTGGAGAATTTTGGGCACGACAAGAGTGGGATATTATTAGGAATAAGAGAAGTGTAGAGACA	34.5411	0	86.3528	Inf	Inf	8.85e-18	3.51e-15
k80:118846	k80:118846 ABC transporter F family member 5 (ABC transporter ABCF.5) (similar to)	CTTCTTCATCCTCATGGGCTGATAAGAGAAAAGTGGTTTCACAGTGAAGGTAGAGACCCTCTCTTCCATTTTCTTCACAGAATTATAGAAGAGAAAACCTCATTCACCTTCAAAACCACTTTAGTCTCATCTCACCCTTTATCCAATTCTTCATTTTCCACTCGACACAAACCTAAACTTCTTCAAACACCAAATTTTACCCAGAAAATTTTCAAGAATGGACCTTGCTACCACTTTCCTCACTGGCAGAGCCAATCTTCTTTGCCCACGTGTCCTCTTAATACCATCTTCTAATTCCTCTGTAAAAACTACTATTGGTACCGTTTTCAGTAACCCCAGAAGAAAAAACCTTAGAATTTCATCAAAGTTACAAGCCATAGCTGTTGAAACTGCTGAAAC…	2282.11	2723.74	1619.68	0.594655	-0.749875	9.39e-18	3.71e-15
k70:311270u	k70:311270u L-ascorbate oxidase (ASO), Precursor (similar to)	TATATCAAAAAAAAGGTGTAGAGATACATAAACGAAAAGCATTTTAATTACAAAACAGAAATTTTGTTTACAGGTTAGAAAAGACCTTTGATTCTAGGCAACTACCAAAAGAATTTCCCCCAATGATAAACAAAGATAATATGAATATACAGTTATCTGATTTGGATAATGTTAAAGAACTTATGGGCTATGGAACCTTTTGCTGTCACCACACCCCATGATAGAAGTAGGCAATTTTCCAACCTTGTCAATCCCTTCTTCAAAAACAACTCCCATTCCCATGAAAAAATGTGACTCAATATGGCAATGGAAGGCCCAAACTCCTGGATTATCGGCCCGAAACCTCAACGCAGTCCATCCATAAGGATGGACTGGGATGGTGTTCTTCATAATTGGGTT…	34.5068	0	86.2671	Inf	Inf	9.82e-18	3.88e-15
k76:391	k76:391 Oxygen-evolving enhancer protein 1, chloroplastic (OEE1), Precursor (similar to)	GATACCCTGGATTTTTACATCCTTAGGTACCTTTGCTCCCAAATCAGTATCAGATGGCTGAATGCTCTCAAACACACCAATCACCTCACCAGTCTCCGGCTTGCTCTGTGTAACACTCAGCGTGATCTTACCTGTTGAAGACGCAGTGTTCTTTACATTCTCCTTCTCGAGCTCCTCCTCGTCTCCTCTCCCTCCAGCTGGCAATGCAACAGCATTATCGTAACCAGTAGATCCACCCCTTCCCTTTGGGTCAAGGAATGATGATCCTCTGTATGATGGCACAAGGAACTCGCCACTAAAGCTGTCGGGCTTTCCAGATGCCACTAGCTGTTTGATCGTGAAGAGGAAGGGCACGCGCTCACCACCAGGAAGCTGAACTGTAACAGCAGCATAATCAAT…	5270.85	6094.5	4035.38	0.662135	-0.594802	9.94e-18	3.91e-15
k66:369758	k66:369758 Protein LURP-one-related 15 (similar to)	AAAGGAAATATATTAACTTAATACTATGCATTATTACAGAATGAAGTGCCGCTATGAGCACTTTATTATATTCAAACACAAAATTTACAATCAGTAATATTTCTGTCGAAAGAAAATCAGACAATCAAGTTTAAAAGCCAAACAAAAATATCAGACATTGGCAACACTTGTGATAATATAATCTTAGTCTGCACCCGATCTATCCTCATTGATCTCCTCTAGAATCACAACCAAAGCGACTACGAAAGCATAATCCACGTTGGGATACACAGTGACACCAAAATTGTCTTTCCCAAGCAGTATACTTTGAGCAGTGTGTTTCCTATGCATTTGGGCAATTATGGTATTAGTATTTCCAGCATAGATAACACAACATCTTTCAAACCAGCTGCCTTCAAT…	64.5928	7.58353	150.107	19.7938	4.30697	1.01e-17	3.96e-15
k64:406098	k64:406098 Cytochrome P450 84A1 (F5H) (similar to)	CACAATGAACAAAAATTCAAGATAAATCACAAGACTATTTCAAAGAGTTTACAAGTTTTTATTCGATTAGAATATTTTTTCAGGGAAAATAATTCTTTTTTAATTAATGTCTTGATAAAGTGGACACAACAAGCGAGGACTAGGCACGGCCACAAGTCGAGTAGCTTTAGGAGCAGTAAGTCCAAAAATATCGTCCATATCAATATCACTTGGTTTCATTCCATCAGGCAATTCCCAAGTGAAACAATGAAGAAGATGAGCCAAAGTCATTTCAAATGCAAACAACCCTAGTTGCATACCTGGGCAAGACCTTCTGCCGGACCCGAATGGTAAAAACTCAAAATTACCACCTTTAAGATCTGCTACACCCTCTTTTAGAAACCTAGAAGGTTTAAATGT…	46.0032	1.81959	112.279	61.7053	5.94732	1.08e-17	4.21e-15
k74:276016	k74:276016 Magnesium-chelatase subunit H (probable)	GTAGAACACTTGTCATCCATTTCTCAAAAGCATTACTTTCTTCACTCATTTCTTCCCAAGAAAACCAACCCCACTTACTCAAAATCACCAAAGAAATTCCAATGTAATGCTATTGGCAATGGTTTATTCACTCAAACAACTCAAGAAGTTAGGAGAATTGTGCCTGAAAATACTCAGGGACTTGCCACTGTGAAAATAGTGTATGTTGTATTAGAAGCCCAGTACCAAGCATCACTTACTGCTGCTGTTCAGACACTGAACAAGAATGGTAAGTTTGCTTCTTTTGAGGTTGTGGGGTATTTGGTTGAGGAGCTTAGAGATGAGAATACCTATAAAATGTTATGTAAAGATCTTGAGGATGCAAATGTTTTTATTGGTTCATTGATTTTTGTGGAAGAA…	9339.15	10957.7	6911.33	0.630729	-0.664907	1.07e-17	4.21e-15
k80:116940	k80:116940 Chlorophyll a-b binding protein 8, chloroplastic, Precursor (similar to)	GTTTTGTACCTTATTTGCCACCTTTTGTTTATTCTTGGTTGAGCTTAATTAGGTGCTCATTCTTCTTCTATTCTTGAACTGCAAATCTAACATCAATTCAATCCAAAAGAAAATATGGCAACACAAGCATTGCTCTCTTCATCATCTATTTCTTCCTCAGTGGAGAATGCCAGACAAATTCTTGGAGGAAGACCTACTCAATCTTCTACCAAGAAAACTTCCTTTGTTGTAAGAGCTGCTTCCACTCCACCTGTTAAGCAAGGTGCAAATAGGCCTCTCTGGTTTGCCTCCAAACAAAGTCTTTCATACTTGGATGGCAGTCTTCCTGGCGACTACGGATTTGATCCCTTGGGACTATCAGACCCCGAAGGAACCGGAGGATTCATCGAGCCAAAATGG…	6274.23	7221	4854.06	0.672214	-0.573008	1.1e-17	4.3e-15
k58:22736	k58:22736 Lectin-domain containing receptor kinase VI.4 (LecRK-VI.4), Precursor (similar to)	TTACAAAGGTATCTTGCCCACTAATGGAGCTGAGGTTGCAGTGAAGAGGATAGCAAGCAATTCTCTTCAGGGAATGAGAGAATTTGCTGCGGAGATTGAAAGCTTAGGCAGGTTAAGGCACAAACACTTGGTCAACCTTCAAGGCTGGTGTAAGACAAAGAATGATCTTCTCCTAGTGTATGACTATATCCCAAATGGAAGTCTTGATTCATTACTTTATAGACCAAAAAATGACATTGTTCTAGCATGGGACCGGAGATTTAACATCATCAAAGGGATTGCTGCAGGGCTTCTTTACTTGCACGAAGAATGGGAGCAAGTGGTAATACATCGAGACGTGAAGAGCAGTAACGTCCTTATTGATGGTGAAATGAATGGTAAATTAGGGGATTTTGGGCT…	47.8438	2.40371	116.004	48.2605	5.59277	1.12e-17	4.36e-15
k64:394151	k64:394151 Ribulose-phosphate 3-epimerase, chloroplastic (PPE), Precursor (similar to)	GGAGGGCAGACCCTATAGTCCCTACAAATTGAGTCAGCAACAGAGAAGAGCCAACCATTGAAGATAAGCAAAGCCGCTATGAGAAAACCAAATCGGACACGTGTCAATCTGATATTTCATTCTTGATTTTCCTCAAAAATAACAGTCTTTTGGTTCTTCTTGTCTTGGAAGTCTCAAAAGTTAAAGAGGGTGGTTGAAATTTTAAGCTCGCTTTCAAATTGACAAAGCACCAACCTTTTCTCCTCCTCAATTCCCCAAACAAGAGAAAGTTTGCTGCAAGAGAAAAAGAAGTAAATTTCAATGGCAACAACTGCTTCTTGTGTGGGTTCATCAACTCTGTTACAATCCCAAATTAATGGATTTGGCGGGAGTGTTAAGCTTCAGAAGCCCAATTCACTC…	3341.47	3938.8	2445.47	0.620866	-0.687646	1.13e-17	4.39e-15
k80:41274	k80:41274 Photosystem II reaction center X protein (similar to)	CTTTCCTCCTCTGTTCCAATATCTCTGAGAAATCTTGAAGAAAGAAATATTAGAAGAAAAAAAAAGGAAAAAAAATGGCTTCAGTTTGCATGGCTATGCCAGTGACCAAAGCAAGCCAAACGAGGGTTACACCAACCTCAGATGCTTTCTTTAAGCCATTGCCAGTCAAACCATCTAAGGCAGTGTTTGTGAACAAAGTCTCAAAATCAAAGCTTGAAATATCAGCTTCATTGAAGAAGAAGGCAATTACTGGGCTAACAGCAGCTGCTTTGACAGCTTCAACGGTGGTGCCAGATGTAGCTCAGGCTGCTGAAGGACTTTCACCATCTTTGAAGAACTTCTTGCTCAGCATAGTGTCAGGTGGGGTTGTGCTTACTGCCATTATTGGAGCTATTGTTG…	3803.37	4431.71	2860.87	0.645547	-0.631406	1.14e-17	4.41e-15
k68:356029	k68:356029 Dihydropyrimidinase (DHP) (similar to)	CTCTACAGGGAACTGAAAGTCAATGGAGTTTTGTCTCCGAGTTCAGTTATTGATTCCTTTGGTTTATGTGATTGCTCTTTTTTCCACAATTTTCGCTGTTGTTTCTGCATCGAACGAGTTTTGTGATGCCACATTTGTTTATGGAGATTCTGGTTGCAATATTCCACCGTCAGTTTCATCAAAGATACTGATAAAAGGAGGAACAGTAGTGAATGCTCATCATAAGGAGGCTGCTGATGTGTATATAGAAGATGGAATAATCGTGGAAGTGCAGCCGAACATTAAGGTTGGTGATGATACCAGAGTCATAGATGCAACTGGAAAATTTGTTATGCCAGGAGGAATTGATCCTCATACACACCTTGCTATGGAATTTATGGGTTCTGAGACAATTGATGA…	202.97	85.1298	379.731	4.46061	2.15724	1.15e-17	4.47e-15
k58:4296	k58:4296 Miraculin (MIR), Precursor (similar to)	CACTAGAAAATGAAACAGATAGAAGTCACAATATTCCCATGTTCAAATTAAGGAACAGAAGCAAGATTACATTAGAGAAGTAGAACATTAATTATTGGAAAATAAAGGTCCCAATTAAGCATGAGTAATAAAAGGAGGATTAGAAAATCTTCTTGAACATAACCCTGAAGGGAGTATCACTGAGAGCCAAAAACCTGACTCCATCATTAATGTATATACCAACATCTTTGCAAATAACCTTGCAAATCTTGCACACACTTGGACAAAACACAAACTTATAATCCGTCCCAAGTTTCTCAATTTTAAACCAACTGCTCAACGTTTGAGGCCCTGGGTTTCCTTCAACTCCACCTGTCACTATGAAATATTGCTTCAACTTCTCGTCATAGGTCCCAAGTT…	47.3364	2.6207	114.41	43.6562	5.44811	1.4e-17	5.42e-15
k78:184392	k78:184392 Chorismate synthase 1, chloroplastic, Precursor (similar to)	GAGCAAATTTATTTCATTAAGTTTTCACGTGCCAGGAATATATTCATACAGGTTACAATACAATTTTACTGGAAGAAAAAAAATCTCTGAACAATAGCGGGCGGATAAGTACAAAGCTACAACATGCGATTAAATGGAATAAAAACCTAAAATTGCCTAATACATGGCGCACAAGTTTACATTGATGTAAATGCACTAAAGATAGGTCCCGGCTTACCCATGAGGGATAAAGAGGCAAAAAGGAGATATTTCCTCTAAATAGTAAAACTCCTAAGGTGTTGATGAAATTACACTCTTCAAATAACGAAACTGCGCAAACTTTTAAGAAGACGACTTCAAAAAGTTGTCTGAAGGTACACAAGCTGCTCAGCTCAATTCAGAGGGTAACCTCAGCTGACT…	55.0281	91.7134	0	0	#NAME?	1.43e-17	5.51e-15
k58:362166	k58:362166 Cucumber peeling cupredoxin (CPC) (similar to)	TTAATAAATCTTCTCTCGAAAAGAAGAAAGTTATATAAAAGCAAAGATATGGACAAAATGTTGTATGTGATTATCTTTGGTGCTTTAGCCGTTGCAGGTTTGGTGCAAGACACAAAAGCACAAACGGTGCATGTGGTTGGGGACAACATAGGTTGGACCATACCGAACAATGGCGCTGCAGCTTACATAAATTGGGTTGCTGGAAAAACCTTCAGTATTGGCGACACTCTAGTTTTCAATTTTGGGACCAACCAACATGACGTGCTGCAAGT	37.9358	0.739532	93.7303	126.743	6.98576	1.81e-17	6.96e-15
k80:117461u	k80:117461u Fructose-1,6-bisphosphatase, chloroplastic (FBPase), Precursor (similar to)	AAACCTTTACATTGTTATATAAATTGAATCTCTGCAAAGCTTTTCAAGAATCTATAATAATTTTTGCCATTGGTACCATCCTAGACTTGTGAAAAGAATTTCTTTATCGTATTACAACTTCACAGTCTTGCCTTGCTTACAAAATGATATGAAAAAGGTCACATCAAGACAAACTCGATTTCCACTTTCACCTTGATTTTTCGAATTAAGATAAGTACTTTTCCAACTTTTCAACTTCTTCTGTGCTTCCAATGTACAATGGGACTCTCTGGTGTATCTCAGTTGGTTGGATATCAAGAACTCTTTGGTGTCCGTCGGATCCTTTGCCACCAGCTTGCTCCACAAGGAAGCTCATAGGGGCACACTCATACAAAAGTCTCAACTTTCCATTCTTACTCT…	4178.16	4830.51	3199.64	0.662381	-0.594267	1.89e-17	7.25e-15
k76:200069	k76:200069 Probable glutathione S-transferase parA (similar to)	CCAACTGATCATTTTATTCATTACTTAGCCAACATATTGATCTCAAACAAACAAACAAAAATGGAGAGCAACAAGGTGGTTCTGCTAGATTTCTGGCCAAGTTCTTTTGGTATGAGGATAAGAATTGCATTGGCCTTAAAGGGAATCAAATATGAAGCAAAGGAGGAAAACCTATCTGATAAAAGCTCTTTGCTTCTGGAGATGAACCCTGTTCACAAAAAGATACCTATTTTGATTCACAATAGTAAACCCATTTGTGAGTCTCTAAACATTCTTGAGTACATTGATGAAGTTTGGCATGACAAATGTCCATTACTTCCTTCTGATCCTTACGAAAAGTCACGAGCCAGATTCTGGGCTGACTATATTGACAAGAAGATATATAGCACAGGAAGAAGA…	70.5344	10.7587	160.198	14.8901	3.89629	1.9e-17	7.28e-15
k72:260078	k72:260078 Isoleucyl-tRNA synthetase, cytoplasmic (IleRS) (probable)	AAACAAGAACAAGCAATGGATTAGTAGTATTAATTTTGAGTGAAATCTTTACATTTCAACATCTTTGTCACAATCACAACAACAGAAAAATTCAATCAGTTATTGCAACAACCAACAATCTTTAAGCTGTCCAAGAGCACTGTCCCTAAAATTCTGTACTCTTGCTAAACAGAAATGAGTACAAAACAGTCCCATTCCTAAACCAGCACCAACTCTACTCGTCTTCAACAAATAACAAGCTGGTGAACATTCTACTCTTTTCCCTTGTACTACTACTCCCCATGCTTTGGTTATACCTGATTCCTCTGCAATTTTCCCATTTTTCAATTCTTCTTCAGTCCAAAGTTCTTCGATAAAAATAAGCCCATCTGGGGATTTTTTTCCCCCATTTTTCCATTC…	365.454	201.237	611.779	3.0401	1.60412	1.91e-17	7.29e-15
k80:5816u	k80:5816u Chlorophyll a-b binding protein 21, chloroplastic (LHCP), Precursor (similar to)	ATTCACCGGTCAAGTAGCTTGGGGCCTCACCGGAGAATGGGCCCAAGTACTTAACACGGTCTGGACCGTACCATGGGCTACTAGATGCGACGGGTTTGGCGACACTCTTTCTCATGGACACCCTTCCATTTCCAGTGATTTCTGAGGCAGATGGGGAGAGTTTCACCGCTTGTCCAGCGAAAGAAGGGGAAGAAAGAGCCATTGTAGAAGCTGCCATAGTTTATCAAGAGGAAAGTAAGAGATTGCTAGTTTTAAGATGTCAAAGAG	2169.88	2592.07	1536.59	0.592806	-0.754369	1.96e-17	7.47e-15
k80:116825	k80:116825 Ribulose bisphosphate carboxylase/oxygenase activase 2, chloroplastic (RA 2), Precursor (similar to)	TGGGCAATTTCAAGAAGTTCTTGGTGATGTGAACAACAAGCTTGTCCATGAAAGCAGGAGCGATGTAGAATCCGTCCAATGTGTTGTCCATGTTGTATTGGCGAAGACCTTGACTGACATATTCGTAGGATTGCAAAACAGCATGGTGAGTGCCAGTACCTGTTGGAGCCTGGAAAAGACTGTCAACCATACCCTTACCCCGGGTGATGTCCTGTTGATCATCGGAAAAGTCTTGAACGAGACCCTTCCATCTGTCACTATCGGTCTGTTTCTTGGGATCGACATCTTTATTCTCTTCAGCTGCAATCCTCAAGCTCCTGTTTGTAACCTTGGGGCATGAAACACCTTTTCCATACACTTTCTTCAAAGTTTTGCCAAAGAAGGCTGTGCTTGGAACTA…	13615.4	16446.6	9368.63	0.569639	-0.811879	2e-17	7.62e-15
k58:12575	k58:12575 G-type lectin S-receptor-like serine/threonine-protein kinase At1g67520, Precursor (similar to)	TAGGCGTATTCAAGAAGGCTTAAGTTATCATCTGGACCATGTAGGCATGTATTCTTCTTCCCACTTATGATTTGAAGAAGAAGAACTCCAAAACTGAAAACATCAGATTTTGTTGAATAGATGCCTTGTTCCACATATTCAGGTGGAATATAACCCATTGTTCCAACAACTCGTAGGGTATTTGCTTCAACTTCATCTTTCTTAAATATTCTTGCCATTCCAAAGTCAGAGATCTTTGGTTTCATATGAATATCCAATAAAATATTGCTGGCTTTCAAATCCCTATGAATAATTGTTAATCTTGAGTATTCTTGGAGATATAGGAGCCCTTGAATAATTCCTTCAATTACTTGCACTCGTATTTCCCAATTTAGAAGTAATCTTCTGCCTTGATTATAA…	41.2244	1.25676	101.176	80.505	6.33101	2.18e-17	8.27e-15
k72:288658	k72:288658 Basement membrane proteoglycan (Protein unc-52), Precursor (probable)	TATTATTATTCAATTGCCATAATTCTATAATTCTAGTCTGGTTGGCACAGTACTACAGAAGTATTCTACAAATGATCATCTTCTAGTTACTGATGTATAAGAAAAGACAAACGACAAACTGCATTTTAGGTCATCCATTCTCTTGGGCAAACAAGAAATGCGTACATATACACAAAAATACAACGAAAACAAAGACTTATATGAGAAAGTCTAGGATTGTGCTTTCATGCAGGTAAGGCAAAACTTGGCTGTTCCCAGTTTGGAGGGTCCACCACTGCACAAATATTGGATTTCTCATAATCGGCAACCTTCTGATTACAGCTTGGACAATAATGATACTTATGCCAGAGGCAGTCCATTGATGGACAGAGAAAGCATACTCCAAGCATAAATGGCATC…	78.1261	7.13318	184.615	25.8812	4.69383	2.41e-17	9.15e-15
k80:54366	k80:54366 Chlorophyll a-b binding protein 13, chloroplastic, Precursor (similar to)	AAGTCCATTAATTCTAAAACCTTCAACAAGTCCCATGAGCACAACTTGGAAACCTAGCACAGCTAGAATACTCTGAGCATGCACAAGGTTAGGGTTGCCTAAGTAGTCAAGTCCGCCTTCGCTGAAGATTTGAGCTCCTGCTTTGAACCATACTGGTTCTTTGAAGTCTACTTTCACCCATTTTTCAAGAACTTCTGGGGTGATGCAACCTAGTGCTCCAAGCATTGCCCATCTCCCATGGATAACCTCAAGAGCTCTGTTCTTCGCGAAGGCTTCAGGATCAGCAGATAAACCAGCAGTGTCCCA	4268.17	5118.3	2992.96	0.584756	-0.774092	2.65e-17	1e-14
k76:210333	k76:210333 CASP-like protein 5 (similar to)	TTCTTCTTCACTTTCCAATAGCACCACAGCAACCTATTTTTCCTTGTTTGAAATAGAAATATTATAGAGAGAGGGAGCATTATGAATGGAGGTGGTGGAAAAGAAGTAGTGGGGGTGGCTAATAAGCAAAGCATAAAATGGACAGATTTTGGTTTGAGGTTTTTGGGTTTTGTACTTACACTTGTGGCTGCCATTGTTCTTGGAGTTGACAAACAGACTACCGTTGTTGCTGTCCAGTTAGTCCCCACATTGCCGGCGATTAATGTTCGGGCTACTGCTAAATGGCATCACATGTCCGCCTTTGTGTACTTTGTGATTGTGAATGCAATAGCATGTGCATATGCAGTTATATCCTTGGTCCTTTCATTGGCAAATAGGGGGAAAAACAAAGGTCTCTCC…	319.733	170.616	543.41	3.185	1.67129	2.77e-17	1.04e-14
k58:487936	k58:487936 Chaperone protein dnaJ 11, chloroplastic (AtDjC11), Precursor (probable)	ATGCCTCCTTTCCTCTGACTCATTACACTTCACAAAATCTACACCCATGATTTCCACTTCTACTCGTTCGTTTCTTCAAACCCCACCGCCGCCGGTGAATATATTTTCCTCCGGCGACAATTCTGCTCTTTCACCGTCTTCTCTCGCATTCCGGCAGTCCGTTTATTTTACGGCTGCCGCTACAACCTGCGCTTCCGTCGAAACTGAATCCCCTACTTCTAGGTATTCGACGCTGCCTCGTAACCTGATCTCTGCTTCTGCAGCGTCGTTTTACGAAATTCTAGATATTCCGATGGGCGCTACTGTCCAGGAGATCAAGGCAGCTTACCGGAGATTAGCTAGAGTTTGCCATCCCGATGTGGCGGCAATTGATCAGAAGGACTCGTCGGCGGACGATTT…	103.251	26.4373	218.471	8.26375	3.0468	2.82e-17	1.06e-14
k76:107937	k76:107937 Chlorophyll a-b binding protein 7, chloroplastic (LHCP), Precursor (similar to)	GCAAGCCCAAATGGCCAAGATGCTTTGTGCATGGACCAAACTTGGGTTGCCCAAGTAGTCAAGTCCACCCTCACTAAAAATCTGGGATCCAGCCTTGAACCATACAGCCTCGCCAAACTTAACACCATTACGGGCCAAAAGCTCGGGGAAGACACAACCAAGAGCTCCAAGCATTGCCCATCTGCAGTGGATCACCTCCAACTCACGGTTCTTGGCAAATGTTTCTGGATCAGCTGAAAGTCCAGCAGTATCCCATCCATAGTCACCAGGGAACTCACCAGT	2310.85	2780.6	1606.23	0.577656	-0.791716	3.01e-17	1.13e-14
k74:278480	k74:278480 Probable 1-deoxy-D-xylulose-5-phosphate synthase, chloroplastic (1-deoxyxylulose-5-phosphate synthase), Precursor (similar to)	TCTACACCGATCCCATTTCCTCTTGGGTATCTGAAACAACTTGGTCTGTCATCAATGGCAGCAGCAGTTGCTACCATGTGAAATAGCTCCGTTTCATCGGAAGGAGCCATTACTACCATGTTAGGAAGACACGCCATGAAGGTAACATCAAATGCACCACAATGCGTCGGACCATCTGCTCCAACAAGTCCAGCTCTGTCCATTGCAAATCTCACTGGCAGCTTTTGCAAGTCAACATCATGCACTACCTGGTCATAAGCCCTTTGCAAGAAAGATGAATAAATTGCACAAAAAGGTTTGAGGCCTTCACAAGCCAAACCAGCAGCAAAGGTTACAGCATGCTGTTCTGCTATTCCAACATCAAAACACCGCGTTGGGAAGCGACGGTGGAATAGGTTC…	1317.72	1673.66	783.819	0.468327	-1.09441	3.15e-17	1.18e-14
k76:86358	k76:86358 Carbonic anhydrase, chloroplastic, Precursor (similar to)	CAAGACCAGATACTCTGGAGTTGGAGCAGCTATTGAATACGCTGTTCTCCACCTTAAGGTAGAGAACATTATCGTCATTGGCCACAGTGCATGTGGAGGTATCAAAGGTCTCATGTCTCTACCTGCAGATGGTTCTGAATCAACTGCCTTTATTGAGGATTGGGTGAAAATTGGTTTACCTGCCAAGGCCAAGGTGCAG	1440.86	1776.4	937.565	0.52779	-0.921964	3.28e-17	1.23e-14
k76:219052	k76:219052 Photosystem I reaction center subunit VI, chloroplastic (PSI-H), Precursor (similar to)	TATTACTATCTAAAGTTAGTTTTGTTAGTTTTAACTTGAAGTGAAGACTATGGCATCTTTGGCAACTCTTGCTGCAGTACAACCCACAACTGCCGTCAATGGGCTAGCTGGAAGCTCCATTATTGGAACTAAGCTACATGTTAAATCATCTCGCTTTAATTTGAAGTCTACTAAATCCAGGGCTGGTTCTGTGGTAGCAAAGTATGGAGACAAGAGTGTATACTTTGATTTAGAGGACTTGGGCAACACCACTGGGCAGTGGGACTTGTATGGTTCAGATGCACCTTCACCATACAATCCCCTTCAGAGCAAGTTTTTCGAGACTTTTGCTGCTCCTTTCACTAAGAGAGGTCTGTTGCTCAAATTCCTGATATTGGGAGGTGGCTCAACTCTTGCATA…	3375.67	3956.46	2504.47	0.633008	-0.659705	4.23e-17	1.58e-14
k68:306078	k68:306078 hypothetical protein	AAAGCTCATATCAAATGAAATGTTCAATTATATAGGAGTAATAGATTACAGAAAGACATTATCTTCATACAAGAAAGCAGAACTCCAGTGGTTTTTTCGAATCTCAATTTGCTCGACACTTTTGTAATCAAGAGAAAGAAAATACGCAGGCTTACAGAGAAATAATTAACTGCTGAGTTCATTAATCTTTTTTGGCAAAGAGGCCACCAAATCCGCCGAAGCCGCCGCCATTAGAATTCTTCTTAGGAGGAGCAGCAACAGAGTTCTTACCGCGGCTACTGGTGCCAACATTCTTGTCCTCTACTTTTTTCAAAATTGGATCTACTTCCAATAGCTGATCTTCCTTCTGTAGACTCCCCAGGATAAAATCCAACAGCGACTTCTCCTCACTGCTTCCGC…	2905.15	3426.91	2122.51	0.619367	-0.691134	4.6e-17	1.71e-14
k78:181087	k78:181087 Ferredoxin-dependent glutamate synthase, chloroplastic (similar to)	ATCTTAACAATCTCCTTGTTTACCTTAGATATAAGGGTATCATCCTCATCAAGAATGTATGCCAAACCCCCAGTCATACCAGCAGCTACATTTCTACCAACCTTTCCAAGCACCACAACACACCCTCCTGTCATGTACTCACAACAGTGGTCCCCAGTGCCTTCTACAACAGCTTGAGCAAGAGAATTCCTTACAGCAAAACGCTCCCCTGCTTTACCTCTGACAAATACTTGACCACCTGTCGCTCCATATAAGCAGGTGTTCCCTACTATGGTGGCATCCTCTGGACAAAATCCAGTATTTTCAACAGGAGTTACAACCAATTCTCCTCCAGCCATGCCCTTTCCTACATAGTCGTTAGCTTCTCCAATAAGTCTGATGTTCATTCCAGGTGTCAGA…	2388.97	2839.73	1712.83	0.603165	-0.729376	4.6e-17	1.71e-14
k80:113291	k80:113291 14 kDa proline-rich protein DC2.15, Precursor (similar to)	AATTCGGATACAATCATAAGCAAAACATACAAAACTTACTGAAGAAAGACAGATGAAAAACTTCTAAATAAACAAGGATAATTATTTAAAAAAACAGCAGCTTATGCGCATTGGAAGTTCTTGGGGGCATACTTTGCACAGTTGTTGAGCAACAAACTGAGGGAAAGAGGAACATTTAGGTTAATTCCCAACACATTGGCTTTAATGGCAGTGCAAAGGCAAACAACAGCATCAAGATCATCAAGTCCTTGAATTAAAGAGCAGCATTCAGTCTTGGCTGGACTACTTCCAATAACAAGGTGCACCAAGTCATTCAATAAGTTAGCACACACTTTTAGCTTAGATGTGTCCTTTGGGCACTTACCCTTTGATGATGGGGTTGATGGGGTGCTAGGGG	40.6697	1.47906	99.4557	67.2423	6.0713	5.34e-17	1.98e-14
k62:297035	k62:297035 Cytokinin dehydrogenase 2 (OsCKX2), Precursor (similar to)	CACAAAATGGTGTTGTTGTGGAAATGAACTCTTTGAATAAAAATAACACCAACAATAACAATAATAAAATCAGAAGTTGTGCAATTAGGGTTTCTTGGGATTCTTCTTTAGGGTTTTACGCTGATGTTGGAGGTGAACAGTTATGGATTGATGTTCTTCGTGCTACTCTCGAGCATGGGCTTTCGCCTGTCTCGTGGACTGATTACTTGTACCTTACGGTTGGTGGAACTCTCTCTAATGCAGGAATTAGTGGACAAACTTTTCGGCATGGTCCTCAAATCAGTAACGTCCATGAAATGGACGTTATTACAGGTGAATTTTCTTCTGTTCAAATTATACGCCTATCAAAGCTTACACTCTAATAGTATCAATGAAAGTAACACTCACATAATAAACTAT…	37.116	0.519884	92.0101	176.982	7.46746	5.44e-17	2.02e-14
k72:81015	k72:81015 hypothetical protein	AAGTCATTATAATAAAAGCTAGAGAGCTCATATATTTATACAAGTAGAAGTCATTATAATAAAAGCATATGAAATTTATTTATTTCCCTTCAAAGCTGACAAAGAGTTTAGGCTCGTCTTACAAAAAGGGGGAAAAAATGTACAGAAATATAAAGTTGACGATACAAGGGATCTACATTCAATTAGCCGACTCTTTCACCTTCTTGACAATGGCAAGAACTACTCCAACAACAGCTACTACAGCCCCTGGAATCAAAAGGGTTAACTTGAGATCCTGTGCTCCTCCTTTCTTCTCCTCCTTGACTTCCTTCGGTGTTTCAACCTGTTTGGTCGCTGTTTCAATAGTGGTCACTAAAGCCTCCACCGCTGATGGTTCTGCCGCCGGCGGTGGTGGAGCTG…	3047.13	3589.75	2233.19	0.622101	-0.684779	5.48e-17	2.03e-14
k58:480342	k58:480342 UDP-arabinose 4-epimerase 1 (similar to)	TTTCCTAAATATTAACATTATTATTATTATTATAACATACATCAGTTTTGGCTTAAGAACAAATCTCTTCCGTTTCCTCTTTGGTTTCAGGCATGGATTTTGTGGAGTTAAAGAGAAGGAGCAGCACTTCCCGGAAACTGCTCTTGCTTGCTGGCATTGGTGCAATTTGTTTTCTTATATTCAGAAATTCATCTGGTTTTAGTACCTCCGTCAAGTTTTCTCAACATGAACCTGGTGTAACTCATGTATTGGTGACTGGAGGTGCTGGCTACATTGGTTCTCATGCTGTACTTAGACTCCTAAAAGATTCATACCGTGTAACTATTGTGGACAACCTTTCGCGTGGAAACATGGGTGCTGTAAAAGCTCTCCAAGAACTATTTCCTGAGCCAGGGCGAC…	41.5658	1.84088	101.153	54.9484	5.78	6.23e-17	2.3e-14
k74:264318	k74:264318 Serine hydroxymethyltransferase, mitochondrial (SHMT), Precursor (similar to)	ATGAGTAAGCTGGCGCCACAACCACCAGAATATTTATCCAAAATTCTCTCACCACCCAAACACCATCTCCCACTCAAAACAAAAACATTCACCACTTTTTGAGCGTGTGTGTGTGCAGAAGGAGGACAGCTGCAATGGCAATGGCAATAGCTCTTCGGAGACTTTCATCTACAGTTGACAAACCCATTAAGCGTCTTTACAATGGTGGCGCTCTCTATTACATGTCATCTTTGCCAAATGAAGCTGTCTACGACAAGGAAAAATCTGGAGTCACCTGGCCAAAGCAACTGAATGCCCCGCTGGAGGTTATTGATCCTGAGATTGCTGACATAATTGAGCTTGAGAAAGCTCGCCAATGGAAGGGGCTCGAACTCATTCCTTCAGAAAATTTCACTTCCC…	2706.73	3198.59	1968.94	0.615566	-0.700015	7.13e-17	2.63e-14
k66:362297	k66:362297 Coronin-7 (Crn7) (probable)	AAATTGGTACTCGTCCATCTCCGATATAAACTTTTCTGTGTTAGCACAAGTTGCTTTTAGAATATGAAGCAGCAAACAACGAATAATGATCCATATCTTCACTATCAATAATTATTTATAGTTGTAGCTGGTCTTCCTACATACTAAATACATCTTCTCGAGTAACTATTAACAATGATGGCATAAAAGCAGCAACTTTGTAGAAGCTGGAAGAATGAATATAAAATATCTTCATCAAAATCCTTCCTTCGTTTATGATTCAAAAGAGTATGTTGAGATAGAGGGTGATCCATCCGGCCATAGAGAACACAGCAAAGATATGAACCCAGAACAAGATAGAAGCTGCCTCTTTCCCACATCCTCTCAAGTTAGCAACAGCACCAGAAAGTACAGATGTGG…	69.7445	113.658	3.87412	0.0340857	-4.87469	7.24e-17	2.66e-14
k64:403116	k64:403116 Purple acid phosphatase 2, Precursor (similar to)	TTGAATTACTATATATATGAATGATCATAGTTTTTTCTTCACTATTTTTGTGATTTTCCCACTCGTATATATGTGAAATCTCAGATAAACCCCAATCCAAATGTCGTTGTCGACTACTTAAATCGTCGACTTGATACTTATCGTACAAAGTCAGAATATTCCCCGTAATTCTAGACGTATATCCTTCGAATACTGGTATCTAAATACTCCTTGGATACATATATATACATATATATACGAGCTCCTATAATGTGAAAGTTGTGTTTTTGGTGTGTAAAAATGGGTGTGTCAAAAATGGAGTTTTTCGGGCGTTGCATCGTTCTTGTTCTGGGTTTAATAATCAACGACTCACTTTTATGCAATGGTGGAGTTACCAGTAGTTTTATTAGGAAAGTTGAG…	61.0867	7.32094	141.735	19.3603	4.27503	8.61e-17	3.16e-14
k58:233044	k58:233044 Probable endopolygalacturonase D (PGD), Precursor	CTAAGAAAAGTCTAGTTCTCCTTTCACAAAAAAACTCCCTCTATCTAGCTATTCAACCCCCAATTTTTCATCAGAAGATGAGTTACTACAATCAGCAACCTCCTGTTGGTGTTCCTCCACCACAAGGATATCCCCCACAAGGGTACCCTCCTCAGGGGTATCCTCCCCAAGGACCTGGGTACCCGCCCCAGTATGCCCCTCAGTATGCGCCACCTCAACAACAACAGCAACAATCATCTGGCGGCGCGGGACTCATGGGAGGATGTTTGGCTGCTCTATGTTGTTGCTGTCTGTTAGATGCATGTTTTTGATGATCGATGCAATGGCTGTGCAAGCTGGTTGACCCATTACATTATATGTTGTGTGATGCTGTTTCATTTCATCTATATGGATTAATTG…	40.1334	1.25942	98.4443	78.1666	6.28848	8.81e-17	3.22e-14
k72:82563	k72:82563 Receptor-like protein kinase 5, Precursor (probable)	CATTTCAGGAAAAGGGGTTTCTGTAGCAAAACAAGTCCATGGTAGCAGAACTCTAAATCTAAAATTGTATTTGTACAATCTAGTTTTCACTGCTTCATATATTAGATCTGCTTTAAACTGCTACATGTTCTATCTTGGAGTCTTATTCTAAAAGCTTATCACTATCTCTCTGTCTCTCTCTATCTACCTATATAAGTGATGTAAAACCAACATCATCATTATCCTCAATCCTCTCCCGTCTGGAGTTCTTGAGGAGCGGTGAAGCATCACGTTCAGTTTCATTTTTCTTCTCTCCATATACCAGCGTATTGTTACATTGGAGCAGTATTTGTAGAACCTGCTTCATCGTCGGCCTTGATGAAGGAAATGTGCTAGTGCAGAAGATCCCGAGCTTAAACA…	85.6475	17.7688	187.466	10.5503	3.39921	8.95e-17	3.27e-14
k58:462194u	k58:462194u BURP domain-containing protein 3 (OsBURP03), Precursor (probable)	ATTGCTTGTACGTGTACTAATATTTGTATGTATCTTTTATTGTTTTATTAAGATCCCACTAGTGGAGAGAATACACCGGAAAAACAGTAAAAGATACATACAAATATTAGTACACGTACAAGCAATAACAGATAAGGCATTAGAGAAGTAAAAGCTACAGCCAAAATAGTGTAACTGCTCTCTCAAAGCTCTTGTACAGTAGCAATTTTTGGAACCCAAACTAGATTATCGGATGGAAAAAAGTGACAGATAGGTGATGTTCCTGGTAATATACCGAGCACACGAAAAGAAACATGAGATGGACTCCACTCTGAGGTATCCAAATGACAAACAGCAATTGCTTCCACCCTATCACCATTTTCACCACCTAATGAAACCTTGAACACCTTGCTCTTACTA…	285.621	128.126	521.862	4.07303	2.0261	9.03e-17	3.28e-14
k78:148787	k78:148787 Photosystem I reaction center subunit XI, chloroplastic (PSI-L), Precursor (similar to)	TCTGTTTGCATCTTTGTTATATTTTGTTGAGTGAGCTAAGTGTCTAACAATATTTCCAAAATGGCAAGTGCTGCTTCCCCTATGGCAAGCCAGCTCAAGAGCAAATTTGCTTCTTCTTTAACAAGAGGCAGTGGACTTGTTACTCCCAAAGGCATTTCTGCTTCTCCTTTTAAAATCTTTCCTTCAACTAGAAAGTCTTGCTTTACTATCAAAGCTGTCCAAACAGACAAACCCACTTACCAAGTGATTCA	2330.13	2782.48	1651.61	0.593576	-0.752495	9.03e-17	3.28e-14
k72:259527	k72:259527 Hydroxyacylglutathione hydrolase 3, mitochondrial (Glx II), Precursor (similar to)	GACTTTCGGGTAAAGCACGGATGACCTGACCCCCATTAATGTGAAATCATTCTCAATTGGAAAATTCTATTGGAATTGGTCACAAGTCACAACTTCTTCTTTGGTTTTGAAATCTTGACATTTGATACATATACAATCATAACCATTTAATAATGATGCTGAGTTTCCGCTGTTTTCGTTACTCTACATCATCACCTTCTTCTTATAACTTCTCTATTTTCTTGCCAAAACCTCATAGCTTTCTTCCTTTTACATTTTCACTAAAAATGGGTTCCTACACGACATCGTCTTTAGCACAAAGCACGTCTTCTAAGCTACTTTTCCGTCAGTTATTTGAGAAGGAGTCGTCTACCTTTACTTACCTTCTTGCTGATACTTTACATCCTGAAAAACCAGCAC…	88.154	19.599	190.987	9.74473	3.28462	9.32e-17	3.38e-14
k58:448953	k58:448953 Probable fructose-bisphosphate aldolase 2, chloroplastic, Precursor (similar to)	ATTCTTTCTGCTACAAAGTGAAAGGAAAAGAGTAATACATAAATTGAGATAAAAGAACATTGTAGAGGCATGGCGTTAAATGAGTTAATTGTTTGGTTTGGGTAAACAACGAGTACACAACTAAAAGAGGCTCAAACATTGTACAAATAATCAATCATCTCAAAAATGCTCTTCTCCGTAGCAATTTTGCATTCCTCTTGCTACACTATAGTTATTTTCATTATTTTTTCACTTGTTTGATGCCCTTAATAGACATAGCCTTTTACGAACATTCCTTGTTTAGCTTCGTCTGTTTCACCCTCGCCAGTGTAGTTGCCAAGTTGAGCAAGAGAGTTGGCCTTAGCCCTGACCAGCAACGCGTCCTGAGCAGCCTTTACGTTCTCAGGGAGTCCGCCCCAT…	5186.41	5971.39	4008.95	0.671359	-0.574843	1.03e-16	3.72e-14
k78:188361	k78:188361 Aminomethyltransferase, mitochondrial (GCVT), Precursor	GCCTCTTTTTTCTCTGCCCATATATAAGTTGCTAGACTGAGCTCTTTTAAGCTCTCAGATTTATCTTTTCAAGAATTAAAAGATTCAATCTTTTGCAAGGTGATTATTTGGAAAGATGAGAGGAGGATTGTGGCAACTTGGGCAATCGATCACTAGGCGTTTGGCTCAGGCTGATAAGAAGACTATTGGTCGCAGATGCTTCGCTTCAGATGCTGATCTCAAGAAGACTGTTCTATACGACTTCCATGTTGTCAATGGGGGCAAAATGGTGCCTTTTGCTGGTTGGAGCATGCCTATCCAGTATAAGGACTCAATTATGGATTCTACAATAAATTGTAGGGAGAATGGTAGCCTCTTTGATGTTGCTCATATGTGTGGCCTAAGCCTCAAGGGAAAAGA…	3454.79	4057.41	2550.86	0.628693	-0.669571	1.04e-16	3.77e-14
k70:325952	k70:325952 Phosphomannomutase (similar to)	AAGATAAAACCCAGGACTGAAGGAATTAATTGAATGTCAATAGAGATCGCTGAGATCAACCACATTCCTCAACGAAGAAAATATTGTGGTATTTTGCCTCCAAAAGAAAGTCGTCGAACATAATTTTTGAATTGAATGTAAACAAAACGTACTACATTCATATTATAATTTTTATGGTAAACGTAGCACAAGAATTATTGCAATTATTCATTTCTGTCGTGCATAGGTTACAAGCATACAATCGTCTATTTGAAAACTGCAACAAGCTCAAGAACTTCCATTATCCTTGCCGAGGAATTGTTCAGAACACTGCTTTACTGTGTCCTCCGGGCTAGTAACTGTGTGACCCACAGTTCTCTCGGACTCGTAGATCTCATGGTCATTTCCTCCCTTGTATGT…	350.987	197.102	581.815	2.95185	1.56162	1.15e-16	4.14e-14
k80:35605u	k80:35605u Photosystem I reaction center subunit III, chloroplastic, Precursor (similar to)	TGTGTGGATCAGATGGATTGCCACATTTGATAGTGAGTGGAGACCAAAGGCACTGGGGAGAGTTCATAACACCAGGGATACTCTTCTTGTACATTGCTGGTTGGATTGGGTGGGTTGGAAGGAGTTACTTGATTGCTGTAAGAGATGACAAGAAGCCAACTATGAAAGAAATCATCATTGATGTTCCTTTGGCTAATAAGCTCATCTGGAGAGGCTTCAGTTGGCCTGTTGCTGCTTACAGAGAGTATTTGAATGGAGAACTCACTGACCCCAACTTCTAAATTTATTGTATAAGAAATCAAGTATATCTTCATTTTGCTTGCGCTATTATATTGTATCCACACAAATGTGCAAAGACTATATATGGGAATATTAGATTTTGCTGTAACAAGAAAAGAT…	3418.44	4198.27	2248.69	0.535623	-0.90071	1.23e-16	4.44e-14
k66:368093	k66:368093 Copia protease (probable)	CTCGGATTATGGTCTTAGTATTAATCACATCCCTCTTAGATGTGACAATACTAGCGCCATAAGCTTGACGAAGAATCCTATTCTTCATTCAAGAACGAAACACATCGAGATTAGGCACCATTTTATAAGAGATCACGTTCTTAAAAGTGATGTCGAAATTGAGTTCGTTGAAACAAAACACCAATTAGCCGACATCTTCACCAAGCCTTTAGATAAAGAGTCGTTCTTTCGTATTCGTAGTGAACTCGGAATCCTTGACTCTACGTTGATCTAATGCATACATTTAGGTTGCATTTATTTTTTTGAATAATTACTAACTTGAGCGTCGGAGACGTTTATTTTTCTTTTGCAGGTATCGCCCTAAAGGCAGGGGGAACTGAGTTAATTTTTTATTTGAGA…	31.9584	0	79.896	Inf	Inf	1.27e-16	4.56e-14
k78:174163	k78:174163 Photosystem I reaction center subunit XI, chloroplastic (PSI-L), Precursor (similar to)	ATGCTTGACCATTTATGGAATATCATCATTCAAAGAAGGAGAGGCATCAACAGCACCAGCATTGACATTGACAGGGAGGAAAAAGGTGCCAGACCAATTGCAAACAGCAGAGGGATGGTCTAAGTTCACAGGTGGTTTCTTTTTTGGTGGAATTTCTGGTGTCACTTGGGCTTATTTCCTCCTTTATGTCCTTGATCTTCCTTACTACGTTAAATAAATTTTTGAAATTCTGCAATTGATGTAACTATTTTGAATATTGAATTAATGGAAATTGTATATTGAACATATGAGCTCTTCGTGGAGTGTAATGAATTTTTATATTATCAGTATAATTT	3467.93	4067.4	2568.73	0.631541	-0.663051	1.28e-16	4.6e-14
k80:115899	k80:115899 Chlorophyll a-b binding protein 8, chloroplastic, Precursor (similar to)	GTATTGCTCTTTGCTTGTGAAGTTTATACATGATCCTGAAGGATGCTGCAGTTATGGAACGATTATGCAGCAGGAAGCTAGTACCTAAAACTTTGAAAAATAACCAGGCTTTTTAGTCAAATGTCCTTTTCACCTTACAATGACATGCAAAATAATATCTGCACATAATGTTACATATCAGAATAGTGAAAGGTGAAACAGAGTGGTTTGCTCCCGGCTTAGTGGAACTTGAGGCTGGTCAAGATGTTGTTGTTTACAGGATCAGCCAAATGGTCAAGGAGGTTTTGGTAAGGTCCAACTCCAGTAACCAAACCTTGAATGAAGTAACCCAAGATGGCCAACATAGCCAATCTTCCATTCTTAACCTCCTTGAGCTTCAAGTCTTTTAAAGACTTCTCA…	7424.59	8867.67	5259.99	0.593165	-0.753495	1.35e-16	4.83e-14
k76:213538u	k76:213538u Ribulose bisphosphate carboxylase small chain 8B, chloroplastic (RuBisCO small subunit 8B), Precursor (similar to)	TTGCTCCACGCTCAAATCAGGAAGGTATGAGAGAGTCTCGTACTTCTTCTTGTTAATTGGTGGCCACACCTGCATACATTGCACTCTTCCGCCGTTGCTGGCAATGGAAGTGATGTCAAGGTTTTGCTTTCTTGAAACAGGGAATGAGGCA	1291.51	1601.15	827.047	0.516534	-0.953065	1.42e-16	5.08e-14
k80:63038u	k80:63038u Chlorophyll a-b binding protein 6A, chloroplastic, Precursor (similar to)	TGCCCAAGCCCAATGCCTCTGGAACTAGGATTCCTGGAACAGCAAGCATAGCCCATCTGCAGTGAATGAGTTCAGACTCCTTGTATCTCTCCAAGTTTGATGGTACTTCTCCTAGACCAAGTGGATCAAACCCAAAGTCTCCGGGGGCTGAGCCGTCGAGGTAGGAAGGACGGGGTTGACCGGGCATCCACTCGGCGGACATGGTGAACCTAGATGTAGCATTGGTGTGTCCGGCGGAAATCTGCACGGCGGCGGCGAATTTAGACTTGGAAGAAGAGAGGACAGAAGGACAAACAGCTGCTACTCCGCAGCTCATCAATGCTTTAGAAGCCATGTCTTCTTTTTCTAAATTAGTTGAGAAAATAGAAAATGAATGTGG	1670.54	2027.38	1135.29	0.559976	-0.836563	1.53e-16	5.45e-14
k58:499815	k58:499815 Basic 7S globulin low kDa subunit, Precursor (probable)	AGCAGTCTAAAAATTTTAGATTCTGACCACAAGCAATTTATTTATTTTGACTACTGCATAAGTTTTTTTGATTGACTATGTTCGAATCAGAAGTTCAGCACCATAAGCTACAGTACATATTTTTTACCAACATTATTCAGCATTTCTGCAGGGGACGACAGATACTGCTAAAGACAGCTTTTTAAGCCTTTGATGTGAAGTTGAAATTGGCACATGTAGTTCGGCGGAACAAAAGGGATGAGCTGAAACCAAGTGTTGATCTTGGAAGGTCAAACTGTAGAAGATTGTCCTCAAGTTGATATCCTCCTATTACTATTGAAGTAGTAGGTTTGATCCCACCGTTAACAAATCCTAAACATATCACATCTTGGCTAACTTCCACCATTGAATTTGAACCAA…	39.3613	1.14959	96.6787	84.0983	6.394	1.57e-16	5.58e-14
k80:73219	k80:73219 Chlorophyll a-b binding protein CP26, chloroplastic, Precursor (similar to)	GCAAACATGGCTAGTCTTCCATTCTTGATTTCTTTTACTTTCAATATTGCTGCCTGGTCTGGGTCCTTTGCCAAGCCTAGTGGATCAAATGGACCACCTGGATGTAGTTTGTCCTCCAAATCCAAGCCATTAGTAATTCTGTAGTACTCAGCACCACCAAGAAGAACAACCTCCGCGACGACAGCAACAACAAGATTGATGGGAATGTTCTTTCCAAAGTAATTCAATGTGTTTCCATCTAGAAGTAATGCAC	4158.4	4829.72	3151.43	0.652507	-0.615934	1.69e-16	6.02e-14
k80:118115	k80:118115 Somatic embryogenesis receptor kinase 2 (AtSERK2), Precursor (similar to)	ACCCATTGAACCATTTCACTAAACATTGAAATATAAAATACATTAGCACTTGGTAGCAGTACATTGACCGTTTTACACACATTCAATAACTTACTATTATCCTACATACACCATATCTTTCATTAGAGTTACAACTTGGACTCATAGCAAGTACAATAACAACCAAGATTCAGGGAAGGGATTTGTGTGAACTTCCACAAAAAGTGGCTATTCTTCTGAGCATATTCATCAACTTTCCTAAGAGCAATTGGTGTCATAGCTAGCGAGTCCCAACAACTCCGGACCTTCAAGTCGAGGATTGTGCTCAAAGTTGTTCAGTGGAATATGCTCAAATGGACCAGAAGTAGGAATTGTGCCACACAAATTGTTATTTGAGACATCCACAACTTTCAGGCTAGA…	335.535	186.324	559.353	3.00205	1.58595	1.84e-16	6.52e-14
k64:399260	k64:399260 Geranylgeranyl diphosphate reductase, chloroplastic, Precursor	CACGCTTACTCTCCAGTCTCCACACACTAAACCATGGCTTCCATTGCTCTCAAAACTTTCACCGGCCTCCGTCAATCCTCGCCGGAAAGCAATTCCATTACTCTTTCTAAATCCCTCCCCTTAACCCAAACCCACCGTAGGCTCCGTATCAATGCTTCCAAATCCAGCCCAAGAGTCAACGGACGCAACCTTCGTGTTGCAGTGGTGGGCGGTGGTCCAGCTGGTGGCGCCGCCGCTGAAACACTCGCCAAGGGCGGTATTGAAACCTTCTTAATCGAACGCAAAATGGACAACTGCAAACCTTGCGGTGGGGCCATCCCACTTTGCATGGTGGGCGAATTTGACCTCCCTTTGGATATCATTGACCGGAAAGTTACAAAGATGAAGATGATCTCCCCC…	4838.66	5817.9	3369.79	0.579212	-0.787838	1.85e-16	6.53e-14
k66:369009	k66:369009 U2 snRNP-associated SURP motif-containing protein (probable)	ACTGCTCTTTCTGCTCAGAAATAGAACTGAAAAGATGGAACAATCATGAAGCGAGCGATTAACAATACATTCTCAGATAGTACATTGATGTTAAGAGCTTACATGAATACTGGGAACGACTAGCTACTGAAGTCCAATATTAGATGGAAGGAACAAAATCTTCCGTAGAGCATAGCAAATGAAACTAAAATAGAAGCTGGAAGTAAGTAGTAGTTACACGCATTCATGAGATTCTCTGCAATTGTACAATTTGCTAGACCATAGAGCTGAATAACGAAGCATCTTTTTCTTTGCGCACCGCATAGCATAGCATACTAACAGGAGAGGACCATACTTCCACGCGCCATCGAGGGTCCACAAGCAATTCTTGCCACCCAAAAAGATAAAATGCTCAAAAGT…	70.9107	115.171	4.5198	0.0392442	-4.67138	1.9e-16	6.71e-14
k72:281388	k72:281388 Wall-associated receptor kinase 5, Precursor (similar to)	AGAATTCTTGGTCGTGGTGGAAATGGCATTGTCTACAAAGGTATTCTACCTGATAATCGCATAGTTGCAATAAAAAAATCTAAGTTTGTGGACGAGGATCAGGTTGAGCAGTTCATTAATGAGGTACTTATTCTTACTCAAATCAATCACAGAAATGTTGTGAGACTCTTTGGATGTTGTTTGGAAGCTGAAGTTCCTTTACTGGTCTATGAATATGTATCTCATGGAACTCTTTATGAGCATATCCATAACCAAAATGGAGCGCCTTGGTTATCTTGGCAAAATCGGCTAAGAGTTGCTACTGAAACAGCAAGTGCACTTGCTTACCTTCATTCTTCTGCGGCAATGCCCATAATTCACAGAGATGTCAAGTCTGCCAACTTGTTATTGGATGATGTT…	60.1435	7.59686	138.964	18.2922	4.19316	2.21e-16	7.78e-14
k64:373485	k64:373485 Mucin-17 (MUC-17), Precursor (probable)	TATTTTTGAAAAGGAATAAAAATGGACGATTCATTTACGCAGCCCGGAGCAATTCCATTTAAATGGGAAATCCGACCCGGAGTACCCAAGCTCCCACGTTCACACGAACCAATAACAACAGATCAACACCGTACACTAGTCAAACAAGAGGAAGTAGCAAAGAATCAGAGCCGTTCATTTCCAGAAACCCCGCGTAAGCTGAGACCTCCACCAGCAGCTGGGTTCAATTTCCACTCAGCAGTTGTGGAACCCCGAACCGGATCCTTCCGTTCAGCTCCACGGGCACGCTCCGAAAGACACCGGTTTGACGTGCAGAATCTGATGACCCTATCCTCTATGGGAGTTGTTTCAGATGGGTGCTTCCCATCTCCCCCCTTACTGATGCGAGTAACGGAGAAG…	78.3025	15.199	172.958	11.3796	3.50838	2.3e-16	8.08e-14
k60:455156	k60:455156 Putative syntaxin-24 (AtSYP24) (probable)	TACACACCAAAAGGAATAAAGCAATATAATTTGAACTTCATTTTTCTTAAGCCATGCCGGAATCCAACTTGAACGGAGCCTATTATGGCCCTTCCATACCGCCACCAGCAAAATCCTATCACCGCCACGGCCGCGGCAGCAGCTGCAACCCATGTAGCTGTCTCTTCGGCTGCCTTTGCAATTGTTTTTTCAAAATTATCTTCACCCTTCTGATCATCCTCGGAGTCATTGCATTAGTTCTGTGGCTCGTTCTTCGTCCTAACAAAGTCAAATTCTACGTGACCGATGCTACGTTGACAAAGTTCGATTTGTCCACCACAAACAATACTATTTTCTATGATCTTGGTCTTAATATGACTATTAGAAACCCCAACAAACGTATTGGAATTTACTATGATT…	34.0225	0.369766	84.5015	228.527	7.83622	2.36e-16	8.3e-14
k74:256463	k74:256463 Calpain-A catalytic subunit (probable)	GTCATTGTGGCTATTTTCCGACCAAAGACAATAAAACTCTTAAATGCTACACACCAACAGTTTGAATTTGGCATTGCGGTGCTCCTTTTGTCTCCTGTTGTCTGTTCTATTTTGGCCTTCCTTCGATCACTGCAAGCTGAAGATTTGTCCATGACTTCAAAGCCTAGGAAGTATGGCGTTATCGCTTGGATGCTGAGCACTTGTGTTGGTCTGCTGCTTTCGTTCCTAAGCAAATCATCAGTTCTTCTGGGATTATCATTGACAGTACCCTTAATGGTAGCATGCCTGTCTATTGCAATTCCTATATGGATTCGTAACGGGTACCAGTTTTGGTCTTCAAGAGCTGAGGATACAGGCCGTGCAGGAAGCCATCTAACACTGGGGATGAAAGAGGGTGCT…	31.7526	0	79.3815	Inf	Inf	2.37e-16	8.31e-14
k80:89999	k80:89999 Chlorophyll a-b binding protein 7, chloroplastic, Precursor (similar to)	AGGAATTCTGGGATGAAAATGCCTGCAGCACCTAACATTGCCCATCTGCAGTGTACAATTTCTGCCTGCTGGTTCCATTTCAAGCTCTCCGGATCAGATGCAAGGCCAAGAGGGTCGAAACCAAAGTCCCCGGGAAGGCTGCCATCGAGCCATGGAGGAGGGGTACTGCCAGGGAACCAGAGGGGTCTATCAGGGTCAGCAGCAACAGCAGAGACAGCAACCGATCTTGATCCAGCTGGTGCGACGTATTTGCTTACTCTCAATCTTTTCCCTC	3610.7	4455.39	2343.67	0.526029	-0.926786	2.4e-16	8.4e-14
k66:362754	k66:362754 30S ribosomal protein S5, chloroplastic, Precursor (similar to)	ACTATTTTTAGGCCCCTTACCAATGACATTGGTTAAGGAGAGATCAAGGGGTTTGGCCAGAACCTCTGTGAAATTTTATATAGATCGTGTTTGAGAAGGCTGCATTTTGAAATTTACATCAAAATTAACAAATAATCACTTGCAGAAAAATCAAAAAGTGCATCTGCAGCTATCACATTGAAATCTACAAATATCTTGAAGATACAAATCAAAGCAAAAGAAACTCTTCATTTCCAGAGTTCTTCCATAGGAATACCACGCTCTTGAGCAACTTCACTAAATTGCCTCATTTGCTGAACAGCTACAACAGTGGCTCTTGCATTGTTGAGGGCATTGTTACTCCCAAGTTGCTTACCCAAGGCATTCTCAACACCAGCCATTTCGAGAACAATCCGCACA…	4826.49	5561.58	3723.85	0.669567	-0.5787	2.45e-16	8.55e-14
k62:414938	k62:414938 Ribulose bisphosphate carboxylase/oxygenase activase 1, chloroplastic (RA 1), Precursor (similar to)	AAGGAAGTGGGTATCAGGCACTGGAATTGAAAAGATTGGAGACAAACTTTTGAACTCTTTTGACGGACCACCAACTTTCGAGCAACCAAAGATGACCATTGATAAGCTCCTCGAGTACGGTAACATGCTTGTACAAGAGCAAGAGAATGTGAAGAGAGTTCAGTTGGCTGACAAGTATCTCAAAGAGGCTGCACTTGGTGATGCCAATGCTGATGCCATTAACAATGGATCCTTCTTTACTAGTTAGTATCTTCGTCGAGTTGAAGCCTAAAACAAGAGGTTTGATTAATGTTGTTTATAAATGCTTTAACAATAAGACAGAAAAATTGGAGAAGAGTTTCATAAACTTATCTATTCTGTAGGAGAAGAAGCACAACATGCTGATGTTCCTGTTGGTGA…	8596.22	9738.76	6882.39	0.706701	-0.500828	2.5e-16	8.69e-14
k76:237350	k76:237350 14 kDa proline-rich protein DC2.15, Precursor (similar to)	CCTAACTCTAGAAGCCTAGTAGCTACAAAAGCTCTTTACAGTCATGGCCAACTTCTCCACCATTTTCATTCTTTCCCTTCTTCTTGTGGCGACATTCACTGCTGCTTGTGGTCCATGCAGTGAACCAATGAAGCCAAAGCCATCACCAAAGAAAGCACCCCCAGCCAACCCTTTTTGCCCAAGGGACACATTGAAGCTTGGTGTATGTGCAGACGTACTTGGGCTTGTTAATGTTGCAGTTGGGAGCCAAGTGACAAGTCCTTGTTGCTCATTGCTTCAAGGTTTGGCTGATTTGGAAGTTGCAGCTTGCCTTTGTACTGCAATTAAGGCTAATGTGCTTGGAATTGTCAAGTTGGATATCCCTGTTGCACTTAGTGCTTTGGTTAGTGCTTGTGCTAA…	3622.71	4204.92	2749.39	0.653852	-0.612965	2.82e-16	9.8e-14
k70:276645	k70:276645 Magnesium-protoporphyrin IX monomethyl ester [oxidative] cyclase, chloroplastic (Mg-protoporphyrin IX monomethyl ester oxidative cyclase), Precursor (similar to)	GTACTCAGGATTGGCCTTGAGATGCCTGTATATGGTAATGTACCTCCAGTATCCAATTTTCTCAGACAAGTAAGTTGCATAGAAGATGAACTTCGGCTTGAAGAAAGTGTATTTTCTTGCTTTTGTCAAAAATCCCAAGTCCAATGCCAAATTGAAATCAGATAAACCCTTGTTCAAAAACCCAGCATGGCGAGCTTCATCCCTGGACATGAGGGAGAAAATCTCTGCAACGACGGGATTAGTTTTCTTGAGCCTCCTTCCAAGCTCCTTGTAGAGAAGAAACCCAGAGAACTCAGCAGTGCAAGACCTCTCCAAGAATTCAACAAAAATTTGTCTAAGAGGTCCCTGAATTTTATCAGCAGCTTCTTTAAACTCCTTGTTCCTAACAAAGTGAGTCTG…	3984.5	4631.21	3014.44	0.650896	-0.6195	2.94e-16	1.02e-13
k72:19182	k72:19182 High-affinity nitrate transporter 3.2, Precursor (probable)	TTTTTCCAAGCCCATCGTTTTCATATAGCTAACCCCCAAAATGTTACGTTACACAACCAAACCTACCAATGCATACTTTTCTAGATTCTCATCGTCACATTTACCTGCCTCAATTAATGAAAGCAGTAACTGTAGTAGTACTTATTTTATACAGCTATAGAATACGATAACGGAACAGTAAATAAATATAGGGTGATCATTTTTAGTGGACACTTTTGCCCTTTCTCTTCTCAATAAAGAAGAACCCGGAAAGGGAGATAATGGAGAAAGAGGAGAAGCAGGCGGCACAGATGTCAAGAGTAACATGGCGGCCAGTGATTGCCAAAATAGGGAACAAGTTGGTTTTCTTGTGGGAATCAGTGATTTGGCCATAGGCAACCTCTTCACCAGCAGAGTCAT…	34.53	0	86.3251	Inf	Inf	2.94e-16	1.02e-13
k64:411833	k64:411833 Magnesium-chelatase subunit H (probable)	CAGAAGTTTCCCAGTATCCACGCCCGTTGGCTTCCAAGAATGTCTGAAGCAACTTCCTGAAAGAATTTGGGTTTGTGTTCATGAGCCTGTTCAACATCTCCAGATCTTGAATGAAGGTTGTGTTGGCTTCTTCATATACCCAATTATCAACTTGGCCTGAAGTTGCACTCCACCCCACTGTGTTAGTTAATCGTTTCTCAATCTCACGAACTCCCTCGTAGCCAGTGGATAGCATGCCTTCATACCACTTTGGGTTCAACAACTTTGTCCTTGCATCAAGCCTCACAGTCTCGGACAACGTTCGTACCTGAGCATTAGCAGTAGTGGTGTCAGCAATGTATGCACTAGGCTTCTTCCCGTCTTTCCTGAGGTTCTGCACAAGGTTGGTTGGGTCTGAAT…	2128.82	2746.24	1202.69	0.43794	-1.1912	3.05e-16	1.05e-13
k72:292984	k72:292984 Chlorophyll a-b binding protein 13, chloroplastic, Precursor (similar to)	ACATTGTGCAACAAACTTAGTCAAATGTGAAGTCCAAGAGAAATTATTAAGAAAGAAAGAGAGAATGGCATCAATGGCAGCAACCGGCAGCTCCGCCACTGTTGTTAGAGCAACTCCATTCTTGGGCCAGACCAAATATGCCAACCCTCTTAGAGATGTAGTTCCCATGGGCTCTGCCAAATTCACCATGGTAAATTTTTCGTCTCCTTCTCTATATTTCGCGTAAGAAAATACTTAATTTGGTTGAACTCATTTTCTTCAATGTTGTTAGAGTAATGATTTGTGGTATGGACCTGACCGTGTCAAGTACTTGGGACCCTTTTCTGCTCAAACTCCTTCCTACTTGACTGGAGAATTCCCTGGTGATTACGGATGGGACACAGCCGGTTTATCTGCTGA…	2297.09	2733.68	1642.2	0.600729	-0.735213	3.02e-16	1.05e-13
k76:216313	k76:216313 Protochlorophyllide reductase, chloroplastic (PCR), Precursor (similar to)	CACGCACACCAACACCTTCATAATAGAGTTGTAACAAGTGAAAAAACATTGAATAGTAGGTTCGAAAATGGCTCTCCAAGCAGCATCTCTGCTTCCTTCTGCATTATCTATCCACAAAGATGGTAAATCATGTGCTACTCTCAAGGACAGTAGCCTCTTTGGAGTTGCATTATCTTACAGTCAAAAATCTAAGTTCATTCCTCCAGCTGCATGGAACAAGGAATTGACAAAGAAAATAGCAGCTGTACCTGTTAGAGCACAAACAGCTGCTGCCACACCAGCAGTCAACCAGTCTACCTTAGAACAGAAGAAAACCCTCAGGAAAGGCAATGTAATAATTACCGGAGCCTCCTCTGGTTTAGGACTAGCTACTGCAAAGGCTATAGGTGAAACAGGAGA…	2239.51	2677.9	1581.93	0.590735	-0.759416	3.06e-16	1.05e-13
k74:254601	k74:254601 Photosystem I reaction center subunit psaK, chloroplastic, Precursor (similar to)	GAAACTTGTTTGGAACCCCAGTAGATTTATACAAACAATTTTGTCAAAAGCCAATTAAACTAAAAAAAGAAGAGAAAAAAAAGTTGAGTTGCTGCAAATTAAAATGGCTGCCACCATGTTAACTTCTCTTCCACAGTTCAATGGACTCAAAACCAACACCTTCTCTACTTCCCCTATTCAGGGCTTGGTGGCCCTTCAACCCATGAGGAATAGAGGGCAAGGTGCTCTGGGTGCTCGCTGTGATTTCATTGGCTCGCCCACAAATTTGATAATGGTGACATCAACAAGCCTAATGCTGTTTGCAGGTAGATTTGGGTTGGCTCCATCAGCAAACAGGAAAGCAACGGCAGGGCTAAAGCTTGAGGTTAGGGACTCAGGTCTCCAGACTGGAGATCCTGC…	4508.3	5200.86	3469.47	0.667095	-0.584036	3.42e-16	1.18e-13
k58:486266	k58:486266 Tetratricopeptide repeat protein 30A (TPR repeat protein 30A) (probable)	GTAATCCTTTTGCAACAAAATGAAATCCTGAATGATCACTTTTGGAACAACAGCATTTGAAAAGCAAATCGTATTCAATTATTCATGGCTTCTACCACTAGCAGCTACACCTCTCTCTGTTCTTTGCTCAAGCTCAATCAAACCAAGCAAAACCCAACTTCCTGTTCTTTGCTTAAGGTCCAGAATCATCTGCCAGTTTTTAGGAGTTTCTGCAGTAGCCATTTGGGAAAAGCTTCAATCTTGGTTGTTAAATGTCAGGCGGCAAAAGCAGAGGGGGAAAAAGAAGAGGAAGAAGAGCAGTACGAAGAGTATGAAGTAGAGATTGTGCAGCCTTACGGGCTGAAATTTGCCAAAGGCAGAGATGGGGGTACTTACATTGATGCCATTGCCCCTGGAGGT…	2168.51	2584.1	1545.11	0.597932	-0.741948	3.84e-16	1.32e-13
k58:508120	k58:508120 Cytochrome P450 71A1 (probable)	TACAGCTTACCCGTCGAACCCATATACTCCACCATTAAATCAATTAACAAACACATTCAGTCCTATTTCAAATCACTGACTCACCACCAAAAGTACCAACAATTCAATGGAAGGTACAAACTTGACTGCATATGCAGCAGTATTCCTTGGTACTCTGTTTCTTCTCCTCCTTTCCAAATTTCTTCGCCAGAAAAAACTCAACTTACCTCCAGGCCCAAAACCATGGCCGATCATCGGAAACTTAAACCTTATCGGCAATCTTCCTCATCGCTCAATCCACGAACTTTCACTCAAATACGGGCCAATTATGCAACTCCGATTCGGGTCTTTCCCCGTCGTGGTTGGATCCTCCGTCGAAATGGCCAAAATTTTCCTCAAATCAATGGATATTAACTTTGT…	45.8911	0.88965	113.393	127.458	6.99388	3.86e-16	1.32e-13
k58:481535	k58:481535 Pathogenesis-related protein STH-2 (similar to)	AATCTTCTCATTTATTTTAGGAAAAAATATTTATGGGTGTTACCACATATACCCAAGATATTGCAACTCTAGTTGATCCTGCTAGGGTTTTCAAGGCTTTGGTTCTTGATGCAGAAAATATTGTACCAAAGTTAATGCCAGAAGCTGTGAAAAACATTGAGATTGTTGAAGGTGATGGTGGTGCTGAAAGCATTAAGAAGATGAACTTCGTTGAAGGATATCCAATAAAGTACTTGAAACACAAGATCCATGTTGTTGACGACAAGAACATGGTAATAAAGTATTCATTGATCGAAGGAGAAGTTCTAGGAGAAAATCTGGAATACATTTCGTACGTTGTTAGTTTTGAGGGATCTGACAATGGAGGCTGTATTTGCAAGACAATTAGCAACTACCATA…	45.238	2.6663	109.096	40.9165	5.35461	4.01e-16	1.37e-13
k58:70426	k58:70426 Eukaryotic translation initiation factor 3 subunit A (eIF3a) (probable)	ACATCTGGGAACTTTTGGCTCCTCAAACCTAACTGCAATGGCTAATTGCGTGGGACTTAACCTTTCCAACTTTATTTTGCCTTTGTAGGCCTTTCTTTTCTGGTTCTTTCTTCCAGCTTCAATATTAGAGCATTTGGCGTACCTTGTCTTCTTCAACTTTTGCTGAGATGATTAGCCACGTGGGACTCAGCCCTTTCAACTTCAATTGCCTTTATAGGTGCTTTAATTTGATTTTCTCCTTCCAAGAGTTTTGATTCCTGAGTATCGGCCGCCATGGCCAGTCGAGGTCGACTTGATGCACCTGCTGAGGCTGGGTGCCTTTTGCACATTAGCTCGCCCCAAATGAGCACCCTGTAAATCAGTCTTGCCATCCTTTCTTTGTCTCAGTTTCGAAAGAGT…	293.195	151.537	505.683	3.33703	1.73856	4.21e-16	1.43e-13
k80:25240	k80:25240 Chlorophyll a-b binding protein CP26, chloroplastic, Precursor (similar to)	TATTGAAAGTAAAAGAAATCAAGAATGGAAGACTAGCCATGTTTGCTATGCTTGGTTTCTTCATCCAAGCCTATGTGACGGGAAAAGGACCAGTTGAGAATTTGGCTGCTCATTTGAGTGATCCTTTTGGCAACAACTTGCTCACTGTCATTGCTGGAACTGCTGAAAGAGCCCCCACTCTGTAATTTTATAATTCGGCAATATGCTATACATTTTGATGCACTTGATCAGAGCTGTATTATGTGAAAAATTAAACCAGCTTGTAGTTCAAGACAAACTGTACTTAATTTCATAGAGCTCCACTACTGGCCACATTCGTACTTTTGTCCGTGCATATCTTAAATCATGCTTTTCACAAGTTCGGTATGCTAAAGGGTAACGAAGGAACACTAGTTCTAT…	5117.86	5893.05	3955.07	0.671141	-0.575312	4.2e-16	1.43e-13
k80:121007	k80:121007 Peroxisomal (S)-2-hydroxy-acid oxidase (GOX) (similar to)	ATGCCTATCATGATTGCACCAACAGCCATGCAGAAAATGGCACATCCTGAAGGGGAGTATGCTACAGCAAGAGCAGCATCAGCAGCAGGGACAATCATGACATTGTCATCTTGGGCCACTTCCAGTGTCGAGGAGGTTGCTTCAACAGGACCTGGCATCCGTTTCTTCCAGCTTTATGTCTACAAGGACAGGAATGTTGTTGCTCAGCTTGTGCGAAGAGCTGAAAGAGCAGGTTTCAAGGCTATAGCCCTCACTGTTGATACCCCAAGGCTGGGACGTAGAGAAGCTGATATTAAGAACAGATTTGTTTTGCCACCATTTTTGACGTTGAAAAACTTTGAAGGATTGGACCTTGGCAAGATGGACCAAGCAAGTGACTCTGGATTAGCTTCATATGTT…	7809.78	8881.87	6201.65	0.698237	-0.518211	4.22e-16	1.44e-13
k58:495200	k58:495200 Polygalacturonase inhibitor (PGIG), Precursor (similar to)	CATGCCCAAAACTAAAAACAATAAGTACAAAAATACAAAATCTTCATCTTGAATTCTTGATATTACGACGTGAAAGTACTGAGTACATATCAAAAGCTGTCATGCACTCGTTATTGCGCTAATAGCCTATTACAGTCAAACACTACATTTCCACTATAAACCTATTAATTACCAAGTAGCCGGCTAAACACTTTCCGGTCACCGGAATTATTTACATTCCGGCAACGGAGAGCCACAAAGGCATTTATTATGAAAATAAGAGTAAACATCAAAGCTCTGCAACTTCCCACCTTGTGGAATCTGTCCACATAGCCTATTATAACTCACATTCAAATTTTGTAACTGTAAATCTTTCAATCCTTCTGGTAAGCTGCCAAAAAGCCGATTATGGTTCAAATC…	109.448	31.4861	226.391	7.19019	2.84603	4.3e-16	1.46e-13
k78:187343	k78:187343 Oxygen-evolving enhancer protein 1, chloroplastic (OEE1), Precursor (similar to)	TTACTCACAGCAAAGCCACCAAAATAATTTGTCCAGCCTCTCATACAAACCACTTCTTACTGCCACTCAACCACTTCCTAAAAAGCAGAAACAGAGAGGAGAAGAAGACTTTGATCAAGAAAAGGGTAAAATTATGGCTGTCTCTTTACAAGCAGCTGCTACTCTTATGCAACCAACAAAGGTTGGTGTTGCCCCAGCTAGAAACAACCTGCAGTTGAGGTCTGCTCAAAGTGTGTGCAAAGCATTTGGTGTTGAACCAGCTGCAGCTAGGCTTACTTGCTCTTTGCAAACTGAACTCAAGGACTTGGCTCAAAAGTGCACTGATGCTGCGAAGGTTGCTGGTTTTGCTCTGGCCACTTCCGCCCTTGTCGTCTCAGGAGCAAATGCTGAAGGAGCTCC…	9338.38	10535	7543.46	0.716038	-0.481893	4.46e-16	1.51e-13
k58:489867	k58:489867 Aldehyde dehydrogenase family 2 member C4 (similar to)	AATGGAATTGAGAAGGAAAAAAAGTTCATCGTCACACTGAATTTTCTATTCCCATAAAACAAAAGGCTAAACAGCCAAAAGGGTGTACCTCAAATAACAAAATTTTATTGTCTGGTAATATGAGTATAACATGATATGAGCTATTATATATCAATAGTATTTCTCTTCTGCTGCACTTTATGCCTGTAAAATTTACAGCCAAGGGGAGTTGTGAATGGGAGTGGCTACAGATTTAACTTGAAGATACTTGTGAAGTCCTTCCATTCCTAAATCCCTTTCAAAGCCACTGGATTTGTATCCTCCATACGGGCAATCCGGATCGAAAGCAAAGTAACAGTTTATCCAGATAACTCCAGCTCGAATCGATCTTGAAACTGTGTTGGCAATGTTCAAGTTATT…	44.4759	2.95813	106.752	36.0878	5.17344	4.8e-16	1.62e-13
k58:497684	k58:497684 Proline-rich receptor-like protein kinase PERK1 (AtPERK1) (probable)	AATTTTCAATCTAGAACGAAGTGCTCGACGGGAGAGGGAGAGGAACTGAACCAACGAACTCACCTACTAGAAAAGAAGAAGGTACCTGTCCCCGGAAGATAGATGCCACGCGGAAGACCCTAAAATCTCTTATGTGTGCCCCGACAATCAATATTCGTACCTTGTTGAACAGGATAAAATTAGCTCCGAAAAGCTGAGTTTTTCGGTTCGCCCCCCCTATGTGGTCGGCCTTCTTACCAGTCTTTAGTTTTTGTTTGTATTGGTACTGAATGAACATATCAAACAAAGGCGAGCAGTATAAGCCCGACCGAATGACTCTATAAAATTACGTCGATACTTCCGCTTCCTCCAAAACCCAGCTAAATTTCCCCAGAATACATTTTTGTGTAGCCATTTCTG…	32.7472	0.369766	81.3134	219.905	7.78074	5e-16	1.69e-13
k72:302715	k72:302715 Metalloendoproteinase 1, Precursor (probable)	TAATGGAATTAATATCAAGGAAACAATCTTAATTAAAAGACAACGTAATGACGTATGATATTCTAAATTTTTAAAAATGAATCAAATAATACAGAAGTATAACTTTTTTAAATTAAACGGAGAAATGATAAGAAGAATGCAACGACCACGTGAACCCATAATGAACCAAATTTCAGGGCTCCATTTGTGTCATTTTCGTGCGTCGGAGTTAAAACTGTGTTCGGCCCAGTAAAATTTGGGTTAGACCCGTATAACACCTGGACTCCCTGAATATCATCATTTGCGAGCTCCACTCTTCGGGTACCCGCTGCTAAACTCGGGAACATAATCGAATCTTCTACGGATGAATGGCCCAAACCCAATAAATGCCCGATTTCATGAACCGCAACCGATTCAAGA…	89.2205	21.2738	191.14	8.98478	3.16748	5.14e-16	1.73e-13
k60:454154	k60:454154 Probable polyol transporter 3 (similar to)	TGTACAATTGGAAAATTCTTCTTCCCTTGGAAAATGTTACACTAACAAAGGTAAATATAACTACTTTTACTCTAGACGTTTACCAAATGCAACCCTACTCCTTTATCCTAGTGTGTAACTGGCTATTCTTGGCACATAGGTGGAGTTTGAGTCACTAATAACTATACACAAATTTAAAGCATAATTCAAGCCATCAATTTCATTTTTTTACAATCTCCACCTCTCTGTTAACATTCTCAGTACGTCTCCCTCTAGTAAAAACAGCTTCCATTTCTTCCAAAGACTTTCCTTTAGTCTCAGGCAAGAAAAAGTAGAAGAAAATCAAAGCTACAACTGATATCCCAGCAAACAAAAAGAAAGCACCTCCTGTAGTAATTGCTGTGCTAATTCCAACTTCAG…	41.286	1.88912	100.381	53.1364	5.73163	5.71e-16	1.92e-13
k58:477921	k58:477921 Probable disease resistance protein At4g33300 (similar to)	AGATCAAAATAACCACCAGCTCCCAAAGTTCCCAAACATGGCGGTAACGGACTTTTTCGCCGGCGAAATCGCCACCGAACTCTTAAAACATCTCATAGCCATAGTCCGAAAATCCACCTTCTGCCGTTCAACCGCCGAGCAGCTCATCGTCGACATTAACGGTCTCCTTCCAATCATCCAAGAAATCAAACAAACTGGTGTTGAACTTTCACAGACACGTCAGCGTCAGCTCGACGACTTCTCGAAGATTCTTCAAGATGGGTATGAACTCGCCGGAAAAGTTCTCAACTCTGGTCGTTGGAACGTCTACAGGAACTTGCAGCTGGCAAGGAAGATGGAGAGGCTGGAGAAAAGAGTAGGGAGGTTCATGCAAGTTACAATGCAAGCTCATGTACTAGC…	107.06	30.347	222.128	7.31961	2.87177	5.93e-16	1.99e-13
k58:481108	k58:481108 Uncharacterized aarF domain-containing protein kinase At1g79600, chloroplastic, Precursor (similar to)	AAATGCACATAACAAGCACAAAAGAAAGAACCGGGGAAGCTCTGATAGGCTTCTCCAGCACAATATGGTAAAATACTTGCTCTGATTGTATATGATCATATTTAACTTAAAGAACAAAAATCAAAGAAAAGGAGCCAAGGCCTACAAATACAAACAGCTTCACAAAAACATATGCAAAGTTCCAACATTTGAGAGACCACTTGACAAGATGATACTACAGAATCTAACCTCCTGTATTCAATAACAAGAACCTTATTAAATTAGGTAAAAAAGAACATCAGAAGACCTCAGTTCTGACTGCTTAGCCACTCGGTATGCACATGGATCCTCTGATATGTATGAGCACCAAAATAATCACTTTGAGCTTGAACCAAATTGGCCGGAAGACTTTCCCTCCTG…	34.3444	0	85.861	Inf	Inf	6.77e-16	2.27e-13
k80:12017u	k80:12017u Cytosolic beta-glucosidase (probable)	TATCAATAATTATCTTCCATTCTCAATTCCTAGTGACACTAACTGAAAAAGTATTAAGAGAAGCAAAAATGGCAGCAACAATGTCCACTGTTGTAGGCTTAGTTACTTCATCTCTTTCTTCTCCAAAGAAGGCTTGCCTCAGCTCAGGCTTCTTGAAATCACCAGTGACAGCAAGAAACCCTTTAAGGGTAGCACAAGCTTCAGGAGGCAAATTTACATGTAATTTTCAAAGAGATTGGCTGAGGAGAGACTTGAATGTGATTGGATTTGGTTTGATTGGATGGCTGGCTCCTTCTAGCATTCCAGT	3042.93	3556.3	2272.88	0.639115	-0.645853	6.94e-16	2.32e-13
k58:222167	k58:222167 Basic 7S globulin low kDa subunit, Precursor (probable)	CTATTTTCAATACTAATGGTTTCCACAATTAATACTCTATCTTTGTTTCTTTCTTTGCTTCTCTTATCTTCCCTCTCCACAGCCAAAACTACTCCACGACCTCGAGCTTTTCTTCTTCCAGTAACCAAAGATGCAGCTACTAAACAATACGTGACAGTCATTGGCCAAAGAACACCTCTTGTCCCTGTCAAATTAACCGTAGATCTTGGTCAACGATTCATGTGGGTTGACTGTGAAGATGGCTACGTTAGCTCAACTTACAAACCTGTCCCTTGTGGTTCTATTCCTTGTAAACGTTCATTATCTGGTGCGTGTGTTGAATCATGTTTAGATCCACCTTCACCAGGATGCAACAATAATACTTGTTCGCATATTCCTTATAACCCCTTTATTCGCACT…	30.4521	0	76.1303	Inf	Inf	7.13e-16	2.38e-13
k72:258551u	k72:258551u Ribulose bisphosphate carboxylase small chain 8B, chloroplastic (RuBisCO small subunit 8B), Precursor (similar to)	AGTTGCCACCCGCAGCAATGTTGCTCAAGCTAACATGGTTGCACCTTTCACTGGTCTTAAGTCAGCTGCCTTGTTCCCTGTTTCAAGGAAGCAAAACCTTGACATCACTTCCATTGCCAGCAACTGCGGAAGAGTGCAATGCATGCAGGTGTGGCCACCAATTAACATGAAGAAGTATGAGACTCTCTCATACCTT	3405.96	3991.25	2528.02	0.633391	-0.658832	7.18e-16	2.39e-13
k58:193252	k58:193252 Laminin subunit alpha-3 (E170), Precursor (probable)	AGTTTTTCTGCTCTTTTCGGTTCGGAGACCCAAATCCAGAGGGTCCAGTATCAAATCTGGAGTTTTTGAATACAATTAAGTGATACAGTGTGGAGTAACAATGGTGTTCTGGAGATTGGTTGTTTCATTGATTATGCTGATTTCAAATTCTCTGGAGCAATCCAATGCACGTTCTATACACTCTTTCGTGAATTTAGCTCAGCCTCCTGATTCCCGATCGAAATTAGATAATCAGGTAGCCCCATCACCAAGCTATGTCGCTGCAGCTATTACGAATTTAAGTACTAATCAAGCTCCTGTAGGCCAACCAACGGCTGCTTTCGCTAGTGGTAACTGTGAGGGGGCGTCTAGTAAGTGTCAGGATGATCATATCAGTATGAATGCCTGCTTTTTTCCTGC…	47.9575	3.77029	114.238	30.2996	4.92123	7.6e-16	2.52e-13
k76:219693	k76:219693 B2 protein (similar to)	CAAACTTAGATATAACTTGTTTTGCTCATATTACTTCTTATTATGCAGCAATTCCTGCTGGATTACACACAACATAATATTAATATTAATCTCCACACAAAAAGTGTTCCTCCAGATCATATATTTTGCATATATATTTATATATATACACTAGATACTTTCTTGTTTTATGCTCTGCAAACTCTTCAGTATACTAGAAGCAAATTCTTCTATATGTCCTTCTCTTTCATTCTCTGCTGGAATGCAAGAACTATACATTCATTTAGTTCTTGTTCTCTTCAAAAATGTCTAGAAGAGAGAGGGCCTCTGGAACATTTAACTCGAGGCGAAATTTAGGACCGTCGTAGTGGTGAAGGATTGGCCTGAATGAGTCCTCTTCAAGTGGTTCGCAGACTTTCC…	151.32	56.8493	293.025	5.15441	2.36581	8.35e-16	2.77e-13
k80:90610	k80:90610 1-aminocyclopropane-1-carboxylate oxidase 1 (ACC oxidase 1) (similar to)	ACCCGGGGAGTGATGCTGTCATCTATCCAGCACCAGAATTGTTGGAGAAAGAGAACAAAGTCATTTATCCTAAGTTTGTATTTGAGGACTATATGAAATTATATGCAGGTCTTAAGTTCCAGGCTAAAGAGCCAAGGTTTGAAGCAATGAAGGCTGTGGAAACTACTGTCAACTCTGCCCCAATAGCTACTGTTTGAGACTTTGATGGAGTATTAATTAGAAAACTGATTAATGAGAAGAAAATGGCTTAGTATTAAGATTATGATGATGTATTGATGATTTGTTTATATTGATTAGTTGGGGTGTTTTCCTTGTTTTATGCCACTTGGGTTTTTCATGTACTGTTGTCTGGTAGTCTAAGAGGAATTTATTGTTATGTTCTCAAAAGAAGTTCCTTTT…	1795.02	1416.21	2363.22	1.66869	0.738716	8.66e-16	2.87e-13
k80:90125u	k80:90125u hypothetical protein	TATTTCAAATACCAAATACCCTGTAAGCTATATCAAGAAGGTTCTCGTTCTCCGAGGAATTAGAAGAAATCAATAATTAATGGAAACACTAATGGAGGAAGAAGAGTACAACTGGAGAGAAGTGAAGCTTCCGTCGCTTATACCAGTGGTGCCGCCGCCTGAATTGGAGAGAGAAACAGGAGAGAGGCGCCGTGGACGGGACATAGTCATCGCTATTGATCACGGTCCTAACAGCAAGCACGCTTTTGATTGGGCTGTCACTCATATTTGCCGTCTCGCTGATACCATTCATCTTGTCCACGCCGTCTCCAGTTTGAGAAATGAGATTGTCTATGAAGCTACACAGGCGCTCATGGAGAAGCTTGCCATCGAGGCTTTCGAGGTTGCTATGGTGAAGAC…	43.318	2.8377	104.039	36.663	5.19625	8.7e-16	2.88e-13
k78:66198	k78:66198 Oxygen-evolving enhancer protein 3, chloroplastic (OEE3), Precursor (similar to)	AAATTGCAATATCCACATCATACGTACCACAACATTAACTTATAATTTCCCCCACGCTACTTCTATCACCCTGCCTAAAACAAATTTCAGAAGGTTCACCTAAATGGCTCATGCTATGGCTTCAATGGGTGGCCTAATTGGTTCTTCTCAAACTGTGTTGGATGGTCAGCTCTGTGGTTCAGCCCGTTTGAGCACTGTTAGCACCAGCAGAATTGCCTTGGCTAGACCAGGTCTCAGCATTAGAGCCCAACAGGGGTCTGCTGACACTGAAACTAGCCGTAGAGCCGTCATCGGTCTTGTTGCTGCTGG	2571.3	3029.13	1884.56	0.622144	-0.684679	8.94e-16	2.95e-13
k70:141306	k70:141306 Ribulose bisphosphate carboxylase small chain 8B, chloroplastic (RuBisCO small subunit 8B), Precursor (similar to)	AAGGAAAAGAGAGAAAGAGAAATCTTTCTGTCTTAAGTGTAATTAACAATGGCTTCCTCAGTTCTTTCCCCAGCAGCAGTTGCCACCCGCAGCAATGTTGCTCAAGCTAACATGGTTGCACCTTTCACAGGTCTTAAGT	1774.45	2140.77	1224.97	0.572212	-0.805378	9.25e-16	3.05e-13
k76:109008	k76:109008 Ribulose bisphosphate carboxylase/oxygenase activase 1, chloroplastic (RA 1), Precursor (similar to)	CGATTTCTCCACATTGTATGCTCCACTTATCCGTGATGGTCGTATGGAGAAGTTCTACTGGGCACCAACTAGGGAGGATAGAATTGGTGTTTGCACAGGTATTTTCAGGACTGACAACGTTCCTGCTGAGGACGTTGTCAAGATTGTCGACAACTTCCCTGGACAATCTATCGACTTTTTCGGTGCACTGAGGGCGAGAGTGTACGATGATGAAGTAAGGAAGTGGGTATCAGGCACTGGAATTGAAAAGATTGGAGACAAACTTTTGAACTCTTTT	3652.39	4252.65	2752.01	0.647128	-0.627878	9.48e-16	3.11e-13
k76:227970	k76:227970 Thioredoxin-like protein CDSP32, chloroplastic (AtCDSP32), Precursor (similar to)	AAAAAAGCAAACAAAGATGAAAGAGTGGTAAAAGTGAATAGTAAGGAGGAATTAGATGAAGCCCTCAGCAAAGCCAAAAACAGGCTAGTTGTGGTGGAATTTGCAGGGAAAGACAGTGAAAGGTCGAAAAATATTTACCCTTTTATGGTAAACCTAAGTAAGACATGCAACGACGTTGATTTCTTGCTAGTGATTGGTGATGAAACGGAGAAGACAAAGGAACTTTGCCGCAGAGAAAAGATAAATAAGGTACCACATTTCAACTTTTACAAAAGCATGGAAAAGATACACGAGGAAGAAGGAATCGGTCCAGATCAACTAGCTGGAGACGTACTCTACTACGGCGACAACCATTCTGAAGTGGTACAACTCCACAGCAGAGAAGACGTAGAAAAACTA…	1673.09	2020.81	1151.53	0.569835	-0.811384	9.74e-16	3.2e-13
k80:115408	k80:115408 ATP synthase subunit b', chloroplastic, Precursor (similar to)	TTTCTGAGATCTTCCTTTCTTCCACCAGAAAAATCAAATATCAGCCAACCCATCTTCACAAAATCAAAAAATCAGTGTATTCCTCTCAGAAAAAAACTAAGCAGCAAAAACATTTCAAGAAAATAGCCTAAGCCATGGCCAACATGATCATGGCTTCCTCCAAAGTCCTAATCACCTGTTCTTCCTCACCAAGAACCAAACTTTCCCTCCCACAAATCCCAATTCCAAAACTCCCCTTCCCAAAATTACCCAAATCCCCACTAACCCTTTCCCTCCCATCAAATTTCAAGTCCATTTCAGTCATTCTTGCTAGCTCATTAGCCTTTGCACCCCCTTCACTTGCTGAAGAAATTGAAAAAGCTTCGCTCTTTGACTTCAATTTAACTCTCCCTATTATAA…	7419.67	8577.53	5682.87	0.662531	-0.593941	9.77e-16	3.2e-13
k58:499014	k58:499014 Leucine-rich repeat receptor-like protein CLAVATA2 (AtRLP10), Precursor (probable)	TGACTTAAATATTCCGGATCACAACCAAACTTTGCACACAAGTCACAATAAACTAAATGAACCTATCCAAAGTTTCTAAAATATAATAGGAGTCTGATAATACCGAAGTCAACTTCCCGTCAAACCTATGAACTCTTCACAAAACAGTGCAACATCCCAGTGTGTTCATCAAAGCAAGTTGAGAGTTCATACCCCACAATAAAAGATGTCAAGAAACACAAGTTTTCAAGAAGATATAGAAAAGATGAAGCTTCTCCTTGCACAATTCAATACAAGTATCAACCTTAGCATAATATGTCCTGCGCCAATTCCTACTAAGAAGAAGAGGAGCAATGAGACTCCAAAATCCCACAGCATAAGCAACAGCAATGCATGAGAAGAAAAAGAAGTCACTCTCAC…	141.599	49.6085	279.584	5.63582	2.49462	9.97e-16	3.26e-13
k62:441653	k62:441653 Probable fructose-bisphosphate aldolase 1, chloroplastic, Precursor (similar to)	AAGAGTAACAGTGAGAAGAGAGTGTGCTGAGATAAGGAGATTGTAGTAGAGAGAAGAAGAAAAAAAAAAGTTAGAAAAAATGGCCTCAGCATCTCTACTAAAATCATCCCCAACAGTTGTTGACAAGTCTGAGTTTGTAAAAGGGCAAAGCCTTCGTCAAACTTCTGTCTCAGTTGTTCGCTGCCACCCCACCAATGCTCCTTCTCTCACTGTCCGCGCTGCTTCTCCATATGCTGATGAGCTTGTTAAGACCGCTAAAACCGTTGCATCACCAGGACGCGGAATCTTGGCTATGGATGAATCCAATGCTACCTGTGGAAAGCGTTTGGCTTCCATAGGTTTGGAAAACACTGAGGCTAACCGCCAAGCATACCGTACCCTGCTTGTGACAGCTCCAGG…	7230.49	8623.72	5140.65	0.596106	-0.746358	1.04e-15	3.39e-13
k80:121353	k80:121353 Glucose-1-phosphate adenylyltransferase large subunit 1 (similar to)	GGGGAGCAGATTAGAGGGAGTTTAAACAACAATAATCTCAGGGTTAATAATTTGTCGAAAAGTTTGAAACTTGAGAAGAAGGAAAGCAAGATCAAACCTGGGGTCGCTTTCTCTGTTATCACTACTGACAATGGCAAAGAGACTCTGAATGTAGAGGCGCCACGTTTTGACAGACGACGGGCAAATCCCAAGAATGTGGCTTCAGTCATACTAGGAGGAGGTGCAGGAACCAAGTTATTCCCGCTTACAAGTAGAACTGCCACCCCTGCTGTACCGGTTGGAGGATGCTACAGGCTAATAGACATCCCAATGAGCAACTGTATCAACAGTGGCATTAACAAGATATTTGTGCTGACCCAGTACAATTCTGCTCCCTTGAATCGTCACATTGCTCGAACA…	164.833	66.7742	311.921	4.67128	2.22382	1.05e-15	3.4e-13
k58:131549	k58:131549 Zinc transporter 2 (OsZIP2), Precursor (similar to)	AATATATTTGGTTTCTTGAAATCAATTCCATTTAAATAACAAGGGATAAAGACAGAACCTAGAAAAATCACAACTTTTAGTACTGTCTCTCAATGTCATGTATACCTGCTCTTTGAAACAAGAATGAAATAAATTTTCCAAACAAAGAGGTAACTGTTCTGCTACTGCTGCCAAACAAACTCAAGTGTCCCATACCATCACCACAGCAATCACTCCAACACCTAACAATACAGCCAAAAACTTGAAATGAGGCTTGTCAACTAAAACCATTTTCTGAGGCTTGTATCCCCTTGAAAGCAAATGATTAATGGATACATAAACAAAAACCCCACAAGCCAATCCCATTGATATAGCAAAGATCCAGTCTGCAACAACCCCTTGAGTTGTAGCATCAATTAT…	301.738	163.778	508.679	3.10591	1.63502	1.06e-15	3.45e-13
k80:43080	k80:43080 Chlorophyll a-b binding protein CP26, chloroplastic, Precursor (similar to)	TATTGCTGCCTGGTCTGGGTCCTTTGCCAAGCCTAATGGATCAAATGGACCACCTGGGTGTAGCTTGTCCTCCAAATCCAAGCCATTAGTAATTCTGTAGTACTCAGCACCACCAAGAAGAACAACCTCTGCGACGACAGCAACAACAAGATTGATGGGAATGTTCTTTCCAAAGTAATTCAATGTGTTTCCATCTAGAAGTAATGCAC	2324.12	2765.9	1661.46	0.600695	-0.735296	1.1e-15	3.56e-13
k80:120969	k80:120969 Oxygen-evolving enhancer protein 2-2, chloroplastic (OEE2), Precursor (similar to)	GTTTATAATTTAGCATAGTTAGGTAAAAATTCTATAAAATTTTGGGAAAGTAGGAGATAGTAGTAAAAGTTCACCAAGAGTGATCGTCAAGGAAACATGAAATTAGTACATTAGCTTCCTCCAACAATATTAACATCTCTGAAAATTTTGCAGAGTGCATAAAAAAGAGTTCAATTGCACAACTCATATTCAGCGCCATATGCTTTAGGCCAAGCTCAATACTCTTTACATTCATTCTTAAGCAAGGCTGAAAGAAGTGACAGTATTCTCCACAAACTTTTTAGCTCCCTTGAACCATCTCTTGTCACCAGCTTGTGCTTTGCAAATATAAAGTTTGCCATCATTTACTGTGGCTGTGATCAACTGGTGCTTCCCACCTTCATTTCCATCAGCAGTTCT…	5630.01	6426.99	4434.53	0.689986	-0.535361	1.11e-15	3.6e-13
k74:261525	k74:261525 Phosphoribulokinase, chloroplastic (PRK), Precursor (similar to)	GTTTAGGCCTTTGCAGCTTGAACTGGAGCTGCAGCTCTGCTGGCAACGATTTGCTCGTAGAGGTCTCTGATCTTCAAACCGACAATGGTCTGGAAGAAACCTGTTCCATTGTTGCTACCAGGGAAATCAGCATGCTTCAACATTTGTTGAGTAACTTCACCATAGAATTTGGAGGAGAGGTTGCTCAAATGGCTCTCCACATAGATGAGCTCATCCAGTCTGTCAAATTGCCCATCCATCTCCAAGACAGTTACCTCATTGTCAAAGTAGGTGTCAGGGCCATAGGTGAACTTGATGCCAGGGTAAGAACAAGTCAACTTCCTACCACAAGGAATCCATGAGATGGTGGAGCCTTCATCAAACAGGTAAACCGGGTTGAAGTTCTTTACTCCTTCCTTC…	6441.52	7340.18	5093.52	0.693924	-0.527151	1.18e-15	3.83e-13
k74:273763	k74:273763 Probable fructose-bisphosphate aldolase 2, chloroplastic, Precursor (putative)	GCAAGAGAGTTGGCCTTTGCTCTAACAAGCAAAGCTTCCTGAGCTGCCTGCACATTTTCTGGTCTTCCACCCCATGTCTTGAGGCATGTATTCTGAAGGGCTCTGGCATATGAGAAGGACACGTGCCATGGGTTGGGACCTTGGTTCATGGCGTTCAAGTTAAGAGTTGCCTCAACTTCAGATTGTCCACCAGACAAAAACATGATTCCTGGGACGGCAGGAGGAATTCTTTGGCGGAGGAGGTTGAGGGTGTAGTCAGCAACTTGATGTGGGGTGGCCCTTTCCTTGCACTCTGCTCCAGGGGTGACCATACTGGGCTTCAAGAGGATACCTTCAAACATGACATTGTTCTCGGCGAGGTAGAAGAACACTTCAGCCCACACCTTCTTGGCGACTTCA…	10515.2	12244.5	7921.29	0.646926	-0.628328	1.27e-15	4.08e-13
k80:105040	k80:105040 Photosystem II reaction center W protein, chloroplastic, Precursor (similar to)	GGTATATGAAATTAATATTAGTGAAAAAACTGTCTCGTTTCTCATTTCTGAAGTGAGGACAGAAATGGCGACCATCACTGCTTGCACCACGACCTCTTCAGTAGCCCGTGCTGCTCTCGTGCAAAATGGTTCAGTATCTACCCCCTCCTCTGTTCTTGGGTTGCCAGCCAAGAATATGGGAAAGGTAAAATGTTCAATGGAAAAAAAGGCAGATGGTAATGAGTCAAAGTTAGGAACGGGTGCATCTTTAATGGCAGCAGCATGTGCAGCAACAATGTCAAGTCCAACAGCTATGGCTTTAGTGGATGAAAGAATGAGCACAGAAGGAACAGGACTTCCATTTGGTTTGAGCAATAATCTTCTTGGTTGGATTCTTTTTGGTGTCTTTGGTTTGATTTG…	3256.03	3811.26	2423.19	0.635798	-0.653359	1.27e-15	4.08e-13
k58:499193	k58:499193 Vacuolar-sorting receptor 6 (AtVSR6), Precursor (similar to)	GATGAAGCCTCCATTTACATCTCAGAACTCTATATACAAAAAGGGAAACCATGTTACCCGAAAAAGAAAAAGAAAGAGGGAAACCAATTTTATGGACTCAGGCAAACGAGCATCCCATTGTAGTTTTTTCTAAATGTGACTCTTTGTGCTCCTGCTTCTTCAAGATCCATGATTTCAAAAAGGGTCCCAAGAGAAGAACTGAAAATCATACGTTTGCACTAGTCGACATTCTTCATACTGAGCTCTGTCGTAGAGGTTCTGTTTCGTGATGGACAACAACCTGATTTTGATGGTTGTTATCAAGAGGCATGTACTGTGACATGATAGCCATAATCTCCGAGTCCATGTATGACCGAAGTCTATATTTGTAAACATAACCAGCTACACCAGCACCCGCTG…	74.177	14.6202	163.512	11.184	3.48336	1.3e-15	4.17e-13
k74:272020	k74:272020 Aquaporin PIP2-1 (similar to)	TAGCCTTGCACATACCATTATTTTGCATCTGAAACAAGCATAAGAAAAATTACATACACAAACAAAAAAAACAAGCAAGGGAAACAAGAAGAAAAGCAGCACTGACAAATATTTGGCACATTTTAAAAAAGTGCCAAATAGCCAAAACCACTCTACTAAACGAAAAGCATAAAGACTTCTCTCAAATATACAATTGCAGATTCTCGTGATTAATTAGGCATTGCTCCTGAATGAACCAAGAGCTTTGACTGCTCCAGCCCTCAATATGAATTGATGGTAAAATGCAGCAATTGCAGCTCCGATGAAAGGTCCAACCCAGAATATCCATTGGTCATCCCAGGCTTTGTTTTTACCATAAATAACAGCAGCTCCAAAACTTCTAGCTGGGTTAATACCAGT…	4445.04	5124.88	3425.29	0.668365	-0.581293	1.3e-15	4.18e-13
k72:304257	k72:304257 Ribulose-phosphate 3-epimerase, chloroplastic (PPE), Precursor (similar to)	CTTGAACCAAGTAGGCAGAAACTTCATACAGCAACTGCTTCAGGCCTTTTGCTTGTCTTGATTCCTTTAATAGCTTCAGCATAATCAGGAGCTCCAAAGACAGCAGAACCAGCTACCAAAGCATTTGCTCCAGCTTCAATGACCTTGTAAGCATTTTTGGGACCAACACCACCGTCAACTTCAATCCAAGGGTTTAGTCCCCTCTCTGCGCAGATTTTTCTCAAGTCTGAGATTTTCTTGACCTGACTTTCAATGAAGCTCTGTCCCCCAAATCCAGGGTTTACAGACATTATCAGCACCAGATCAACAGCATCAAGAACATATTCAATTGCGGTTAAAGGGGTTCCAGGATTGAGGACAACCCCAGCTTTAGCTCCCAAACTTTTAATCTGATTTATT…	1916.9	2286.79	1362.07	0.595627	-0.74752	1.41e-15	4.51e-13
k62:406974	k62:406974 97 kDa heat shock protein (probable)	TTGTAAGAAAGAGTTCATAGGAGGGGAAGCTAACAAAATTCCATTCTACAGCCAAAACGGCGCATGAATAATGTTCCCACTGTTCTACACTAATACTGTGTTTCAGCTATCGGTGGATTAAGTGTAAGATCTCTTAGCATGTACTATTTGAACCCATATGTGCCTGGAGACCGAGGACTCTCAAAGCATGGCAAGAAAAAGCATTCCATGAAAAAGATGGGTTTGACTCGGTGTATACACTCTACAACTCAAGTTGCTATCTATTCCTCTTTGTAATTTGCTGATATCTAGCCTTTGGTAGGTAATAATCATAACTCATCATGGTCTGATTCATGATCTTTAGACTGGGCATCGGCTTTTCCATCGGTGGATGGCTTCTCTGCATCTGAAGTTGTTTGT…	87.4103	19.5028	189.272	9.70482	3.2787	1.45e-15	4.65e-13
k78:120875u	k78:120875u Basic endochitinase (similar to)	AAGGTTTTGGTTAGTGTCTTTGTTTTGTGTCGTGTGCCTAAAATGTGCTTTTGCACAAGATGTTGGTGCTCTTGTTAGTAAAAATCTGTTTGAGAGAATACTACTGCATCGCAACGATGCTAATTGTCCTGCCAAAGGCTTCTATACATATGAAGCATTCATAACAGCTACTAGATCCTTTGGTGCTTTTGGAACTACTGGGGACACCAATACTCGTAAGAAGGAAATTGCTGCCTTTTTGGCTCAAACTTCTCATGAAACTACAGGAGGGTGGGCAACAGCACCGGATGGGCCATATTCATGGGGATATTGCTTCAAGCAGGAACAAGGAAGCCCTCCAAATTACTGCGTTTCATCTCAGCAGTGGCCTTGTGCTCCTGGTAAAAGCTACTTTGGGCG…	45.9919	4.06743	108.879	26.7684	4.74246	1.47e-15	4.71e-13
k76:218610	k76:218610 Triose phosphate/phosphate translocator, chloroplastic (cTPT), Precursor (similar to)	AACAACCACTCACTCTACTTCCAAATTCACGATAATTTCATCAACAGTTTTAGCCCCTCTTTCTTTCTCTTGCAACAGAATTCAGTTCCATAATTCAGAGTTGTTATTTTCTCTCTCTAACTGTCAATGGAGTCTCGCGTTTTGACTGGCGCCACAGCCATTCGCGGCCTCCCGCTTCTTCGGAAGCCTGTGGTGAAGTTAACCGCTGCTAGCTTCCCTACTGTTGCAAAACCAGTTGGAGCTGTTAGCGGTGGCGCCAACTTGATTTGGGGAAGACAACTTCGCCCAGCTATTCTTCTCGAAGCTTCTCCTAAGCGGGAATCTATTAAGCCATGCTTCACGGCTGCTTCCTCGCCGGCCGAAGGTAGCGATTCCGTCGGGGATGCTAAGGTCGGGTTT…	3490.81	4078.82	2608.79	0.639593	-0.644773	1.52e-15	4.85e-13
k62:200237	k62:200237 Calcium-binding protein PBP1 (similar to)	GAAAGAAGAGGACACATACTGCATGCAGCATCACTTATGGTGGATGGCATTCTTTTCAGAAGATACAACAACAATAACAACTATACAAGGTGGGGGTCTAGGGAAGATAATATGCACGCATGCCTTACCCCCAACCGAAAGGATTGAAGAAGCTGTTTTCAGTAGACCCTCGGCTTAATTCTTTTCAAAAGATATATGTAACAATTGTTGAGCCACAGCTAACAAGTCAGGACTTAATCTAAACATCAAAATACAAAATTCAATCTGATTAAGAGCTCCATCACCATTCATATCTCCTTCCATAATCATATTCTTTAACTCCTCTTCACTGAAATCTTGCAACCCCAGTAGCACAGAGTTCTTCTTTAGGCTATCAAGGGTGATCACTCCCTTGTCACC…	29.5219	0	73.8048	Inf	Inf	1.53e-15	4.86e-13
k58:274082	k58:274082 Pectinesterase 26 (PE 26) (probable)	AAAGCTAGACATAAAGGAAGAGTTGACCAAGTCTCTGGCCACTCACAATTTAGCACTATCTCTTTCCTCTTAGCACAATATTTTCAAATAACCAGAAAAAATCCTCAAGAATTCAGTTCTAACTTCTAACCATGGAATCGTTCTCCCCCAACAAAATCTCAATGACATCAGTTAAAGTCAGCCATAATTTGAATGATCAAACATACTCAAGAAGAAGAAAGCAGCAGCTCAAGTTGTTCATCGCTTTAATCATTTTTTTTATTCTCTTAATCGCTGCCATTATCTCTGTTTTAACGATGATTAAACGAGATTATGAATCTGAGTCACCTGCCAATAATCCACATAAGGCAATCGAATCCATTTGCTCCCTGACTCCGTACTACCAGGATTGCTTCAGGT…	75.7417	15.2473	166.483	10.9189	3.44876	1.54e-15	4.9e-13
k60:436875	k60:436875 Umecyanin (UMC) (probable)	ATTGTCACACGTTTTCAAAATAAGAAAGGAGGAAGATTGAAGTTCATTACATTAGAATCAACAAACAAAAAATTCTAGCTGGAATCCAAAAATTTAGCTTTATTGGTACAACAAAAAATGTCAAATCCATATATAAAGAAAACCAAAAGAAAAAAAAAACAAGTAAAAGAATTACATAAAATCAATACTATACTACTTAATTCAACAATCTAGCAAAGGCAAGTGACAAGAAAGTGACTGGCAAAGCTGCGAGAACCAAAGATGGAGCTGAAGCACTTGGTGGTGGTGGTGAAGTGACCGGAGAATCGCCCGAAGGGATGGATGGGACGGTGGAGCCAGATGGTGTGGCGGCAATAGAAGGCGTGGGGGCGGCAGCGCTGGTGCCGGTGACGTTGATGG…	29.6773	0	74.1933	Inf	Inf	1.59e-15	5.04e-13
k78:192674	k78:192674 2-Cys peroxiredoxin BAS1-like, chloroplastic (2-Cys Prx B), Precursor (similar to)	CCCTAAACTTTCAAATTCAAAAGATAGGGAACAAATACCACCTTCTAGAACCTTCTGCAGCTCCTCTATCTTTATCACAAATACCCTTTCTTTCTCTTACTGCCCATTCAATTGCTGTTACTACCATTTTCTCCTATCCCAATGGCTTGCTCTGCTTCTTCAACTGCCCTTCTTGCTTCCAACCCAAAAGCTTCCATTTCCCCCAAATCCTCCTTTAAAGCCCCCATTTCTCAATGCCTCTCTGTTCCTTCCTCTTTCAACGGCCTCCGTAATTGCAAGCCTTTTGTTTATCGTGTAGCCCGTTCCCTCTCTTCTCGCGTTGCTCAATCCCAACGCCGTCGTTTCACTGTCCGTGCCTCTAGTGAACTTCCACTTGTTGGAAATCAAGCGCCTGACTTT…	4955.46	5699.54	3839.34	0.673624	-0.569986	1.65e-15	5.23e-13
k58:502384	k58:502384 Putative syntaxin-24 (AtSYP24) (probable)	CCCTGTTCTTAATCTTGTTACAACATTTTTTTCAATGGCCGATCACCAAAAAATTCATCCGGCACCAGCACCGGAGCAGGAAGCGCTACCCAAACCCACGGCTCCGTTGGTGCCACGTGGCTCTTCCCTGTCAGATAACGGCGACCCTGAGCGGCAGCAGCCACCATTGAGAAGGTCATTAACCCCATATTCAGCATCAAAACCACCAAAAAAGCGAAGCTGCTGCAAAAAATGCTTGTGTTGGTCCTGTTGCCTATTTTTCCTAGTGATCATACTCCTAGGTATTTTAGCAGCCATAATTTACTTCGTCTTCCAACCAAAAATACCAAAGTACTCAGTCGACAGCATGAGAATTACGCAATTCAACATCAGCAACGACATGAACTTGTCCGCTACGTT…	31.7216	0.367115	78.7534	214.52	7.74497	1.77e-15	5.59e-13
k74:269812	k74:269812 Probable fructose-bisphosphate aldolase 2, chloroplastic, Precursor (putative)	AGTCTTGTCAAAAACTCGTAGCTGAGGAGAGAAAAGATAAGGAAAGAAAGGAAAAATGGCATCAGCATCTCTCCTCAAGACATCTCCAGTTCTTGACAAGACTGAGTTTGTAAAAGGGCAGTCCCTCCGCCAGCCATCCATCTCCGTCGTCCGCTGTCAGCCACCTGCTCCCTCTGCTCTTACTGTCCGTGCTAGCTCGTATGCCGATGAGCTCGTTAAAACTGCGAAAACTATTGCATCCCCTGGTCGTGGAATTTTGGCGATGGATGAGTCCAATGCTACCTGCGGGAAGCGTTTAGCTTCAATCGGATTGGAGAACACTGAGGCTAACCGCCAGGGGTACAGGACTCTACTTGTTTCAGTTCCTGGACTTGGGGACTACATCTCTGGTGCCATCCT…	8004.14	9096.2	6366.05	0.699858	-0.514866	1.84e-15	5.81e-13
k62:446340	k62:446340 L-ascorbate oxidase (ASO), Precursor (similar to)	TTGTCAATCCCTTCTTCAAAAACAACTCCCATTCCCATGAAAAAATGTGACTCAATATGGCAATGGAAGGCCCAAACTCCTGGATTATCGGCCTGAAACCGCAGTGCAGTCCATCCATAAGGATGGACTGGGATTGTGTTCTTCATAATTGGGTTCACAAGGTTGTAATTCTTTGGGTCAATAGATTGGTTGAACTTACCATTACCATAGCCCATGACCCAAAAGTCATGCCCATGTAAATGCCAAGGATGTGTCTCACTGTTGTTGGGATTCATTGTGTTGGCATTTTGCAAAATGATGTCCACAGTTGTGTTGAATTTCAACCTGTAAATTGAGTTGCTAGTTGTGGCATTTACATTCTTCTGGACACTGAAAATGTCGTAATTCTCGTGGTTATAG…	29.6087	0	74.0218	Inf	Inf	1.95e-15	6.15e-13
k62:412673	k62:412673 Cyclic nucleotide-gated ion channel 1 (AtCNGC1) (similar to)	TGTTTAGAACTCTTTTAACTTGGAAACTTTCCATTTTTACCTTGATGATATACTCTTATGACAATAGAACAGTCATGGCGTATATTTAAGGCTACAAATTCTAAGGGTACTTGTGATATGTAGCAATAGTATGTTATTTTGTTGTTAGAAACAACAGAAATAGCTATGAAAAATGAAGTAAAGTTGGAGAAGCAAAATTTAAATTTAAATGTGGATATATAGTTACTCTTTTGACCAAAGACCAACAGAGATGACGCTTTAAATCTCGTCTCAAATCTCTAGGAAGAGTAAATCTTCCTCAACACCTCTGGTTTCTTGCCATTTGTATTGTTCATGTCGTCTAATACGCACTTTCAGATTATCAGGAAGCATCCGATGAGACATCCATTGCTCTGCGTC…	34.0006	0.519884	84.2216	162.001	7.33986	1.99e-15	6.24e-13
k76:230091	k76:230091 Endoplasmin homolog (GRP-94 homolog), Precursor (similar to)	TCAAATTCATCAGAGATAAAGACCCGTCTGACATATAACTTCAAGTTGGATTTCTTGGAGTTGTAGTAGCTTTCATATAAATCATGAGGAGCCTTAGGAGGGACAAATAGTACAGCCTTGAACTCAACATCACCTTCAGCATTAAAGTGACTCCAAGCAAGGGGCTTCTCATCACTGAAGTCCTTTGCCAGTGAGTGATAGAATTTCGTATACTCTTCCTCTGTCACCTCCTTTGGATTCCGAAGCCATATAGCTTTCACATCATTCAAAAGCTCCCACTCATAAGTGGTTTCCTTCACTTTCTTAGTTTTAGGCTTTTTCTCATCTTCTGCCTTCTCAGAATCATCTTCTTCTTCATCTTCAGAAGGGCTGGATTCAGATGTTTCTTCTTCATCATTT…	172.387	73.4437	320.802	4.368	2.12697	2.17e-15	6.8e-13
k78:100553	k78:100553 Chlorophyll a-b binding protein E, chloroplastic (LHCP), Precursor (similar to)	CAAACATTCTACCTTTCTGTGTAGTAGCTGCATTCAAGAGTTTCTCATCTTCTTTCTATAATGGCAGCTGCTACAATGGCTCTCTCTTCCTCTTCATTTGCCGGAAAAGCGGTGAAACTCTCACCATCTTCCTCTAATATCACTGGAAATGGAAAAGTTACCACGAGGAAGACGGTTACCAAGGCCAAGCCTGTTTCTTCTGGTAGCCCGTGGTATGGTCCTGACCGTGTCAAGTACTTGGGACCATTCTCTTGTGAGTCTCCAAGTTACTTGACTGGTGAGTTTCCTGGTGATTATGGATGGGACACTGGTGGACTTTCAGCCGATCCTGAAACTTTCGCCAAAAACCGTGAGCTAGAGGTTATCCACTGCAGATGGGCGATGCTTG	1537.9	1859.59	1055.37	0.567529	-0.817235	2.26e-15	7.07e-13
k72:303904	k72:303904 RNA-binding protein 33 (probable)	TTCTCACAAACCAAACCATCTCATTGCTGTAATATATTCAATTTATTTGACAAGTAAATACAATTACAGAAATGGAACAATACTGAAAGGTCACAATATTAAATACAAATACAATAGAACGCACCCAATTTTTACATTTCTTCCACCACACACCAATCTCCATCTTCTTCAACCTTTTCCCACACAAATCCCACCTCACAGAAACTCATTTTTTCTTCATCATCATCCCCATTATCTTCACATTCATCAATCTCCTCAATCTCAACTCCAGGTGTTGACCAATTGGAGTCAACTACCAATTCTGATCCAATTTCCTCGTTAAAATAACCTTCATCAAGGGCATTATAGTAAATTCTATGATCGTCATCATGATCCATGTAATAGGAATAATCACTATCC…	63.4913	11.3587	141.69	12.4741	3.64086	2.33e-15	7.29e-13
k80:115327	k80:115327 Ferredoxin--NADP reductase, leaf-type isozyme, chloroplastic (FNR), Precursor (similar to)	GCTCTAGAATCATACACTTCTCTTATCTTCACATCTCCAATCCTTCAAATCTCCTCCACCCAATCCTTTAATCCACTAGCTACCCTCTCTAAAAAGATCCCAACTCCCCTTCTCCTTATTTTCCTTATTCACCATTACCTTATTATCAATTCCCTCCTCTTAATATTTTGTTCCATTTCTTGATATCTCAAACATGGCTGCTGCAGTAAGTGCTGCAGTTTCTCTTCCATCATCCAAGTCCACCTCTTTTCCCACCAGAACCTCCATCATCTCCCCAGAAAAGATCAACTTCAACAAGGTGCCTTTGTACTACAGAAATGTGTCAGCTGGTAGTAGAGTGGCATCAATCAGAGCCCAGGTGACCACAGAGGCTCCTGCTAAAGTTGAGAAGATTTCCAA…	6056.56	6914.28	4769.96	0.689871	-0.535601	2.4e-15	7.5e-13
k72:291356	k72:291356 Glutamine synthetase, chloroplastic, Precursor (similar to)	CAATGGCAGATGAGAATGACAAAGAGCTCAACAGATGCTAATCCCTTGACTTCAAAGATGTGGAGTTCTGTGGTGTTGAAGCAGAATAAAAGACTTGCTGTTAAAAGCTCTGCCAAATTTCGAGTCTTTGCTCTCCAATCTGATAGTGGCACTGTGAACAGAGTGGAACAGCTGCTAAACTTGGACGTAACTCCATATACTGACAAGATCATTGCTGAATATATTTGGATAGGAGGATCTGGAATTGACATGCGCAGTAAATCAAGGACTATTTCAAAGCCAGTCAAGCATGCTTCTGAGCTCCCAAAGTGGAACTACGATGGATCAAGTACTGGACAAGCACCTGGAGAAGACAGTGAAGTCATTCTATACCCTCAGGCAATATTTAAAGACCCTTTC…	9899.36	11156.1	8014.31	0.718381	-0.477179	2.45e-15	7.64e-13
k62:406909	k62:406909 Copper chaperone for superoxide dismutase (probable)	AAGCTTGATGCTTTGTTAAAATTTAATTCATCGGCAATCCTTATTGAGATAAAGATGAGCAACTCTGTAAATAGGAACCAAGAAATGAATGAGCAAATGATACATTTATTTTGATAGATTAAAATGGTTCATCCAACTTGAAAAGCTTCATGATCATGGAAATGGAGATGTAGTATACAAAGAACATATAGGTCTACGATAGTGTAGGTGTTCAAAGTTTGTTGGTTGCTTCCCAAATAGTTGTACCGTCACAAGTGCAGAGTTTCTTGTAGTTCTCACCAACTCCTGCACTTCTAGCTATCACTGCTGCTTTAAGGCCAGGATCTGATTTATCTTCAGTTGAATATACTGCTATAGCTCGCCCAATCAGGTCAGCAACTCTCAGCTTCTCTTTAGCAC…	189.348	60.2987	382.922	6.35041	2.66685	2.63e-15	8.16e-13
k80:119270	k80:119270 Zeaxanthin epoxidase, chloroplastic, Precursor (similar to)	TTGCCTCCTAGAACCCAGCTTAACATAAGCGGCATTCCCAAGTCAATAAAAAATCTTCCACCAACTCTTCCAGGATGTGGTATCCTAAACTTGGTCAAAAATGATAATGGACCAAGACCAACACCAAGATAAGCCTTGTAAGTTGATGCCATGATTGCAGCCATTCTAGCCAGTCCATGGATAACTCCAACTCGAAGTTTTCTAGAACTTTCATAGCTCCTTAAAGATGAGATGATATCCACAGGAGTTCCTGACTCGGTACTTCGGCTCAATTCTTTATCAAGTTCCAGTGCTAGTTGATAGCTATCCTCTATGGCCATGCATCCCCCTTGACCCAAATTAGGCTGCATAGCATGGACAGAGTCCCCAAGCAATGTAACACGACCTTTTCCCCAATTA…	1494.95	1817.9	1010.52	0.55587	-0.84718	2.62e-15	8.16e-13
k66:389406	k66:389406 LRR receptor-like serine/threonine-protein kinase GSO2, Precursor (probable)	GCAAAAGGGAATATCCAAGTTCAGCTCATTTCCTTGTTACTTTGTCTTTACTGCTCCTACAAGCAGCTTTTGGATTGACTCTGTGTATAGAAAAGGAGAGAGATGCCCTTCTTGAATTCAAAAGAGGTCTTAGTGATAATTTTGGTCAATTATCAACATGGGGTGATGAAGAAGATAAAAAAGAATGTTGCAAATGGAAAGGTATTGAATGTAACAAAACAACCGGTCATGTAATTGTTCTTGATCTTCATAATGCCTTTACTTGTTCTGCTAGTGCTTGTTTTGCTCCAAGATTGACAGGTAAACTTAGTCCTTCTTTACTTGAGTTGGAGTATTTGAATTTCTTGGACCTTAGTGTGAATGAATTTGAAAGAAGTGAAATACCAAGATTCATATGCT…	35.3123	0.999474	86.7816	86.8273	6.44008	2.83e-15	8.78e-13
k58:494681	k58:494681 Ferredoxin--nitrite reductase, chloroplastic, Precursor (similar to)	TAAGGATACAACCATTGATGGACATGATGAAAACTGAAAGAAGTACATCATGCGTAGCGGGGGCGGCTCAAACACATACGTGACCTACAACCAAAGTTCAATTGAGGCCTAATAATTGAGGAGTATGAATGCAATTTTCTTCAAAAGAATATATGTAGTAGCATGTAATAACTCTCACGTAGGTAGAAATGTTTGCAATGATTTATCATACATTACATGTTATGAACACAGAAAAATCGCCAACTATTCTAAATTTTATTAATCTTCTGTTTCTTCTCTTTCTCGTGGAACTGCACCAAAGTTGTTAACTAGTAAGTCCACAACAAGTGGTACCAAATCATCACACGGAACAGCCTTCTTATATACTTCTCCCAAATGTGAATCACTCCCTATTCTGCC…	2948.36	3439.61	2211.49	0.642949	-0.637224	2.94e-15	9.09e-13
k72:286343	k72:286343 Peroxisomal membrane protein PEX14 (AtPEX14) (probable)	GGGTGTGGTGGTTGTTGCAAATAAAGTTCTGGTATAACAAGATGATCTTTTCACATAAGAGCGAGTTAAGAAGTAGACTTCTAAATTTGACCTAGAAGCACAATGGAAGCATGAGAATCTTGAGTTCATCGATAAAATGTACTTACAAGATTGTGATAAACCTCAAGACCAAATAACCAAACCTTATGATAGGTACAAGAAAAGATACTTCAGCTGCTCAAGATAGAGTCACCATTTGTAATAGGTGCCTCACTCAACTGCCGCGCAGAACTTGAACCATTAACTTCGGTGAGACCACCTGATTCAGAGATTTTAGTAATCCTCTGCAAGTCATCTGATATTTCTGAGGAACGAGATATCAACTCATTATCGGTCAGCTTTTCTTTCTGAAACAAAGTC…	29.0488	0	72.6219	Inf	Inf	2.94e-15	9.09e-13
k60:468417	k60:468417 Sugar carrier protein C (similar to)	GGCAACGGGAAAGAATATCCCGGCAATTTAACTCTTTATGTTACTGTTACTTGCATTGTCGCTGCCATGGGTGGTCTCATTTTCGGTTACGATATTGGAATTTCTGGGGGTGTAACATCAATGGACTCATTCTTGAGTAGGTTTTTCCCATCTGTGTTCAGGAAACAAAAGGCAGATGATTCAACAAATCAGTACTGCAAATTTGACAGCCAAACATTGACTATGTTCACATCGTCATTGTACTTGGCTGCCCTTTTGTCGTCTCTGGTGGCATCAACTGTCACCAGAAAACTTGGACGGAGACTTTCTATGCTCTCTGGAGGTGTACTCTTCTGTGCTGGAGCTTTGATCAATGGCTTTGCTCAGAATGTTGCTATGCTCATTATTGGTCGTATTTTA…	116.022	36.5583	235.219	6.43407	2.68573	2.95e-15	9.1e-13
k80:67569u	k80:67569u hypothetical protein	ACAGGGGGAGAAGGATCGCAGATTACATTATGATGCAGAAAACACAGCAACGTTCTCATACACAAATCTGTGAAGATGCAAGACAGACAAAAATCCTGATAACTTGTAACATTACCCTATGGACTAACAATTGTAAACTTAAATTATCCACATGCACTTGATTATAGCATGTGACTGCTACGTAGTTGTATCTAGAGAAAGGACATTCTTCTGGACTAATCTATAATTCGTCCTTGGCATCAGAATCATCTTTGGCAGCAGCTTCGTTGTCATCAGCTTCAGCTTCAGGTTCCTCAATATCCTCTTCTTCCTCAACTGCTGCATCAGGGCTAACATTTAAACTGCTCTTAACTGAG	103.986	29.1252	216.277	7.42577	2.89254	2.95e-15	9.1e-13
k58:404430	k58:404430 Lecithin retinol acyltransferase (similar to)	TCATCTTTAGCTCATCTTCTTCTCGTCACACTAAATCCCAGTGTCCAACATGTGGTGATCGACCAAGGAATAATGGGGTCATCTCTTCATGCCTGGAATGCTTCCTCTCTGGTGGTAAACTATACCGTTTTAAATATGGTGTATCAATAGGTGTCTTTCTTGGCCAAGTTAGAGGAACATGTACTACTGCCCCTTCTGATCAGCCAGAGGATGTCCTTCACCGTGCTGAATTTCTTCTTAGTAACGGTTTTGGAAATTACAAACTTTTCAAGAACAACTGTGAGGATTTCGCAATCTACTGCAAGACGGGTTATGTGATCCTAGGAAAGGCCGTAGGGCGCAGTGGTCAGGTAGGTGGTGTGGTAGCTTCAGTTGCTGCTCTATCATGTGCTTGTGCAT…	40.5724	1.81959	98.7016	54.2437	5.76138	3e-15	9.23e-13
k78:188801	k78:188801 High molecular mass early light-inducible protein HV58, chloroplastic (ELIP), Precursor (probable)	AAACGAATCCAAAAGCTCTCCCTCATTTCTGCGGCTGAGGATTGTTGAGAGATCAGTATACCAATGTCCTAAAAGCTCTTCTTTTTCTCTGCCATTACTTCACTTCAAACAGCGACAATAATGTCCATGGCCTTATTCTCAGCTCCACCACTTCACTTCCCTTCTCTCTCTCCTTCAAAACATCATTCAACCCACAAACCTTATCCTTTTCTAACTTTAAGGAAACCCCATATCTCTTTCTTGGTTTCTCCGAGAGCTGTTGATAATGGGTCAAGTGGTGTAGTTGCTACTTCTGCTGTCACTGTTGAGCCAGAATTACCTGAAGAAAAAGCTCAGGATAGTGCTTTGAAAGCTGAGGAGTCAAATGAGGCTTCTTTGGACTCTAATGGGTCAGCGCCA…	2658.42	3113.92	1975.16	0.634299	-0.656765	3.06e-15	9.39e-13
k76:232901	k76:232901 Amidase 1 (AtAMI1) (similar to)	CTGTCCTCAAGTTGATCAAAACAGTGGAAGATGTCAAGAAAATCACTTTCTAAAGTAGTGAGTATAACATGAAGTTACATTTTGATAAAAAAGTTCACAGTCAAATCTTGAGAACATTGTGAATAGCCTCAACAGCATCTAGCAGCAACCAGTCTGAACCATGTTTTACCAGTAAAGAAACTGATATAGGAAGATTGTCTTGCATCCCCAGAGGTATGCTCACCTGGCAAAATCCAGATACTCCAGCAATTGATAACAGACTAAAAGCTTTAACACGAAATCCTTCCAATGCACTTGTCTCGCTTCTTAGTTTTGGCGGAGGTCCAGGAACAGTTGGGATTGCAAGTATACCAGAATCCCCAAGGAGAGCAGTGAGAGCTGCTCGAAGCTCAGCCTTCA…	1361.74	1653.48	924.117	0.558891	-0.839361	3.08e-15	9.43e-13
k80:27444	k80:27444 Chlorophyll a-b binding protein 8, chloroplastic, Precursor (similar to)	TTGGTGAGGTTGTCGACCCACTCTACCCTGGTGGCAGCTTTGACCCATTAGGCCTTGCTGATGACCCAGAGGCATTTGCCGAGCTCAAGGTAAAGGAGATCAAGAATGGCAGACTTGCCATGTTTTCTATGTTCGGATTCTTTGTTCAGGCCATTGTTACCGGAAAAGGTCCATTGGAGAACCTTGCTG	2014.33	2419.8	1406.12	0.581087	-0.783175	3.21e-15	9.81e-13
k68:337511	k68:337511 NADP-dependent malic enzyme (NADP-ME) (similar to)	GGCACAATCTTTTTTTATTTCCTTCTCTGAATGATAGTCGATAAATACATCCATATATAGTGCATTAGCATGTAAAGAACTGACATCAAAACCGGTATGATTATTATAACACTTTGGATTGTTAAACAAAACTACTTCGGCAGCATGCCAGACACCCAATTACAAACTTATGACACAAGAAAAGCTTACAAGAAAGGAAGGTACAAATACACTACAAGTCTCTGGTGCATACAAGATTACCGACCGTGAAATGATCAATTCACCTGTAGCTTCGGTAATTAGGAGTATACATGCAACTCTCAGCATACTTCACCAAGTTTTCAGGTCGAGGGAGACGTGTTGCCACACCAAGTTCATACGCTTTAGTAGCAACGCTAGCAGCTATGTGAGCTGAGATCT…	28.9802	0	72.4504	Inf	Inf	3.61e-15	1.1e-12
k80:107022u	k80:107022u Ferredoxin (similar to)	AGGGATCTAATTTTCCTTCAATTGGCTCTTCCCCAGTTATAGAATTGGAAGTTTCCGGATCCATCATCCGATACTCTTACTTCTTAATTTTCAAATCTTGCAAATTGTTAGATATACATGAAAATTAACACATCTAAAAGCAGGGAATAAGGAGATGAAAGTAGAAATACTAAGCAAATCAAAGTCATTGACAAGAAGTTGCAACAAAGCATGTTTTATGAGAACAAAAGAGCTACATATGAAAATAAATGCTCATCAAACTTTTTTGAAATAATGAGATGGAGGGGCTTAGGCAGTGAGCTCCTCCTCCTTGTGAGTCTCAATAGTAACATCAGACTGTGGGTAAGCAACACAGGTTAGCACAAATCCATCAGCCATTTGGTCATCATCAAGAAAGTT…	2334.91	2773.83	1676.54	0.604413	-0.726393	3.89e-15	1.19e-12
k68:333869u	k68:333869u Cyclic nucleotide-gated ion channel 1 (AtCNGC1) (similar to)	AAGCAACTTTATCTGGTATGCCAAGGATCTCCTTTCACCAGGTACTACTCAAGGAGTTTCTTTACAGAAAAAAAAAACAAAACCTCGATCAACGTGTCATGGATGAACATCTTCCAGCATTTCTAGTGTATTAGCTCCCCAACTCATGAATGATTTTCCTCACTGAAATTTGGTTCAGCTGGTTTCTGAAGCAGTAGAGGTAATGTTGGAGATAATTTGGCACCAGTTATATGGTTGCGTCGCACGGCACGTAGCGCATTAGCTGCAAACCTTGATGCATAAATGGTAGCTCCAAGACTTGGTGCATTTGTGCTCTCTTTTGTTAATGCAGCCTGCAGTCTATCTTCTTCCTCTCTTAAAGATTTCTCAAGCTTGTTCCTACAGTGTCGACGCCATGCT…	37.3512	1.46846	91.1753	62.0891	5.95627	4.01e-15	1.22e-12
k76:14664	k76:14664 14 kDa proline-rich protein DC2.15, Precursor (probable)	AAAGCAAAAATCTACTTATAACAACTAAAGTTAGTAGCTATATCATTCATTAAGAAATGGCTTCTAAAAAAACTACTTCTCTTGCTCTCTTTATTCTTGTCAACCTTCTATTTTTCTCCCTTGTGAGTGCATGTGGCACTTGCCCTAGTCCTAAACCAAAGCCAAAGCCGAAACCAAAACCAGGTCCTAGCCCATCCAAAGGCAAGTGCCCAATTGATACTCTAAAATTAGGTGTTTGTGCTAATGTTTTAGGCAATTTGCTTGGACT	105.747	6.74743	254.246	37.6804	5.23574	4.14e-15	1.26e-12
k76:222236	k76:222236 Phytoene synthase, chloroplastic, Precursor (similar to)	CAATTTTAATCACCACGAGTGAACAAGAACTAGTAGTACTAACAAAAAACAAGTCTTAAAAAATTGAATGGTATAAAATGCCTCAAAAAATATAGGAGTGTAATTTAAACAAGGAAAAGCTGCTACTTTCTGGGAGAATATTGAGATCAGCAGCAAGAAGGTGGTCTCATCTTGTTACTTTCTTTCAACTAATTGGAGGATTCTTTCATTATTAACAGAAACCCAGAAAGAGTATAACAGGCTTTGGTTCTTGTTGATGAGTACATTTACCTCTGCTTGTGTAAGGAAAAGTCGGTTCTCTTTCTTATATTGCTTGAAATTAGTGGATAGACTCTAGTGGATATCTACAAGTATTGTTTTTTTGATAAAATAGGCTGAGGTGAGAAGGTAACATAAAGG…	1043.1	1291.84	669.989	0.518634	-0.947212	4.26e-15	1.29e-12
k80:115758	k80:115758 Photosystem I reaction center subunit IV B isoform 2, Precursor (similar to)	AAATTGCCTTGAGCTAGAATTCATTTCCTCACATCAGGTTTGAGCTATGATTCAATCTATGTTGAATCCTACACACAGAATAATCATTCGTACAAGGTAACATATGATTCACACTTCACCAAATGTACTGCTGCAGTCTCCCACTTTAGTACCAAAAATCTGCAAATATTGATGTAAAAATGATGGGGTTTGATCCTGCTCTTTAAGTCCTCAGCTAAACAGGCTACTCAACGAACCGAATAATGAAATTGGCAAGCTAAGATGGTTCGAGAGAATAGGATTGAACAATGCCAACAAACTTAATAAGTAATGGAAGGAGAAATTTGCAAGAAATTATGATACAGATTCACATTCAAAGCCAGTATGTAACTAGAGATTAAACATGGAAAGCACAGGGTC…	8403.12	9916.4	6133.2	0.61849	-0.693177	4.33e-15	1.31e-12
k66:114855	k66:114855 Cleft lip and palate transmembrane protein 1 homolog (probable)	ATTAAAGCCAATTTATTGGGAATTAACCTCAACGTACCTCTTTCCCTCAGTTTGTTGCTCAACAATTGTGGAAAGTATGTTCCTAAGGATTTTCAATGCGCATAAACTAGCTAGCCAATTATTTCCTCCCTGCACAACATTTCCACTTCATATATTTATTTTTCAGTGTGTTTAATTTGGTGTTTTGTATGCATATAGTTTGCTTATATTTTCAAAGGAAGATATATTGTATTCTTATTGGTTAGAAGGGAAGGCTAGTTCGTTGCATGCCTTCTTTCCCTTGTATTATCACATTTTCATAAATAATAAAATGA	44.066	0	110.165	Inf	Inf	4.35e-15	1.32e-12
k72:307785	k72:307785 Ammonium transporter 2 (AtAMT2) (similar to)	GAATTATTCAGGCCTTTCTGAAACTAAAGCCATGTCCATAGCAGGAGCTTATCAAACAGACTTACCTGCAGTACCTCCATGGCTAAACAAAGGCGACAACGCGTGGCAAATGACCGCCGCGACCCTCGTCGGCCTTCAGAGTATGCCCGGACTCGTCATCCTTTACGCTAGCATTGTCAAGAAAAAATGGGCAGTTAACTCAGCCTTCATGGTTCTTTACGCATTTGCAGCAGTTCTCATCTGTTGGGTTTTAGTTGGCTATCGTATCGCTTTTGGCGATAAGCTTTTACCCTTTTGGGCAAAAGGCGCTCCTGCTTTAGGCCAAAAGTACTTAACCGGACGTGCAAGAGTACCCGAGACAACACATTTTTTTAGCAATGGGAATATTGAATCTCCTAT…	40.2144	2.14111	97.3244	45.4551	5.50637	4.67e-15	1.41e-12
k78:182878	k78:182878 Phosphoribulokinase, chloroplastic (PRK), Precursor (similar to)	TACATGTCACCCCTTAAACTTTAGCTCATCAGATAGTAAGAGAGAAGGGAGAGGGTATTCCATAATTCTATCTCTTTCTCTCTGAAAAAAGAAAAAACCTCTCAAGAGGAAAAAATCAAGAAAATATGGCAGTGAGTACAGTGTACACAGCTCAATCACTGAACTCTACTTGTTCAATCTCCACACCGTCAAAATCCCACTTAGGATTTCACCAAAAACAAGTGATTTTCTACACAAAATTAAGAAGCAACACAAGAAGCAGTAGCACTAGAGTAATAACATGTTCATCTGCTGATGATGAAAAGACAGTGGTGATTGGTTTAGCAGCTGATTCTGGATGTGGGAAAAGTACTTTCATGAGGAGATTAACAAGTGTATTTGGTGGTGCTGCTGAGCCAC…	1938.58	2357	1310.94	0.556189	-0.846352	4.99e-15	1.5e-12
k78:175494	k78:175494 5'-adenylylsulfate reductase 1, chloroplastic (PAPS reductase homolog 19), Precursor (similar to)	TCTTCCAATCGCCATTTCCACCCACATCTCACAAAGAATTTTTAGAGTTTCTTTGCTGAAACAAATCTTTCTTTGTGTGTGAAAATATGGCTTTGGCTTTCACTTCTTCATCTGCAGTTCATGGTTCTTTGTCCTCTTCTTCTTCTTCTTATGGACATCCCAAAGTATCTCAATTGGGTACCTTTCAGCCATTGGATAGGCCTCAAATGCTGTCAACGACTTTGAATAGTCGGAGGAGATCGGCAGTGAAGCCATTGAATGCTGAGCCTAAGAGGAATGACTCCATAGTTCCCTCTGCAGCAACCATCTTGGCTCCTGAGGTAGCAGAGAAAACTGAGGAAGAGGACTTTGAGAAATTGGCTAAGGAGCTTCAATATGCTTCCCCTCTTGAGATTATGG…	3680.85	4267.37	2801.07	0.656391	-0.607372	5.13e-15	1.54e-12
k70:59294	k70:59294 Putative syntaxin-24 (AtSYP24) (probable)	CCACCAGATTTATTGCAAGTAAAAACAATGACAAACAAAAGAATGTAAAAAGTAAAATAAAAGTGTTTACATGGTGGACTATATAATCAAGAACGGACCAATTTAAAACCTAAACCGGACCTTACACTTATTATCCCTAATACGAATAACATCAGGAGACAAGCTATCCACGTTTAGTCTACACTTCAACAAAAACTTCCACTTCGTGAGCTTCAATTTTCCCAACTTGATCCTCACTGGAAGCTTAACTCGAAGATTCAATGGAATAGTTCCACTCAGTTGATCCAGCTGCAATGAATTCAACAAATTGGTAGCATTCTCTGTTTGCCCTGTCATTTTCACGTTAAGTACAGTTGTATTTCTATGGCCTTGATAAAACTTTGGCAATGACCCTTCACA…	33.0618	0.734229	81.5531	111.073	6.79537	5.54e-15	1.66e-12
k78:186531	k78:186531 Tocopherol cyclase, chloroplastic, Precursor (similar to)	ACAACAGCAAATTCTCTTTTCCTTTAATTTTGGTCAATAACAGAACATCACATGAAACACTGTTAGGTGCGACTTGAGAGATGTCAAAAGGAAAGATGATGCTATTTACAAAATGTAATCAAGAACAAACTATAGCCTTTTGCGTTTGCTTACAGTCCAGGAGGTTTGAGAAATGGAGTCAAGCCGAATATGGCATCCAAATCCACAGGAACGTTAATAGCTCGAGAAACAATTTCTGGCATCTGTGCTTTTCCCTTCCATGTGTTGAACCATGGTCCTCCCCCAACTTCTAGACCTGCCATATTGCTTGTAACATCCAAAATAACCTTTCCTTTACTTCCATTACTCTTCCGTTCCCACAACCGCAGTCTTAGATCACCGAAACACGTGTCTCTACAT…	95.8931	154.946	7.31439	0.0472062	-4.40488	5.69e-15	1.71e-12
k58:505844	k58:505844 Probable WRKY transcription factor 31	AGTCCATTGCTGTATTCAAAGCCTATCTCTTTTTCTGTTTCCATTGAAATTCATATATGGCCAATGGTAGTGGACTCTTCTTTGATCCAGATCCCACATCACTCTCTCTTCAATATCCTTCATCAAAAGACCACCATTTTTTCTACAAATTACACAAGCTTGAACCTTTTTTATCATCCAATAATAATATTATTGAATCCCCAACCAAGAACATGTCATCATCACCACCTCCCACTACTATTCAATTCCCAGTGAATCTTATTAATGGTCATGACCAAAAAAGACCAGTTCTTGATGAGATGGACTTCTTTGCTGCTAAAGAAGATGTCAATTCATGTAACGATACTGACGAAGGAAAAGAATTCAACAAACCTCTTGAATTAGATTTCAACATAAATA…	74.795	15.4939	163.747	10.5685	3.4017	5.92e-15	1.77e-12
k76:229888	k76:229888 Chlorophyll a-b binding protein 37, chloroplastic (LHCP), Precursor (similar to)	CACAACCCAAAGCACCAAGCATGGCCCAACGGCAATGGATCACCTCAAGCTCACGGTTCCTGGCGAATGTTTCTGGGTCAGCTGAAAGTCCCGCGGTATCCCACCCATAATCACCCGGAAACTCACCAGTCAAGTAAGATGGAGTTTGCTCTGAGAATGGTCCCAAGTACTTTGGTCTATCTTCTCCATACCTATTTCATCAAACCACTATCTCATCAAGCTCTAGATTTATCAAATAACATTTTTACTTTTTCGGTGGATTATAATATCAGTGTATTGAATATCTGTTAAATTTTTAGTGTATCTAAATAATTGACACGAAAGGAAATCTTGACGCAACAACTAGAATTGTCGAGTTACCATGATCAGGTCAAAAATTTAAGTCATGAAAATAGTTGC…	3339.63	3868.77	2545.92	0.658069	-0.603689	6.2e-15	1.85e-12
k78:184905	k78:184905 Protein disulfide isomerase-like 2-3 (OsPDIL2-3), Precursor (similar to)	TGCAATAAATATTATATGTTCTAAACCAGTTACAGCACTGACTTGCGTAATATTGAAGAAAACAAGCAAACAACAACAGGAAAAGTGACTTCTGATATATCCCCAACAGTAACAATCCATGTAAACTTCCAGGAAACAAAGGAAGGAAAAAGGAAATCTTTTGAACTGGGGATGTTAATCTGATGATGAATAAACTATAACATAGTAATACACGGCTTGTTATGTCAAAACTGGTTCTAACTAGCTTAACATAATACTCTATGAGAGTGAAGAAGAATTATAACTCATCCTTGTTTCGTGTGTCGTCGCCCATAAGTTCTTCAAGGGAGAACTCGTCTTCTTCGATGATTTCCCCATCTTTTCCATCCCATGCTTCAGTCTTTACAATTGAAGGAGTAG…	194.923	91.1484	350.584	3.8463	1.94347	6.19e-15	1.85e-12
k78:65061	k78:65061 Photosystem I reaction center subunit XI, chloroplastic (PSI-L), Precursor (similar to)	AGTCAATGTCAATGCTGGTGCTGTTGATGCATCTCCTTCTTTGAATGATGATATTCCATAAATAGTCAAGCACATGCTAAGAATCACTACAAGTCCTGCTGCTGCCAATGAACCAGCTCCCCCTGCATATTCAGTGTTTCTTAATGGACCAGCCTTTACAAATGGGCCAACAAGCAGGAATCCATGGGCCAGGCCCACTTCTACTCCTCGGAGAAGTGGGTTCACAGCGGTCCGGTAGGCTGGTAAGTTCGATAGGTACCAAGCAATCAATGGGCTTGAGGTCACTGGAGTTTCAAGACTTCCAATGAAAGGGTCACCATTCAGGGGCTGAAT	5943.55	7108.57	4196.03	0.590277	-0.760536	6.37e-15	1.9e-12
k80:76132u	k80:76132u Photosystem I reaction center subunit VI, chloroplastic (PSI-H), Precursor (similar to)	CACGCAAAAAGATCAAAAAGCAAGAGGTATCCACACTCCGATCAATTGCCAGCCCACACTCTGAATTCTGAAAATAGTTTTGTTAGTTTGGAGTGAAAAGCCATGGCATCTTTGGCAACCTTTGCTGCAGTGCAGCCCACTACCAATGTCAAGGGCCTAGCTGGAAGCTCCATTACTGGAACTAAGCTTCATCTCAAATCATCTCGCCTCAATTTGAAGACCACTAAATCCAGGGCCGGCCCTGTGGTTGCCAAATATGGTGACAAGAGTGTATACTTTGATTTGGAGGATTTGGGCAACACCACTGGCCAGTGGGACCTGTATGGAT	2299.96	2713.37	1679.86	0.619106	-0.691742	6.41e-15	1.91e-12
k58:171365	k58:171365 Krueppel-like factor 2 (probable)	TAGATGTATATATATTCCATACATTAAGCTCAAGCTCTGTGGAGGGACCAGAGTCCTACTCAACTGTGTATATATAATCCGTGTTTGTGTTTACATAATAGAACAGCCAGGTTGATGACCATATGAATCTCTAACTTGATAAACAGGGTATTGAGGATAGGTATAGTAATAAGGAGTTTGCCACAGTGCCATGGCCGCAGCAGAAGCTTGGGGCTTTGTATCAGAAGCAGCTTTGTCTTTATTGTCGCCACCGGCAGGGCCAACGCTTACCAATTCCGCCTGCCCCAAATTCTTTCTGAGCAAATTTGTCAGTGTCACCGCGTCAATCTCATCTCCCACTACTTCTAACTGATTTTTCTCTTCCCCTCTCATAGCTGCTGATTCCACACCTGGCTGAGA…	30.6333	0.259942	76.1934	293.117	8.19533	6.54e-15	1.94e-12
k58:384681	k58:384681 Heavy metal sensor signal transduction histidine kinase (probable)	TACTTGATTTGTTGCTAATATGTTTTCATGCTTTTCATGTGGGAGCTTAAAGTAAATGCCGCTGACTTGCAGTTGAAGATCACAAGTGTCAACAACTTAAAGTAGTAAAATGAAAGTGGTATATTGTCAAGCTTTAGAGTGTCTGCTGCATGGGCTACTCATCAAACTTTTTCCTCCTTTTGAACTTTAGAGTCAATTGCTGAATGCGGTTGACTAAGAATGTCGAAGGGCATATGATCACTTCTTCTATTTTCCTTTCTCTCCAAAATGTAATGCATTCGGTAGCTTATCTCAATATTCGCCTTTAACACAATTGCAATAAGAGGCAAGGAAATGCTTTGAAGACTAATTTACTTAGCATGAGATGAGATGCTCTCGCAAGAGGTAGTAAAGCTTTTA…	40.1447	2.25359	96.9814	43.0342	5.42741	6.59e-15	1.95e-12
k62:440333	k62:440333 Sedoheptulose-1,7-bisphosphatase, chloroplastic (SBPase), Precursor (similar to)	TCTCTTGCATATTTTCTTCTTCCTCAGTGTAAAAGCTTAATTCACAATAATGGAGACTAGTGTCACGTGCTTCGCACGTACATCTCTCCTCCCTAATGTTTCTTCTCAACAGTATTCAATGACTGCAACAGCAGCTCCTAGGTCCATTTCCCCATCATTCAGCATCAGGAGTCTGAAATCAAGCTCTTTATTTGGGGAATCATTGCACGTTGCCGCTAAAGCATCACTCAACGTTTCTAAGACTAAAAGCTATTCCCTAGTGACTAAATGTGAGATTGGTGATAGCCTGGAAGAATTTCTTACGAAATCAACATCAGATAAGGGGCTGATCAGTCTAATGTTATGTATGGGAGAAGCACTCAGAACAATTGCCTTTAAAGTCAGAACAGCTTCTTGTGG…	3282.49	3801.52	2503.95	0.658671	-0.602369	6.77e-15	2e-12
k80:116670	k80:116670 Probable alanine aminotransferase, mitochondrial (ALT), Precursor (similar to)	CTCATTTTCACTTCAAAAAGAACTGACTGACTTCTGAGTTCTGCACCAGGGCTCAGACAACACTTGGCTCTAACTGTTTTGAGCTAAGCTGCTAGACTGCCGGTACAGCCATCACTTTGCTTGGAATTTGAACAAAGAGAAAACTCTAATTCCTTATTATGTCTTCTAACCCATTAGACTATGACAATCTGAACGAAAATGTGAAGAAATGCCAATATGCTGTCAGGGGTGAGCTGTACCTTCGAGCTTCTGAGCTTCAGAAGGAAGGCAAAAAGATCATTTTTACCAATGTTGGTAATCCCCATGCTCTTGGACAAAAGCCACTGACATTTCCTCGCCAGGTCATTGCTCTGTGTCAAGCTCCATTTTTACTGGATGATCCTAATGTGGGATTCTTAT…	4583.52	5259.72	3569.23	0.678597	-0.559373	6.92e-15	2.04e-12
k58:109435	k58:109435 hypothetical protein	AAAAAAGAAGAAATTCACACTTCTATCAAGAACTCATAAGATATTAGTAACAAGCTTCTGAAAATGTTTCGGGTCGTGATTTTTCTCTTATTTTTGATTGCTATACCAATAACCAATGGATTAAATCCAAGAAAACTTGATGAAGTAGATGAAAACAAGTGTGGAGGTTGTCCTTGTAACAAACCTTGTGTTCCACCATCTCCACCACCACCTCCACCAGCTCTTCCACCACCATCACCACCACCGCCAAAGAAACCACCAAGTGCCTACTGCCCTCCTCCTCCTTCCGGTGGCGGTGGAAGTGGTGGTGGTGGCGGAGGTGGTGGTGGTTATGTTCCCGATACACCAAATTCACAATATATATACATGACTGGTCCACCAGGGAATTTATACCCTATT…	211.097	103.603	372.338	3.59391	1.84555	8.06e-15	2.38e-12
k58:217685	k58:217685 30S ribosomal protein S7 (probable)	TTTAACTTCATTACATGCATAAACTTGCTAGCTCTAGGAATAGGAAATTGACATACCCTCGTACATTCACATCACTATTAATTACTCCAATAAAGACTTTAAGACTAATTTTAAAAAAAGGAAAACAGTCTGGTGCACGACGTATTTTGTATTCATATAAAAAAATAATATTCAAAAAAAGTAATGTAGGTAGCTTACCCTAATATATGAGTGAGTGATTCAATGACTCGAACTCATAAACTATAGATTACAAGAAGACAACTTTACGATTGTGTAAGTCTCATCTTTTAAGACTAAATAGAGGTTCCTACTTATTCTAAGGAGATAACAACTCCCTCCCTAACCCATTTTCTTTTTATTGGACAAAAAAATAATTTCTAATTAGATGTATGATCTGAA…	357.568	208.135	581.717	2.7949	1.4828	8.09e-15	2.38e-12
k80:121502	k80:121502 Vacuolar cation/proton exchanger 3 (similar to)	ATGAAGCTCACTGAGATTCCCCAAGAATCTGATGCTGCCTCAATAGTACCAACAACATATTCAGATAATAGAGCAACAACTGCAGTCATTCCAACCAACCATGCAAATGCACTCCAGAATCCAAGCACTGCTTCCTCTTCTTCCACTGTGTCATCTTCTTCATTTTCTTCAGCTTGTGCGTCAAAAAGTTGGCGGTGGGTCCACAACTGGAAAACTAGGTAAGCGAGGTAGGCAATGAGCATGAGAATGCAGCTTACTCTTGATAGAAGCAGTGTTGCTTTAGCTGTAACAGCAGCAGATTCTCCAACTCCAGCATAACGAAACATCAATGGTAACATATGACATAATAGTCCCAATAGTAAAAGCAGTGAGTTCACATCTGCTTGTTTCCTATCATAT…	1348.34	1643.98	904.867	0.550412	-0.861417	8.23e-15	2.42e-12
k76:62751	k76:62751 5-epi-aristolochene synthase 3 (NaEAS12) (similar to)	GATCTTAATGAAGGACTTCTTAGGCCCACTCCTGTCTCTACGGAGTTTTTATCTCGTATTCTCAATCTTGCACGTATTGTTGAGGTTACATATATCCACAATCTAGATGGATACACTCATCCGGAAAAAGTTTTAAAACCTCACATTATTGCCTTGCTTGTGGATTCTATTGAAGTTTAGACGGCATTTGTCGCTGGTCATGGAGCTACAGGACTTCATTCTCCTTTGTTGAAAGAACTAAATGTATTTATTTAAATTTATCGTGCTGTATAATGTTGCTAAGCAACTGCCTTTTGTAATTGAGCGATGCAC	28.3607	0	70.9018	Inf	Inf	8.4e-15	2.47e-12
k78:36603	k78:36603 Ribulose bisphosphate carboxylase small chain 8B, chloroplastic (RuBisCO small subunit 8B), Precursor (similar to)	GAAACAGGGAATGAGGCAGCAGACTTAAGACCTGTGAAAGGTGCAACCATGTTAGCTTGAGCAACATTGCTGCGGGTAGCAACTGCTGCTGAGGAAAGAACTGAGGAAGCCATTGCTAATTACTCTTAAGACAGAAAGATTTCTCTTTCTCCCTT	3861.9	4458.34	2967.26	0.665552	-0.587376	8.65e-15	2.53e-12
k58:508457	k58:508457 hypothetical protein	TCTTACCCTGGCTAGTTGGATCACTGTCTGAAGATGAAGCCAGAAATTTCTTAAAAAATTTGCAGCTGGCAGCTTCAGCACATGATTCTGCTTTGGTAACCCTATTTGCTGGTTGGGCATGTAAAGGACGTACGGATGGTGTATGTTTGTCTTCTAGTGTCACTGGTTGCTGCCCTGTTAAAAGATTTACTGACATTAAAGAATCTTATATTCGAGCACCTTGTCTATGTTTACTCTCAGTCGATACTGATGATTCTAAGAGGCCATCCAAAAGAAACCTTGCCATAATTTGCACAAAAGAAAATACATCGGACTCATCTAAGGGTGTAAATGCTTGTAATATATCTTGCAATGATCAGTCATGCTGTGTCCCAGGATTGGGAGTCAGTGATAATAATC…	58.6497	8.86688	133.324	15.0362	3.91036	8.98e-15	2.63e-12
k58:174377	k58:174377 Protein usf (probable)	AGCTCGATAACGATGGTTATTCTACATACACTGACATGCCAGCTACAAGGGCAATGAGAAATCGAGCTTATTTTTAAGTGCACAATACTTTGTTTTCCTGGTCATAATAACACAGTGTACTAATTTGGAATACTCCAAAGATCCCTATAGACAACACGTATATCCGATCTCCAGAATACCGAGTTTTATATGTGAACAGTAAAAACCGAGTTCCGGAAACATTCTGGAGAATCAAAACACATCAACTTATTGTCAAGGGACAACCTACTATAGAATCAGAAAACAAATACCACAGCTTAGGCAGACAAGAAGCGACTCATCCATGACCGGAAGCGGGTCCAAGCTTGCTCGACAGCAGCATCTTCTACATCAGGCATCCCCATTTTCTTCCTCCTCTCA…	198.386	93.9377	355.059	3.77972	1.91828	9.25e-15	2.7e-12
k58:475801	k58:475801 Calcium-dependent protein kinase 4 (similar to)	GTAGAATGCGAAGAAAACAAAATCAGACTTTTTTTTATATATAATCAAGAATCTTTAATGGTCTTAAATTAGGTGGACAATGAACTGGTCATTTTATCCTTTCCACTTAATTGTGTTGCCCTCACCTGCCAATACCATCACGATTTACGCTCTTACGCTTTGGGGCCAAATTGGATATTAAAATTTCACAAAATGAATAGCAATCTCCTAGTGATCTTTGTCACTGTCACTGGCTCCAAGGGCATCTGCCACGTTGAAATTTAAATTTCCTCTCATTGTTCTGGCTGCCAGTCCTGTATTTCCCTTCTTCATCATAGTTGCAAATTCCCCATAATCTATGCGTCCATCATTGTCTCTATCAATCTCTTTGATAATATCTTCCAATTTAGCGTCACCAAA…	99.8469	29.042	206.054	7.09505	2.82681	9.29e-15	2.71e-12
k62:445434	k62:445434 Umecyanin (UMC) (probable)	TTCGCCGTCGGCGACATTCTTGTTTTTAACTTTACAACCGGATTGCATAGTGTGGCTGAGGTGTCAAAGGCAGATTTTGATTCATGCAATACTGCAAACCCAGTTTCTATATCCACTAATGGGCCAACAAATATTACATTGAGATCTGCTGGATCACATTACTACCTTTGCACCTTGCCAAGCCATTGTACATTGGGCCAGAAATTGGCTTTCAATGTCTCCGGCTCTCCGGCTCCTCAGCCAGCTGCCGCCAGACCCGTCACACCTCCCACTGCTGCTCCAGTGACCGCTCCTTCAGCAAGCCCATCAATAGCTCCCACCCCATCGGTTGCAGCCACCCCGACATCGGCACCTGCACCATCAGTTGCAGCCCAAACTTTTATTGTTGGAGACAACATG…	39.4433	2.57776	94.7417	36.7535	5.19981	1e-14	2.91e-12
k76:139005	k76:139005 Magnesium-protoporphyrin IX monomethyl ester [oxidative] cyclase, chloroplastic (Mg-protoporphyrin IX monomethyl ester oxidative cyclase), Precursor (similar to)	TTGTCTGAGAAAATTGGATACTGGAGGTACATTACCATATACAGGCATCTCAAGGCCAATCCTGAGTACACATGTTATCCAATTTTCAAGTACTTTGAGAACTGGTGCCAGGACGAGAACCGCCACGGTGATTTCTTCTCTGCTTTGATGAAAGCACAGCCTCAGTTCCTCAATGACTGGAAGGCAAAGTTGTGGTCTCGCTTCTTCTGCCTTTCGGTTTATGTCACAATGTACTTGAATGACTGCCAAAGAACAGATTTCTATGAAGGCATTGGGCTTAACACCAAAGAATTTGACATGCATGTCATCATTGAGACAAACCGCACAACAGCAAGGATTTTCCCTGCTGTCCT	3515.11	4086.14	2658.56	0.650628	-0.620094	1.15e-14	3.35e-12
k80:118353	k80:118353 Oxygen-evolving enhancer protein 2-1, chloroplastic (OEE2), Precursor (similar to)	ACCATTAGGAGGAAACCAAGCCAAAAAACAAAGAAAAGAAAGGCCAATTGTTATTGATAGTAGTAGTAAGCAATGGCTTCAACACAATGTTTCTTGCACCAACATGCACTATCTAGCTCAACAGCTAGTACAACATTCTCAGTGTCATCACAGAGGTACGTTTCATCCCTCAAGCCTAGCCAATTGGTTTGCCGTGCCCAAAAACAGTCCTCGGCTCAAGAAGATGATGGCAACAGCGTCGCCATCTCTCGACGATTGGCTCTCACTGTCCTCATTGGTGCTGCTGCCATTGGTTCCAAAGTTTCCCCTGCAGATGCTGCTTATGGAGAAGCTGCAAATGTTTTTGGTAAGCCAAAGCAAAACACTGATTTCATGGCATACAACGGAGATGGATTCAAG…	4659.58	5342.72	3634.88	0.680343	-0.555667	1.21e-14	3.51e-12
k78:165456	k78:165456 S-adenosylmethionine decarboxylase beta chain, Precursor (similar to)	TCTCAACAAACCAAATCCTAAACAGACCCAAATTCTCTCTTCCCCGTCCCTTATTTTGCTCCTTAATATTCTTTAATTCACAAATTCAAAGTTTTTTTCCAACAATCTTTTCTTCTGTTAAAGAACAGTGAAGGAGGTTGCACTGCGATTCTACATCTGCTTATTTCACCAATTTTTGTAGGAATCGATGAACTAATGGACTCTAAAGGAGGGAAGAAGAAGTCTAGTAGTAGTTCCTCATGTTACGAAGCTCCCCTTGGTTACACTATTGAAGACGTTCGACCAAACGGAGGAATCAAGAAATTCAGATCCGCTGCTTACTCCAACTGCACTCGCAAGCCATCCTGAGACTACCCGTGATCTAGAATAAACCACCAAAGGTGGTTCAAGTAGATAGTC…	3356.45	3895.31	2548.14	0.654155	-0.612295	1.28e-14	3.7e-12
k74:277071	k74:277071 Dolichyl-diphosphooligosaccharide--protein glycosyltransferase 48 kDa subunit (DDOST 48 kDa subunit), Precursor (probable)	TTTTCTCCTGAAAACCCCACAGATCGGAGAGTTTTAGTTTTGCTCGATGATTTCTCCATCAAATCTTCACATTCTCTCTACTTCAATTCTCTCCAAACCCGAGGTTACGATCTCGATTTCAAGCTAGCCGATGATCCCAAGATCGCATTACAACGATACGGCCAGTATTTATATGACGCCTTAATTCTCTTTTCTCCAACCATTGATAGTTTTGGTGGATCACTTAATGCGGCAGCTATACTGGAGTTTGTTGATGCGGGTCATGGTTTGATTCTTGCGGCTGATGCATCTGCTTCTGATCTGATTCGTGAGATTGCTTCTGAGTGTGGAGTTGATTTTGATGAGGATGCAGCAGCTATGGTCGTCGACCATACAAGCTATGCAGTTTCTGATACAGAA…	286.181	158.405	477.845	3.0166	1.59292	1.39e-14	4.01e-12
k74:269324	k74:269324 60S ribosomal protein L10a-1 (similar to)	AAATCCCTATATTACTAATACACTTTATCCAGCGCTACTCTAATACATCCTACCTGAGCCCTTATTGTAAATGGCAGGTGCTTGCTCACCTAAATATCTTGTCCATTGTTTATTCAGATGCCAATCGCATATAATACTGTAACCACTGGTACTCAGGTTTTTTCACTTTCAGCCTACACGTAAAAATGCAAACTACTCGGCTGAAAAGATAAATAAGAAATTTAGAGAAAATGGCACCTAGGATGCTATGGCAATCACTGCTAACATCTTTAAAGAAGACAAAGTTGAAGCAAAACAATACGGAACAATGTGAGTATTCAAGCAGATAACCAGAACTACTACCCAAAATTTCAAGGGTATCTATAGCTCACACACCCAAAATGCTGAAAACTTCCAACA…	41.046	2.93692	98.2097	33.4397	5.06349	1.4e-14	4.05e-12
k80:62944	k80:62944 Ribulose bisphosphate carboxylase small chain 2A, chloroplastic (RuBisCO small subunit 2A), Precursor (similar to)	GCAAAGGTCAAGGGTAGCAATAGCTTTAAGCTTAGAAATTATTTTCAGAAATGGCTTCCTCAGTTATGTCCTCAGCAGCTGCTGTTGCGACCGGCGCCAATGCTGCTCAAGCCAACATGGTTGCACCCTTCACTGGCCTCAAGTCCGCCTCCTCCTTCCCTGTTACCAGGAAACAAAACCTTGACATTACCTCCATTGCTAGCAATGGTGGAAGAGTTCAATGCATGCAGGTGTGGCCACCAATTAACATGAAGAAGTA	10866.8	12214.4	8845.42	0.72418	-0.46558	1.48e-14	4.26e-12
k66:363314	k66:363314 Fructose-bisphosphate aldolase, chloroplastic, Precursor (similar to)	GTGTGGCAAAGAGTAACAGTGAGAAGAGAGTAGTGTGCTGAGATAAGGAGGTTGTAGTAGAGAGAAGAAAAAACAAGTTAGAAAAAATGGCCTCAGCATCTCTACTAAAATCATCCCCAACAGTTATTGACAAGTCTGAGTTTGTAAAAGGGCAAAGCCTTCGTCAAACTTCTGTTTCAGTTGTTCGTTGCCACCCCACCAATGCTCCTTCTCTCACTGTCCGCGCTGCTTCTCCATATGCTGATGAGCTTGTTAAGACCGCTAAAACCGTTGCATCACCAGGACGCGGAATCTTGGCTATGGATGAATCCAATGCTACCTGTGGAAAGCGTTTGGCTTCCATAGGTTTGGAAAACACTGAGGCTAACCGCCAAGCATACCGTACCCTGCTTGTGACAG…	4338.05	5211.67	3027.61	0.580929	-0.783566	1.49e-14	4.28e-12
k62:406730	k62:406730 UPF0133 protein Synpcc7942_0464 (probable)	ATAAACTGAGGCAATATCGATAATTCAAAAAATCATTCAATCTTCTCTGAAATTACAAATTTCCCTTCAATTTATTTTTTGTGAAAAATGGCGTCAACAAGTGCTATCTCAGCTGGGATTTCAAACCTCCATAACTTCTCCTCAGTATCCTTTTACAATCCAAGTCCTAATGTGAATCAAGTTGGCATGTGGACTTTATCAAGATCCGGCTGTCGAAAGGTTTCAGATAATCCCAGACCTATGCAAATATGTGCTCTGTTTGGAGGTAAAAAGGACGACAATGAGAACAATAAGGCAGGTCTTCTGGGAAACATGCAAAACTTATACGAGACAGTGAAGAAGGCACAAAATGTGGTTCAAGTTGAGGCAGTGCGAGTACAAAAAGAGCTTGCTTTAGCA…	56.415	94.025	0	0	#NAME?	1.54e-14	4.44e-12
k76:72063	k76:72063 S-adenosylmethionine decarboxylase beta chain, Precursor (similar to)	CACATAAAACAGAACATATAATACAAACATATCCACAATGACAACACTATGTTATTAGTCTCAAACGGAGTTCTATTACACAACAGAACACTGAATATTGATACCAAACGTCATAAAGCTGGCGATCTGCATAGACTCAACGCAGGCTGTTTATTTGATGCCCAGACATACTATATTACTGAATATAAGCAACAAAACCTGATAATATACTAGACTCATAATTCATAAACCAATAAGAAAAGCATGGCTGGATCTATACCAGCTATAGTATTGCATACTAAAACGGAGAATAAACCAATTTCTCATTAATATATCTTCTCCATTTCCTCATCCTCGCTCTCGCTCCAACTGCAATGGAAGATCGACCTGGGGGATCCACAGCTACCATTGCTACTGAAT…	2776.34	3236.9	2085.5	0.644289	-0.63422	1.6e-14	4.6e-12
k58:505365	k58:505365 Protein CbbY (probable)	TAACTGACATATTGTTTCTCAAGAAGGCTTCCGCAAAATGCCAAGTCAAACCGTTCCTCTGGAGGATCTCCAATGCAATCAAAAACTGCATCTGCATTTGAGAAATTTTCGTCCGCTGTGTACCCACTCTTGGTCACAATGCACTTCATTCCAGCTGCTTTGGCAGCTGCAAGACCTATGCCACTATCTTCTACAACAACACAACTTGAAGGATCAACCCCAAGGGTGTCGGCTGCTAACAGATAAATGGCCGGATCAGGCTTCTTGCGAGGAACCACATCGCCCGCATATATCTGGATCTTTTCCGCTCGCTCTGGTCCCAACAAGCATGAGACTATAGCTGAGACCGCCTTTTCATTGGAAGTGCTGCATACTGCAACTTTCACTCCATTACCCAGA…	2026.02	2417.29	1439.11	0.595342	-0.748211	1.61e-14	4.62e-12
k62:420382	k62:420382 Cyclic nucleotide-gated ion channel 1 (AtCNGC1) (similar to)	AGAGGATGCCAAAGAACTACGAGAGAAAGGAGTAATCTGCAACCACTTGGGAACAGATGAAGAAGCAGCCAAACTGTTCCAAGATATTACTAATGACGTGTTCTCTCATGGCGGTGCTCTTGTTGATATTATAAAAGATATTCAGACCCACGTTAGCAGCAAAGCTAAAACATCGATGGCAAAGTGCTACCGGACTTATTTTAGCACTCCATGGTCAATTATCTCATTACTTATAGCTGGTGCGCTTCTTTGCTTAACTATTATGCAAACTCATTATACTATGTATCCTATGAATTAAACAGATGCCGCCGTGTGTAAACACCTAATTTATGTTCCTTCTCTTTTTGTCTGGTCATTCCTAAATAAATGTTTTGTTTCATTTTAGACCTTATTTTCTTT…	27.9652	0	69.9131	Inf	Inf	1.67e-14	4.76e-12
k78:188565	k78:188565 ATP synthase gamma chain, chloroplastic, Precursor (similar to)	CAGAAAATTACTGAGGCTATGAAGCTTGTTGCTGCTGCTAAAGTCAGAAGAGCTCAAGAAGCTGTTGTGGGTGCTAGGCCTTTCTCTGAGACTTTAGTTGAGGTCCTTTACAATATTAATGAACAGCTTCAAACTGATGACATTGATGTTCCCCTCACCAAAGTTAGACCTGTCAAGAAAGTGGCTTTGGTTGTTGTCACTGGCGACCGTGGTCTTTGTGGTGGTTTTAACAATTACCTCATCAAAAAAGCTGAGGCCAGGATTAGAGATTTGAAAGCTCTTGGCATTGAATACACTATTATCAGTGTTGGCAAAAAGGGTAATTCTTATTTCCTCCGTAGGCCTTACATTCCTGTAGATAAGTTCCTTGAAGGAAGCAATTTGCCCACTGCTAAAGAT…	4163.83	4768.57	3256.72	0.682954	-0.550141	1.67e-14	4.76e-12
k80:115286	k80:115286 Phosphoglycerate kinase, chloroplastic, Precursor (similar to)	AAGGATAGCTGTCTATAACTGATATACTCGCCCTTTATTCAGACAAAAATAACATGGGTTAAAAATAGGACATTATATAACAATATAACCTGAAAAATCTACAACAACAACTCAATGCTTCCCAACTGGAAATTACCACTGATTATGTTGACCACCGGAGAAAAAAGAATTAGTACAAATTGTTTTACACAGCAACAGGGGCGTCTGCTTCATCTAGAGCAATGACACCGGGGAGCACCTTGCCTTCCAGTAGCTCCAAACTGGCACCACCACCGGTGGATATGTGGCTCATCACGCTAGCAACTCCAACTTTCTCAACAGCTGCAACAGAATCTCCACCTCCAATGATAGTCGTCACTCCTTCCCCACTTAAGTCCGCGAGCTTCTTTGCAATTGCCT…	7890.34	8881.87	6403.04	0.720912	-0.472106	1.74e-14	4.96e-12
k76:17529	k76:17529 Metallothionein-like protein type 2 (similar to)	TCATAATTACAGCTTTACTTTCCCATCTTAACATTCGTTATTTTCTACCTATATGAATTTGGTAATAAAGAGACATGTTTTACACAAAATAAAAGGAGGAGCCAACTTGTATTCTATATATGGATAAGTTCGTGTTACAGCCCAAATCAGCTTCCTTTCATACAAATATCTGATTAGAAAACCAAACAGAAAAACCACGAAACAACAGTTTTATTAATACTACAAAGCTTTTAAAACACATAGTATATTTTTGGGCAAGCTAGTGACCATGTTCCTCAGCAGTTGCAAGGGTCACATTTGCAGTTTGCTCCACACTTGCAGCCATTTCCTCCTTCTGTTGCTTTCTCAGCAGAACCTTCATAGTTCTTCATAGGCGCAACTCCCTCAATGATGGTAAAG…	1189.59	901.278	1622.05	1.79972	0.847774	1.79e-14	5.09e-12
k76:237600	k76:237600 RPM1-interacting protein 4 (probable)	AAAACTGAGACAAAGAGAAGTGAATTACAATGACAAGTACACAATACAATAGCAAAAATCAGCTGAAAGCATAACAAAGACAACAAACTACTAGCCCAAATTTATCACCAATATAAGAAGCCTCTTATCACAAAAAAGATTAACATTGCAGAGGAGTTTGTTGATTTATTTACAGATCAACTATTGCTTCATATCACCAGAAAAATAAGACCCTCTTTTTCACCATAAAGGAAAGCAGCAGCTCTTTTGCTTTTCGTTTCGTTGATGCCTATCGGTAATGTAAGGTGCTCTACTAGGTGTGCCTAGCCCATTTCCAGAGCCTCTGTTCCTTTCATTCCTTTCATTTCTCACTTTGTTAAAAACCTCAGAATAGTTTTCTGCAGATTGAGGATCATTCTC…	69.2424	13.5539	152.775	11.2717	3.49463	1.79e-14	5.09e-12
k78:123608u	k78:123608u Chlorophyll a-b binding protein CP29.1, chloroplastic, Precursor (similar to)	TGGCAAGACGCCGGAAAGGTTGAGTTGGTTGAAGGATCATCCTACTTGGGGCAACCACTCCCATTCTCCATTACAACATTGATCTGGGTTGAGGTCCTTGTTATTGGATACATTGAATTCCAAAGAAACGCCGAGCTTGACCCAGAAAAGAGGCTTTACCCTGGTGGATCATTCTTCGACCCATTGGGCCTTGCTGCTGACCCGGAGAAAAAGGCCACACT	2546.63	3019.05	1838	0.6088	-0.715959	1.87e-14	5.31e-12
k78:189859	k78:189859 Elongation factor G, chloroplastic (EF-G), Precursor (similar to)	CTCCTTTGAGTCTATCCAAACCAGTATAAACCAGTAGTAACAGAAATATAAACACAACCACTAAACCAGAAAACAGATTAGGAGGAAGAAAAATGGCAGCAGAATCAGTGACAAGAATGTCATCTGCTGCTTCTTCACTCTGCAACTTTAATGGGTCTCAAAGACCCATGCCCATTTCCAACCGGGTCAGCTCTTCTTCTCGGAGGAATCGTTCTGTTAAAGTACAGTCCCTTGCTTCTGAATTCATTGGAAGCTTCAAACTGTGCTCTGTTTCTGCTTCTATAAGCTCAAGATTATATCAAAAGCCTAAAAAGAATGGCTTTTCAGTCTTTGCTATGGCCGCCGCTGAAGAGGGGAAGAGAACGGTGCCTTTGAAGGACTACCGCAATATAGGAATTA…	5213.15	5940.36	4122.33	0.693952	-0.527092	1.9e-14	5.38e-12
k58:152967	k58:152967 Basic 7S globulin low kDa subunit, Precursor (probable)	ATTAGATATACCTTACAATCTAATTATAGCAGATGCTTTCTTTCTCTAGCATGGTGACATTCAAACTTCCCTTGATTTCCAGCTACACTTTCTTCTTCCTCTTCCTTTCTTTATGCTCAGCTGAGGTACTACCTACAACCTTATACCTTCCAGTCACTAAAGATTCATCAACCCGACAATACACTACAGTAATAGGGCAAAGAACTCCTTTAGTCCCCATCAAACTCACTGTCCATCTTGGTGGCATAAGCTTATGGGTGGACTGTGACATAGGTTATAATAGTTCAACTTACCAACCAGCTCGCTGTAACTCCACACTATGCTCTTTTGCCAAATCTCATTCCTGTGGAGACTGCATATTCAAACCTCAAATACAGCCGGGGTGCAACAACAATACTT…	28.0863	0	70.2158	Inf	Inf	1.95e-14	5.51e-12
k58:11461	k58:11461 Cysteine proteinase 3, Precursor (similar to)	GACTTTTCGGTTTAATGGGAACCATTACACATAATATGCCCTGCCCCGTAAAGATTTTCCAATTCGATTCAAACATCCCTAGAGGCAAGGATGAGAAATATTTTATTTAGTAGCATAAAGGAATAAAAATTATTCAGCCAAGCGAATCAGTTCATCAATGCCATCTTTGACAGTCCAATATCCTTAACGTATTATTTAGAGTTACAGAGAACTTTCCTGCACAAGAATCATAGTAAACACTGTATATGGAACCCTTCATTTGCCGTTTAACATAAATCTGAAACCTTCATTTGCCGTTTAACATAAATCTGAAACTGGGAGTGGATACTTCTCACATAGCCAAACTTGAACAAGATCTGATTTAGGGAACTCAAGCAACAATAGGATATGATGCGCAAG…	152.702	62.3073	288.293	4.62696	2.21006	2.03e-14	5.75e-12
k80:99659	k80:99659 ATP-dependent zinc metalloprotease FTSH 2, chloroplastic (OsFTSH2), Precursor (similar to)	TCCTATTGTTATGTGTAAGGATTGTGACAGGTGTTTGAGACCTGAAAAGTGCTTAAAGCAGGAAATGAAACAACTCATGCCACATCTTGGAGAAAAGCATTACAAATTTACAATCAAGAAACTACTAGTTCTATTTCAAATGCAGAAACTGCTTACAACACACATGCATAAAATACTTTTTTGATGACCTATCTCAAACTATTGTATATACCCTGAATCAATCAGGTGGATGAGTATATTGTACAAATTGAAGCATATGTTCACCTTATTATACAGTTGCTGGGGTAGGTACAACAGGAGCAACTCGGTTTTCAGCAGGAATTTCAACAAATTCCGAGAGAATAGCACGGAATTCATCTCCAGTCATCGTCTCCTTTTCAAGGAGGACTTCAACAATCT…	4966.81	5689.44	3882.88	0.682471	-0.551161	2.48e-14	6.99e-12
k58:209484	k58:209484 Zinc transporter 2, Precursor (similar to)	TCAACTACTTTGTTATTAACACTAGCTTTGTTCTTGTTCTTGCAATTTTTCACTATCAATGGACATGGTGGTGCTGATCATGATACGGATGGAGACGCGACAAATGAGAATACTAATTTGCGCGCAAAGGGATTGATTCTTGTTAAAGTTTATTGCTTGATCATAATGTTTGTGAGCACATTTGCTGGTGGAGTTTCGCCATATTTTTATCGATGGAATGAGAGTTTTCTATTGTTAGGGACTCAATTTGCTGGTGGTGTTTTTTTAGGGACTTCTTTGATGCATTTCTTGAGTGATTCTGCTGCAACTTTTGCTGTACTTACTGAGAAAGAGTACCCTTTTTCCTTCATGTTGGCTTCTGCAGGCTACCTTCTCACCATGTTTAGTGACTGCATTATC…	29.4973	0.259942	73.3534	282.191	8.14053	2.5e-14	7.03e-12
k80:63981	k80:63981 Photosystem I reaction center subunit IV A isoform 2, Precursor (similar to)	GCTGCCGATACAGCTGAACCGGCTGAAGCTCCGGTCAAAGCTGCCAAGCCACCTCCAATTGGACCCAAGAGAGGAACCAAAGTGAGGATTCTTAGGAAGGAATCTTACTGGTACAAGGGCACAGGTTCAGTTGTAGCTTGTGATCAGGATCCAAATACTCGTTACCCTGTTGTGGTACGATTTAACAAAGTGAATTATGCTAATGTTTCAACCAACAACTATGCATTGGATGAAATCGAAGAAGTGAAATGAGAGTGTGTAATATATTTGTAGAATTCAAGGCCTTTTGGTTTCTATGTTTATTCTTTAGTTATATATA	1235.23	1510.27	822.669	0.544715	-0.876426	2.62e-14	7.36e-12
k78:192225	k78:192225 Chaperonin 60 subunit beta 2, chloroplastic (CPN-60 beta 2), Precursor (similar to)	GGGTCCCTTGGCTGCTCCCAGCACTTCTTCAAACAAGCTTTCCTCTGTTGCTAATATATCTTCAAGCTCTTTCGGGAGCAGAAGAAATGTTATACTAAGAAAGGCACGCAGTCCAAAAATTTTCGCTGCAGCAAAGGAGTTATATTTCAACAAGGATGGATCAGCCATTAAAAGGCTGCAGGTTGGTATGAACAAACTCGCTGATCTAGTTGGAGTTACTCTTGGCCCAAAAGGCAGGAATGTTGTTCTTGAGAGCAAGTATGGTGCTCCAAAGATTGTCAATGACGGAGTTACTGTTGCCAGAGAGGTTGAGTTAGAGGATCCAGTAGAAAACATTGGTGCTAAACTAGTGAGACAAGCTGCTGCCAAAACCAATGATTTGGCTGGTGATGGGACTAC…	3873.74	4457.98	2997.38	0.672363	-0.572688	2.7e-14	7.57e-12
k80:114284	k80:114284 Copper chaperone for superoxide dismutase (probable)	ATTTTGATAGATTAAAATGGTTCATCCAACTTGAAAAGCTTCATGATCATGGAAATGGAGATGTAGTATACAAAGAACATATAGGTCTACGATAGTGTAGGTGTTCAAAGTTTGTTGGTTGCTTCCCAAATAGTTGTACCGTCACAAGTGCAGAGTTTCTTGTAGTTCTCACCAACTCCTGCACTTCTAGCTATCACTGCTGCTTTAAGGCCAGGATCTGATTTATCTTCAGTTGAATATACTGCTATAGCTCGCCCAATCAGGTCAGCAACTCTCAGCTTCTCTTTAGCACCAGAATAAAATGCCTCGCCTTTCCCATCAACTTGCAGTGTTCCCAGGTCACCGACTGGTGGACTATACAATTTCCCAGTACTTGCTGCCCCCCTCGTCAAATCACCA…	64.0134	106.689	0	0	#NAME?	2.74e-14	7.68e-12
k58:444675	k58:444675 Suberization-associated anionic peroxidase, Precursor (similar to)	AGCTTTTGGTTTCTTAGATTATATTCCATAGACATTTCATTGATCATGGCTTTTCGTGTGAGTCATCTGAGCCTTGCACTAAGCCTTGTGGCACTTGCACTTGCAGGTGTTGCTATTTATAGAAACACTTATGAAGCCATGAATATGGGACTTCAAATGCTCTCTCCAGATTTTGATTTGCGGGAGTCAGCAGTCAGCATTTTAACCCTAAATAATGTTGATCAGCAAAATTCACACAAGTTGAGCCAGCAATCTCCAGAATCATGCGCCTTCTCAGCTGTTCGCGGAGTTGTAGACAGTGCTATTGACACAGAAAGACGCATGGGAGCTTCTCTTATTCGTCTCCATTTCCACGACTGCTTTGTTGATGGTTGCGATGGAGGTATTCTTCTAGATGAT…	53.6239	7.17612	123.296	17.1814	4.10277	3e-14	8.41e-12
k78:191722	k78:191722 Glyceraldehyde-3-phosphate dehydrogenase, cytosolic (similar to)	GCAACAGAAGCCATATGGCAGATCAAATCAATCACACGAGAGCTGTAACCCCATTCATTGTCATACCACGACACAAGTTTCACAAAGCTCTTGCTCAAGGCAATTCCAGCCTTGGCATCGAAAATGCTTGACCTGCTGTCTCCAACAAAGTCTGTGGAAACCACATCATCTTCGGTGAATCCCAAGATGCCCTTCAACTTACCCTCTGATTCCTCCTTGATTGCAGCTTTGATCTCATCATAAGAGGCCTCTTTCTCTAGTCTTACAGTAAGGTCCACAACAGAAACATCAACAGTTGGAACTCTGAAGGCCATTCCAGTCAATTTTCCATTAAGAGCTGGGAGTACTTTTCCAACAGCCTTGGCAGCACCAGTGCTGCTAGGAATGATGTTGAATGAA…	924.675	682.731	1287.59	1.88594	0.915283	3.18e-14	8.89e-12
k76:226278	k76:226278 Uncharacterized protein At1g09340, chloroplastic, Precursor (similar to)	TTCCTAGATTCTATTCTCTTGCTACTGATATAATGCTTGAATTGACGAAGATTCGTGTCTAAATTTTCAGCAAAAAGGTATCAAAACAATGAAAAATATATCATACGCAGATGTGTATGAATGTTATATTCCCAATTTCACAAAAGCAAGAAGCCAAAATTTGAAAAAATTGAAAGCAGAAAGCGTAGGTGTGGAGAACTAATTCTTTCCTAGAATAAGATCATCTGTAGAGAAATCAGCTTCTTTCCTGAAAGTTCCCCTACCAAAATCTAGGTTGTAAGAGTCTGTCAAACCTTCCACCAGATCAAATTCTGGCTTCCAACCTAGCACAGCCTTTGCCTTTTCCACCGATGCAAAGAAATGCTGGTCACGGAATGGGAACGCTTTCTTCTTGCCAAA…	13468.9	15369.9	10617.5	0.690798	-0.533664	3.19e-14	8.9e-12
k80:116153	k80:116153 Omega-6 fatty acid desaturase, chloroplastic, Precursor (similar to)	GTTAGTTTGGTAAGGGGTGAGCTAAAAAGGGCTAAAGAATCATATTAGCTAAGTGGGATTTTTAATTTTGTGAATTCTTGAATTACAAATTTGCTTTATAATTAGCTATGGCTTGTAGTGTTGCAGATTCTGGTTTTCTATTCTTGGCCTCCAAACAAAGACCAATTCATGGCACTAGAATTACCCAAGTTGCTTCTTCAGGAACAGGAACATATTGTTTAAAGTGGGAAGGTCTACCTCAGATAAGATCCAAACAAAAAAGCTACTTAATTTCTTTGAGAAAGGCAAATGTTGTACGAGCTGTTGCAGTTCCGATAGCACCTTCTCCATTAGACAATGCAGAGGATAGGAAACGGTTAAGTGAAATGTATGGCTTTAGACAAATTGGAGAACCACTAC…	1505.06	1812.15	1044.41	0.576339	-0.795011	3.29e-14	9.15e-12
k58:467603	k58:467603 Subtilisin-like protease SDD1, Precursor (probable)	TAACACATCAGTTCTTGTATTAATTTGCAGCCATGGGATTCTTGCAAATCCTTTTATTTTGCATTGTTTGCTCTTTCCCATGTCCTAGTTTTCAGACTGATTTAGAGATTTATATAGTCCAAGTTGAACCACCAGAAACCCAAATTTCTACTCAATCATCATCAATGGATTTAGAGAGCTATTACCATTCTTTTTTGCCTAAAACTACAACAATTAGCTCAAGTGAAAACGAAGAGCCAAGAATGATCTATTCCTATCACAATGTGATGAAAGGCTTTGCAGCAAGATTAACTGCAGCACAAGTGAAAGAAATGGAGAAGAAACACGGCTTTGTTTCTGCGGAGCCACAGAGGATATTGTCGTTGCACACTACTCATACTCCAAGTTTTCTTGGTTTGC…	209.191	100.967	371.526	3.67969	1.87958	3.31e-14	9.2e-12
k68:355559	k68:355559 4-nitrophenylphosphatase (PNPPase) (probable)	TATATTCAGTTTTAGTAACGACTTTCTAGCAGTTATTGCAACCACCAAAAAGAAAAAAGGGGTAGAAGAAGAAAAAGAGAAATGCTAAGTAGCAGAGTAACAGCAGCAATTTCTTCTTCTACTACTTCAACTTTTTTATTTAATAACCCCAAAATCTTATCCAAAAAATTCCCTTACATTTCTAACCCATTGAACAATTCTGCAAAAGCCATTAAATGGAATTGTAAGAATTCAAGAATGGAGAAATCTGCATCAAGTTTTGTTACTAAAGCTTCAGTTCAGCCCCTTACAAATCCTGGAGAATTAATTGATTCTGTTGAAACCTTCATCTTTGATTGCGACGGAGTTATATGGAAAGGAGATAAATTGATAGACGGGGTCCCTGAAACTCTGGATTTG…	2208.64	2602.31	1618.14	0.621811	-0.685453	3.49e-14	9.69e-12
k80:52817u	k80:52817u Chlorophyll a-b binding protein 6, chloroplastic, Precursor (similar to)	CAATGTTGTTGTGCCATGGATCAGCTAAGTGAGTTGCCAAATTTTCCAATGGTCCTGTTCCTGGGTATGCTGATTGTTGTACACAAAATCCCACGAAAGCCAACAAGGCGAGGCGACCATTTTTGATTTCCTTGACTTTGAGTTCCTCAAACTTTTTAGGGTCTTTAGAGTAGCCCAATGGGTCAAAAGCCCCACCAGGGTATTTCTTCTTCTCAGGGTCCTTCTCCATACTTCTTT	2212.31	2608.61	1617.87	0.620203	-0.689187	3.64e-14	1.01e-11
k58:507539	k58:507539 Zinc-metallopeptidase, peroxisomal (similar to)	CAAGGAACCAATAGTCTTTGCTCTGTCTAGCAAGAGCACAAAAATTTTCTCTATATTTCAAGAAAACAGATTTTCTTTCCAAATTCACATTTTGCGCTTACCCTTTACTCTCTTTTTCTCTATTTCATTGATTCTTGAAATACCCATTTGCATTCCTGGACTTAAAAATTTGTGCGTTTGAGCAGTTGGGGTTTCAAAAAAATGGCTGTAGGCACAGTAGAAGAACCTGTGGAGATCTTTAAGGCTCGTTCAGATAAGAGAGAGTATAGAAGAATAGTCCTTCAAAACTGTCTTGAAGTCCTCCTCATCAGTGATCCTGAAACAGACAAGTGTGCTGCTTCTATGGATGTGCCTGTGGGATATTATAGTGATCCTAAGGGTCTTGAAGGCCTTGCTCAT…	212.552	102.65	377.406	3.67664	1.87839	3.68e-14	1.02e-11
k74:197301	k74:197301 Probable xyloglucan endotransglucosylase/hydrolase protein 31 (At-XTH31), Precursor (similar to)	ACTATGTACTTTTTTTTTGCCAATCATATATTAAAAAACAAAATACATTTAATCAAAGATAAAGTACAATTGAAAGGCAACTCTGGTGAAATGACCAAATATCCAAGTGGGACAAGATCAACCTCACTTTTTCCTCAATATTCTTGACAATTTTCCCCCCGAAACTTAAATGAAACATGTTCAATGCACACTTACATAAATTTCAAGAAAACAAAAGTAAAAATCCACATTGAAATCCTATGGAGACTTGGACGCTTCAACTACTCTTTCCAACTATTCATTGGCAAGTAGGACCATCTCAAGCCACTCCAAAATAAAATTCCTTTACACGCTTCGACCATTTTATTCGTGAATTCAGCTTAAATTCACTTACAGTACGAAATTTTATGATGCCAATTT…	86.0317	21.392	182.991	8.55418	3.09663	3.84e-14	1.06e-11
k70:20725	k70:20725 Ammonium transporter 1 member 1 (similar to)	AATAAACATAGTCCATGTTCACATTATCTTCAATTACAACCACCCATATACCCTCAAAAATCCAACCTTCTTTTTTTACTTTTTCTCACTTACACACCTAATTTAATTTTCTAAAGAAGTAATAGAAAGTTCAAAGTAACATAGGGGAATTAACGACATCTTTTCTAACTTGAGCTTGTTGGTTCAATTTTTCTCATTTGTGTTCCATGCTTGAGTTCTTCATCATGGTAGTAAGCAAATCCACCATGTCGGGTCAGATCCATACCCGCCATCTCATCCTCCGAAGAGATCCGGAGAAGCTTGAACTTATGAAGAATATAGAAAAGTGGACCCATTGTAGCCGTGACCCACCCGAATATCACAAGAATCTGGATTATATGTGCCGCGAGTAGTTTTCCT…	66.2724	12.4175	147.055	11.8425	3.5659	3.93e-14	1.08e-11
k76:227025	k76:227025 Glutamine synthetase, chloroplastic, Precursor (similar to)	AGTATATGTAGTTATATCTGATTATTCTGGTCAAAGATCAATTTATCGTGAGATCAGAATGGCAGAAGTAATCGATTGACCCGGAGAAAAGAAAGGTAAAGATGTTCAACAATTACACCTCAACTCCAAAGCAGTCTCATTGTCTTAAGGAACCTCTTTTATAGGAATAACTGATAAACTGTGGTTCCTTTACAAGATTTTCCCTAAAAGGGAATCTAAACAAGGTACAAATTTCTTCACTTAGCAGCTCATGAACTCTAAGAAGATTATTACGGATAATTCTGCCCTTAAATAATCTAAACATTCAATGCGAGCTTTTGAGCAGCAAGAGCTTCAGCCTCAAGGGTTGGCTCCCACAGAATAGTGGTTTCAGCAAGTAATCCGGTCACAACATAGGGG…	7470.71	8417.24	6050.92	0.718873	-0.476191	4.04e-14	1.11e-11
k62:411187	k62:411187 Probable protein disulfide-isomerase A6, Precursor (similar to)	AAAGCATGATAAAGTGAGATGCAATCTAGTATAATGCAGTAGAAGTTAGAAGATCAACATGAAGTCCTGACGTGATGATAATGCTTTACTAATTGTTTGTCAAAGAAGCTGATAATCATAACAGACATAATGTCTAGGTTTGACATAGCTACTGGTATAAAATAAAATGCCTAAATAGATCTGTCGTGTGCAATACTTCCAAGTACAAAAATGTGCAACAGATCAACCAGATAATGCATTTCTCGACCTTGGGCAAAACTCAGGTGACGCCAAGCCTGGAGGCATCACAAGCTGCAACACTAGCAAGGACTTCATGCAAACGTCGCCAAGATGTTCTTCTTGAGGGTGAATTCATCAGACTTAGCCTGGCTGATTGACTTGGCAAGCATGCGCTCTAAC…	43.2973	3.1193	103.564	33.2011	5.05316	4.21e-14	1.16e-11
k80:33088	k80:33088 Calcium sensing receptor, chloroplastic, Precursor (similar to)	AGGATAGTTCATTAGAACTGATCAAAAAATTACACCAGGTAATCTTAAAGAATCCAAAACTATACTATGGCCATTTGTTGGTCATTACAAGGGGGAGACTAATTAATCACTACCCCCTGAAAGCAATTTGACAGTGCCTGTTGTACCAAAACGTCTAGCTGCTGCTGGTATGACTCTTGATGGTGATAAGACTTGGGCAAAAGAAAAGTTGTAAGAATCTGTTCCCAGCTTACTCTGCAACCAACCCCTCCCTCCAGAGAAGCCATCAGTCATGATCCAGCAGTTCTTAAAGCCAAGGCTCGTCAGTGTTTTAGCAACTGTTTTAGCTGAATCAGAGTACGAGTCCATTATCACAATGTTAGACCCTTTGTTGATTTTCTTGAGGTATGATATCTTCAG…	13097.7	14637.3	10788.4	0.737049	-0.440167	4.26e-14	1.17e-11
k58:451531	k58:451531 Sugar transport protein 13 (similar to)	ATCTCACTGAATTTATCCAAAAATTACACAACCAACAATCTGAACAAAAAGTTTCAAACCTAACTTACCCTTGGTCGGACATACCAAATATTGACCTCTCTAGGTGTTGATCACAGTCAGAACGTCACTATTCTGTTCTTTTTCAGGGACACCAAGAAAGTAATAACTCGAACTTTTGAAATTGTTATGCCAAATTTCGAGCCCTCATACATTGCAGGAAACATCAAAGTGCTGGCTCAAAACTTTTACCCCTTCTAAAATAGTTATATTGACTTATTTCTATGCATTTTCTGTAGTATTGATTATCAGAAAAACTCGCTAACATATTTTAACTTTGACTTATTTCCCTTTTTACAACTGCGCAGAAGGATCAAATCCATTAGCATGTCCATTCTTCTT…	54.127	2.94487	130.9	44.4502	5.47412	4.29e-14	1.18e-11
k58:179384	k58:179384 Aldose 1-epimerase (probable)	AAACACTTACCAGGCATTTTTTCTAAAACAGTTCTTTGGAAATTTCCATCCCAGCACAACGGTATTGAGTCTAAATGTCAGGTGTTCTATTTTTCACATATAACCTTGAGAGAAATATAAATTTATGAAAAAGATACAAAAGACATAATTAATGTATGCGTTCTAGTATTTCTTGATTGAGAACGCATACAGCATCTTGTGAACGTAGCTCTTTCCTGGAGTCACAATAGTTGAAGGGAAATTCGGATGATTGACAGCGTCCGGAAATCCTTGAGTCTCCAAACACAAAGCTGCATGAGGCTGATACACATATCCACTTTTCCCCTTCTTAGTGAGAGAGTTTGCAGTGTAGAATTGCACACCAGGCGCAGACGCTTTTAAATCCATCACTCTTCCTGA…	136.111	54.0962	259.134	4.79024	2.2601	4.37e-14	1.2e-11
k78:187447	k78:187447 G-type lectin S-receptor-like serine/threonine-protein kinase At4g27290, Precursor (probable)	AAACAAACCAAGAAAATGAGAATCAAGCCTATGTATGGTACTTTTTCAGTTCTTTTCTTCTTCATCTTCCTCTTTTATAACCAAAATTCATGTTATGCACAAGATGCACCAAGTACAACAGGTTATAGGTGTAATCCAAGCCAATTCTATCCATGTCAAACTTATGTCTTTTACAGAGCAACAGGACCAGAATTTCTTGATTTAGCCTCAATTGGTGACCTTTTCTCAGTAAGTAGGCTTATGATTGCAAAACCTAGTAATATTTCTACCCCAAACACAACCCTAGTTAATGACCAATCCCTCTTAGTACCAATCACATGTTCTTGTAAAAACATCAACACCACTCTTGGTAACATCTCATATGCTGGCCTTAACTATAGTTTCAACTCAGGTGATACT…	73.0055	8.6876	169.482	19.5085	4.28603	4.4e-14	1.2e-11
k80:115449	k80:115449 Protochlorophyllide reductase, chloroplastic (PCR), Precursor (similar to)	AAGGTGACAGTGCTCTTTACAACAGCCTAGAAATTCCGATACAAATTTTCACTCATCAACTCTTCTTTTCTTGTTTGGCAATGGTTAAGGTTAATCCGAAAAATTAAGCTAAACCGACGAGCTTCTCACTGATTTCCCATACTTTACGCGCTTTCTCTACATCACTAGCTTCTTCAGACAACTGGTTCTCAAATGAAGCTGAATCTTTGTTCCAGCTCCAGTACACACCTGATTTAGTCAGGCTTGGATCACTTACAACCTGAGCAAGTCTCTTTCCAGCTTCAGTCTCAGAAACAAATCCCTTAGTAATATACTTCTGGAATGGAGGGAAAAGGAGCCTAAACAAGGGAATATGTTCTCTGAATAGCCCTGTTGTTGCAATGCAGCCAGGGTAAAGAG…	2908.08	3384.92	2192.81	0.64782	-0.626336	4.43e-14	1.21e-11
k76:216425	k76:216425 Sedoheptulose-1,7-bisphosphatase, chloroplastic (SBPase), Precursor (similar to)	GCAATCTCTATATCTTCTTTGTTTTTCTTCATTGCATGATTTTTTTTGCTCTCCATTCTCAAAATTCTTAATTAAATAATAATAATGGAGACTAGTGTCACATGCTGTGCAAGAACAAAAGCTCTCCTCCCAAATGTTTCTTCTCAACATTCAAATTCACTTGCTGCTCCAAGGTCTATTTCCCCTTCATTCAGCTCCAGGAGTCTGAAATCAAGCTCAATATTTGGGGAATCATTGCGCGTCGCGCCAAAATCATCGCTTAAAGTTTCAAGGACCAAAAACTCTTCCCTGGTGACAAAATGTGAGATTGGAGATAGTTTGGAAGAATTTCTTACAAAATCAACCTCAGATAAGGGGTTGATTAGGTTAATGATGTGCATGGGAGAAGCAATTAGAACA…	2307.56	2720.98	1687.43	0.620156	-0.689298	4.55e-14	1.24e-11
k72:70647	k72:70647 Hydroxyacylglutathione hydrolase (Glx II) (probable)	ATTTTTAGCAGTTACCAAATTAATAAAAAAGTAATGGCAACTCCTGAAGAAGACATCGCAGCCGCAGCTCCACCGGCACCGGCGGCAGAACCACCAGCGGAGGGGGCTTTAGCGGCCGCCGCTGTTGAAACAGCGACCAAAGAGGTTGAAACATCTAAGGAAGTCAAGGAGGAGAAGAAAGGAGGAGCACAGGATCTCAAGTCAACCCTTTTGATTTCAGGGGCTGTAGTAGCTGTGGTTGGAGCACTTGTTGCTATTCTTAAGAAGGTGAAAGAGTCAGCTAATTGAATGTAGATCCTTTGTATCTTTAACTTCATGTTCTACATTTTTTGTAAGACGAGCCTAAACTCTTGAAGGGAAATAAATAAATTTCATAATGTTCTACTTGTATAAATCTATG	2889.75	3348.71	2201.32	0.657364	-0.605236	5e-14	1.36e-11
k80:41170u	k80:41170u Chlorophyll a-b binding protein 21, chloroplastic (LHCP), Precursor (similar to)	TGGAAGATTAAAAGAATTCATTCTGTTGTCAAGTAACTCACAACAACTTTACAAGACCATCAAACAATCAAATTTTAAGATTTTTTATGATATTCATTTTCCGGGGACAAAGTTTGTGGCGTAGGCCCAAGCATTGTTGTTAACTGGGTCCGCAAGGTGGTCAGCAAGGTTCTCTAATGGACCTTTTCCGGTAACAATGGCCTGAACAAAGAATCCAAACATAGAAAACATGGCGAGTCTTCCGTTCTTAATCTCCTTTACCTTAAGCTCAGCGAATGCCTCTGGATCCTCAGCAAGGCCCAGTGGGTCAAAGCTGCCACCAGGGTAGAGTGGGTCGACAACCTCACCAAGAGGCCCACCAGCAACACGGTAACCCTCAACAGCTCCCATCAAGATAAC…	7626.71	8765.82	5918.06	0.675129	-0.566765	5.05e-14	1.37e-11
k64:406720	k64:406720 Geranylgeranyl diphosphate reductase, chloroplastic, Precursor	ACTTTCTTGTACAAATAGCTGTCAAATGTCATCTTCTGCACATACTCATCTGCGCACATTTCAACAAATGCTTCCCTCGCCGGATTCGACCTGTAAAATACCTTCTGTAATATATCAAGCACCTTGTACGTTGGCCAATAAGTCTTGTCCCATTTCTCCAAATACTTCCTCAAATCACTCTCGTCCACCATTCTTTTCCCCATTTCTGACCCTTCAACAATTGCTTCAGCACACATACGTCCGCTCTTCGCCGCGAAGTAAATCCCTTCGCCTGAACATTTTGTCACGTACCCTGCTGCATCACCAACTAATGCAACTCTGTCTTGCAATCTTCTGGGTCTTGGGTGTTCTGGAATCGGGTGGGCCTCGACCCGGATAATTTTTCCGCCGGTGATTTTG…	5910.82	7096.9	4131.69	0.582183	-0.780456	5.12e-14	1.39e-11
k78:187344	k78:187344 Oxygen-evolving enhancer protein 1, chloroplastic (OEE1), Precursor (similar to)	TTACTCACAGCAAAGCCACCAAAATAATTTGTCCAGCCTCTCATACAAACCACTTCTTACTGCCACTCAACCACTTCCTAAAAAGCAGAAACAGAGAGGAGAAGAAGACTTTGATCAAGAAAAGGGTAAAATTATGGCTGTCTCTTTACAAGCAGCTGCTACTCTTATGCAACCAACAAAGGTTGGTGTTGCCCCAGCTAGAAACAACCTGCAGTTGAGGTCTGCTCAAAGTGTGTGCAAAGCATTTGGTGTTGAACCAGCTGCAGCTAGGCTTACTTGCTCTTTGCAAACTGAACTCAAGGACTTGGCTCAAAAGTGCACTGATGCTGCGAAGGTTGCTGGTTTTGCTCTGGCCACTTCCGCCCTTGTCGTCTCAGGAGCAAATGCTGAAGGAGCTCC…	8797.19	9894.98	7150.5	0.722639	-0.468652	5.24e-14	1.42e-11
k58:466592	k58:466592 ABC transporter B family member 4 (ABC transporter ABCB.4) (similar to)	TCGGGGAGGCAAGTTTACTTGCTTCTCTCATTTGGTAATTGAACGATGCTACTATACTATGCTTTATATGACATGCAGTACACTATTAAAGAAACTCTTCTTCAGCAAAAATCAAAAAGATAACGAAATTAAAATGAATACAATTTACTTAATAAAAATAAGAAGTAAAACTAAGAAGCACGCGTGTGGAGGGCCACCAAAGAGGCATAAAAACCATCTTTGATGTTAATTAGAGTCTCATGCTTTCCTTTCTCTACTATCACTCCATTTTTTACCACAGCAATTACATCTGCTCCTTTAATGGTTGATAATCTATGAGCTACTACCACGGTTGTACGATTTACCATGACTCGGTCAAGTGCATCTTGAACTAATCTCTCTGATTCTGCATCCAATGCG…	151.337	63.3011	283.39	4.47686	2.16249	5.31e-14	1.44e-11
k62:421890	k62:421890 Ubiquitin-associated and SH3 domain-containing protein A (CLIP4) (probable)	CAGTGTATAGTGCAAAATTCCAATATTCAATAATCTTCTCTTTCAAATCAAAAGTTTAAAAAGAAGAAGAAAGGAGAAAAAATTAGAGTGAAAACTTAGTTCAGCAATGGAAACATTAACACATATAAATGGACAAGCAAGCTTCGACAAATGGACGATAAGTAAGAGCCATGGTAGAGAGGGAAGAATCCTGAACAATCACTTATAGTGACTTAATTTTATTTAGCAGCAGATAATATACCAGTTTGTTTCTCGTATACAAACTCTCCAGCAGTAAATGATTGGTTCTCTCCAAATTGGATACTTCTCTTGGCGAGCACATGTCCACAATATTCTACCTCTAATACAGTTGCGTCCTTGTTAAGTTCAGTAAAGATAGAGCCTACTCCTTCACCATGT…	87.7904	23.4202	184.346	7.87122	2.97659	5.63e-14	1.52e-11
k76:67749	k76:67749 Glyceraldehyde-3-phosphate dehydrogenase A, chloroplastic, Precursor (similar to)	ATCTATCATCAGCAATGCCTCTTGCACCACCAACTGCCTTGCTCCTTTTGTCAAGGTTCTTGACCAAAAATTCGGCATTATCAAGGGAACCATGACAACTACTCACTCTTACACTGGTGACCAAAGGCTTCTTGATGCGAGCCACAGGGACCTTAGACGTGCACGAGCTGCAGCCCTCAACATAGTTCCAACCTCAACTGGTGCTGCTAAGGCCGTGGCCCTTGTCCTCCCAAGCCTTAAGGGGAAGCTCAACGGCATT	3638.59	4310.01	2631.45	0.610544	-0.711832	5.7e-14	1.54e-11
k64:387563	k64:387563 Suberization-associated anionic peroxidase, Precursor (similar to)	GTGAGGGAGGCAAGTTTCCCATCTTGATCATAGCAGCAGCAAAATCTCCAAGGAAAACAGCACCATTATTGCTGTAGGTTGTAACAATAGCAGCAGTGGTGGTATTCCCCGTCAAAACTTGATCCGAAAAAAGTATACCCTGGTTCCTGTTTAAGTCCTGGAAGTAAACTCTGTCGAACACAGCAGGAGTTGTATCCAGTTGTTGCAAGTTGGTGTCGTTTTGGGTTACGGAGCAGTTGCATTGAAGACGTGCCGCTGGGTTAACGTTGTTGCTGTTGCACGCGGTGACGCACCTGGTGAAACCCACCGTGTGGGCACCGGCTAGCGCCACCATTTCCCGGGCATTAAAGTTTTTGTCATTAAATTTTCTTAATTGGACGGTTAGATTGTCGAACGGAG…	62.3782	10.6891	139.912	13.0892	3.7103	5.82e-14	1.57e-11
k80:113263	k80:113263 hypothetical protein	CTCCAATTGCTAGTCTTGCTAAAACCTCTCTGTTACTACAATTGCTCTCTTTAATTTGTATTTCTGCACCGAATGAGGAGGCAATTATGTTTTAATTCTTGCTATTGTTGTTATTCCTCCAAATTCTTGGTCAATTCCCTAACCCATCAACCATGGCCTTATCCTCCACTTGCTTTTGTCACTCCCAATTCTCACTCAAGACGGATAGTTATGGACCTGCGTTGACATCAGATATCATACGAAAGATCAGGAGGAACCAGCCAGTCTCCTCTGCACTTGAAACAATAACCCCTGACCTTTCAAGTCAACAAGTTCGAAAATGGGGAAGTAAGCGTAGAAATGGGAGGAGCTTTCTGGGAGGATCAAGAGTAATACTTCAGCCAAACCACCAAAATCTTC…	400.264	551.513	173.392	0.314393	-1.66936	5.85e-14	1.57e-11
k60:476229u	k60:476229u F-box protein At5g49610 (probable)	GGTAACAAGGCTGTTTATGTAGGGCAGGAACTTTCTGCCAAGACCAGTACCGCCTGAACTCATCATAGTACGTTCAACTTTCTGCTCCCTGGGGTGATACAAGTATATGAAGCTGCCTACACGAATCACCACAGCGTCACTGTTAACACAGGGTAGTACCTCGTATTCTAGAATGTAACTCCTATTGGGTACAAGATTGATGCTAACACTGCGCTTCAAACTCATTTCCATGCCTTGGTAGATATCTATTAAGAAAACATTTCCAGACTCATTATAAGCAGTGATGTAGCATAGCTCACCTTCCATCTGTGTCAAGGATCCATGTCCCTCAATAGGTATAGTAGGTAAATATATAATCGCAGGGAGCTCATCTTTTACAGCAAATGCCAGTACTTCACT…	30.86	0.736881	76.0446	103.198	6.68927	6.24e-14	1.68e-11
k58:479772	k58:479772 Probable inactive purple acid phosphatase 27, Precursor (similar to)	GGATGGATTTGGACTGTGAGGCGACCTCCTGAAGAAAGAAGAAAATCTTTTCCAGTTGCAATGGAAATATAAAGGTGCTAAAAAGTAAAGCTAATGTACATTATGACATCTTTTATTGTATCGGAACCAATTGCAACAAATCTTATATCCGAATGATTTCAGTTTAGGTCCGTTCAAGAAGCAAGAGTGGTTGCCTCACAACCATCATGGACACAAGCTAAGACATCTTTATAGTCCCTTGAGATGGTGAAAGAATCATAAACTTTACCATCCCTACTCTTTTTATATTCAAAAAGAAGCGATGAATGATTAAATGCTGTAAGCTTGACGAATCCCCAATCGTAATCCTTGTAAAGACTCCAAGTGGTATTAACTGGACTGAATTCTGATAAGTGGCTC…	68.3495	13.0224	151.34	11.6215	3.53873	6.4e-14	1.72e-11
k72:292613	k72:292613 Photosystem I reaction center subunit V, chloroplastic, Precursor (similar to)	AATAAGAATGATTATCTCTCTCAAATTGAAAAGTAAATCACACAAGAAAGAACATTATCAAATAAAGCAACATTTATATATGAGATTATGCAACTTAAGTTCCTGCATTACAAACAAAGCCATGTCAATGGAAGAGTACAAATCAACAAGAAGACTCTTTTCTCTTTCAACCAAAGAACTTAGGATCATATCCATTACTAGAAGTGGCAAGAATATAGTAAGCAACAATATGACCAATTGAGCCCCAAGCAAGAACATCAACAATGTTGAAACCAACAGGATCATTAGATTTTAGCAAACTAACATATTCTTTGGCTCTAGAATCACCAGCTTCAAAATGGCTAACTCCATTTTGCTCAGGCAACCCTTGCTTGGCCACATTCTCTCTTTGAAAATTGA…	10563.9	12051.5	8332.48	0.691406	-0.532394	6.42e-14	1.72e-11
k80:24804	k80:24804 Chlorophyll a-b binding protein 16, chloroplastic (LHCP), Precursor (similar to)	AACTTCTCTATTAATTCAGCCATTAAAAAAACACTTCTTTCTCCTTATTATACCATGGCTGCTACTACAATGGCTCTCTCCTCCTCTTCTTTTGCCGGAAAGGCGGTGAGCTCACCGTCTTCCTCTGAAATCACCGGAAATGGGAAAGTTACCATGAGGAAGACTGCTAGCAAGGCCAAGCCTACCTCTTCCGGTAGCCCATGGTACGGTCCTGACCGCGTCAAGTACTTGGGCCCTTTCTCTGGTGAGTCTCCAAGCTACTTGACTGGTG	2268.4	2670.22	1665.66	0.623791	-0.680866	7.03e-14	1.88e-11
k60:476017	k60:476017 Glycerate dehydrogenase (GDH) (putative)	GGTAAGCCTAAAGTTTTCGAGTTAACAATGCTTGGACATGCAGCAGGAGGTTGAGAATTCTCATTTAAGAACGCATCTACGCTGTTTGGATTACCCCAAACTGGATAGCCTTTGATTTTTCCCAGGACATTCAGAGCAGCTAGTGTAGCCATTCCCTCACGAGTCCACTTAGATGCAGAAGCTATGTGGGGTACCACAACAGCGTTCTTCATGTCCGCAAGACCAGGTTTCATGTAGGGCTCATCCTCAAAGACATCAAGGCCAACACGGAACATGGGATTTTCTCTCAGATGCTCAACAAGAGCTACCTCGTCAATCACAGGCCCCCTACTGCAATTCACAAGTATTGCTTCCTTCTTCATCATTGCAAGCCGTTCTTTGTTTACAAGGTGGTACGTT…	2427.38	2851.39	1791.37	0.628243	-0.670606	7.09e-14	1.89e-11
k72:296396	k72:296396 Glutamate-1-semialdehyde 2,1-aminomutase, chloroplastic (GSA), Precursor (similar to)	ACAAAGGGATATACTCCAAAATGAGTAAGAATAACAACCGGAAAAGGAGTACAAATGGTACAACATGTTTCTGAATAAAAGATATGCTACAAAATCTCTCAATACGAATCACCATTAGTGTTTTTCTCGCCAAAAAGGAAAAACATTTCCATCTAGGATACAAAAGAACGAAGCCTAGTAGTTAAATTTGCTTTAGAACTTTTTCAGCTGTAGCAACTGTCCTTTGAATATCCTCTGAAGTGTGTGCTAAGCTTGTAAATCCAGCCTCAAACTGTGATGGTGCAAAATATACGCCTTCCTCCAGCATTCCCCTATAGAATCTGCCAAATTTTTCTGTATCACTCTTCTTTGCATCCGAAAAGTTATTGACAGGACCCTCCGCGAAAAAGAAGCCAAACA…	2577.77	3025.1	1906.76	0.630312	-0.665862	7.11e-14	1.9e-11
k80:56201	k80:56201 Plastocyanin, chloroplastic, Precursor (similar to)	GTCTCAATTGTGAAACACACAAACCTCTTACAAGCTACACAAAGAATTATGTAACTCCACGACCTTATGATTATATCCTCAAAAAGACATACAAGAAAAGATTCAGGGGATTTGAATAGAAACAAGTTAACTATTACACATGATAAAGAGACTAACTAGAATTAGTTAACAGTAACTTTGCCAACCATTCCAGCTCCCTGGTGAGGTGAACAGTAAAAACTGTAGGTTCCTTTCTCACTCAAAGTGACAGAGTAAGTCTCCCCTGGTGCATTAAGAAGGTCCTCTTCGGACATTGAAATCTTAGATGCATCAACACCAGCTGGAATTTCATCTTCATCAAATACAACGTTGTGTGGGAACCCTGCATTGTTCTTGAATGTAATTTTCTCACCGGCGCTA…	3786.02	4360.32	2924.57	0.670724	-0.57621	7.53e-14	2e-11
k58:270651	k58:270651 Flotillin-like protein 4 (similar to)	CAAAGATGCATAATTTTAAAAAATCACAACATGTAAGAAAGAGATGTAGAAAAACGGAAGCCATTGAACTTTCTTAAGTTCGACGATCATCCCCTTAGGACTCAAAACTCTTGACCTGCTGCTTAGATATAGACATGCCTCACTAACTGAGCAAACCTCAAGTTGCATGCACTAGCACTAATCTAGTAGACCAGTTCCGTGGGGTTTTTATTTGAACAAAATAGCAAAAGTGTGACATTTTGATCCTAACATTATTCGTCGAAGAGAACAAGTCATTGACTAGTGTCATTAGTCAAGGTGCCCATCCATGAAGGTGGCAACATTCCAGTCTGTTCTTGAACGGTCTTGAACAATGGTGGTAATGTTTTGTAGATGCCAGCAACTTCTTTTAGGGCACTT…	35.1511	1.51936	85.5987	56.3387	5.81605	7.93e-14	2.11e-11
k64:375326	k64:375326 Probable serine/threonine-protein kinase nek3	AGGCGTTTCTGTCCGATTTAAGAGCTCTACTTCTTCAGTCTCTTCAGTCCAACTTCTATTCCGATGCCAATCTTCACGCTATAGTTAATCAACTTCTCCTTCCAAATCGCAACAGTTTTTCTCCAAATCGATTCATTGTTTTGACTGTAGAGCTGATCCTTGAGCTAGGGTTTTGGAATTAGGGTTTTGTTTTGTGTGTGAAAATTTAATATTGAAGAGCATCGAACAATGCATTCGGTGCCTTCTGTATTTGATCTCAGCTTCGCTGTATATTTCTATGCTTTATTGTGTTTTTATCGTCTGAAAAAAGTTGATTGGCCTAATAATAGTCTTAGTTAACGTTTACTTTTAATACTCGCTGTAGTTTTTTAGTATAGTTGGTCAGTTTTTAGCGGATTT…	42.171	70.285	0	0	#NAME?	8.07e-14	2.14e-11
k72:287924	k72:287924 Endochitinase 3, Precursor (similar to)	AAAAAAAGGTCAAAATGAGACTTTTGGAGTTCACAGCTCTTTCTTCTCTACTAGTCTTGTTTCTGCTCCTGCCTGTCTCGGCAGAGCAATGCGGTAGACAGGCGGGAGGTGCACGTTGTCCCTCGGGAATGTGCTGCAGCAACTTTGGATGGTGCGGAAACACTCAAGACTATTGTGGTCCGGGGAAGTGTCAAAGCCAGTGTCCTTCTGGCCCTGGACCTACCCCAAGACCACCCACCCCTCCTGGTCCTAGTACTGGGGACATATCCAACATCATCAGCAGTTCCATGTTTAATCAGATGCTCAAGCATCGCAATGACAATGCATGCCAAGGGAAGGGCTTTTACACTTACAATGCCTTTATCACTGCAGCAAGATCATTTCGTGGCTTCGGCACCA…	36.9855	2.35546	88.9305	37.7551	5.2386	8.5e-14	2.25e-11
k80:120932	k80:120932 Glutamyl-tRNA reductase 1, chloroplastic (GluTR), Precursor (similar to)	AGCAGTATTGTTGTCATTGGGCTCAGTATCCACACTACACCTGTTGAAATACGTGAAAAACTGGCAATTCCTGAAGCAGAGTGGCCGAGAGCTATTGGGGAGCTCTGCAATTTGAATCATATTGAAGAAGCTGCAGTTCTTAGCACCTGTAACAGGATGGAGATCTATGTTGTGGCTCTTTCTCAACATCGTGGCGTTAAAGAAGTTACCGAGTGGATGTCAAAGACAAGTGGAGTACCTGTTACAGAGATCTGTAAGCACCGCTTTTTACTGTACAACAATGATGCTACACAGCACCTCTTTGAAGTATCAGCTGGGCTAGACTCCTTGGTCTTAGGGGAAGGTCAAATCCTTGCTCAAGTCAAGCAAGTAGTCAAGGTTGGTCAAGGAGTTACGGGC…	3275.32	4046.11	2119.14	0.523746	-0.93306	9.12e-14	2.41e-11
k78:177943	k78:177943 Oxysterol-binding protein-related protein 3A (similar to)	AGGACCGGCCACTGACCTCACCTTCCTTCCTCCTCTCTTCTTTCTTCTAGTCTCCTTTTTACAATTAACCCCCTATTAATTTTCCTCAATTTTTCTTCTCATAATTCTGGTCTCTATCAGATCTTTCTTCAAATCTTGAAAAATAAGAGTTTGTTTGTCATCGATGGCGTCCAACAATGATGAGAAACAAAGCGGTAGCAGTGGTGGCGGCGGTTTCTTTTCCTCAATAGCATCGAGTTTGTCCAATCTAGGCAGTGCTATGTCTAAATCTGTTAATGGCATGCTTGGTTATGAAGGGCTGGAAGTCGTAAATCCTGAAGGAGGCAATGAAGATGCTGGTGCTGAAGCCCAACGAGGAAGATGGAAGGCGGAGGATCGCGATAATTATTGGAAAATGAT…	26.5367	0	66.3416	Inf	Inf	9.61e-14	2.54e-11
k78:180753	k78:180753 Pleiotropic drug resistance protein 1 (similar to)	CAGATCTTGGTTCCTACTCACTTTGGTACCAATATCCCAGAACATTGTCCCGAAAATGAGTGCTATAAAGGTTGTGAAGATAAATCTGACTGCAGTGTAAGCCGGATTACGCCAATATGACCAGTGTTGCTTCCATAGACAAGCCATACATTGGGTCCAAAATGACTGAGAGAATTCAGAATCAAAATGCAGGTCACTTGTACCAGGTTGTGGCATGCTTAGTTCATCAATCAAGGCTTTGTTTCTCCTGTAGAGGTCTGACTTCTTGTACAATTCAGTAAAATCAACTCCTAATGCCATTTCTTGTGATGAGGCTGTGACTTCTAACATCCAAGTTGCTGGATTGTAACCTTCCACTATTTTGCTTACTCCGGGTATCGACTCAAAATATTTTATCAA…	41.0569	3.51831	97.3648	27.6738	4.79045	9.89e-14	2.61e-11
k80:70052	k80:70052 Calnexin homolog, Precursor (probable)	TATAAGCAACTTGAACAGAAATCTTTTAATTCAAAAACTATGGAAGAATACCCTAGTTACATGGATCTGTCTCATTGTACATTGTCACACATTGCCTATTCCGAGGGAAAAAAACATAAAATTTTGGGTAAATGCTTGCTGGCCTGGCCATTAGGTAAAGCAGGGGGGAAGAAGTAAAAGAACTGCATAGCACCTAACTCAAACATATAAGTCTTTCAGCACTCACTACTTCTTCGCCCATCACTAATTATCACGTCTCGACCTTCTACGAGGAGCAGCAGTAGCATCCTCATTCTGCTCTTCTTTCTCCTCTGTTGCTCCTTGGCTGTTAGAAGTAGATGCCTCGGCACCATCACTTCTCTTAGGCTCTTCAGTAGCTCTTGCAGGTTGCTGCTTCTT…	242.218	126.836	415.292	3.27425	1.71116	1.03e-13	2.71e-11
k66:361194	k66:361194 Pleiotropic drug resistance protein 1 (similar to)	GGTATAGCAGAGTACATTCCAGCAGCTTTTTCTCTGTAAAATACAGTACGCTCAACGGATACAACGGGCTGAACTGATGATGAATTTTGTACGCCAAGGAAGAGAACAGCAGCATACATAGATCCCATAGCATTAACCAGATCTTGGTTCCTACTCACTTTGGTACCAATATCCCAGAACATTGTCCCGAAAATGAGTGCTATAAAGGTTGTGAAGATAAATCTGACTGCAGTGTAAGCCGGATTACGCCAATATGACCAGTGTTGCTTCCATAGACAAGCCATACATTGGGTCCAAAATGACTGAGAGAATTCAGAATCAAAATGCAGGTCACTTGTACCAGGTTGTGGCATGCTTAGTTCATCAATCAAGGCTTTGTTTCTCCTGTAGAGGTCTGAC…	28.5467	0.367115	70.816	192.899	7.5917	1.06e-13	2.79e-11
k58:466855	k58:466855 Vignain, Precursor (similar to)	TCCGTACACAACATTAGAAATAAAATAGCAACTAGTAAAATTTACTAAAATAATATAATATATTAGATCATAATTTTATAATATTAATATTTTTTAAAATTATCCGTGCGACGCACGGGTTCTTACACTAGTATATCATTTAAGACAAGCTAATTAACATTGAAATTATTGGAGCCCACAATTCTTGTCGAACAACCTGGGCAATGCCACTGGCCACCTTCATCCCCGGCATCTCTAACAATTTTCATGTATCCTTCCTCACCCCATGTAGTCCCCCATGAGTTCTTGACTAGCCAATAATTTGTACCATCTTCACTTGTTCCATAACCTATAACTGTGACTGCATGATTCAGCGTAGGGTTGCAACTCCCATCATATATTCCACTTCCATACAAATGA…	34.0709	1.29971	83.2278	64.0357	6.0008	1.07e-13	2.81e-11
k78:192334	k78:192334 hypothetical protein	AGCATCAGGGCAAGTCAAGTGGGTTGTGCATATCTTCTCTAACTCAAAGTTTGCTGATCATCTGAACAATGGAGGTACTTGGAAAATCTATGGTAGCAGTGCCTACAAATGTTATATATCTTTCAACTATTCTTGGCCAAGATGGCCCAAACCCTGTTCACAAATGCGATTGGAAATGTGCAAATGAACATGTTTGTGGGAACATGTACCGCTGCCGTCTAACTGGGATGACACACATTTGTGACAAAAACTGTAACCAGCGAATACTGTATGATAATCATAACTCTCTTTGCAGAGTTAGCAAGCAGATTTTCCCTTTAACATCAGCTGAAGTGCAGGCTGTGAAAGGTGTACGGAGGAAGTTTGATGCTGAAAGTTCCCCTTCTGATAGCTGCGCCT…	284.788	158.895	473.628	2.98075	1.57568	1.13e-13	2.96e-11
k58:413922	k58:413922 Premnaspirodiene oxygenase (HPO) (similar to)	CCCAAACATTATTGATTACACATAGATGATATTGAGTGGAAAACAGACCAACTCTAGCAAACACTATATATTGTGGATTAATTTTTATTTCTGCTACTGCTTCAGTAAATCAAGAATCATAAGGAGTGGAAATCAAAACAAGATCATCCTTTCTTGTAGCAGAAATTCCAGGTGACTCAGTCATGTCGAAATTTTCATGACTTTGTCCATTAGGGAGTTTCCAATGGAAGTGATAAAGTAACTGAGCTAAAGGTTGTCCAACATTAGCTAAACCAAATAGCATTCCTGGACAAATCCTTCTTCCTGCACCAAATGGAATAAATTGATGATGATTTCCAAGAAAGTCAATAGAACTATTCTCAAATCTCTCTGGCGTAAAGCTTTCAGGATCATCCCAAC…	39.0308	2.88064	93.2561	32.3734	5.01673	1.15e-13	3e-11
k78:24987u	k78:24987u Ferredoxin (similar to)	GGAAAAGTTACAGCTGGAAATGTTGATCAGTCTGATGGAAACTTTCTTGATGATGACCAAATGGCTGATGGATTTGTTCTAACTTGTGTTGCTTACCCACAGTCTGATGTTACTATTGAGACACACAAGGAGGAGGAGCTCACTGCCTAAACTCCTCAATCTCATTATTTCAAAAAAGTTTGATGAGCATTTATTTTCATATGTAACTCTTTTGTTCTCATAAAAGATGCCATGTTGCAACTTCTAGTCAATGACTTTGATTTGCTTAGCATAGCAACTTTCATCTCCTTATTACCTGCTTTTAGTTGTGTTAATTTTCATGTATATTTAACAATTTGCAAGATTAGAAAATTACCATTAGTAACTCTA	3149.65	3686.34	2344.62	0.636029	-0.652836	1.2e-13	3.14e-11
k76:237541	k76:237541 Low affinity sulfate transporter 3 (similar to)	AGAGTTAACCCAAACACTTCAAGAAAGAAATGGGATCACAAGTCAATGAGAGCTTCAGCATTGAGCTGCTGCAGCTAGATGCAGCTAGTACTGATGCTGCAAGGAAGGAGAGGACTCAGTGGCTACTGACTTCTCCTAATCCACCAAGTCTTTGCCATGAACTCATTAACACAGTAAAAGAAACTGTTTTTCCCCATGGAAAACAATCAAGAAAAGGAGCCTTTTTCTCATTCATGCAAGCTTTATTTCCAATTCTTAAATGGGGAAGAAATTATAAAGCTACAAAGTTCAAGCATGACTTTATGGCTGGCTTAACTCTTGCCAGTCTCTGCATACCCCAGAGTATTGGATATGCTAATCTTGCAAAACTTGATCCTCAATATGGCTTATATACAAGTG…	883.557	1098.35	561.363	0.511095	-0.968336	1.22e-13	3.18e-11
k80:100872u	k80:100872u Protein CbbY (probable)	ATGAAAAGGGAAGTTCTTAACATGTTGGCGAACTACATACTATGGCTACCAGAGCCACCACCATTGAGGATATCTTCAATTGATATATTGCTTATCTCCTTTCTGATGAGTGTTGGCTCCGCTGCTTTTAGAGTATCTTCTGACAGAGTTGTCGTCACAGCGATACATCTCATTTTCGCAGCTTTGGCAGCTTGTACTCCAGCTAATGCATCTTCAATCACAATACACTCACTAGTGGGAACATCAAGAATCCGTGATGCAGCCAAGAAAATATCAGGAGCAGGCTTCAAATTTTCAAAAGCATCAGCAGATACAACTGCATCAAACATCGTTATTGGTAAACCTGCCGCAGCCAAGTTAGCATCAACTTTAATCCTATCAGCACTAGATGCAACAGCA…	122.416	187.056	25.4566	0.136091	-2.87736	1.25e-13	3.26e-11
k80:116642	k80:116642 Somatic embryogenesis receptor kinase 2 (AtSERK2), Precursor (similar to)	TCAGGTAAGAAAAAGATTTTTCTAAACCCATTGAACCATTTCACTGAACATTGAAATATAAAATACATTAGCACTTGGTAGCAGTATATTGACCGTTTTACGCACATTCATTAACCTACTAATATCCTACATACATCATATCTTTCCTTAGAATTACAACTTGGACACAGTACAATAATAACCAACATTCAGGGAAGGGATTTATGTGAACTTCCACAAAAAGTGGCTGTTCTTCTGAGCCTATTCATCAACTTTCCTAAGAGCAATTGGTGTCATAGCTAGCGAGTCCCAACAACTCCGGACCTTCAAGTCGAGGATTGTGCTCAAAGTTGTTCAGTGGAATATGCTCAAATGGACCAGAAGTAGGAATTGTGCCACACAAATTGTTATTTGAGACAT…	510.444	338.873	767.8	2.26574	1.17999	1.26e-13	3.27e-11
k78:56467	k78:56467 Oxygen-evolving enhancer protein 3-2, chloroplastic (OEE3), Precursor (similar to)	GTAGAGCCGTCATCGGTCTTGTTGCTGCTGGCCTTGCTGGTTCCTTTGCTCAAGCAGCCTTTGCTGCAGCTAAATCAATCAAGATTGGTGGCGCTCCTCCTCCCTCCGGTGGATTACCTGGAACTTTGAACTCGGATGAGGCAAGGGACTTTGGTCTACCACTTAAGAAGAGGTTTTACCTTCAACCATTGACTCCAGCTGAAGCAGCCCAGAGAGTTAAGGATTCAGCCAAGGAGATTGTTAGCGTCAAGAATTTCATCGACAAGAAGGCCTGGCCATATGTCCAGAATGACCTTCGTCTCAGAGCAGAATACCTTCGCTATGACCTT	2526.52	3062.13	1723.12	0.562718	-0.829515	1.29e-13	3.36e-11
k72:291836	k72:291836 Probable xyloglucan endotransglucosylase/hydrolase protein 6 (At-XTH6), Precursor (similar to)	AAATTTTAGACAATCAGCACAACTTCATTTGCATAATCTATATACAGTTCTTATTGGTTTGTTTTATACAAAAAATGATTTCCTCTTCCTTAAAATATTCAACTGTCATTGTAATATTGCTATATGCCTTGACATTTTCATTTTCAGTGAGTGCACGACCCGCCACTTTTTTACAGGACTTTAAAGTGGCATGGGCTGACTCGCACATCAAGCAAATCGATGGCGGCAAGGCTATTCAGCTTATACTCGACCAAAACTCAGGATGTGGGTTTGCTTCCAAAAGTAAATACCTCTTTGGACGTGTTAGCATGAAGATCAAGCTCGTTCCTGGCGACTCTGCTGGAACTGTCACAGCCTTTTACATGAACTCGGACACAGATAATGTAAGGGACGAGCTAG…	4126.99	4723.7	3231.91	0.68419	-0.547532	1.34e-13	3.47e-11
k60:417994	k60:417994 GATA zinc finger domain-containing protein 16 (probable)	TGAATTATTTGAAGTCAATGAAATATAATTTTCCTCATTTACCATTTCACAGCGATCATCATCTTCTTCTTCTTCATCCATCTTTAGCTCCAATGTCGTCTGCTTCTACAGAAAATCGTAGCCTTTGGACAGAGATCCAAGAATCAATAAGGAGCATATTCAAAACTCATTCTTGCCATTTTCGTGACCTTTCAATCCTCTTCCTTTTGCCTATCTTTTTCTCTCTCGTCGTTTATCCTTCTTTCCACCTCGCTCTCTTTCATCCTGATTATCATTTCACCACTTTCACTCAATTTCCTCAGTCCCATCTTTTCCTTTCAAAATTCGAAATTATTGTACCCATAGTATATACTCTGTTTCTGGTCCTCCTTTTACTCTGTGCTGTAGCCACAATTACAT…	35.3546	1.62653	85.9468	52.8406	5.72357	1.43e-13	3.71e-11
k72:280906	k72:280906 Conserved oligomeric Golgi complex subunit 4 (COG complex subunit 4) (similar to)	ATTTCATGCCCATTACAATCTCTTATGGACGTTAAATAAACCCGAAAATACAAAATGTAGCATCGTAACAGCATATAAAGAAATATTTAACAAAAGAAACCATAGAAATAGGTTACAACTTAAGCGCCGCTATTGCTTCAGACTTGAAGTCAACCCTCAAACTCAACACTCTTCTAACCTCAGCTGGAGTAAGTCTCCAGGTCATGGGTCCTGAGTTTTCACCCCAGAAATCCAGAATCTCAGAGACCTTCTCCAAGTTTAATATTGTAGCCATTTGGGTTAGACGAGCAAATTTGTCCCTAACAGTCCTCTGGGTCATGTTGGAGAAGTAGCTGACAAGAGCTCTAACATCTCTGTCAAGTTGAAGACCTCCAAGTTGACTGAATCTTTTTTGCATCA…	42.0788	70.1314	0	0	#NAME?	1.43e-13	3.71e-11
k70:305593	k70:305593 Endoplasmin homolog (GRP-94 homolog), Precursor (similar to)	TGACTATGTTGAGGTCATCAGCAAGCATAACGATGACAAACAATATGTCTGGGAGTCGAAGGCTGATGGGGCATTTGCCATTTCTGAGGATTTATGGAATGAACCTCTTGGTCGTGGAACCGAAATCAGATTGCACCTCAGAGATGAAGCTGGAGAATATTTGGACGAGTACAAACTGAAGGACCTGGTGAAGAAATACTCTGAATTCATCAACTTCCCTATAAATCTTTGGGCAAGCAAAGAGGTTGAGAAGGAGGTTCCTGTCGATGAAGATGAGTCAAGTGATGAAGAGGAGACATCTGAAACCAGCCCTTCTGAAGAAGAAGGAGACGAAGATGATTCTGAGAAGCCAGAAGATGAGAAAAAGCCTAAAACTAAGAAAGTGAAAGAAACCACTTA…	139.934	57.3392	263.825	4.60114	2.20199	1.49e-13	3.85e-11
k80:50333	k80:50333 Chlorophyll a-b binding protein CP24 10A, chloroplastic (CAB-10A), Precursor (similar to)	TCTTCCCTTGCCCGGCCTCAAAGTAGAAAATTAACATGGCTAACATAGCAAGTCTAGCATGCTTGATCTCAGCAACCTTTAGTCTCTCAAGCTTCTCTGTGTCAGGAATGTAAACACCGTCCTGAAGTGTACCAGCTAAGGACAAGGGATCAAAGAATTTGCCGCCAGGGTAACCCTGTTCTCCAG	1822.54	2177.52	1290.06	0.592443	-0.755252	1.49e-13	3.85e-11
k78:189427	k78:189427 Photosystem II 22 kDa protein, chloroplastic, Precursor (similar to)	ACAAACAGACTAAATACGAGTCTTTAATTCGAGCCTATTTATAGTAAAACTACTAGCTTGTTTATACTCTGAATCAAAGAAACAACTAAACGATGAACAAAACCATTTGTTTCATACTAAAGAGTCTTTACGATGAGAAAATAAAAGATTTTTATCACCCCCCATCGATTTCTTTCTTCCTTAAACTTCCAATCATTTGCACTTCCATATTACTCATTTTTGCTGGATATTAAATAAGATAATAATGACGATGGAGTGCACACAATTATGAAGATATATAAAAGTCACACAGAAACTAACTAGTCTATCTTCACTCCTCTTCCTCATCAGTAACAAATTTGCCAGTGCCTGGATTTATGGCAGCAACGAAGAAGAAGACAATGTTAAACAACAAAAGGG…	7033.92	7903.96	5728.86	0.72481	-0.464326	1.51e-13	3.89e-11
k78:125515	k78:125515 Chlorophyll a-b binding protein 13, chloroplastic, Precursor (similar to)	GATGAGCTTGAATGTACATGGCTAGTGAAGATTCACACGGCTAACGTTAACTTGCTTGGGTGCTTGGGATTGAGGCATAGTCCTTACCACAAGAGTTAATGAAATGTTAGTGGCTAAAAGAGTATTTATCACATGGCAAAATAGTTTTCATCTGCCAAATATTTGCATTCTGAATGACTCAGTGGTACAAGCCTCTTGTGGAGGAAGTCAAAATGTAAAATTTAAGATCCAGGAACAAACTTAGTTGCATAAACCCATGCATTGTTAGCAACAGGGTTGTCAAGGTGATCCAAAAGGTTCTCAAGAGGACCTTTGCCAGTGACAATAGCTTGAACAAAGAATCCAAACATGGAGAACATAGCCAATCTTCCATTCTTGATCTCCTTAACCTTGAGCTCG…	3403.07	3905.75	2649.05	0.678246	-0.56012	1.57e-13	4.05e-11
k70:298600	k70:298600 14 kDa proline-rich protein DC2.15, Precursor (similar to)	ATTTCACTACATTAATCACATTCAATCAATGGTTGAGAGCGCTAATTAACACTGAAAATGGCTAAATTTGCTGCACCCTCCATTGCCCTTCTTCTCACTTTGACCATTCTCTTTTTCACTATGGTTAGTTCCACTGATGTCCCATGCCCACCATCCCCACACCCTAAACCCCACCCTACTCCCAAGCCCCACCCCAAGCCTACCCCTACCCACTCTACCCCATCATCCAAGGGTAAGTGCCCAATGGACACACTTAAGCTAAATGTGTGTGCCAACTTGTTGAATGACTTGGTGCACCTTGTTATTGGAAGTAGCCCAGCCAAGACTGAATGCTGCTCTTTAATTCAAGGACTTGCTGATGTTGATGCTGCTGTTTGCCTTTGCACTGCTATTAAAGCC…	38.5179	2.07954	93.1754	44.8059	5.48562	1.62e-13	4.16e-11
k76:55001	k76:55001 PPPDE peptidase domain-containing protein 1 (probable)	TACACACACATAATTTACGTAAAGCAAAACAAAAACGAAAACACGCAGAAACAGACAGAATATAAGAAAAAAAGAGAACAGAACAGAACTAGGAGTAATTTACAACTAACGGCCACTCAAACAGTTTCTACTTATATCTCCCAACAAGAAAATTCTGTTTCCTATTGCAAATTCAGGCATGCATGGCTACGCGCTTGTCGTCGGTGTCAATAACAGTACTAGGCTCCTCATCTTTGTGGACAACAGTAGTATACTCGTCATCGCTCTCTACAACATGGGACTTCTGATCATCTTTGTGGATAACAGGTCCATCTTCTTCAGCTGGCTCTTCAACTATTTGGATAGCAGGAGGCTCTTCAATGGCTTTGATTTCAGGCAGCTGGTGGTGGACATGTTCAT…	247.726	133.433	419.166	3.14139	1.6514	1.64e-13	4.2e-11
k78:181714	k78:181714 Quinone oxidoreductase-like protein At1g23740, chloroplastic, Precursor (similar to)	CACACGAAAATCCTCCTTAGGAATTTATTTCTCTATGTCCAACAAGATCAGAATACATGTATTGTTGTCTACTATATGCTAATATAAGCTTTGAGGAACAAAAACTTTTCCTTTTCCTAAGGTAGCCTCAATTTAGAAATTGTCCAAAATGAGAGCTACCTTTCAAGGAATGGGATGAATGACAACTTTTCCAGTAGCTCTGCCAGTTTCAAGATAAGAGAAAGCTTCCACAACCTTATCAAATGGGAATGGTCCTTTTGGATCAATTACTGGCTTCACCTTTCCACTCTCTAAGTATGGCTTCAGTTTCTTCAACATTTCTCCATTTGATGTCACTACAAATCTAAAACCTGGTGGAGTTACTGCCCCTGTTAGCACTACCACACTTCCACCTTCCTT…	2223.95	2606.78	1649.7	0.632849	-0.660066	1.69e-13	4.33e-11
k70:298933	k70:298933 hypothetical protein	CAATTAAATTGATAGTTGACACGCAGAATATTTCTCTTTGAATAATAGTATTACAAAACTTACTGAAATATATATATATATATACTAGGTCATCTACCAATATATAACATGAAAACTACATGGTTTGTCCTAAGAGACGTCAGAACTTGAGCTTGAAGTGTCCTGAGGGGCTTCAGATTGGACCTCAACTTGGGGAGCAGGAGCTTCTAGAGCAGAACTTTCAACTTCTGGTGCAGTTGGTGCTTCGGTTTCTGCTGCTACTGAAGCTTGAGCAACTTCTGGTGCAGTTGGTGCTTCGGTTTCTGGTGCTACTGAAGCTTGCACTATTTCCACTGGCTTAAACTTGTTGATATAGTAACTAAGGGACGGTCCCGAGTACTCCATTGTTTGTACTGGAGG…	2074.01	2448.51	1512.27	0.617628	-0.695191	1.86e-13	4.77e-11
k58:271127	k58:271127 Proteinase inhibitor type-2 CEVI57, Precursor (similar to)	AACATAATTGCACATTAGAAATCACCCGAGTAATCATAAACTCAGGCCTTATTGCACACATATGATATGAGTATGTATAGAAATTTTAGTTAACCATTACATTTTTGACAAGGATCAATTAATCTTGGGTTCCAGTACAAATGAATGATCCATCAGCGCGGAAAAGTTTACAACCTTCATCTGCTGTGCAACAGTTGACACATACTGGACTAATTTGCTCATCTCCTGAAGAGGGACAAGTCATGTATGCCACTTCATTATCACAAAACTGGAGACATGACTTGGCATTTACATATTTCACTTCACCAATTCCAAACAGAAGTATACCAGATAATAGGAGGAGAGAAAGGATACCAACTTTGTAA	25.7185	0	64.2961	Inf	Inf	1.88e-13	4.8e-11
k76:232175	k76:232175 Vacuolar cation/proton exchanger 3 (similar to)	AAAGTACCTTGCAGCATTGTTAGAGATGTTCTTGCTAATATTCAAGAGGTCATTTTAGGAACTAAACTTTTTGTGCTCTTCATTGCTGTCCCTTTTGCCATTCTTGCTCATTACCTAAACTTTGGAAGATCATGGGTTTTTGGATTGAGTTTAGTTGGACTCACACCATTGGCTGAACGGATCAGCTTTTTGACAGAACAAATAGCTTTCTTCACTGGTCCAACAGTTGGAGGGCTTCTAAATGCAACGTGTGGGAATGCGACGGAACTGATAATAGCAATTCTTGCTCTGACGCAACACAAAGTAGATGTTGTGAAATACTCCCTTTTGGGATCTATTCTTTCAAACCTTCTTCTGGTTCTTGGGACCTCTCTCTTCTGTGGTGGCATTGCTAATCTC…	2328.07	2725.85	1731.39	0.635174	-0.654775	1.98e-13	5.05e-11
k78:153663	k78:153663 Chlorophyll a-b binding protein 7, chloroplastic, Precursor (similar to)	AAGAATGCCAATCTTTGTTAGGAATTCTGGGATGAAAATGCCTGCAGCACCTAACATTGCCCATCTGCAGTGTACAAGTTCTGCCTGCTGGTTCCATTTCAAGCTCTCCGGGTCAGATGCAAGACCAAGAGGGTCGAAACCAAAGTCCCCGGGGAGGCTGCCATCGAGCCATGGAGGAGGGGTACTGCCAGGGAACCAGAGGGGTCTATCAGGATCAGCAGCAACAGCAGAGACAGCAACCGATCTTGATCCAGCTGGTGCGACGTATTTGCTTACTCTCAATCTTTTCCC	2506.78	3045.55	1698.63	0.557743	-0.842328	1.98e-13	5.06e-11
k72:294848	k72:294848 50S ribosomal protein L27, chloroplastic, Precursor (similar to)	TCTTTATATATCACTCACTCTCTTCTCTTTTCCTTTGGCAACGTCAGTCCCTTCTCCCTCTGAGACGTGTAAAATGGCAGTGAGTTTCAGTTTAGTTGGAGCATTCAAAGGACTCTCTTTAGCTTCTTCGTCTTCTTTCCTTAATGGTGACTTTGGTGCTGCTTTTCCCGTTGCTCCCAAGTTTTCGGTGTCGTTTCCGTTGAAATCTCCGTTGACAATTGAGTCTGCTCACAAGAAAGGAGCTGGTAGCACTAAGAATGGTCGAGATTCTCCTGGTCAGAGACTTGGTGTCAAGATTTTTGGTGACCAAGTTGCAAAGCCCGGTTCTATTATCGTTCGCCAGCGTGGTACTAAGTTTCACCCAGGAAAGAATGTTGGACTTGGCAAGGATCACACGAT…	3515.2	4052.55	2709.16	0.668506	-0.580988	2.03e-13	5.17e-11
k80:95831	k80:95831 Carotenoid 9,10(9',10')-cleavage dioxygenase (similar to)	TTATGTGTATAAAATGAGTGTAAATACATGTATACCTCCAGAAAACTTGACATACATTTATTATGTTCTAGTCACCAGCAGCCACATGCTTATAACAGGTAGTATGAATATAGTTACATAAATCACAGAATTGATGACGACAACTGAGAATGGGGTTGCATGTTGCTGGAAGACTGGCTTGCTCGATCCACTCTTTACAAGTATTTCTCACAGTTTGGCTTGCTCTTGTATTTGTTCCTCTGTGACAAAGAAGGCATGGAATCCATATGGAACTCTTTTGGGTAATTCAACAACTGCCACAGGTTCAGCTGACATTGTTTTAGCATCAATTACATTCACTGATGACTTTCCAGTGTTCTCATCATGTACGAACAATATCAAGTAGCCATCATCCTCATC…	1932.44	2279.29	1412.18	0.619571	-0.690659	2.12e-13	5.4e-11
k80:70996u	k80:70996u Glutamate decarboxylase (GAD) (similar to)	GGAAGAAAAATATCACCTTATTTCCATTTTTTCTCTTGTTTTAGTCTCTGATCTTCTCCGTCGTACTACCACCACTGCGCCGCCATGGTTCTGTCCAAGACAGCGTCGGAAAGTGACGTCTCCGTTCACTCCACTTTCGCTTCCCGATATGTTCGAACTTCTCTTCCCAGGTTTAAGATACCAGAGAATTCAATACCAAAAGAAGCAGCATATCAAATCATAAATGATGAGCTTATGTTAGATGGAAATCCAAGGCTAAATTTAGCATCTTTTGTGACAACATGGATGGAACCAGAGTGTAATAAGTTAATGATGGATTCCATTAACAAGAACTACGTTGACATGGATGAATACCCAGTAACCACTGAGCTTCAGAATCGATGTGTAAATATGATAGCT…	153.65	66.5275	284.334	4.27393	2.09556	2.14e-13	5.44e-11
k80:12684	k80:12684 Ribulose bisphosphate carboxylase small chain, chloroplastic, Precursor (similar to)	TGTTCACGGTAGACGAATCCACGCTCAGTCTCGAATTCCAAGCAAGGAACCCATCCATTTTTCAACAGGTACTCAACTTCACTAAGCAATTGCTCCTGGCTCAAATCGGGAAGGTATGAGAGTGTCTCGTACTTCTTCTTGTTAATTGGTGGCCACACCTGCATGCATTGAACTCTTCCGCCGTTGC	4289.38	5048.47	3150.76	0.624101	-0.680148	2.17e-13	5.51e-11
k58:491783	k58:491783 Exostosin-2 (probable)	GTACATCTTGAAATCTGATAGAAAGGATAACACAGAACTATCAACTTATGTATATCTAAACTAATGTACATTTGCCTTACAAAAGTTGAAGTCCCTCCCAAAGCAAAATTTACAACAGGAGGAAAACAAAACTGACCAAAATCATAAAACCAAAATTATACCAAGAGGAAAGAAAGATAAAAAATAAACAAAAATAAAAATGAAAAACACTAACTTCAACTATGATGCTAGAAATTTGCTCCTTGCTATACATCCCAACCATCTTTTCGATGGTGAAATTCTGATTTTCTACTTGATATGCTTCCATACATTTCAGAAAACTTTTGGAGACAACTGCTTCTTAGCCCATAGTGAGTCTGCGTATTCCGGCTAATTGCAACACCAGAAAACTTTGAAGTA…	71.6586	16.9486	153.724	9.06996	3.1811	2.38e-13	6.03e-11
k70:322290	k70:322290 1-aminocyclopropane-1-carboxylate oxidase 4 (ACC oxidase 4) (similar to)	TTCTGCTCCAACTATCTGGGATTTTTCACTTCCAACTTTTAACCTGTGCATATGTTGGACCACAAGATTTAATTTAATGGATTTGTTTTCCCCTTTGGATTTGCTTCTACTTGAGGCAGATTTATGTCAGTTCAACTGAATTATTGTTTTTCGATCCATGGAAGTAGCCTCTTGCAGAAATGCTACCTGCATGTAATAGACTCTAGTGGGTTCGGCCCTTCACCGCAACCTGCGCATAAAAAAAATTATACGTAGAATCAAAACAAACTCACGCTCTAGATCCTGAATTCAACCTTTGATTTGCTGACTTTACATGAAACATGACAGGAAAATCATGAAGGAGTTTGCTGAAAAGCTAGAGAAATTAGCTGAGCAACTTTTGGACTTGCTGTGTGAAAA…	396.071	251.38	613.106	2.43896	1.28626	2.68e-13	6.77e-11
k60:460326	k60:460326 hypothetical protein	GGAATTGCTGTTAGTATCATATTCTTTCAATGTATGGAACTTCACATCAGTTCTGATATATTACAGAAACTATACTGGTCAGTATGATCAGTAAACCCACAGGAAGGGTGCAATAAATACATTTTTGCTATTTCTACACACTCTCAAGTTTGTGACTCATATATGCACAATTCAGGAAGTGGAAACTGTAGAGTATCAAAATTACAAAAGTGCATCTCGTATCAAGCGTGCCATTACACGAGAAGAAAGTCTACTAAGAATCTCGGGAAGAACCTTAGCCGAGAAGCCTGGAAGAACCGGGAGAAGCTCCTGCATCACTCTAGGAACAGTTGCTCCCTCCAAACCCTGGTTTGATGCAGTCCCAGCAGTTAAGAATTGAACAACCTTTTGAACATTGTT…	3421.03	3940.24	2642.2	0.670568	-0.576545	2.73e-13	6.9e-11
k58:110849	k58:110849 Wall-associated receptor kinase-like 20, Precursor (similar to)	TACATTTAAATCCAAACCCCTTTCAACTGCCCACAGCCTCCAACTATCTCCTCCCAAAAAATGGCAGCCACTTTCCAGCGCATTTTCACGGCATCCCTGCTGCTGCTAATGTGCGCCGCCGCCCCTGCACTTTCTGCTCGCCGCTGCGCCGATTGTGGCTCTTCTCCTGTCCCTTACCCACTCAGTACTGGCCCCGATTGTGGTGACCAATCTTATAAGATACGTTGCACTTCTACCCAACTCTTGTTTGATACTCTCAACAATTCTTATCCAATCACTTCCATTTCTCCTGAGACCCAAAGACTCACCATTCAACCCTCACCGTTCTTGCCCAACACCTGCATCACACAGGATATTTCCACTGTTGGGGTTCAGTTGAATTCCTCTCTCCCTTTTAAC…	108.499	37.668	214.746	5.70101	2.51122	2.85e-13	7.18e-11
k80:77488	k80:77488 Photosystem I reaction center subunit V, chloroplastic, Precursor (probable)	AAACCTCATCTTCCAATTTCCAATATCCACTGATACATCCAATTAAAGATCAATTCTTCTTCTCCAAAAACACTTTGCTGTAATCATGGCTTCTGCTTTGTTCTCTGCACCAACATTCCAAGGTCTTAAACCTCTCAACAAACCAACTGATTCTTGTGTTATTCTCAACAATATGGCCAATTCCTACAAACCCATGAAGAAAAGATGCAATCTTGGTGTTAAAGCTGAGCTCAACACATCTCTTGTTATTAGCTTGAGCACAGGACTCTCAC	2113.32	2478.14	1566.09	0.631963	-0.662088	2.86e-13	7.21e-11
k76:217471	k76:217471 Glucose-1-phosphate adenylyltransferase large subunit 3, chloroplastic/amyloplastic, Precursor (similar to)	TCTCATCAACATAAAATCGAAGACATTTAGTTTACGCCACAAACTACAAATATATACAGCTTATTGCACTTTGTTTTTCTTCTCAGTTTGCATAGAAAAATGGCGGTTGCCGGCGACAGCCGATTCGCCTTATCAGCGGCAGGCCAACATCATAACGCAACAGCAGCATTTACAGGAAGAAACTTAAGGGTAGTGAAATTCTGCAATGGAGAGTTGATGGGAAAGAAGCTCAAGTTTACAAAATTTCAGTTAAGGAGCAATGTGGTGAAGCCTAATATCTGCATGTCACTTACAGCTGATGTTGCAGGTGAGGCTAAGTTAAAGGATCTTCAACCGGAGAGGGCCGATACAAGGACTGTAGTAGCAATCATTCTAGGAGGGGGAGCTGGCACTCGTCTT…	1383.05	1665.23	959.781	0.576365	-0.794946	2.95e-13	7.41e-11
k72:81538	k72:81538 Putative ER lumen protein retaining receptor C28H8.4 (probable)	ATTTTGAAAGCAATTCTTGATCAGTTTCAACCACATTTAAGACTTTGCCTCTCTGATATCCTAATTCAGTGCACAATTCATCACTTCAGCAAAATAGCTTAATGCAACAATGCCATAATATTTATTTATTCACAAGAAGAACTTGATCTAAAATGCAGTCATTGGAGATTTAAACCTATGCTGGCAGGCGAACCATCATTTGACCTTGTATGACACTCTTCACATAATAATAACAGAAATCGGCCAAAACGAATGTTTGAACGATTTCGGCTAAAATGATCATTGGCGTCCACAAGAAACCCCCTCCAGTCAAAGACAAATATGAACCGGCTGTATCATAGACCTTAATGATCCAATGAGCACAACCGAAGAATCTTGAAACGCCCAATGCGAACACAT…	326.266	195.188	522.884	2.67887	1.42163	3.51e-13	8.81e-11
k80:67125	k80:67125 Chlorophyll a-b binding protein 40, chloroplastic (LHCP), Precursor (similar to)	CTACATATTCAGTCTCACACTAAAAGATTAGCGATCAACTTTTGTTAACTCACTTTCCAGGGACAAAGTTTGTGGCGTAGGCCCAGGCGTTGTTGTTAACTGGGTCTGCAAGATGGTCAGCAAGGTTTTCCAGTGGACCTTTTCCTGTAACGATAGCCTGAACAAAGAATCCAAACATGGAAAACATGGCAAGTCTGCCATTCTTGATCTCCTTTACCTTGAGCTCAGCAAAAGCCTCTGGGTCTTCAGCGAGGCCCAATGGGTCGAAGCTGCCACCGGGGTAGAGTGGGTCAACAACCTCACCGAGAGGTCCACCAGCAACACGGTAACCCTCAACGGCTCCCATCAACACAACTTGACAAG	7094.67	7984.64	5759.73	0.721351	-0.471227	3.6e-13	9.03e-11
k76:226128	k76:226128 Serine/threonine-protein kinase STE20 (probable)	TAAAACAAATATATACACAATATATTGTTACATAAAACAGGTATTTATAGTCACTAATTATATTCCTAAAATATTTTCCCAGGAATCAAAGGCAAATCTACCTCATCACACCATTCCACAAGCCTTGTGTCATAGTATGAGCTTTTTACATTATTTGGCCAATAACTTAACCATACTTGACCCCCTACTCTCCACTTCAATACACTTCCTTCCATTTCTTTGCTCAACCTCCATACTATTTCTTCACCACATTCCTCCCCTGCAAATACCACACCACCCTTCTTAGTAAATGCTCTATTTCCTCCAAAATATCTTCCTCGAAAATTGTTCATCAATTGATTGTTCCTATCATCGCCATTACTCGGCTTCCACGTGGCAATTTCACAGCCCGACACGTGG…	342.254	465.504	157.381	0.338087	-1.56453	3.67e-13	9.18e-11
k58:177982	k58:177982 Cysteine-rich repeat secretory protein 38, Precursor (similar to)	AATAATCTCTTGTTTATTTTTCCTTTTATATATTGCAATTCTTGCACAAACAGTGATTTCCACTGATCCACTCTTCCATTTTTGTTCAAAATCTGGAAATTTCACAGCCAATAGTTACTATGCAAAAAATTTGAAAAATCTCTTAGGTGATCTTTACTTAAAAACACCACCAACAGGGTTCTCAGCTAGCTCAATCGGGCAAACTCCTGATCAAACTTATGGACTTTCACTATGTCGCGGCGATATTTCAAGCACAAACTGCAAGTCCTGTGTAGTAGATGCAAGTGAAGAACTTGGTAAACTTTGTCCTTACGATAAAGAAGCCATAATATGGTACGATAATTGCCTTCTACAATATTCGTACGATGATTTTCTAGGAAAAATCGATAATAGGTACAA…	32.1037	1.47641	78.0447	52.861	5.72413	3.78e-13	9.46e-11
k72:281093	k72:281093 REF/SRPP-like protein At3g05500 (similar to)	CAAAAGGACAAAGCAACAAGAGCTTATCAACACTTTCAACAAATGAAAAGCGAATAGACAGACACAGTTATTTACTTAAAACGCACAATAAAAATCCACAACACAGTAAACAGATAAAAACTGTTTCAAAGCACTCCAGATCATATCCTGGAGCTCCTCGCAGAACTAAACAGCTAATTATGAACTATAAAGGTAAAATCAGAAGGTTTTTAGTTGGAAGTCAGAGGCTGAGTGCTGAACACCTTAGAAATCTTTTCAGTCGGTACCAATGGAAGATATGATGCAACCTTGTACCCTTTCTCTGCAGATTGCTGAACAATCTCATTGTACTTTCCAGAATAGTAAGCAGCTGTTGGACCAACTGCTTGAGTAACTTTAGGAACAACGGGAAGTCGGTTG…	85.3367	25.258	175.455	6.94651	2.79629	3.88e-13	9.68e-11
k74:79373	k74:79373 Oxygen-evolving enhancer protein 1, chloroplastic (OEE1), Precursor (similar to)	GTCTAACCTTCGACGAAATTCAAAGCAAGACATACATGGAAGTAAAGGGAACTGGAACTGCTAACCAGTGCCCAACCATAGAAGGGGGTGTTGCCAGCTTTGCCTTCAAGCCAGGCAAATACAATGCCAACAAATTCTGCTTAGAGCCCACATCATTCACGGTCAAGGCAGAGAGCGTGAACAAGAATGCGCCCCCAGATTTCCAGAAAACCAAGCTCATGACACGCTTAACCTACACCCTTGATGAGATTGAGGGACCATTCGAAGTGTCTTCTGATGGCACTG	1862.14	2208.57	1342.49	0.607852	-0.718207	3.95e-13	9.84e-11
k58:507775	k58:507775 Peroxiredoxin Q, chloroplastic, Precursor (similar to)	TAATATTTCAAGATCACTTGAGTAACTCCATTTTCATTTGCAACTTAGTATACCATCCATCACTATTGATGGGGTTTCGACAACACTAAGAAGTGGCAAGCTAAAGAAAGATGAAGAAAATTATCCATTTTGCAGTTACTACAAAGAGCAAAGGCCCATATAGAGAAGTTTTATCACTCATGGGAGGCCGCGAGTTCAACATTCAGCAGGATTTAAATTAACATCTCCTTTCATATCTAATGGCTAAAAATGGTTGTACAGACTCTCAGATCACATACAATTGGCAGCAAAAGTACAAGAAATTTAATGTTTAAAGGCAGGAAAGTAATGTGGAAAGGAGAACCTTAATATTTAAAGGCTTTGAAGTAACTTCAATGTTTCATCAATGTGCTTTTCAGG…	3042.29	3512.86	2336.43	0.665109	-0.588338	4.18e-13	1.04e-10
k66:387387	k66:387387 HIPL1 protein, Precursor (similar to)	AATCCTTATAAGTTGTTGAGCATCACTGCCTTATAAAAGGTGGTACATTACATCCAATCGCCAAAAATTCCAGAAACAATAGATACTACTCATACAATGAGCTGAAATACAAGCAAAAAGAGCTGAAATACAATTTGTATACTTAACTAAGTAGCCTATTGAGTTCCTCTATACATAAAATAGCTTAAGCAGCATACTGGAATCAACTGACCACCATCAACAAAAAGGACAACAACAGGAGTACTAAATTCTTGTATGAACCTGTTAACATGAATGCTGCTGAAGGAGGGGAAGTAGCAGGAGCTGGTGTGAAAATGTCAGTAGCATTTTCCTTGGCACAAGTGTATTTGCAACGACTGGGACGAACAATCCTGTATACGCCACTGCTCGCTAGGAGGT…	75.5888	9.33094	174.976	18.7522	4.22899	4.39e-13	1.09e-10
k72:290002	k72:290002 Sulfate transporter 3.1 (similar to)	TTAATTAGAGTACATTAATTTTACAAAAGGCGGAGAGAAATACAGCCACTTTCAGCTTTATCTAAGGAATAGTACTGCAGTAGAATCTGGCTTCCTTTAGCCAATATGTTATGCTGCATCTTTACAAATTAGATGCAGACATGAACCACAACACTGTTCAATAATACTACTAATAAAATAGACCAATCAATTAATTTCAAGTCAAACGTTGTTGCTCCATTTTTGGGATGCATCATCTGTTATAGATTTTGGTTTGCAGGAATGAAGAATGAAATTGCATGCTCCCACAGCTTCTCCTACTGTTAAAAAGATCCATTCTTGTCCTAATTTCTCTATAAATTTGGACTTGTTCAACTTCTTCATCACCTCTGCTCCTGGATTTGCCAACACAAGCTTGAT…	573.883	735.611	331.292	0.450363	-1.15084	4.61e-13	1.14e-10
k80:43831u	k80:43831u Thylakoid membrane phosphoprotein 14 kDa, chloroplastic, Precursor (similar to)	TAGGAATTGGTTACACCGGTTGGTTTGCTTACAAGAACTTGGTCTTCAAACCAGACAGAGAAGCTTTGATATCAAAGATTAAGGACTTGTACAAGGAAGTAATTGGGAGCAGCTGAAAAGAAATAGAGTCCTGATGCTGCCGCAGAGACATGATCAAAATAGATTTCAGTTGGGCAATCTTGCAGCTTTGCACTTCAAAATGTAAACTCTGCTTTGTTCTTTTGCTGTCTTAATATTCTAACAGAATAAAACTCAAATGAACTATGTCTATATATAGCTTATTTGTACGTTGTCTTTTCATTCTGTCATCGGTATATGTTTTTCTTTAGCAGTTGGAAGTTTATGCATATCAATACTTTAAAGTAGTCTTTGGTAATTAATGGCT	1079.52	1312.92	729.423	0.555574	-0.847949	4.91e-13	1.22e-10
k58:459529	k58:459529 ATP sulfurylase 2, Precursor (similar to)	AAAAGAAGTTAAAAGACTGGCATAGAACAGTTAAAAGACAACATTTTTAGAATGAATGATCAGTACTTCTAACAAAAAATATAACAAATCAATCCAAATAGCAGAGAAATACCAGCAAAAGATAATTGATAGCCTCAACTGGATTTTCCAGACTGAAGAACATGAGACACCATTAATTATCTCTCGTTTCAAATTTTCAAATTAACTTTGTTCTTTAAGAATTATCCGCAAGACCTAAAGACAACTCGAATTTCTCATACTCTAAAAGTGATATCATCGGGCAGAAAGAACAGCAGAGTTTTGTACGCCGTCCTCAGCCTGCAAGCTCTCATAGTATTTGACTAATACTTCCCATCCCCCAGGACACATGAAACCATCTGGAGGATTCTCACCCGTTCT…	2539.64	2952.47	1920.4	0.650439	-0.620515	4.98e-13	1.23e-10
k58:476564	k58:476564 Acidic endochitinase Q (PR-Q), Precursor (similar to)	GGTGGTTCCCTGAGTGCAGAACCATTTACAGGAGGATATTGCTTTGTTCGGCAAAATGACCAGAGTGAAAGATATTATGGTAGAGGACCCATCCAATTGACAAAGTACGTAAGACAGATGAATATAAATAATACCAATCGTTGAAAATTCACCTTAGATGACCTTTGACGGGGGCAATTAAGAATCTGCCTACTAGTCATTTCTCTATATCTGTTTTTATTTCATTTCGGACAATGAAATACTACTTATTAGATAAGAATACTGAAATGCATATATTTAGTGCCATAACGACTGATTTAGAAGCGATAAACTTTTGCAGCCGAAATAATTATGAGAAAGCTGGAACTGCAATTCAACAAGACCTAGTTAACAACCCTGATTTAGTAGCCACAGATGCTA…	24.53	0	61.325	Inf	Inf	5.24e-13	1.3e-10
k78:60079	k78:60079 Ribulose bisphosphate carboxylase small chain 8B, chloroplastic (RuBisCO small subunit 8B), Precursor (similar to)	ATGAGGCAGCAGACTTAAGACCTGTGAAAGGTGCAACCATGTTAGCTTGAGCAACATTGCTGCGGGTGGCAACTGCTACTGAGGAAAGAACTGAGGAAGCCATTGTTAATTACACTTAAGACAGAAAGATTTCTCTTTCTCTCTTTTCCTTTTTT	2525.46	2924.81	1926.44	0.658657	-0.6024	5.73e-13	1.41e-10
k70:327261	k70:327261 ATPase 8, plasma membrane-type (similar to)	TAGGATAAATAACAATAAAGATAAAAGATAACTACTACTTACAATTTTTTTTCTTTTTTTCTTCTACAGATAACTATCAATATTGAAGATTTTTTTTAAATACACAGTTAGCCCTTGTTCTTCAACAAAACAATATCCTCATCCAACATAATGCCAGCTGAAAAATGTCCTTCCTTATATGGGCAAAAATGAAAATTGATTTGATTTGCAGCTTCTTTAGACAGTGTAGTGTTGTTGGATTGTTTCAATATCTAGTCCCTTTAGCTTGACCACTGATTCAACATGTCCCTTTAGAGTGTGTAGCTCTCTCAACCTTGCAACTTCAGCACGACGTTTAGCCTGCTCAGCGATCTCGGACAATTCCCTGTAGTTCTTGTCATTGAATAGGCCAGTGTTTTC…	101.656	157.622	17.7084	0.112347	-3.15396	6.18e-13	1.52e-10
k72:268872	k72:268872 Nuclear transcription factor Y subunit C-5 (AtNF-YC-5) (probable)	CACGGAGCAGTCCTATCACTCCAGTTGTGCCTTCACCATCCTCTTCCAACCAACCGGAAGCGTGTGCACCTACACCAGCTGCTGCTGGACCGTCAAGTTCTACTCCTGGTGGTAGTGCTCCTCCTCCTCCTCCTTCGTCCTCATCAATCGAATTGGCTAGTTTTCTGCTTAGTCTATCCTCGATTGCCTTGGCTACTTTTCTTTAAATTGATGAACAAATCGAGGAGTTTGTTGAATTTCTCATTTATTATAGTGAAGTATATACTACGATAAAAATAACCATGTGATGGATCTATTTTTATTTTTTGTTTTAGCGTCTTGTATGGGATTCAGTTTTGTTATGGTCGCTGATTGTACTTGTAATATTTTGTGAGTTTCACTACAACTAT	30.195	1.10665	73.8275	66.7128	6.05989	6.49e-13	1.59e-10
k74:274682	k74:274682 1-aminocyclopropane-1-carboxylate oxidase 3 (ACC oxidase 3) (similar to)	TAGGAGGAACATCGATCCATTGGCCGTCTTTGAGGAGTTGTAGGCCGCTTACTTTGTCATCTTGGAAGAGAAGGATTATGCCACCAGCGTCCGTATGGGCGCGCAGTCCTTTAATCAAATCTGGTTTTGGGCATGGTGGATAGTTGCTAACTTTAGTCCCAAAATTTGGACCCTTTGATCCATAAAATACCTTTTTCAAGTATCCCTTTTCTAGACCAAGATTTTCACAGAGCAAATCCAAGAGCTCCTCTGCTAAATTCTCTAATCTTTTAGCAAAATCTCTCATAACCTCCCTGTATTGATCATCAAGATCAGGGACTTCAGAGATGTTAGAAACAGGAAGATGGCGCAAGAAGAAAGTGCTTTCCCAATCCATATCAGTAACCTCAGCTTGTACAC…	123.76	48.703	236.346	4.8528	2.27882	6.44e-13	1.59e-10
k74:275785	k74:275785 B2 protein (similar to)	AAAAAATGGAGAACAACAATCAATCATCTTTCTGGCAATTCAGTGATCAACTCCGTTTACAAAACAACAACTTAGCAAATCTCAGTTTAAACGATTCAATTTGGAGCAATAATTATGTTTCCAGAAAACCTGAAGAAAGAAGAAATTTTGATATAAGAGTAGGTGGTGACATCAACAACAATTCTTCAACTGTTAGTAATAATCCCAACAAGTCAAATTACAATCTTTTTAGCAACGACGGTTGGAAAATCGCCGACCCATCGGCGGTTACCGGTGCCGGAAGTGGAGTTGCCGGAAAAGGGATTCTTGATTTTGGTTTAAATGGTGGGTTTAATAAAGGGATTTATTCAAACCAAGGTTTGAACTTTACTTATAGTAGAGGTATTAACAATATTGCTG…	201.718	101.392	352.206	3.47369	1.79647	6.48e-13	1.59e-10
k78:191597	k78:191597 Probable serine/threonine-protein kinase At4g35230 (similar to)	TACTACTTTCTTCTCTTTCCTTTTTGTGTTCTCACTTTCTCTTCTTTGCTTTCACTAATCATTAGCTCCTCCTAACTTCCCTATCTATTGTCCACTAAGTTTAAAAAAAGATACAATCTTTTATCGATTTTTCAGCACCCCATTTTGATTCTTCGAGTTATATAGACTGTGCTTGTCATATTTGTCTATGTGAGCTGATGAAAAATGGGCTGTTTACAGTCCAAATTCAAAACTGCAAATGTTCAGTCCCCTGATAAAGAACCTTCTCAGCCTGACTCTAAAACAGATCTTGCTAATGGGGATCAAGTAGACCTAGATCAAGTGCCTGCATTCAAGGAATTTAGTCTTGCCGAACTCCGATCAGCAACGAATGGCTTTAGCAGTGAATTAATAGTTTCT…	39.3782	65.6304	0	0	#NAME?	6.94e-13	1.7e-10
k78:183942	k78:183942 Aspartic proteinase-like protein 1, Precursor (probable)	ATTAGCTATAAACAGCAAGATAAAAAATGCTGTGCTTACTTCAATTCTACGCGATCATTTAACAGAGCTCAATATTATACAAAGGGCAATGAAAAGCCTCATGAAACAATGATCAAATAATAGCTAAAAAGGGTAAACAGAGCCATCAAAAGTTGGCAGATGTCGGAATTGAAATGTGCTGGTGCATGGTTTGCTGCAGGTCTAGTTGATGGAGCAGATGGAAATGAAGTAGCGGGTTCATTTCCATTCCCATTTCCCTTGGTGGCCTCTGGGACCACACTGGTGGGCGAAGGCGCTTCAGTAGAATTACGCTTGTTCACTGGCAGCGTTGTCGATTTGTCGTTGGATTCTCTAGAATCATAACAATCGGATGGTTTCCAACCCAAAACCATCTTTTCA…	57.8393	10.7883	128.416	11.9032	3.57328	6.97e-13	1.71e-10
k60:442351	k60:442351 Phospholipase A1-IIbeta (probable)	GTGAGCATGTAGTATTCCACCTTAAATACTTGAATGTTGGTATGCTTGCTACTATTCTACCATACAAGCAAAGCAGTTCCTAGGAATATTGAGGCATTTTCAATTATCTGAGCTAAGATACCATACAGTTGGTCTTATTGAAGTAATGTAGTGCTTTCAGCCTATCCAGACGTTTTTCACTTATGAACCATCTGGCTTCTCTTAGTATAGCATTGGACTAGGAGTACCCGCAAGCTGGCTAGGACAAATCATTATCAAAACATTAGGGCGCTGGCGCTGGCGTAATATGGAGCTGTAAAAGACGCTAAGAATTTACTTTCCCTGATATCCAAGATGTCATTCTGTGCTGAGTAGGGAGTTGTTTCCACCATTTGGTAAAGGTAGACTCAGGGAAGAAAA…	117.64	44.2219	227.768	5.15057	2.36473	7.1e-13	1.73e-10
k66:354684	k66:354684 GDSL esterase/lipase At1g29670, Precursor (similar to)	TGGGAGGAAGGATAAGCTTTTCTGGACAAGTGAATAATTACAGAAACACAGTGCAACAAGTAGTACAAATACTAGGAGATGAAAATGCAGCAGCAAATTATTTGAGCAAGTGCATATACTCTATTGGATTAGGCAGCAATGATTATCTCAATAATTATTTCATGCCTCTTTATTACCCCACTAGCAGACAATTCACTCCTGAACAATATGCTAGCGTTCTTATTCAACAATACACCCAGCAACTAAGGATTTTATACAACAATGGAGCAAGGAAGTTTGCGTTGATTGGAGTGGGCCAAATAGGGTGCAGCCCAAATGCATTGGCCCAGAACAGCCCAGATGGGAGAACCTGTGTACAAAGAATCAATGTAGCAAACCAATTATTCAACAGCAAACTAA…	127.68	51.1864	242.419	4.73601	2.24367	7.07e-13	1.73e-10
k76:118810	k76:118810 Ribulose bisphosphate carboxylase/oxygenase activase, chloroplastic (RA), Precursor (similar to)	AGCTCCTGCATCGAGATCGTTGATGAAGAGGCAACACATGTTTCCTTTCCTGATGATTTCTGCTGCCTCTCTGTATCTTTGCCTAATCAATTTTGCAGGCTCTCCTGCATTTCCACTTTCCAATTCTCCGGCACTCATCATAATAGGGTTGATTCCCATCTTTCTGAAGACAAGCTCACACTGGAAAGATTTACCTTGACCTTTGCCTCCCCAGACACCC	2320.08	2728.15	1707.99	0.626061	-0.675626	7.09e-13	1.73e-10
k78:183363	k78:183363 Photosystem I reaction center subunit VI, chloroplastic (PSI-H), Precursor (similar to)	AAAGCTTAATTAAAAACATTATTCATTGACACCTACCCGAACCAATAAAAGTAACACCTCAACACTCGATGTCATAAGACGACAAGCTAGAAAGCGATGCTCCAACTTTGCAATAAGATTTAACTTCTGTAACAAAGGTCTCAGGTAGGCTTCAAGAATACTTACAAGCTGGTGACAGATACATCAATTACAAAATGAAGGTTGAGAAAGTTGGATTGAAAAGAAATTAGATCTTTCCGCGTGGCCCAAGCTTGGGTGGAAGTTGAGGTCCTTTCTTGATTGGTAATATATCCGCTGATGCTGTTGAACTGAAGTATGCAAGAGTTGAGCCACCTCCCAATATCAGGAATTTGAGCAACAGACCTCTCTTAGTGAAAGGAGCAGCAAAAGTCTCGAAAA…	2692.75	3125.66	2043.37	0.653741	-0.61321	7.19e-13	1.75e-10
k80:117297	k80:117297 Chlorophyll a-b binding protein 6, chloroplastic, Precursor (similar to)	TAGAGCACCAAAGAAGTATGGAGAAGGACCCTGAGAAGAAGAAATACCCTGGTGGGGCTTTTGACCCATTGGGCTACTCAAAAGACCCTAAAAAGTTTGAGGAACTTAAAGTCAAGGAAATAAAAAATGGTCGGCTTGCGTTGTTGGCATTCGTGGGATTTTGTGTTCAACAATCAGCATACCCAGGAACAGGACCATTGGAAAATTTGGCAACTCACTTAGCTGATCCATGGCACAACAACATTGGGGATGTCATTATCCCTAGAGGCATTTTACCTTGAACTGTGATATACCCCAATTTCCCCCTTGTAAAATGAAGCTCTCCCATGTGACAGATTTGTAATCAAATGGAACTTTTTTGTGCATCCTTGATTATCTAGTGGTTTAATTTCTAAGATA…	4892.15	5559.17	3891.62	0.700036	-0.514499	7.24e-13	1.76e-10
k80:27329	k80:27329 Ferredoxin-1, chloroplastic, Precursor (similar to)	AAGAGCAAGAACCAGCTCTGCATGAGTAAGGAAGATCATGTCCCATTTCCTCAGCTTGATCAAGAATGTAAACATCATCTGGACAATCAAATTCAACAGCTCCCTCTGGTGTAATAAGCTTCACTTTGTAACTGGCCATGCAAGTAATCCTACCACCCCTCTGAGATTTAAGACCAAAGAGAG	1682.02	2051.98	1127.09	0.54927	-0.864414	7.25e-13	1.76e-10
k58:492238	k58:492238 Probable cyclic nucleotide-gated ion channel 20, chloroplastic, Precursor (similar to)	CTCTCTTTTTTTCTCCTCGCTACGGCTCCTTTTCAGTAGTAATTTATTTAACCCAATTGCTCTTTCTCTGCTACTCCTGTTATTCCCAATGCCAGAAGCAGATTTTTCCCGTTGATTCTCAGGTTGAGTATCTGAGGGATGCGGACTTTTGAAAAAGATGAAATGCCGATGTTATCACCATCATTTCCACAGTCTGATGAAAATGATGGCTTTCAAAATCGACATTTTACGTACAGGACTAGGAGTGCATCCCTATCAATGCCAATGAGCTCTATGGATTCCTTTGAAAATGATAGTAGTTTTGTAGGTTATACTGGTCCTTTGAGAAGTGAGAGGCGAACGTCATTAGTTCATATGAGCGGGCCATTATATATTAGTCACAAGCCGGAGAATAGCTTT…	122.287	46.8457	235.448	5.02603	2.32942	7.36e-13	1.79e-10
k76:202388	k76:202388 DNA mismatch repair protein mutL (probable)	AAAAAAGAGACCACTTAAACTTTTGCCATTAATTGCTGGAATGCTTGAAGGTGCCAGCCATCCAATTAAACCAAATCCAATCACATTCAAATCTCTCCTCAGCCAATCTCTCTCAAAGCATGTAAATTTGCCTCCTGAAGCTTGGGCGATCCTTAGAGGGTTTCTTGCTGTCACTGGTGATTTTAAGAAGCCTGAGTTGAGGGATGTCTTTTTTGGGGAAGAAAGAGAGGAACTGACCAAACCTACAACAGTTGATGTAGAAGCCATTCTTGCTGCCATCTTTCTTAATTTTCTTCCCTTTTTTTGCTTTGTTTTCTTGACTTGATTTTGAACTTGGATTTTGGTGTATGAAGAGGTGAAGTAGTGGATGAAAAA	2864.28	3311.54	2193.4	0.662349	-0.594335	7.42e-13	1.8e-10
k80:114592	k80:114592 Peroxisomal (S)-2-hydroxy-acid oxidase (GOX) (putative)	GCCACAATGTGGTTACGAGTGATCTCTTTCAGTGAACGGCAGCCACTTAATGCCATAGTTAGCTCAAACTCATCGCGCATCATCTGCAATACTTTTCTGATACCAGCTTCTCCTTCAGCAGCTAATGAGAAAACGACTGGTCGCCCAATAAACACCCCTGATGCACCAAGTGCCAAAGCTTTAAAGACATCTGTTCCACGGCGGACACCTCCATCCAGGAACACGGGGACACGGCCTTGTGCAGCTTTCACAACCTCTTCAAGAGCCATGATAGTGGCGGGGACATAGTCGAGTTGGCGAGCACCATGGTTCGACACAATAATACCAGCTGCTCCAGCCTGAACTGCAATCCTAGCATCCTCCGCAGTAAGTACACCCTTTACGAGGATTGGCAATGAA…	3275.19	3772.78	2528.81	0.670278	-0.577168	7.45e-13	1.8e-10
k66:371366	k66:371366 Purple acid phosphatase 2, Precursor (similar to)	TGTGAAATCTCAGATAAACCCCAATCCAAATGTCTATTGTCGATTACTTAAATCGTTGACTTGATACTTATCGTACAAAATCAGAATATTCCCCGTAATTCTTGACGTATATCCTTCGAATACTGGTATCTAAATACTCCTTGGATACATATATATATACGAGCTCCTATAATGTGAAAGTTGTGTTTTTGGTGTGCAAAAATGGGTGTATCAAAAAAGGAGTTTTTCGGGCGTTGCATCGTTCTTGTTCTGGGTTTAATTCTCAACGAGTCACTTTTATGCAATGGTGGAGTTACCAGTAGTTTTATTAGGAAAGTTGAGAAGACAATCGATATGCCTCTTGATAGTGATGTCTTCCGTGCCCCTCCTGGTTATAATGCGCCTCAACAGGTTCACATA…	37.4125	2.66365	89.5359	33.614	5.07099	8.08e-13	1.95e-10
k80:34736u	k80:34736u Chlorophyll a-b binding protein 6A, chloroplastic, Precursor (similar to)	TTCCATATTCTCATTTTTCTTTTCTTCTTTTAAACATTATTTCAAGTCTAATAGTAGCTCAATTCAATGGCTTCTAATGCATTGATGAGCTGCGGAATTGCAGCAGTTTCTCCCTCTGTCCTCTCTTCTTCCAAGTCTAAATTTGCCGTCGCAGTGCCTGTGTGTGTAGGAGCAGCTAATGGCAATTCCCGGTTCAGCATGTCTGCCGAGTGGATGCCGGGCCAGCCCCGCCCTCCTTACCTTGACGGTTCTGCCCCCGGAGATTTTGGATTCG	1704.43	2028.64	1218.11	0.600453	-0.735878	8.19e-13	1.98e-10
k80:71129	k80:71129 Chlorophyll a-b binding protein 21, chloroplastic (LHCP), Precursor (similar to)	TTCCTCTTGATAAACCATGGCTGCTTCTACAATGGCTCTTTCTTCCCCTTCTTTCGCTGGACAGGCAGTGAAACTCTCCTCATCTGCCTCAGAAATCACTGGAAATGGAAGGGTCTCCATGAGAAAGACTGTCGCCAAACCCGTCGCATCTAGCAGCCC	1350.47	1633.4	926.064	0.566954	-0.818695	8.31e-13	2e-10
[truncated: 1,470 more rows]

## Sheet: Up-regulated genes
Table S5
id	transcript name	sequence	baseMean	baseMean (Buffer)	baseMean(Agrobacterium)	Fold Change	log2 Fold Change	pval	padj
[truncated: 1,150 more rows]

## Sheet: Down-regulated genes
Table S5
[truncated: 1,071 more rows]
