# Supplementary material for: Infiltration-RNAseq: transcriptome profiling of Agrobacterium-mediated infiltration of transcription factors to discover gene function and expression networks in plants
Source: Plant Methods. 2016 Oct 19;12:41. doi: 10.1186/s13007-016-0141-7 (PMC5069895; doi:10.1186/s13007-016-0141-7)
Supplement: Supplementary file 8 — Additional file 8: Table S6. Differentially expressed Nicotiana benthamiana transcripts between infiltrated Agrobacterium and infiltrated Agrobacterium containing AcMYB10 replicate sets. [file 13007_2016_141_MOESM8_ESM.xlsx]

## Sheet: All genes
Table S6
id	transcript name	sequence	baseMean	baseMean(Agrobacterium)	baseMean(AcMYB10)	Fold Change	log2 Fold Change	pval	padj
k58:454259	k58:454259 Flavonoid 3',5'-hydroxylase 2 (F3'5'H) (similar to)	CCGCCGGGCCCAAGGGGGTGGCCGGTGATCGGCGCACTACCATACTTAGGAGCCATGCCACATGTTTCACTTGCAAAAATGGCCAAAAAATATGGACCTGTTATGTATTTAAAAGTTGGCACATGTGGTATGGCTGTTGCTTCTACTCCTGATGCTGCTAAAGCATTCTTGAAAACACTTGATATCAACTTCTCCAATCGTCCACCTAATGCAGGTGCCACGCACTTGGCCTATGATGCACAAGACATGGTTTTTGCACATTATGGACCACGTTGGAAGTTGCTAAGGAAATTGAGCAACTTGCATATGCTAGGGGGAAAAGCCTTAGAAAATTGGGCAAATGTACGTGCCAATGAGCTAGGGCACATGCTAAAATCGATGTTCGAAATGAGCCGAGAA…	9678.52	2.24272	16129.4	7191.87	12.8122	0	0
k58:447586	k58:447586 Chalcone synthase A (similar to)	TTTAGTTATTTGATTAAATAGTTCACATTACAAATATCATTATTTGCAAGACGAAATAGCAAAATAGAGCAAATACATTGATTACAAACAAAATAAATTCAACCCCAAGAAAGAGACAATTATAATACTTAAAATCTTCCCACAACGTAAGTCCTGCCCACTAAGTAGCAACACTGTGGAGAACAACAGTCTCAACTGTAAGCCCAGGCCCAAATCCAAAAAGTACACCCCATTCAAGCCCTTCACCAGTAGTTCCTAAACCTTCTTTTGCAGAGGCCTTTCTCATTTCATCCAAGATAAACAATACACAAGCACTTGACATGTTGCCATAGTTGGTTAATACATTTCTTGTAGCCTTAAGTTTCTCTTGGTTTAGGCCCAATTTTAGTTCAACTTGGT…	10324.5	11.7115	17199.8	1468.62	10.5202	6.53313e-306	6.07284e-301
k76:235421	k76:235421 High-affinity nitrate transporter 2.1 (AtNRT2:1) (similar to)	CAACTTCTTATGCCAATTCTGTATGATATAATAAGAAGAGCAGGAGCCACTCCATTCACTGCTTGGAGAATTGCATTTTTCATTCCTGGTTGGCTTCATGTTGTAATGGGTATTTTGGTGTTGACTCTTGGTCAAGATTTGCCTGATGGGAACCGTGGTGATTTGCAGAAGAAGGGTGATGTTGCTAAAGATAAATTCTCCAACATATTGTGGTACGCTGCAACAAACTACAGGACGTGGATCTTTGTCCTTCTCTACGGATACTCTATGGGAGTTGAACTGTCTACAGACAACGTAATTGCGGAGTACTTCTTCGACAGATTTGATCTAAAGCTTCACACAGCGGGAATTATTGCAGCGACCTTTGGCATGGCTAATTTAATAGCTCGTCCATTCGGA…	4587.73	0	7646.22	Inf	Inf	3.6363e-269	2.2534e-264
k68:353876	k68:353876 CAS1 domain-containing protein 1, Precursor (probable)	TAAGAGCTACAATCGGGACCTCTTCCTCTTTCTGTATTGTCTTCTGATCATAGTTTCAGCAATGACTTCTTTCAAGAAACACAACGACAAATCAGCATTTTCTGGAAAATCCTTGCTTTATCTTAACCGTCACCAGACAGAGGAGTGGAAAGGGTGGATGCAGGTCCTCTTTTTGATGTATCATTATTTTGCTGCAACAGAGATATACAATGCCATTCGTGTTTTCATTGCTGCATATGTTTGGATGACTGGTTTTGGGAACTTCTCCTATTATTACATCAGAAAAGATTTTAGTTTGGCTCGGTTTGCTCAGATGATGTGGAGGCTGAATTTCTTTGTAATATTTTGTTGTGTTGTCCTTAACAATGACTATATGCTGTATTACATCTGCCCAATGCA…	3443.42	0	5739.03	Inf	Inf	2.59053e-246	1.20401e-241
k58:326320	k58:326320 Proteoglycan 4 C-terminal part, Precursor (probable)	ATGGAATAAAAGTTACATATAAGACTCATAGAGTCATAATGACTCGTGGAACAAGATACATTTTAGATCAAATACGACAAATGAATTATATATTAAATAATCATAGCAGAAAGTATCCAGTATATATGTTCTGTCAAATTAACTCCATGTCATGACCCATGCAGCAAACTTCACAGACTGAGGTGGCACATCTCAAAACCTCATGTACCTTCTAATAGAATGACCAGTACCATACATAATTACTCAAGGAGTAGCGGGTTTATATGGTGGAGAAAGTGAAGGAAATGGTATCTCCTTTGGTAGGCTTGGGGAGGTTGGAATTGTTTGTTTAGGCAATTCTGGGGTTTTTGGTTTTGGGATAGCTGGAACTTCTAGCTTAGGTAACTCAGGGATTTTTGG…	7364.97	15.3873	12264.7	797.064	9.63855	4.56846e-246	1.69864e-241
k60:449164	k60:449164 Dihydroflavonol-4-reductase (DFR) (similar to)	CCCAATCACATAAGATCTTCCTCACTCTTCTACCTTTCATTTCTGAGAATGGCAAGTGAAGCTCATGGAGCTGTTCATGCTCCTCCGGCAGCGCCAGCGGTTTGCGTCACTGGAGCTGCTGGATTTATTGGCTCTTGGCTTGTCATGAGACTCCTTAAACGTGATTATAATGTTCACGCTACTGTTCGTGATCCTGAGAACAACAAGAAGGTAAAGCATCTATTGGAATTGCCAAAAGCTGACACGAACTTAACGCTGTGGAAAGCGGACTTGTCACTAGAAGGAAGCTTTGATGAAGCCATTCAAGGCTGTCAAGGAGTATTTCATGTGGCAACACCAATGGATTTCGAGTCCGAGGACCCTGAGAATGAAGTAATAAAACCAACAGTCAGGGGAATG…	2913.94	0.40482	4856.3	11996.2	13.5503	9.16427e-231	2.83953e-226
k58:448303	k58:448303 Leucoanthocyanidin dioxygenase (LDOX) (similar to)	AAAGCATCCAGGGGTTGCACAAAAACTGGTGTAGCTCCTATACAAAGGAATAATATTTCTTGAATTTTAACAGATATGTTTACTAAATAAAGACATTCCAGAGGACACAAAATCATGGATCACTTGTGACTTCAGGACAAGCATAAAATTTTTGAAAATTTCTTCACATAAAACCATCAGAATGACAACAATAGAAGCCATTTAGATTCTTCAGCAGCAGCATCCTGATTATCCTTCTAGAAGACTTCGTGCTCAGCAGCGCCATCCTGTTCATCCTCCTTGAGGACTTTTTACTGAGCAACAGCATCCTGATCATCCTCCTTGAAGGGTTTGTGTTCAGCAGCGGAATCCAGGTCAACCTTATTGGAGACTTTGTGTTCAACAGCAGCATCCTGATCA…	4519.38	22.0831	7517.58	340.423	8.41118	7.18955e-226	1.90943e-221
k76:216444	k76:216444 High affinity nitrate transporter 2.4 (AtNRT2:4) (similar to)	GAAACACATCAAATTTACTTTTAACATTTGAATCAATCTTTGTGCTATCAGTTCTTTTTTCCTTCAGAAAAAAATGGCTGATATTGAGGGAGAACCAGGGAGTTCTATGCATGGAGTCACTGGTAGAGAGCCAGTTCTTGCTTTTTCAGTGGCTTCTCCAATGGTGCCAACTGATACCACTGCTAAATTTTCAGTACCAGTTGATACTGAACACAAAGCCAAGGTTTTTAAATTTTATTCATTTTCAAAGCCTCATGGTCTTACTTTCCAGCTCTCGTGGATTTCTTTTTTCACTTGCTTCGTTTCAACATTTGCTGCTGCCCCATTAGTTCCTATCATTAGGGACAACCTTAATTTAACCAAAATGGATGTTGGTAATGCCGGAGTTGCTTCCGTTTC…	2417.58	0	4029.31	Inf	Inf	3.37e-217	7.83142e-213
k58:297298	k58:297298 Transmembrane protein 205 (probable)	GAAGTAGAAGAATAACTCTTAAAAAAGGACGGGAAAAAAAATCATAACACAAGAACTATCCTTTTGATACATGCAATTAAAAATCAGAAATTCACCATATTAAAGAGACGAAACAAGTAGCTGAGAGGAGCTTCTGTCTGAGGCTGAGCTTTGCTGTGTTAATAACTGGTGGCATGCACTAATTGGCTTAGGTAAAGAAGGTGATAACTAAGAGCCATTAGTACGAGTACATTGAAAAAAGATGAGACGAAATTCAACTTCTTCAGTTTCTGACTCAATCTTTCAACTTGAGGTTTCAGTCTTGCTGCTTCCTCAGACAATTCTTGGTTTGTTTCAGCTGATCCTTTAATACTTGTTGCTTGTTTGCCTACTTTTGTTCCAGTTGGATCTTTCAGAGCA…	3737.99	25.7589	6212.82	241.191	7.91403	6.2734e-207	1.29587e-202
k58:480160	k58:480160 Cytochrome b5 (probable)	CTGGATGACCAATAAATAAATTAAGAATACAGTTTTCCAGATCACCTCTCTCTTAACATAAAACACAAACAATAAATTATTAATGATAAATAAACGTTATAATCCCTTTGTTTTAGGAGCTCAAAACGGGAGATTTCCAGTGAGATAGCGATAATAGAGGAAGAAGGCAGCAACCAAGAACGGCACAAAGTATTCAACAAAAATCATATACTTGGGCTGGGGTTCCTCTTTGATCACAAAAGCTTTCATTTCTTTGGTCTTTGGTTCTTTGAAAGAATCAGTACCTAAGTTGAGATCAAGCTCAGATTCATCTGAAGTTTTGTAGCCTTGAATATATCCAACTTGGTATGTTAAGAGCAAGTTTTTGGCAGCTTTACTATGCCCAATATCTTCAAACTC…	2179.24	0.716541	3631.59	5068.22	12.3073	6.57512e-206	1.11125e-201
k72:110067	k72:110067 Anthocyanidin 3-O-glucosyltransferase (similar to)	AAATACATAGTCTAGCTACGACACCAGAATTTATTCTACAATATACCGAAGTTCGTTCTAGCTGGTACATAGTCCCATATTAATTGACAATCATAACATAATAAAATCAAGCGGCTTGTGACATTATTTAATTAGCTCCATTAGATCCTTGAAATTTTTAGTTGAACTCCCATCTGATTTCACAGCTTCTAATGCTTTTTCCTTTAGCCCTTCAACATTTTGCCTTAATACCTTCCCTTTATCCTCACTGAAAAAAGTATCCAATGCACTCATTGTTCCACTTTTAGTGAAACTTCCACCTTCAATTTGTAAACCTATTTGCCAACCACTTTCCACCATTCTACTATTCAGCTTTTGGTCACCAAAAAATGGCCTGCAAATCATAGGCACACCATATGA…	4825.46	48.8702	8009.86	163.901	7.35668	6.29912e-206	1.11125e-201
k58:477741	k58:477741 Laccase-17, Precursor (similar to)	AAAAATTGTACCTAAAGCTCCTTAACAAGAAACTAATTGTATTACAAGCATAGTGTGTTCAACCAAAAAATTTCAAAGAATGAAGGATACTCTTAACAATAATAAAAGGGAAGAAAAACAAGAGACATGTTGTGCCTTAGCAGAAAAGAGAAGAAGGTGAATTAGAGTATTAACATTTTGGAAGATCAGCTGGTGGAGGAGGTAATTTCTGCTTGGGACCTTTTCCATCCATAACCATCCATGCCATTTTCAAGCCCCAACTTGTGTGAACTTCAAGATGACAATGCATGAACCATACTCCTGGGTTGTCGGCAAGGAAGCGAATGGCGACCCAGCCACCGGATGGTACACCAACAGTGTTCCTTTCAGCAGGGTCGACAAGGTTGAAATTTGCAGGGT…	1970.88	3.67581	3282.34	892.959	9.80245	8.0132e-191	1.24144e-186
k58:80170	k58:80170 Galactinol--sucrose galactosyltransferase (similar to)	TCCCTACAAAAAGAGAAAAGAACTGGAATGGAAGAGGATGGTCATTGAGAAAGATGCCTTAACAGGTTGGTCATCTGTCAGGACGAGAATCTGAGTTCTTCTTATTATCGGTGAGCCGCTGCCCCTCATACTCTTCTTTGCGTTTTTGGGTCGCTCTTCTTATCTGCCGTACCCCCAATTCTCCCTCATACGAAGGTATCGTAACATATACATCAAATCAAGATCAAATAAAAGATTCTCCATCCCTTCTTTATACTCGTCTATTCCTAGATCAACTAGATGGGCCTAGGATAAGGCATTAAAAAACCGTCGATACGTGGGGTGATCGAACCGACTCAACTACCTACATGTATAAAAATAACATTCTTACTACGTATATTTCATTCCCATAACATTTGA…	2190.59	8.25435	3645.47	441.643	8.78674	9.0795e-190	1.29843e-185
k68:337447	k68:337447 Dihydroflavonol-4-reductase (DFR) (similar to)	AGCAAGATGAGAAATTCCATATATTCGTTGAACATTTTACTCATTTAGTATTATAAAACCTCGAGCAAGATTACATTAGAGAACCAAGAAGCAAACATATTGCTAGGCATGCTCGCCTCTTTATTTTGTAAGATTGCCGTTCTAGATTTCACCATTGGTTGACTTTCCTGTTCCATTTGCAACTGGTGAATTCTCCTTGCCACTTGCATAGTTTTCAGCAGAAAGGGGAATGGCTTCTTTGTCACGTCCATTAGCTGTTGTGCTTTGGGTAGAAAAGGGAAGCAACTGTTTCTGTCGACAAGTCTCAATGGCCCCTTTATACATATCCTCCAAAGTGTACTTGAATTGAAACCCCATATCCATCAGCTTCTTTGATGAAAAATACACCACAGGCAAGTC…	1690.12	0.40482	2816.59	6957.64	12.7644	8.96939e-186	1.19106e-181
k78:185301	k78:185301 Serine/threonine-protein kinase SRK2A (SnRK2.4) (similar to)	GAAACTCTCCACTAGCATGAACTTGCTTAACTTGTTTTTCATACTCATCTTCTTCTTCTTCCTCAGCTTCTTCTTCTTCTTCTTTGGTCGTGTCTCCATCTTCTTCTTCTTCTGTTCCCCAGCCAAAGCCTGTAATAGATCTCGATGATGGTGGTGGATTTCTAGCCTCTGATACAATTTTCATGATTTCTTCAATGGTTTGAAGGGAGAATGTTGGATTGTCTCTTTTGTAGTATACTGCTTGGGCTGGTTCTGTTAGTTCTTTTGGCAAGCTCTTCAAAAACCATGGATGGTTCTTGATCTCCTTTAGTGTGATTCTCCTGATAGGACTGGCAACAAATATTCGAGAAAGAAGGTGCTTGCAATCCTGAGATATGTGCACGTAGTCTGGGATTTTGT…	1648.08	0	2746.8	Inf	Inf	1.11394e-185	1.38061e-181
k80:113595	k80:113595 Phenylalanine ammonia-lyase (similar to)	TCAAATACTTCTCCTGGTGACTGCACATTTTCACCTGTCAATAGATTGGTCCCTAGTTCTTTTCTCACAAATTTATACAATGGATAAGACCTACATTCTTGTATCCTATTTGGAATGGTTGGCTTGCAATTTTCCAAGTCACATCTAGCACTCTCAACTTCCTTAGGTAAGATAGCTTTTAATTCTTCCTCAAATACACTAATTTTTTCGAAAATTGAAGTGCTAGAATTCTTTTCACCTTCACCATTTAAAAGAGCATGATCCACCAACACTTGTCTTAGCTTTTGAATTAATGGATAGTTGCAACTGCATGGGTCATCAGCATATGCAAACACATATTCTCTGTCAACCACTTTAAGCAAGTCCTTTTCACAAAACCTTGAAGGGTGAAGCTCTCCA…	4416.67	73.3216	7312.24	99.7283	6.63993	7.95604e-184	9.24437e-180
k76:232363	k76:232363 Cellulose synthase A catalytic subunit 8 [UDP-forming] (AtCesA8) (similar to)	TTCTTTATATTCTTGCAAGTAACAAAGAACAAAGCATCACTTGTGTGCTAGGCAGCTGTGGCAAAGATTGAATAGTGTTTTTGTGAGTGGAAAAATGATGGAGTCAGGGGTTCCGATATGTAACATTTGTGGTGAACAGGTGGGGTTAACTAATTCCAGTGGTGAAGTCTTTGTGGCTTGTCATGAGTGCAATTATCCTGTTTGTAAGTCTTGTTTGCATTATGAGATCAAAGAAGGGCGCAATGCTTGTTTACGCTGCGCAACTCCTTATGATGAGGGCTTGACAATGGCTGATGGGGAAAATGAGCATGAATCTTCTACTAACCATACTACAACGGCTTCTCACCTTAATACTGCTCAGGATGTTGGAGTTCATGCTAGAAATATCAGTACTGTTTC…	3320.16	47.0323	5502.24	116.988	6.87022	1.11899e-178	1.2237e-174
k72:298967	k72:298967 Chalcone--flavonone isomerase (Chalcone isomerase) (probable)	CGCAAATCAAGAAGGGCTAAAATAAAGTATTTGAGGATTCAAAACACAAAATTTAATTCTAAAACATATTATGACCTATCAGGTCATCACACTTGAGATTAAAAAGCAAACTAGAGAACATAACAAATCAATCCAAAAGTAATTCTAAATTATTAATTTCCAACACAGATATTGAAAGACAGTCTCCAGAGGTTATGCAAAAGCCAACATAACCAAATAACAAATGAGGACAACAAAAACATAACATTCTTTCTTCACTTAGATAATTCAGCAGAGAGGTTGTTGGCCAGAGAAGAAATAGTTGTAGGGGATACTCCTCTACTTCCCCCCAAGTACCATTTCTTCATCATTTTTACAACATTTGCATTTTCCACTTCAATTTCTGAGTCTTCTTTACCT…	4696.14	88.7654	7767.72	87.5085	6.45135	5.36368e-177	5.53976e-173
k62:448296	k62:448296 Serine/threonine-protein kinase SRK2H (SnRK2.5) (similar to)	TTTGCTGATTTAGGGAAATAGAGTTATGTTGCCAAGTATTGTTATTAGTTCCAGAATACACATAAAAAATACACTATAATGAAAAATTAATTAGCTTCTTGTGTGATATGAAACTCTCCACTAGCATGAACTTGCTTAACTTGTTTTTCGTACTCATCTTCTTCTTCCTCCTCTGTTTCTTCTTCTTCTTTGGTCGTGTCTCCATCTTCTTCTTCTTCTGTTCCCCAGTCAAAGCCTGTAACAGATCTTGATGATGGTGGTGGATTTCTAGCCTCTGATACAATTTTCATGATTTCTTCAATGGTTTGAAGGGAGAATGTTGGATTGTCTCTTTTGTAGTATACTGCTTGGGCTTGTTCTGTCAGTTCTTTTGGCAAGCTCTTCAAAAACCATGGATGG…	1578.09	1.21446	2629.34	2165.03	11.0802	1.73538e-176	1.69801e-172
k80:118638	k80:118638 Phenylalanine ammonia-lyase (similar to)	ATGGAAGTTCCTATGTTAAGGAAGCCAAGAAAATCCATGAAGTAGATCCTTTACAAAAGCCTAAACAAGATCGTTACGCCCTTCGAACATCCCCTCAGTGGTTAGGCCCTCAAATTGAGGTCATTAGGACCGCGACTAAGATGATCGAGAGGGAAATTAACTCGGTTAATGACAACCCATTGATCGATGTCTCGAGGAACAAGGCATTGCATGGAGGTAATTTTCAAGGCACTCCAATTGGCGTGTCCATGGATAACACTAGGCTTGCACTTGCCTCCATCGGAAAACTCATGTTTGCTCAATTCTCTGAACTTGTCAATGACTATTACAACAATGGATTGCCTTCTAATTTAACCGGGGGTCGAAATCCTAGCTTGGATTATGGTTTCAAGGGTGCTG…	4198.15	83.0697	6941.53	83.5628	6.38479	6.15745e-174	5.72363e-170
k58:169718	k58:169718 Cytochrome b5 (probable)	GATGACCAATAAATAAATTAAGAATACAGTTTTCCAAATCACCTCTCTTAACAACCCAAAACCTCCATTTTTAAACACAATTTGCAAAGTATGCTTTTCCCTGTTTGAAGGTTGGCATAAAACACAAAAAGGAAAAAAGAAAACAATAAATTATTAATGATAAACAAAGGGTATAATCCCTTGTTCTGGGAGCTCAAAGCGGGAGATTTCCAGTGAGATGGCGATAATAGAGGAAGAAGGCAGCAACCATGGAGGGCACAAAGTACTCAACAAAAATCATATACTTGGGCTGGGAGTCCTCTTTGATCACAAAAGCTTTCATTTCTTTGGCCTTTGGTTCGTTGAAAGAATCAGTAACTAAGTTGACCTCAAGCTCAGACTCATCTGGAGTTTTGTAGC…	1439.03	1.21446	2397.58	1974.19	10.947	1.1407e-169	1.00984e-165
k74:263450	k74:263450 Chalcone synthase 2 (similar to)	CTTCAACACACAAGCAATATTATGTTCTTTACTAGCAATATATAGCTTCCACAATAGTTGGTTTATTCACAAACTAGCTAGCTTCTATATATATACCAGACCATAAACCAATAATCTTAGTAAAAAACACCATTTTTTCCGGCGAAAATGGTCACCGTCGAGGAGGTTCGAAGGGCACAACGTGCCAAGGGGCCGGCCACCATCATGGCCATCGGCACGGCCACTCCTTCGAACTGTGTTGATCAAAGCACTTATCCTGATTATTATTTTCGAATAACTAATAGCGAACATATGACCGAGCTTAAGGAGAAATTTAAGCGCATGTGTGACAAATCAATGATTAAGAAAAGGTACATGCATTTAACAGAGGAAATTCTAAAAGAGAATCCCAATATATGT…	4295.12	19.8079	7145.33	360.731	8.49478	7.5746e-160	6.40085e-156
k58:466646	k58:466646 hypothetical protein	AAGAATGAGGCAGCGGAGAGGTAGTGGGGAGTCTCTAATGGTGGTTGCCCTCTCTCTGTTTCCTATGATTTCCTTTTCCATTTTCACCAAACGCGGCATTAATAAACCACCATTCATCTCAAGTGTCTGTTTGGTCAAGCTCTGATCTATACACACACATATGCGAGATATATATATATATATATACACATACATAATACGGGAAAAATGGTTTAGGATTTAAAACCTAACCCTTTTTGCTGCTTCTTCTTCTTCTCCTTCCTCATCAGCAAAATTATTATTACTCCCTCCGTTACAATTTATTGTTACTGTATCGGATGAGAGGCTGTGATGATTAAGGTGTCGTCTAGAGTTCGTCGGGGTAATGGAGCAGCCCGTATCTTGGCGGGGCGACCCGGA…	1855.21	19.8404	3078.8	155.178	7.27778	1.24271e-157	1.00449e-153
k58:360477	k58:360477 Fibronectin type III and SPRY domain-containing protein 1 (probable)	GTAAAAAAGGAAACTCATAGCTCATAAACATTTGAAAGCAGTGCAGTGATCTGTAGTCTAAGATAAGACCACACTTACAAATACTCATATGTTACAGATTCAAAGAATATAAAACAAACAACATATATGGTTGAAATTATTATGAAAGTTAAACGTAGGGTGGCTTGTCAAGATCCTCAAGAGGGCGGAAGAAAACCTTCTGTTCCAATACAGAATCTACACTAGCACTGGCAGGCATGATTTTGAAACCACTGACTGGCCCAAACACACCAGTTTGAGGGTGAGGAGCCCAGTATTTGTCATCTGCCGCAACAAAATAAGGTCTCACGTATTCCTCTGGATTCTTGTCGTACACTGATGCGTGCACTGCCCTCCTGCCAGAGAGGGTCAGAAATCGCT…	1591.28	11.586	2644.41	228.242	7.83442	4.04261e-156	3.13149e-152
k76:215142	k76:215142 Chalcone--flavonone isomerase (Chalcone isomerase) (similar to)	ATTGGTAAGAACATATTTTGATAAATAATGATTTAAGTTAAACAGAGCCTCCCACATTACATAGCTAACACAGTTTCAGAGATGGAACCTTGTTGAATACTACTACATAGTAAAGAAGCAAGAAAAGCCTAGGCAAAATCATTCCTCTAGTATACTCATGCAACGTTGACAACATCAGGGTCAGTTGACAAAGGATTTTCAGCACTATAACCTTTTTTGTTGTCCTAACTAGACTCCAATTTCTGCAATGGTAGGTTTGTCCTCATTCACTGGATCGGAGGATTTCCCGTTTCCTGGTTTTTCACAAACAGGCACCTCTCCATAGCTCTTTTTCAATAGCGATGATACTCTTTCGGCAATACTACACTTTGCTGCAGGGGAAACTCCATGTTTGCCAAT…	3039.09	70.9209	5017.88	70.7531	6.14472	1.99794e-155	1.48574e-151
k58:105770	k58:105770 FMN-dependent NADH-azoreductase (probable)	CGATCAGAACTAATGATTCATGCCAGGGCTGGGTCCAGAATTCTTGACCCCTCCAAGAGTTGAAGCATCAATATATTTGTGTCCCTCACCCCTCGAGCTCGGCCCTCCTGTTTTTATTGCTTCAGCATATAATCCTTCCCAAATTTTCTCGATTGGATTTTTCGCAGATTGATCCATAGCAGAAATAACAACATTGAGAGGACGAGCTTCGCTGTTAAGGAAAATTAAAGAGCTAAAAAGGAGATTTATCATGACGATCAGCACAACAAAAGATTTGAGACCTCTTGTCATTTTAATTCGATGATCACGACTAAAAGTTTGCTAGAATTTTGGAGATGATTTGAGTTGCTA	1085.96	0	1809.94	Inf	Inf	1.87624e-152	1.34157e-148
k72:287400	k72:287400 Naringenin,2-oxoglutarate 3-dioxygenase (F3H) (similar to)	AAATTACAAGAGTAGGATCATTTCTCAACATCCAATATGTAAAATTACTAAAACCGTAAAGTTAAGCAAGAATTTCTTCAATGGGCTTAGTTTCCAACTTGGCCTTCTCAGTGGCTTCTTCAGCTTGTATTTGCTGCTCCTTGGCCAGTTTCTTGAGCCTAGCAAGCTCAAGGTCCTTACTCATTTTCCTCCTGTACATTTCTGCAAATGTTATGGCCTCGTTCATTACTGCCTTCTCTCCTTCCCTAATTTTCAATGGGTACACAATAGCCTCCGGTGCTGGATTCTGAAACGTAGCTATCGATAATCTGCTGCTATTCGAGTTCACCACTGCTTGATGATCAGCGTTCTTAAACCTTCCATTGCTTAAAAAGTGACCATGGTCCCCAAGATTGACAA…	1124.92	1.43308	1873.91	1307.61	10.3527	2.48541e-151	1.71134e-147
k64:361745	k64:361745 RNA-binding protein 38 (similar to)	AGGTTATACAATAGTTGAATATTTATGCTTAGAAGCTCAAGCTGAGCTCAAATAGGTTAGCCATTGGGATAGACAGCAAATAAATACATCTAAATAATTAGCTGCCTGATTGACAATAATAACTTCTTTTTTCTTGCTTAGAAAAAATTACAAAGAAAAAAATAAATGAAATTGGAAATTAGAAGAGCCACTGCAGATCTCTAATAATAGTATTGTTCTGAGCAGCCTATAATAATCCTCTTTGTTATTTGATCCAGCCACCACCTTTAATTTCTCCAAATCTAATTGCTCTTTGACATCACCCTTTTGATCAGAACTTCACCTGCTCCAATTGTACCTATTCCACAGCCAAGCAAACTGCAGTAGGGGGAAGAGAAGTGGGCTTTGAGATAAGGGCCG…	1297.81	8.44055	2157.39	255.598	7.99773	2.0686e-146	1.32611e-142
k80:119333	k80:119333 Probable rhamnose biosynthetic enzyme 1 (similar to)	ATAAATACATGTACACAAAAGGGAGACGATACAGATACGATACTTCACTCTCATCTTCACACGCTTTTCTCTTTCTCTCTCTAAAAAGTGTCTTCCGTTTCTCTCGTCTTCCTTTTCTTGTAGTTCGGGGGTTGGATCCTTTATTCGGTTCTGGCAAATCTGATTTGAGTTGCTATTAAACTGAGAATATTGATTTGAAATTCGTTAGCTGAAGAACCTGCATCAAGATGTCGACCTACACTCCTAAGAATATACTCATTACTGGGGCCGCAGGGTTTATTGCATCTCATGTTGCCAACCGCCTTGTTCGGAGTTACCCTGACTACAAAATTGTTGTGCTTGACAAGCTTGATTATTGTTCCAACCTGAAAAACCTTAATCCATCTCGATCCTCCCCTA…	1676.08	32.6168	2771.72	84.9784	6.40902	1.71154e-144	1.06064e-140
k58:149591	k58:149591 Aspartic proteinase nepenthesin-2, Precursor (probable)	TCTTATTGGGCACACTGCATCCACAGAGCAGGTATCAAGTATGTATGAAAGCTTTTCTCCCCCTCCATTAATGCATTTTTTCTATTCAAACCTTATACAAGGTTGACGTGAGCTCACTCTTTTCTCACCTTTAAGCTTTTCCTTTCTCCTCCTCCTACTTATATCCAGTCTCAGCTCTCAATTCTTGCATTCCATTCTTCATTTTCTTTGTATGAAAGAATAATGGCACACTTCTTCTCCTTCTTTATTCTCATCATCTCTGTTTCTTTCCTTCCTCTTACTCTCTCTCGCTCACTCTCTTCACCTCCACATAAGTCCCAAATCCTTGACGTTGCAAAATCCATTCAAAATACTCTTCATGTTCTTTCTCCCAAGTTCCAATCTTTCCAACAAGAAGCA…	1179.01	5.38818	1961.42	364.023	8.50789	2.98045e-144	1.7874e-140
k58:481999	k58:481999 Myosin heavy chain kinase B (MHCK-B) (probable)	ACCAATTATCTTATACATCTTCATTTTCCTTCTTTTATTTTTCTTTTGTTCTAAAAATGGCAAGAAAAATGAATAGTATTGGAGCGATGTTGCAAGAGAAAGAAAGCTTTAGAAGAACAAAATTCGGAACCCTTTTGTATTCCGATCCAATTAGTGACCCTGAAGAAAGCAATACAAATTCAGCTCGGAGCAGTAATGCTTCTTCTGCTCCAAGTCCACCTAGAACGTCGTCGTTTTACACCACAACTGCTACAACAACAACAAATTCCCCCAATTATTTTATGTCTCCTTGGAATCAATCAGCTTCTCCTTATGTTAAATCTCCATGGATTCACCAACCATTACTTGATTCCTCAGAAGAATCATCAGAAATCAGTGATTGTAAAAATGGTTTAATTG…	1572.06	21.1803	2605.98	123.038	6.94295	5.31623e-144	3.08855e-140
k76:215190	k76:215190 Apoptosis 2 inhibitor (ILP) (probable)	TCTCATGCATCATTAGCATTATCGTTATTGTTATTATTGTTGGATGTGGCAAGAGAAATTGACTCGTTTGCTCGCCCTGCTACCTATATTGTTGTTTAGCATAAGATACGGGCTTTATGGCGATTGTCACATGGTTCTTGGACCTAACTCATCGCGATTGCTTAGGGTGAGTTCCCTGTTCGTGAAGCAAGTTGAGGTAAGTGATAATGGCAAGTCAGGTGTTTCCCTTTATGGGTTCTCAGAGAAGCCTGAATTAAGTGTAGAAGCCAAATGGAGCTCGTCGAAATTTGTGGTTGTTGGATCATACAGTCGCAAGGGGTTTTCTCTGTGGCTGAATAAAGGTTCAAGAATTGGAATAAAATGGCAAGCACAAAGCAGTATTTTGAGTCAACTTGAATT…	1214.42	5.66748	2020.25	356.464	8.47761	4.92645e-143	2.77537e-139
k76:216328	k76:216328 Cysteine proteinase RD19a (RD19), Precursor (similar to)	TTTATTTTGGAGTTTTGATAAAATGGAAATTAACGGAATACAAATTGTCTGTTTTCTTGAAGCAATAACAATTCGAATGGCCCACATGAATGATGGTCCTGGAAAATACTAGCTTACATTTAATTTACAGTGATAGTGTAGTCGGTTAAAATAGACGTGAATTTTCAGTGTGAGCTGGTACTAACAGCTGCAACTGTTGAAACCATTGAATCCACTCCGCAAACATTGCGCCCTCTACAGATTTTGTAGTATCCGTTTTCACCCCATTTCTCTCCCCATGAGTTCTTGATGATCCAGTATGGTTTCTCTTTCATTCGAATGGGAGAAAAGCCAGTACCATAACCAACTAACAAGACACCATGATCCAACTTCTTAGAGCATATATATGGGCAGGAAACT…	1677.61	27.783	2777.49	99.9711	6.64344	2.02584e-142	1.10771e-138
k72:174615	k72:174615 Anthocyanidin 3-O-glucosyltransferase (similar to)	TATTTCAAGTGACCTGATGGTTCAAATTTTGACATGGTGCGGGTACGGGTACATTGGGAAATGCTCAATTATTGTAATAATGCCAACTATACTATCCGTAGCCACTTGCTACTGGAAGGTGAGACGAACATTGAAATATCCTAGGTACTTGAAACCTTAGTCATGGCCATCATTTCCTGAACTAAATCTTCAATGAACTTGCATTGTATATCCTTGTTCAACAGAAACTCCTTCCATTTCTTCTGATTTTCCCTAATTAATTCACCTGGCTGCTTGTCAATTTCTACCATCACCATTTCCACAGCTTCCTTAATGTCTTCTTTTCCGTAATACCCATCTTCATCTCTCCTATTTACCTCCACCCCAGCTTTCATATCCCCACTCACCAGCTTTGCATTC…	4154.46	102.254	6855.93	67.0479	6.06712	8.31706e-142	4.41776e-138
k62:425862	k62:425862 Myosin-11 (probable)	GAGAAGCTCAATTACAATCACTTGTCAGAACAAAGAAACCAGGACCAAAGAATCATTACAATCAAATGGAGGCAAGTAAAAAAAACGATGCCTTGTTATCAAGATAGAGATAAAGAAGAGAATAGAAGGTGGTGAAAAAAAGCCACACAACAATCAAGACTATAGGATATTCACTACTACAAAACCTATAGATACATCAGAGTCATATAATTACAACTTCTCCAGCGAAAAATTATAGTTTCTTACGATCCAAGAGCTGCTCTATCATCCGGTCCAGCTAGCATGATATTGCAATCATAGGCAAACCTTCGCGCCAGCATAATGGCTGCATTTCTTTCTCTTTCCGTTTCAAACGCTAATACGAAAGAAAGTCCTGTCTTTACTTGCCAAAATGCTGCC…	937.092	0	1561.82	Inf	Inf	5.45882e-141	2.81901e-137
k58:476458	k58:476458 Metallothiol transferase fosB (probable)	AAGGAGTGTTACTAGTAATATATTCTTTTAATTTCCATCTAGCTACTAGTTCAAATTCTTACCTTTTGTTCAAGTGTTGAATTAAGATAAAAATTAGAATGGGGAGAGAGATAGTAAAAAGTGAATTGGTTGAAGAGACAACCTTCAACTTGTCATCAGATTCATCATCAACAACATCCTCTTCATCCGATGATGAAAAAAGGATGCCTTTGTTGGCATTGAACCATGTTTCTTATGTTTGCAAATCTGTTGCCAGATCTGCCCAATTCTATGAGCAAGTTCTTGGTTTTGTCCTCATCAAGAGACCATCTTCCTTTGACTTTGATGGGGCTTGGTTGTTCAACCATGGAATTGGAATACATTTATTAGGAAAAGAAGATGCAAAGTCAAAGAAGGGAA…	1368.06	14.0149	2270.76	162.024	7.34007	7.90442e-140	3.97163e-136
k78:175612	k78:175612 Cysteine proteinase RD19a (RD19), Precursor (similar to)	CCTCTACAGATTTTGTAGTATCCGTTTTCACCCCATTTCTCTCCCCATGAGTTCTTGATGATCCAGTATGGTTTCTCTTTCATTCGAATGGGAGAAAAGCCAGTACCATAACCAACTAATAAGACACCATGATCCAAATTCTTAGAGCATATATATGGGCAGGAAACTCCGCCAACGTATGTCTGCATGAACACTGCATTGATCGCCACAGCGAGAGGACCATTCTTGACAAGATTAGCAGCAATTTGTTCTTCATCAAGGGAGACAACGCTAAAGTTAGCAACTTTAGCAGCAACCTTGGTGTTGTCAAATTTGCAGGTTCCACGGTCGGTGCCAGTGTATGGATAATCTTCTTCTCGCATAAGTCCACCAGCTTTGAGGGTGTATTCAAAGGCACTA…	1823.66	20.7431	3025.61	145.861	7.18845	5.30317e-138	2.59449e-134
k80:120013u	k80:120013u Alpha-1,4-glucan-protein synthase [UDP-forming] 2 (RGP2) (similar to)	CAAATGGCAACGGCTTCTGCTTCAGTTGCTCCAACCCCTCTTCTGAAAGATGAACTTGACATAGTTATCCCCACTATCAGAAACCTTGATTTCTTGGAGCAATGGAGGCCTTTTTTCCAGTCTTATCATCTTATTATTGTTCAAGATGGTGACCCTTCTAAGGTCATTAAGGTCCCTGAAGGGTTTGATTACGAGCTTTATAATCGTAATGACATTAACAAAATTTTGGGTCCTAAGGCTTCTTGTATCTCTTTCAAGGATTCTGCTTGCCGTTGCTTTGGTTACATGGTTTCTAAGAAGAAGTACATCTACACCATTGACGACGATTGCTTTGTAGCCAAAGACCCAACTGGCAAGGAAATTAATGCACTTGAACAACACATTAAAAATCTGTTGTCC…	2026.64	54.5377	3341.38	61.2673	5.93705	1.25911e-135	6.00203e-132
k72:302923	k72:302923 3-ketoacyl-CoA synthase 19 (KCS-19) (similar to)	AGTAATAATAACAACAAAGGTAATATTACAATGATCACATAATAATTGCTTCCAACTATTCATACTTTAGGAATCATTAATTGTTACAACTCTAGGTACTTGAACTGGGAATTCATTAATCTCATCCATCCAAGGGTTCTTCTCCTTGGCAGGATTAATTGTCCTAAGTGCACACCACACAGCACTGTTACATTTAAAACCTGATCCAAATGCAATTTGCCATGTTCTATCTCCTTTCTTAATCCTCCCTTTAGCCTCAGTATATGCCAATTCATACCACAATGAACTACTTGATGTATTTCCAAACCTATATAATGTCATTCTTGAGGGTTCCATATGCCATTGACTTAACTCGAGATTCTTCTCTAACTCGTCCAACACCGCCCTTCCACCTGCATG…	1342.56	18.2211	2225.45	122.136	6.93235	1.71451e-135	7.96859e-132
k80:120392u	k80:120392u High-affinity nitrate transporter 2.1 (AtNRT2:1) (putative)	AATACACATCAAATTTACTTGAACGCTTTAATCAATCTTTGTGCTATCAGTTCTTTCTTCCTTGAGAAAAGAAAAATGGGTGATATTGAGGGAGAACCAGGGAGCTCTATGCATGGAGTCACTGGTAGAGAGCCAGTTCTTGCTTTTTCAGTGGCTTCTCCAATGGTGCCAACCGATACCACGGCAAAATTTTCAGTACCTGTCGATACTGAACACAAAGCCAAGGTTTTCAAATTTTATTCATTTTCAAAGCCTCATGGTCTTACTTTCCAGCTCTCCTGGGTTTCTTTCTTCACATGCTTTGTGTCAACATTTGCAGCTGCCCCTTTAGTTCCTATCATTAGAGACAACCTTAATTTAACCAAAATGGATGTTGGTAATGCCGGAGTTGCTTCCGTC…	936.05	0	1560.08	Inf	Inf	7.40366e-135	3.35709e-131
k74:267987	k74:267987 Phenylalanine ammonia-lyase (similar to)	TATCACCCCATGCTTGCCTCTCCGTGGCACAATCACAGCCTCTGGTGATTTGGTGCCACTGTCCTACATTGCTAGGCTTTTGACGGGTCGACCCAATTCCAACGCCACTGGGCCGGATGGAGAATTCTTGGATGCCGTCCAGGCCTTCCAACGGGCCGGTATTGAGACCGGGTTTTTCGAGTTGCAACCCAAGGAAGGATTGGCATTGGTGAATGGCACTGCTGTTGGTTCTGGCATGGCTTTTATGGTTCTATTTGAGGCTAACATTCTTGCTGTCCTTTCTGAAGTTTTGTCAGCACTTTTTGCTGAAGTTATGCAAGGAAAGCCTGAATTCACAGACCACTTGACTCATAAGTTGAAGCACCACCCTGGCCAAATTGAGGCTGCAGCTATAATGGA…	826.537	0	1377.56	Inf	Inf	4.02183e-131	1.78023e-127
k58:462321	k58:462321 Synaptonemal complex protein 1 (SCP-1) (probable)	TTAGAATTGGGGCATCCAAAATAATAAATAAATATCAAAAGAATTTTACCAGTATATATTACAAATAAATAAATATGTATAAAAACCAATCTCATACACCATTTTCTCCCCTCTAATTACACATAAATCATAAATCACACACATCTTAATTTTTTCTTTTTCTTCCAATAATAATAATTATCATAATCCAGCATTTCTTTGTGTATTATTATTATTATTATTATTAATAGAAAAGGGAGCAGGAGCAGCAAACCGAGTTGAGAAACTGCGGAAAAGCCCATCATCATTTTCTTCAACTCCCTCATCAAAATTCATAGCATAACTATCAGAATCATACTGAAACTGCTGGCCCTTAGATTTCTTGGAATTACAATATTTCCCCATTTTCCTAACAAAATT…	1031.47	7.53781	1714.1	227.4	7.82909	4.29776e-130	1.85812e-126
k76:222924	k76:222924 Chalcone synthase 2 (similar to)	TTTATGAGTAATTTGCATATTATTTGCATAAGTGCCATTGAGAACATAAAAAATACATAATTGAGGAAATTAAAGAAATTTAAGATTACATAGGAAATCAATTCAATACTTTGATCACAACACAATATAAAGCTAATGCCCACACACGCGAGTATCATCCCACGTCTTATATGGGATACATAATACCAAGATTTTAACTAATCAAACACGGGCTAAATATAATCCCAAATTTTATATCAAAATTAGTAACCAAACGACCCTTAAGTAGAGACACTATGAAGCACAACAGTCTCAACTGTTAGCCCAGGCCCAAATCCAAAAAGTACACCCCAATCAAGGCCTTCTCCAGTTGTACCTAGCCCTTCTTTTGCTGAGGCCTTTCTCATTTCATCCAAAATA…	3906.37	38.5594	6484.92	168.18	7.39386	8.12988e-129	3.43504e-125
k64:411268	k64:411268 Transcription factor TT8 (AtbHLH42) (similar to)	ATAGTAAACTTTATAACATATTTTTACATATATATCACTCTTCAATTCATAGTTAATATTATAGTTTATTATACTAAAGATGTAAGGAAACCACATCAATATCCTAATTTCCATTTCCCTGTGCAGTTTTCTTGTATCACATTTTGTATTACTCTATACTCGCTACTTGGTGCGTCCCAAAGAAATTACTTCTCATAATCACTCTTTAGTTGCATTTAATTTGTATTCAGCACTTGTTTCCCACCTGTTTTAATTTGAAAGAGTTAAGACAAGGCTATTTTTTTGGGACAAACTGGGAGATTAATTAATCTCTAGGGATTATCTGATGTATTGACCTTTTTACTTCCAGAATGCTTGCTTTCCTTCCATATATATTCTCTTTTACCTTAGCTCTAAACT…	798.109	0.716541	1329.7	1855.73	10.8578	1.84338e-127	7.61559e-124
k58:450826	k58:450826 hypothetical protein	AGCAACGACGAAACATACTTACCTGGACGGGGTCAATGGGCGATCAACAAGACTCATGGCCTAGGTTAGTGACTTCCATTGCACTTTGGAGGGGTGCCTGCCTAAGGTCGGCCCAAGTGGTCGAGCCTACGTCATAATTTGTGGTAGCGGGAGCCTGCGTTCGCGCGGCTCCTACCCAATTCTTAAACCAAATTTGTTTTTTCAATCTACTGCTTCTATTGTTTTGCATGGCCCAGAGTCAGTCGGTCAACTTTTATGCACTGGGCACTTATGAGGCATTTCATCGATCAGCTTGTGAGCAGCTACTACAATTTCTATGAATAAGAAGGAATGGGGATGGCCAAAAAATTTGTAAGGCTTAGAAACTTTTGCTGAGGGCAAGGACGAGGTGAATTCCAC…	1030.52	10.995	1710.21	155.544	7.28118	6.00333e-125	2.42625e-121
k66:372623	k66:372623 Phenylalanine ammonia-lyase (similar to)	CTCATACGCTTTGCAATTTCCTAACCTCCACCAACCAAATAAACATAGAGCAACACAATCATATATACATGCACCTATAGCCCAATATTCATCAAACATCACATATAGTTTCCTTTCTTAATCAATTGAGTATTTGTCCAAAATCTTGAGAATTTGTTACCCTTCACATGACAATGGAGTACGCCAATGGAAATTGTAATGGTCATAATAATGCTAGTCAAGAATTTTGTATTAAGGGTCATGAACAACAAGACCCTTTGAATTGGAACATGGCAGCTGATGCACTCAAGGGTAGCCACCTTGATGAAGTCAAGAAAATGGTGGAGGAGTTTAGGAAGCCGGTGGTCCGTCTAGGTGGAGAGACGTTAACGATAGGTCAGGTGGCCGCGATAGCAGGCA…	1375.37	31.7381	2271.13	71.5585	6.16105	5.64023e-123	2.231e-119
k58:480857	k58:480857 Cysteine proteinase RD19a (RD19), Precursor (similar to)	CAGAAGAATCAAACTCTAAAATCAACAATGGCTCTTCGTTATGCTTTAATTTTTCTATTTTCTCTCTTGTTAACGACGTTGTTGTTGGCGTCTGCTAACGGCGACATTAACGGCGGTGACGACGACGATATTTTGATCCGTCAAGTCGTCGGCGACGACGACGATCACTTGCTAAACGCCGATCATCACTTCATGATTTTTAAGAAGAGGTTCGGCAAAACCTACGCCTCCGAGGAGGAGCATCATTACAGATTATCGGTGTTCAAGGCTAACTTGCGCCGTGCAATGCGCCACCAGAAGCTTGATCCCTCCGCCGTCCACGGTGTGACTCAGTTTTCCGATTTGACTCCGGCGGAGTTCCGCCGGAATTTCCTAGGAGTTAACCGTCGTCTCCGGCTT…	1124.08	21.8038	1858.92	85.2569	6.41375	1.03587e-119	4.01202e-116
k80:115629	k80:115629 Chalcone--flavonone isomerase (Chalcone isomerase) (similar to)	CCATTACCATTGAGAATTACGTCTTCCCACAAACAATGGTGAAGCCTCCTGGTTCTACGAAATCCTTTTTCCTTGCCGGCGCAGGAAATAGAGGTTTGGAAATTGAAGGGAAGTTTGTGAAGTTCACTGCGATCGGCGTCTACTTGGAAGAGACTGCTCTGTCTTCTCTCGCCGCTAAATGGAAAAGCAAAAACTCAGAGGAGTTGGCTAATTCACTCGACTTTTTCAGGGATATCGTCACAGGTCCCTTTGAGAAATTCACTCGAGTGACTATGATCTTGCCTTTGACGGGTAAGCAATACTCAGAGAAGGTGGCAGAAAATTGTGTTGCCCATTGGAAAGCAATAGGAACCTACACCAATGCAGAGAGTCAGGCCATTGAAAAGTTCCTCAACATTT…	1319.91	35.6649	2176.08	61.0145	5.93108	1.01777e-118	3.8615e-115
k64:204301	k64:204301 Aprataxin (FHA-HIT) (probable)	CCACCATTTTCTTTGACACACCGCCATTACCATTGCTTCACCCACCATTTTCTTTGACACACCTCCACTCATTACTTTAACAATTCTTTGGAATAACTTAAACACAACAATTCTTCTATAAAACTCATAAATATTTAAAAAACAACACACAGAATAACCAAGTGGAGAACCCTCCAAGGGTTACAGAGACCTTGCCGGAAAATCTCATCTCCGGCGAACTTTCTCTATTTTTCTTATTTTGTCACGCCAGAGAACCCTAGAGCATATCAGTTTATTCAATATTTTGGGGGAGTTGAAGTGAAGATGCCTCCGATTGAACTCTATCGTTGCCACCTTTGCCGGGCAAATTTGAACGAATCGACTCCAATGAAATCTTCAATCTTCTCTCTTTATCATCTT…	738.325	3.23856	1228.38	379.299	8.56719	1.2237e-111	4.54995e-108
k58:483720	k58:483720 CBL-interacting serine/threonine-protein kinase 21 (similar to)	AGAAAAAATGATACACATTTGCTTCCTAGTTTCTAGTCGTGTATAGCCTCTGACGCTCAGGTCTCTGCTCTTCTTTCCATATTGAACTTCTAAACTTGTTATCCTCGGGGAAATTGTGTGATGTTTTTTACGGTAAATGTGCTCTTCAGGAACTTGACTGTTCCTTGCATGCTAAGCTTTCTGCACCATTTTACGGTGAAGTTAACAAACTCCAATCATACTTGAATAGTTCTAGTGCTGTTGGTGTTCATCCAGCTTTTGCATTTTATATGGTTTTTTTAGCATCTTTCCTCCTTTGTTAGCATACTTGATAAACTTTTGCAGAACTGCTTGTATAATCTCAGTTCACCTTCTGACTTTGTTATTTCTATGGCGCAATGGTTTGGCGCGAGCTCAACT…	651.728	1.12136	1085.47	967.989	9.91885	9.06291e-111	3.30368e-107
k60:443386	k60:443386 RNA-binding protein 38 (similar to)	GAATATTTATGCTTAGAAGCTCAAGCTGAGATCAATAGGTTAGCCATTGGGATAGACTGGAAATGAATACATCTAAATAATTAGCTGCCTGATTGACAATAATAACTTCTTTTTTCTTGCTTAGAAAAAATTACAAACTAAATGAAATTGGAAATTAGAAGAGAGCTACTGCAGATCTCTAATAATAGTATTGTTCTGAGTAGCCTATAATAATCCTCTTTGTTATTTGATCCAGCCACCATTTTTCTCCAATCTATTCACCCTTTTTATCAGAACTCCACCTGCTCCAATTGTACCTATTCCACAGCCAAGCAAACTGCATTAGGAGGAAGAGAAGTGGGCTTCGAGATAAGGGCCGGAACAGTAGTCATTGGGCCAGCAGCTGTTGGAGAGTACATA…	653.353	1.52618	1087.9	712.828	9.47741	3.18657e-110	1.11776e-106
k76:114638	k76:114638 BTB/POZ and TAZ domain-containing protein 1 (similar to)	TCTTTTAGCTCGTTAAACAAAGTGAAGATGCATTCCCATTATGCAAATATTCGGTGACCCCCTCATATACTAAGAATTCGATCGACTACCTAAGAGTGACTAACCAATAAAGGGCCTTTACAAAAGGATATATGTAATGGTAAAAACTGCCATTCTACTATTGATTGTCCATTTACAGAGACTGGTTTTAGCTAAAGGTAACTTCTCTGTTCTGAGAAGTAATTAAAGAACTTTCTGCCCAATGACGCTAAGCTGCCAACCTAAAGTTTATCACTTGATGATGGCTTAAGTCCATTCTTGGTTCCTCTTCTCTCTTTCTTTTAGGCAGAGATAAGCAAGACATAGCTCTGGCTGACACCACCTTTCTAACAAGTGATTTCCACAACTCATCATCTCCCC…	1034.64	24.3258	1708.18	70.2207	6.13382	2.36863e-109	8.15462e-106
k58:487873	k58:487873 Cysteine proteinase RD19a (RD19), Precursor (similar to)	TGATGTGTTGGGAAAATGTTCAACAGTGAGCGAAAAAACCAACTGCATCAACTGACGTCCGAAACATATCAATTTTCCGCATCCAGAACGTGTATCCAGTTAATGAGTAGGGGGACGAAAGTGCTTTATTTTGGAGTTTTGGTAAAATGGAATACAAATTGTCTATTTTCTTGAAGCAATAACAATTCGAATGGCCCAATTGATTGATGGGTCCGGGAAAATACTAGCTTACACTTAATTTACAGTGATAGTGTAGTCGGTAAAATAGAGGTGAATTTTCAGTGTGAGCTGGTACTAACAGCTGCAACTGTTGAAACCATTGAATCCACTCCGCAAACATTGCGGCCTCTACAGATTTTGTAGTATCCGTTTTCACCCCATTTCTCTCCCCATGAGTTC…	1482.27	62.8245	2428.56	38.6563	5.27263	6.891e-109	2.32927e-105
k78:179180	k78:179180 Naringenin,2-oxoglutarate 3-dioxygenase (F3H) (similar to)	TGTCGTTTCAGCCCAAGGGTAAGGTCGGGCTGTGGACACTTTGGGTAAAAATTGACAACCACTTTTTGGTCCATATCCACACAGGCCTTGGTTAAGGCATCATTCTCTAAGCCCATAGCCTCTGATAGTACTTCCAATAATTTGCAAGCCAACTCCATTAACTTTTCACTGTACTTCTGAGTCACATCCATCCATCCCTCTGGTTTGTCTGGCCATCTAGAGTAGTCTCTAGCCCGAATTGGGTATGAGAAATAGGTCACTATTTCACGCCAATCTTGGACCACTTCACCCTGTAAATGGCTAGAGACTATAAAGCCACCTTTCTTGCCACCAGACATGTCAAAGCGTAACTTTTCCTCAGGAGGCAAAGCGAAGAATTGTTTAGCGAGAGTTGTCATT…	585.008	0.716541	974.535	1360.05	10.4094	1.5792e-105	5.24263e-102
k78:159970	k78:159970 Phenylalanine ammonia-lyase (similar to)	CCCTTCACATGACAATGGAGTACGCCAATGGAAATTGTAATGGTCATAATAATGCTAGTCAAGAATTTTGTATTAAGGGTCATGAACAACAAGACCCTTTGAATTGGAACATGGCAGCTGATGCACTCAAGGGTAGCCACCTTGATGAAGTCAAGAAAATGGTGGAGGAGTTTAGGAAGCCGGTGGTCCGTCTAGGTGGAGAGACGTTAACGATAGGTCAGGTGGCCGCGATAGCAGGCAGGTCGGGGACAGAGGTGATGGTGGAGCTGGCGGAGGCGGCCAGGGCGGGCGTCAAGGCCAGCAGTGATTGGGTCATGGAAGGCATGAAAAATGGGACTGATAGCTATGGTGTTACTACTGGTTTTGGTGCTACATCACATAGAAGGACCAAGCAAGGTG…	1071.82	34.5436	1763.34	51.047	5.67375	1.94401e-104	6.34052e-101
k72:295516	k72:295516 TBC1 domain family member 15 (GAP for RAB7) (probable)	AGCTCTCTACTCAGTAAATTCATATGATACAAGCTTTGGAAGAGTGTCTCTGTATACATTAACCGCTGAGGGCACATTTGCTACTTGGAAAAAACAATACGTTTACATGATGGTAGTCCCAATATGCAACCACAAAGAATGGCAATTTACATTTCTCTTGCTAAATCAAGCACAGTATACAAAAGTAGCCACTGTCCCTTGGCATGGCCGAAAAATCGGAATATCAAACTTGTCAGTCTTCTTGGCATGACTCCATGATTTATGAATCATCAAGCAGTCTTTTCAGCTTAGCTACCTGTTTGTGTTGGCAGCCTTTTTAAGATACTTCTTGTGAAGTTTCATTGCACCAGTGCAAGCCTTTTTAGCATCCAGGTTTCCATTAACATCATTCAGTATCTT…	712.313	6.91437	1182.58	171.032	7.41812	9.39967e-104	3.0129e-100
k74:257309	k74:257309 Probable sodium-coupled neutral amino acid transporter 6	GATGTGAATTGCAATACAGAAATTGCGTTCTAATTTGAGCAACAGCTTTAGGTATTTATGTACACTATAGGGACTAGATTATAAAATACTAGTAGCAAGGATGATTTAAGACTTCCCTATTTTCCAAGGTACAGATACAGACTTTCTCAAATTTCTTCGTCTAACATCCTCAACAATTTGAGCAAAGAAGTAGCATCATATGGCTTTTGTATAAAAGAAGAAAAGCCCATAGACATCATAACCAAGTGTTACCCTTTGCCTGGATGAGCAATAAGGAGCAAAACTATGTAGGCATTACAAAGACCAAGTTGGTTTACATTCTCTGTCCAATGCTCAATAGAACTTCTTCTGATCATTATACATAATTAAACCACCTTACAGCATCAATTCACTAATTCT…	1395	66.9051	2280.4	34.084	5.09102	7.47369e-102	2.31571e-98
k58:471898	k58:471898 Cellulose synthase A catalytic subunit 4 [UDP-forming] (similar to)	AGAGGTTGTTTCCAAATAGACCCCGGCATTTTTCCCTCCAAGAACTTCCCACCTTGCTCTTGGGGAGACTCGAACACACAACCTCTCGGTTGGAAATGCGGGTTGCTTACCATCATAGCAGCCCCTCTTGTCATTCAATTCAAAGTTCAACATTGTAAAATTTCCAAGCAAATCTTCCTTACACTTCTTACTTATCTGGAGAAAACTGATCAAGTTGCTCAAAACTATGCAAGACTAGGGAAGTTTTCACCTCTACCCTACATGAAAAGGAAGTCTACATTTTAAACATGTGATAAAGTTCAAGAAATCTTGTTCCAAAGCTCAACAATCAATGGAAATGCAGTTTTGAGCCATGGCTGCAGGATCATCTTTGGAGACAAATGGATTAATCATGACCCA…	555.196	0.40482	925.057	2285.11	11.158	1.3323e-101	4.06044e-98
k78:179437	k78:179437 Naringenin,2-oxoglutarate 3-dioxygenase (F3H) (similar to)	TTAGCAAACATACCAGATAAGCTGACATATAGACTTGGTAACTTTATCACCAATTCACGATAACATGAATTGAAGGTAGTAGTGATAAATGAAATTACAGAATATGATCGTGTAAAATTTCTGAAACTGTAAAGTTAAGCAAGAATTTCTTCAATGGGCTTGGTTTCCAACTTGGCCTTCTCAGCAGCTTCTTCAGCTTGAATTTGCTGCTCCTTGGCTATTTTCTTGAGCCTAGCAAGTTCAAGGTCCTTACTCATTTTCCTCCTGTACATTTCTGCAAATGTTATGGGCTCGTCCATTACTGCCTTCTCTCCTTCCCTAATTTTCAATGGATACACGATAGCCTCCGGTGCTGGATTCTGAAACGTAGCTATCGATAATCTGCTGCTATTCGAGTTC…	4677.48	98.3315	7730.24	78.6141	6.29672	2.75107e-100	8.24918e-97
k58:508428	k58:508428 Alpha-1,4-glucan-protein synthase [UDP-forming] 2 (RGP2) (similar to)	TTTCCCTTTGAATTCCCTTCTTCACTTCCTCTTTTATTTTTCTCTATATAACCTCCCTCTTCTTTACACCTCTGCAGAATTTTGTTTCCATTGACACAAATGGCAAAAGCTTCTGCTTCTGTTGCTCCAACCCCTCTTCTGAAAGATGAGCTTGACATAGTTATTCCCACTATCAGAAACCTTGATTTCCTTGAGCAGTGGAGGCCTTTTTTCCAGTCTTATCATCTTATTGTTGTTCAAGATGGTGACCCTTCTAAGGTCATCAAGGTCCCTGAAGGGTTTGATTACGAGCTTTATAATCGTAATGACATTAACAAAATTCTGGGTCCTAAGGCTTCTTGTATCTCTTTCAAGGATTCCGCTTGCCGTTGCTTTGGTTATATGGTGTCTAAGAAGAAG…	875.263	23.7955	1442.91	60.638	5.92215	1.20797e-97	3.56465e-94
k58:14630	k58:14630 Transcription factor bHLH66 (AtbHLH66) (similar to)	CTTGCACAGAAGTTACTAAAGATATAATGCAAGCCATGAACCAGTACGATCCGACGTCGTCTCACGACGATTTCCTCGACCAAATTCTCTCTTCCGTTCCTTCTTCTTCACTTTGTTGGCCTGACCTTTCCAAATCCTGGGACCCACACCACCACCACCTCTCTCCGCCGCTGCCTCCTAACCCTAGCTCCGGCGATGACCACCAGCTTCCTCCTTCTAATCCTCTTCAGCATTTCCAATATGACGACCAGTCTTCTTCTTTCCTTGCTGCCAAGCTCCGCCAGCACCAGATCACTGGTGGTGGTGGTGGCGGCGGCGATGCTGTAGCAGCTGCTAAAGCACTTTTGCTCCAGCAGCAACTTTTGCTTTCTAGAACACTAGCCGGAAACGGCCTTAGGT…	852.534	23.6093	1405.15	59.5169	5.89523	5.34354e-97	1.55221e-93
k72:298943	k72:298943 Serine/threonine-protein kinase SRK2A (SnRK2.4) (similar to)	ACTTGAAATTTGCTGATTTAGGGAAATAGAGTTATGTTGCCAAGTATTGTTATTAGTTCCAGAATACACATAAAAAATACACTATAATGAAAAATTAATTAGCTTCTTGTGTGATATGAAACTCTCCACTAGCATGAACTTGCTTAACTTGTTTTTCATACTCATCTTCTTCTTCTTCCTCAGCTTCTTCTTCTTCTTCTTTGGTCGTGTCTCCATCTTCTTCTTCTTCTGTTCCCCAGCCAAAGCCTGTAATAGATCTCGATGATGGTGGTGGATTTCTAGCCTCTGATACAATTTTCATGATTTCTTCAATGGTTTGAAGGGAGAATGTTGGATTGTCTCTTTTGTAGTATACTGCTTGGGCTTGTTCTGTCAGTTCTTTTGGCAAGCTCTTCAAAA…	483.91	0	806.517	Inf	Inf	5.61864e-95	1.60701e-91
k58:445554	k58:445554 Beta-glucosidase 40 (AtBGLU40), Precursor (similar to)	GATACTTTGGGATGATTTACAATGGGAGAGAACCCCTTTATTTATAGGAAGAGAAATGAGTTAGCCTCAAAGTAAAACTCTTCTATAAGATAAACATTCACCTTAATTAGAGTTTTATTTATAACAGAGTCTTAGTTAAATACCAAACTTGAACAAGAAAATGAATTGTGATGTACTTTGCAAGATATAAAACAACCTTTAATTTGTATAAGCAAATCCAGTGAACTCTGTTGAAAAATAATTAGGTAGTGCGAAACAATTAATGTTTTATACATTCCCTTTTTTTCCTTGTACGTGGAAACTATGTATATCTGTAAACTGTATCTCTTGAACTTCCATCCATCTAAGCAGATCCAAGGAAATTCTTAAACCAGTTCACAGAATTCTTAGGATATCTCT…	2093.62	158.067	3383.99	21.4086	4.42012	4.0646e-94	1.14492e-90
k76:215531	k76:215531 Auxin-induced protein PCNT115 (similar to)	TTAAAACAGAAAAATTGCATTTTTTTCAGCACATAGAGCGCGCAATATAGGAACAACTCAACTCAACACGACAAACAGAGACGCTAATTATGGAAGTGCATCATTCTGTAGCTTTCCATGCTGAAAGGGGTGGAGTGTCTGAATCTTTGTAAGTACTCGCGCCAGAACTGTACCTATCACCCTGGACTGCATTAGCTGAAGCAATGGATTCAAGTTCTACCATATCTTCTGATGTTAACTTTATGGAGAGAGCTTCAATGTTCTGGTTCAAGTTTTCAATCTTAGTGGTGCCCGGGATAGGACACACGTCGTTCCCTTGGTGATGTACCCAGGCCAAGGCCAGTTGAGACGGGGTGCATCCCTTCTTTGCCGCAATTTGACAAATCCTGTCGTACAATA…	678.718	14.0798	1121.81	79.6753	6.31606	4.90364e-93	1.36064e-89
k80:113313	k80:113313 Phenylalanine ammonia-lyase (similar to)	TTTGTCAGCACTTTTTGCTGAAGTTATGCAAGGAAAGCCTGAATTCACAGACCACTTGACTCATAAGTTGAAGCACCACTCTGGCCAAATTGAGGCTGCAGCTATAATGGAACACATTTTAAATGGAAGTTCCTATGTTAAGGAAGCCAAGAAAATCCATGAAGTAGATCCTTTACAAAAGCCTAAACAAGATCGTTACGCTCTACGAACATCCCCTCAATGGTTAGGCCCTCAAATTGAGGTCATTAGGGCCGCGACTAAGATGATCGAGAGGGAAATTAACTCGGTTAATGACAACCCATTGATCGATGTCTCGAGGAACAAGGCATTGCATGGAGGTAACTTCCAAGGCACTCCAATTGGCGTGTCGATGGACAACACTAGGCTTGCACTTGCCTC…	642.453	0	1070.75	Inf	Inf	5.17965e-93	1.41609e-89
k58:451245	k58:451245 Gibberellin 2-beta-dioxygenase 2 (similar to)	ATACATTGACAAAGTGCAAAAGATTTTTTACACCAATACACCATCTAAACAATTACTACAAATACATCCTAACCCTCTAGACTTTTCCTCACATTGGAGTACGCAACAGCTAGGTAATCATGGAGAGCAAATATAAAAGTTAATAAGGAAACAGAAAAAAGAAAATGAAGAAGAAGAGCATGACAAGCGAGTTAGCATTCTATTGGGAATTATATCTAAAGCTGACAGGCGAGACCAACAAGAATTGCAGTATATAAAGTGATAATTACTTCATCATCTTTAATTAACGATTTCGAATTCGAATCTTGAATATAGAGTCGTCTTTGAATATAGAGTAGTCTTTATCAGGAAGTATTTTAACCCAACATCCAGGTGCAAATCCATTCACATAAAAATAAC…	539.991	3.23856	897.827	277.23	8.11494	1.47857e-91	3.98377e-88
k58:5590	k58:5590 Putative RING-H2 finger protein ATL21A, Precursor (probable)	CTCATTCTTTTCTTTCAATTTTTGGTTACCTATACCAAAAATGATTGCTCAGAATCATATTGTCCAAAAAACAAGTTCCCTATAAGATTCCCATTTTACATAGAAAACCAACATCCACAAAATTGTGGCTATCCTGGCTTTAATCTCAAATGCAGTAGCCAAGGATACACAGTTCTTAATCTTCCTTTTTCTGGGGAATTTTTAGTCGGAACTATCAGATATTCCAATCCAGAAATTAAACTCTTTGATGCTGATAATTGCCTTGCGCGTCGACTAATGAACTTGAATCTTTCATCTTCTCCTTTCGAACCTTATGTGATCGTGAATTACACTATTCTAAGTTGTCCATCAGAGTATCCATTAACCTTCAGATCACTCGTAGTTGATTGCCTTAGCAAC…	529.766	3.14546	880.846	280.037	8.12947	9.35652e-91	2.48495e-87
k62:446291	k62:446291 Xyloglucan endotransglucosylase/hydrolase protein 22 (At-XTH22), Precursor (putative)	CCAATCACAAATATCTCTTGCTTCATTTCTTCAAATTGAAGTACAACAACGTCATTATATAATGTTCCTTCAGCTCTCTATTCTTGCAGTTTTACATCTATACCCTGCTTTTGCTGATAATTTCTACCAAGACACGACCCTAACCTGGGGTGACCAGCGTGCTCAGATACAAGAAGGTGGCCGCTTACTCACTTTGTCCCTCGATAAAATTTCAGGTTCCGGCTTTCAGTCCAAGAATGAGTTTTTATTCGGAAGGTTCGACATGCAGCTCAAGTTAGTGCCTCGAAATTCTGCTGGCACTGTTACCACTTTCTACTTGTCGTCTCAAGGAGCAGGGCACGACGAAATTGATTTCGAGTTTCTGGGAAATTCATCAGGCCAGCCTTACACTGTTCATAC…	486.543	2.14962	809.473	376.565	8.55675	5.88498e-90	1.54094e-86
k72:282616	k72:282616 Transmembrane protein 184C (probable)	AAGTGAAGTTAACAGTCGTACATCTTTTAGAAATCTGTCAAAACTTAGTTGCCTAAGATTTGTTTTTCCTCATCATGCAACAAACTATCTTATCAGCTTGCTTCAACCATGTCATTGCCCAAATTTTTCTCCAAGCTTTACACATGAAATTCATCAGCTATTCAAGTCTTTACAGTACTTCAACCCTAGACAAGTGCCTTCTCAATATTCACGCACACTCCTAAATATAGGTTACCTATATCATCTCAATGTGGAACTATGTCCACAGTATGGTTAATGAACAATACGGTTAGATGAAATCCACACCTCTGCTTCTCGGTTAGATTAAATAGTCTACTATCTCCGCAGGGATGACATCCCTTTAGATTGATGATGTGGTCGCTTGCCATGCATCCCACT…	468.578	1.21446	780.153	642.387	9.3273	1.40662e-87	3.58224e-84
k58:128661	k58:128661 Histidine decarboxylase (HDC) (similar to)	ATCATGTTATGCAGTAGTACTCTACAATTCAATTTGAATTTGGAAATAAAGAATTACAAAATGCCATGTCTATGGAAGACATACTTGATGACAACAAAATTTAGAGCTGTATAAGCTCAAGTTGATCTTGTCTTCATGGCCTTCAAAGAAATAATGTAGTCAATTTTATGATAAGAGCATGAGCAATTTTGAGCACCAATTTCATCTGCAATACAGTGGGGCGTAACTCTTCCATCTTGATACCATAATTTTCTTTGTTGCACTAGATCATTGATGAAATTGTCCAACATTTCCCTGGTGATACCTGGCATTACAATAACATGTGCCATATCTTTCATGCATGAAAGTTGCCAACGACGGACAAATTCATGGTCACGAGGCCTCTCAATTACAACTATG…	538.274	7.03989	892.43	126.768	6.98604	7.96893e-87	1.97533e-83
k76:215777	k76:215777 Phenylalanine ammonia-lyase (similar to)	GTGATTGTGCCACGGAGAGGCAAGCATGGGGTGATATTACTGTTGAGCAATTTGGTTATAGCTTCCAAAATCTCAAACCTTATGCCAGAGTAACCTTGAAGAAGAGTGTTGATCCTCACTAGCATTGCCGCTCTCGTGGCCGAGTGTGGCAATGTGTGGCATGATTCCGTTCCATTGCCAAAGATTCCAGCATTCAAAAATCTGATGAGCTCTTTCTGTAGAGCTGCACCTTGCTTGGTCCTCCTATGTGATGTTGCACCAAAACCAGTAGTAACACCATAACTATCAGTCCCTTTATTCATGCTTTCCATGACCCAATCACTGCTTGCCTTGACACCGGCCCGTGCTCCCTCTGACAGCTCCACCATGACCTCAGTGCCTGAACGGCCGGCTATGGCG…	1034.36	19.8404	1710.71	86.2237	6.43001	6.07131e-84	1.46586e-80
k58:165043	k58:165043 Omega-hydroxypalmitate O-feruloyl transferase (probable)	GCCACTTGTTAAAACCCCGTGATCCTCCACAAATAACCTCCATACATCCAACATTCACGAAAATATCCCTTGATAGCCAAAATTCCCAATTTAGCCTCAATCTTTTCCAATATTTACAATCCCAACCAATCACCCCTGCATCCATAACATTTTCACAGTCCCAAATTCTTCAACTGAAAAGACAATGTTCACCCTCGGTAAAATCCACCAGCTTTGAAGTTCTAGCTTCTCACACGTGGCGTTGTTGGGTTAAATCTTTAGATTTACCATCCTCCATTAACGTGAAGCTCCTATTTTCTGTGAATATTAGAAAGGCAGTAAAACCAGAATTACCAGAAGGGTATTATGGGAATGGATTTGTACTTGGTTGCGCTGAAGCACCAGTCAAGCATGTGGTAA…	404.687	0.716541	674.001	940.631	9.87748	1.47003e-82	3.45939e-79
k58:471485	k58:471485 Endoglucanase 5, Precursor (putative)	TTACAATGTCAATGGTTCAAACATGAAAAAGGAAAAGGGAAAATATCTTGGTAAAAATTAGAGCCTATTTAAAATTGGATAATAATTGGTTTTCCTCATGCATGTTTCAGTTAGTGGTAGCTTTTAATTGAAACCCTGGCTTGGCCACCTCCTTGAACATATACAAAAATGAGTTCTGAACCAGGTGATAGTATTTTAATCCACTGAGGAAGCTCATAGGTGTTCTTTTCTGGGCATGGACTGAGCCCCCACAATGAACCTGAAAGGTTTTCAACCGTTAACTTGAGATCTGTGATTGGCTTTTGAGATGTGTTCTTCACCACCACCTTGTGCTTGTAGTAAGTTGTTGGACCTATTGTCCATGTTGAAATTATCGAGTGCAAGAACTTTATCGGGCCA…	393.662	0	656.104	Inf	Inf	1.55808e-82	3.62075e-79
k64:407453	k64:407453 High-affinity nitrate transporter 2.1 (AtNRT2:1) (similar to)	TCTATGCATGGAGTCACTGGTAGAGAGCCAGTTCTTGCTTTTTCAGTGGCTTCTCCAATGGTGCCAACCGATACCACGGCAAAATTTTCAGTACCTGTCGATACTGAACACAAAGCCAAGGTTTTCAAATTTTATTCATTTTCAAAGCCTCATGGTCTTACTTTCCAGCTCTCCTGGGTTTCTTTCTTCACATGCTTTGTGTCAACATTTGCAGCTGCCCCTTTAGTTCCTATCATTAGAGACAACCTTAATTTAACCAAAATGGATGTTGGTAATGCCGGAGTTGCTTCCGTCTCCGGAAGTATTTTATCTAGGCTTGTTATGGGTGCAGTTTGTGATATGTTAGGGCCAAGATATGGCTGTGCATTTCTGATTATGTTGTCAGCCCCAACAGTATTT…	378.154	0	630.256	Inf	Inf	1.32648e-80	3.0445e-77
k72:299103	k72:299103 CAS1 domain-containing protein 1, Precursor (probable)	TCATTCAGATAATAATCTAGTTGAATTGGAAAATGCAACAACCACAGAAGAAGATCGAGCTGTCTTGCTGGAAGGAGGTCTGTCAAAATCTGCATCTACGAAGTTGTCTAGTTCATCAATAAAAACAAATATAGTTAGGTTTCTAACGATGGAGGACTCCTTTTTGCTCGAAAATCGAGTAACTTTAAGGGCAATGTCCGAATTTGGGGGAATCCTTTTTTATTTCTATATCTGTGATCGCACAAATTTCTTCGCAGATTCTAATAAGAGCTACAATCGGGACCTCTTCCTCTTTCTGTATTGTCTTCTGATCATAGTTTCAGCAATGACTTCTTTCAAGAAACACAACGACAAATCAGCATTTTCTGGAAAATCCTTGCTTTATCTTAACCGTCACCA…	1319.09	20.4314	2184.86	106.936	6.74061	1.54063e-80	3.49288e-77
k76:217674	k76:217674 Putative late blight resistance protein homolog R1B-19 (similar to)	TTTGTTTCTGATTTCTCTCTCTTCTTTTTCTTGGACTTCTCTCTCATCCCTTTTGAATGTTCCCTTTGCTTAATTTCTCGTCTATTTATAGAAAGAATATCTAAGAAAGAAAGATCTTGATCTGCAACTTTCTCCGACACTCCAAAAGCGGAATCGAATTTCTCAGCTTAAAAAGATGAAGAAAGTAGTACTGAAGTTGGAGTATTTCGATGACAAAGTCAAGCAAAAGGCCATGAAAAAAGTGTCTGGTCTTGAAGGGGTTGAATCAATTGCAATAGACACAAAGGAGAAGAAATTAACAATAACAGGAAACGTCGATCCTGTTTCACTAGTTTCCAAATTGAGGAAACTCTGTCACACTGATATACTATCAGTTGGACCAGCAAAAGAGCCAGAGAA…	1135.78	82.8186	1837.75	22.1901	4.47184	1.37133e-79	3.07159e-76
k62:448527	k62:448527 Biotin carboxylase (similar to)	TGGGACCTCCAACTGCAATATCTGGAAAAGTTCATCAGAGGTGTGCTGCAAGTCAGAATGCAGCAAGGATGATTCTTGCTGGATATGAGCATAATGTTGATGAAGTGATTCAAAACCTGCTAAGTTGCCTGGATAATCCTGAGCTTCCCTTCCTGCAGTGGCAAGAGTGCTTAGCAGTGCTGGCAACACGACTTCCTAAGGACCTGAGGAATGAGTTGGAAGCAAAATATAAAGAGTATGAGGGCATTTTCAGCTTGCAAAATGTTGAATTTCCAGCCAGAATTCTGAGAGGCGTTCTTGAAGCACACTTAAGGTCCTGCTCTGATAAAGAAAGAGGAGCTCAAGAAAGATTAGTTGAACCTTTATTGAGTGTTGTCAAGTCCTACGAGGGTGGAAGAG…	1952.39	212.273	3112.46	14.6625	3.87406	1.39012e-79	3.07661e-76
k66:378555	k66:378555 Uridylate kinase (UK) (similar to)	TAAAAATTCAGTCTCGACAATGATAATTCAAAGGCAATATGCCAATAATACAGCATTTGTTCTCTTCATAAGAACCAAAAAAAAAGGAATTTTTGCCATAAACTTCTATAAAAGTAAGAATCTATAAAGATACATCGCCTTGCTGAAGACCCATAGCAAGCACCAAAATGCAAACAATACTGATATACCATTAATACTTAAGCATGATGCCGCTCTTCCAATATACTCCTAGGCAGTAACCTCCTCAACAGCTGGGGCAAAAACAGCTTTAACTGCTTCAAATACTTCTCCAACAGGCTTTGCAGCATCAATCTTTCGAACCTTCCCCTTGGAGTTGTAATATTCAATAACAGGTAAACTAGATTCCAGGAAAACCTTGAATCGCTTCCGTATTGTATC…	3558.7	452.438	5629.53	12.4427	3.63722	2.07846e-79	4.54593e-76
k62:425241	k62:425241 Aluminum-activated malate transporter 4 (AtALMT4) (similar to)	GTCAGCTTTCTGTGATCTCAACGCTGCAATTCCTCACCTTGCTGCACAACTAAAAATCCATTTCCTTGACATGAGATATATATCTTACTAAATTTTCATTCCGAGTATATATTTACCTAAGTGAGCTGTTGCCTGATAGCATCTCCATGACTAGCGTTAGGAAGAAAATTGACTTAATCGTTGAAGCATGAGAAGTTAAGCAACCAGCTCTAGAAGTTAGTTGCCTCCTCTGAATCTACAGGTTCCTTAAATTTTGCCTTCTCACTAAGTTCTTGAAATGCATTTACAAGATTTTGAAGTCTTGCAACAAACTCAATTAACAAGGAAGTAAAAGTCGCCAACGACAATGCACTTGCACTTTCATATGTACGTACTTCACGTTCATTTATAATCACATCT…	489.286	7.31919	810.597	110.75	6.79116	5.97409e-79	1.29144e-75
k76:220960	k76:220960 Metallothiol transferase fosB (probable)	TTCCTTACAACACATAACATGCCATCCGTCATTTATTTCTTGATATGAACAGCCAGAATCATGCATTTACATAATCAAAATCGTAGAGTAGAAATATTATATGTATGTGCTTAATGCTCTCTCTGCACATACTGCTACATAAATAATACTCACTATTACAAAAAAGGATTTTTATAGTAATGTTTGGGTAGTTGGAAAAGGGGTCTAAATTTATGAGGGGTAAAATCACTCTTTTTGCCGACAATATCACTCAAAAACAAATATCTATCATGTCCAAAGCTAAATTTTCCATCATCAGAGATTCCACTTCTCCTGAACAGTTCATATTTGCACCTCTGCTTCCGTTTTCGTAAAAGGAATTAGGCGTTGTTTGGTTGAAGGTTGGAGTGACAAACTTCT…	1399.31	124.244	2249.36	18.1044	4.17827	1.95533e-78	4.17831e-75
k62:420112	k62:420112 Short-chain type dehydrogenase/reductase (similar to)	CGTGCTTTCCTCCGAAGTTCAACCCCTTTGATTCCTTTCCACTTTCTTCCCCCCTTCCCTCTCTTCACTTCACTGTCTATATAAATATTCATTCATATGTAGTCTTCCTACTCGTCAGTTTCTATTCACTCTTTCCTTTATTAGCAATTTCATCAGTTTTCTGGAGTCATGGCAGAAAAAATTCAGCAATCAACCCAAGGCCAAAGCTTCTCACTACAAGATCGAGTAGCCATCGTTACCGGCTCTTCTCGCGGCATCGGCAAAGCCATCGCCCTTCATTTGGCATCTCTGGGTGCCAATGTCGTCATCAACTATTCCTCCAACTCCACAAAAGCCGATGACGTCGTAACCCAAATCAACTCGACCTTCAATTCCTCTCCACGCGCCATCGCCGTCAAA…	1939.8	209.273	3093.48	14.782	3.88577	7.84399e-78	1.65712e-74
k58:352834	k58:352834 Sex determination protein tasselseed-2 (similar to)	ATCACAGTGAACATAGGTGGCTGAAGGTGACAAAGAATTGGCTACTGCATTGCCAATGTTGTCCTCTATGTCTGCTATTACTACTTTGGCTCCATGTCTGGCAAATAGCCTCACTGTTGCCTCCCCAATTCCTCTAGCTCCACCTGTTACAATTGCAACCTTTCCTTCTAGCCTTTTCATAAAACTTGCAGAACCAATTTCCTTCCCCACGGCATGAACTTCAGTAAAACGTTTCTCAGGTATCACTTGAGCAGGCATTATGAGAGTCTGCAGCAGATAAAGATAAAGAATATAGA	370.763	0.40482	617.668	1525.78	10.5753	1.24505e-77	2.60074e-74
k64:101864	k64:101864 Transcription factor bHLH25 (AtbHLH25) (probable)	GACTTGTCAAAAAGATGGAGCTAGTTTCTCCAATTGAAGCACGTGAGACAATTGCAAAACGGGTCCCAACTTGTAAACCCGCAAAAAAGCAAAAGCACCTCACTAATCTACAATTATGGAAACCATTTACACTAAACAAAGTCATTAGTACCCACTTCCAGGTAATCTTGATCCGCAAAAAGAGATCTGCTGCAAACATTATCACTAAATAGGATATTGACAATGGAACATATCCAATGACCTTGAATTAATTTCTAAAAATCTTGAAAAATTTTCTCTATGCTGTAAGAGTGGTGTCTTCTTCTTTCATCATAACCGCGCGGATTCTATTCGCAACATGATTTGGTGTCATACTCAATTTATAACCCATCTGAGCAATAATGGTCGTATGGGTGGTAT…	374.317	0.40482	623.591	1540.42	10.5891	2.87956e-77	5.94819e-74
k58:462144	k58:462144 Shikimate dehydrogenase, Precursor (probable)	TTGATGTCTCTTTTTTCCCCATGTAAATCAATTCGCAACTGGAAGCTGAAGGACAAGAGGGGCTTGGTCTGATGGTAACCAACCCTCACTTACAACTGAGAGGTTGTGAGTTCGAGTCTCCCCAGGAGCAAATTCTGGTATTGTACTGGGTCGTACTTTTTTAAGCTGAAGGAGCATCCATATGGAATATAAGAGTTTCAGAAACCTCTTCTATTGGCTGGCAAATAAGATCCTGGGCTTAGCACTGCCCGATTTGAGTAAAAAACTGTAACTTTTGTTCTACAAGAATCAAAATTGCTCATATACAATCCTCCGCATAAAGTCTTCTGGTGCTAATCCATTGGTGAACAATTTAAACTGCCCAATTGCCTGCCTGACGAACATCTCAACCCCACCCAC…	1197.2	100.667	1928.22	19.1544	4.2596	1.64933e-76	3.36951e-73
k60:456786	k60:456786 F-box only protein 13 (probable)	ACTTGAGCGTCTCTCTCTATATACCAACTAAGTTATTCATTCTTCCCAATTCCATTTCTCTTCATTCTTTTCTTATGGCCTCTAGAAGAAATCTGAAGAGGAAATCACCTGAAGAAAATGGAGGTGATTTTGTTTTTCCATTGGATGAGCTTAATCAAGATCTTCTTGAGAAGGTTCTTTCATGGCTACCAACTTCCACTTTTCTACGCTTAACCTCAGTTAGCAAAAGGTGGAAATCAGCTGCTACTTCCTCTACTTTCCACATAGCTTGCTCTCAAATAACATCCAGAGACCCTTGGTTTTATATGGTTGATTCTTCTTCACTATCATCTCCCTTTGTGTATGATTCTTCTGAAATGAATTGGAAGAAATTACTCCGTCACCAATCTAATTTTCTTG…	443.23	5.69991	734.917	128.935	7.0105	3.73432e-76	7.54613e-73
k58:508366	k58:508366 HEAT repeat-containing protein 7A homolog (probable)	ATGAACATGCTCGAGCATGTCAAGTAATTCAAGCTATACATGATATCTGATACTACGAAGTACTGTTTTACTTACACAGCAAAATCAATTTCAACATAAAAGAATCAAGGTATAACAATTTATTCCACAGTTAATACATTAGTCCAAGCCAAGGGACTAGGATCACATTTCTTCCACCAAACACCAATCTCCATCTTCTTCAATCCCTTCCCGCACAGCTCCCACGTTATGAAAACTCATTCTTTCGTCATCACGGTTATCTAGCTCCTCAATTTCTATTATAACTGGCGAGCAATCAGATCAACAACCAGTTGTGGTTGCCTTTAAGCAACATTATCAGGCACCATGGGAAAATTCATCATCATCAAGATCCATGTACTCACTAGCTAAATGGTCCAA…	590.87	22.3017	969.915	43.4906	5.44263	1.7472e-74	3.49269e-71
k78:179202	k78:179202 Biotin carboxylase (similar to)	GTGCTTATCTTGCTCGTCTTGGCATGCGGTGTATACAGAGGCTCGATCAGCCTATAATTCTGACTGGTTATTCTGCACTTAACAAACTTTTGGGTCGGGAAGTCTACAGCTCACACATGCAACTTGGTGGACCTAAAATCATGGCAACTAATGGTGTTGTTCATCTGACTGTCTCAGATGACCTTGAGGGGGTGTCTGCGATCTTGAAGTGGTTGGGCTTTGTTCCCCCATACTGTGGGGGTCCACTTCCTATTTTGACTCCCTTGGATCCTCCAGAGAGACCTATTGAGTATTTCCCTGAGACGACATGCGATCCAAGAGCAGCTATCTCTGGCTTAACAGATCCATGTGGAAAGTGGTTAGGTGGCATTTTCGACAGGGATAGCTTCATTGAGACAC…	1331.52	128.855	2133.29	16.5557	4.04926	2.33069e-74	4.60954e-71
k78:184543	k78:184543 Probable methylenetetrahydrofolate reductase (similar to)	CTCTCCTCATCTTCTACTACCTATATACCTCTCAACCCTCCTTTCTCTTCATCCCCTGTATCCATAATTCCATTTTCACAAACCCTTCTCCTAACACCCTGCATTTCATTATACATTGTTTCTTTCCCAGTTAAAAAATGAAGGTAATTGACAAAATTCACGAATCCGCCAAAACCGACAGAGTAGTTTTCTCCTTTGAATTCTTTCCCCCAAAAACTGAAGATGGGGTTGATAATTTGTTCGAAAGAATGGAAAGAATGGTCTCACATAATCCATCTTTCTGTGATATTACATGGGGCGCAGGTGGATCAACAGCAGATCTGACCCTTGAGATTGCAAACAGAATGCAGAACATGGTTTGTGTTGAAACCATGATGCACTTGACTTGTACAAATATGC…	1613.15	167.159	2577.14	15.4173	3.94647	2.47453e-74	4.8425e-71
k68:308361	k68:308361 Probable peptide/nitrate transporter At1g59740 (similar to)	CTTATATATATCATCACTGCCATAGGCACATTAGAGAATTTGGAGAAAATTATATCCCTAAAAGTACATAGTAATTCCATTAATTAATTATGCTATACTATCATCTCCAACAACTTTGGAATTAAACTCTTGCTGTATTGTTGCTGATGAAGATCGATTTTTCGAATACCATTTAGCCCAAAACAGATAGTTGAAGAAGTTGAGAAAGCTCAGCACTGCCAGCAACCAATAGAAAAGATCAAGTCTGTCTTTGTTGAGATTATTGTCACTAAGCCAACCACCATGAGATGAATTTGAAGTGATCTTATTCACCAATGAAACAAGAACTGAGCTTAAATAAAAGCCAAATGAATATGAGCAATAAGTAATGGCTGTTAAAAAGGATTGCATCCCTTTTAA…	340.004	0	566.673	Inf	Inf	3.39349e-74	6.57168e-71
k80:120294	k80:120294 Probable rhamnose biosynthetic enzyme 1 (similar to)	TCCAATTGGCATATCATTTTCAATTTATTCGTGAAATAAATACCATTACAACATTCAATACAACAAAAAAGGAAAAGAAAAGAAACAGGAAAAAGTTGCACCTCCACCTCCTATGACAGGGAGTTCACATCTTCCCAAAGAAACTCAAAATAAGAAAATGACAAGAAAAAAGACAAGGCAAACCCAGCTATTAGAACTTGAAACATAGTTGATTCGTTCAACAAGGCAAAACAAAAAATAAAATGAAGTTTTTCTCAACGTTTCAAGCCACTGGTGTTTTCCTATTTGGCTTGAAAACATACTCAATGAGGGACTCTTTGATTGACTTCATTTCAGGGAATTCCTTGCTCAGTTTGGAAGCATCAAGCTCATTGTTACTCCTTGGAGCAACAATGACCT…	3648.83	529.808	5728.18	10.8118	3.43454	8.54155e-74	1.63706e-70
k60:454579	k60:454579 High-affinity nitrate transporter 2.1 (AtNRT2:1) (similar to)	GGCTCATAGAATATTCAGATAAGCAGGTGTAAAAAGCAAGAAGAAACATACACAATGCGTCATATATATACTTCATTAAAAAACACATAAATTTATAGTAGATTCCAAGAAAAAGAAGAAGGAAGAAGAAAGGACAAGAAAAATCAAGATACATTCTTTAAAAATATTTGCTTATTGAGACTCAGCTCATTGAATCTTTCATTCAAGCAGAGATTGACAATCATCCATCCCCTTAGAGAATATTATCAAATCCGAGAAACTCAGACACGATTAGGCGTTAAATTTGGAGGAGTAGGTGCCGATCCCACACGCTTGCCACGCTCCGATCGGCAGTTCTCGGCGAACTTCAAGCTGTTTTG	331.347	0	552.245	Inf	Inf	1.43311e-72	2.71865e-69
k60:451555	k60:451555 ABC transporter I family member 20 (ABC transporter ABCI.20) (similar to)	CTTGTCCACAAGAATACATAAAGAATAGGAGATACGTATACAGATCAAATATTATAGATATTTATATTGTACAATTTAACAAACTTTAAATGCACTAGTTTCATGATCATCTTACCGGTAAAATTGAAATGCTAACATAAGTTGAGACACCAGTTGGAAGACGTGTTCATTAGTTCGCTTTTATCTTAGAACACGGTTCGAGCTTAAGACAAAATTTTCTTCACCAGCAATAGTAGAATTTAGCCTTCCACCAGCCCAACCGTTGTTTAATGGACGAGCAGCAGCACGAGCTGGATCCCCAACCACTCGACTGCCCTCAACTTGTTTTCCATACTCAGGAAGGCCCTTCGCCTTTCTCTCTTTCCTTCTTTTCCTCTCCTCGTCTCTTTCTTTCCTCAG…	796.955	56.7846	1290.4	22.7245	4.50618	1.65862e-72	3.11468e-69
k58:460714	k58:460714 Probable methyltransferase PMT15 (putative)	AATACACAGCAGCTACCTACCATTCTCCTTTCCTGTTGAAAAGACCCAATCTTTACTCTTTAGTTGCCGTCACTTTTCTCTGCTCTGCCTTTTACTTCACTGGTTTATGGCAAAATAGAGGCAGTAACAGTGTCATCACCACTTCCAATATTGTCCACACTACCATCCCCTGTTTCCCTTCTAAAAATACCTCCACCAATTACCCTGCTTCTTCAAAATCCACCCAAAAACTAGACTTCACCACCCACCACTCCACCGACGACGGCGGAGCTGTTGCACCTGATGATTCAATCAAAATTTACCCCCCTTGTGACATAAAGTACAGTGAGTACACCCCATGTGAAGACCCTGAAAGATCATTGAAATTCAACAGAAACAGATTGATATACAGAGAAAGAC…	335.709	0.40482	559.244	1381.46	10.432	1.12304e-71	2.06716e-68
k72:194101	k72:194101 GDSL esterase/lipase At1g74460, Precursor (similar to)	CATGAAGCTCACTCTAACCTTGCCAATCTTTGTGACAATTTTAACTGTTCTACTTGGAGGTTGCAATTGCAAGATTGTACAATTCATCTTCGGAGATTCTCTTTCAGATGTTGGCAACAACAACTTCCTCTCCAAAAGCCTTGCTCGCGCGAATTTACCTTGGTATGGTATTGGTTTTGTAAATGGATTGCCTAATGGTAGATTCTGTAATGGCCGTACTGTTGCTGATATAATAGGTGATGAAATGGGACTTCCTAGACCACCAACATATCTAAATCAATCCTTGACAGAAGATGTCATATTGGAGGACGGAGTCAATTTTGCCTCTGGAGGTGGTGGCATTCTAAACGAGACAGGCACCTATTCATACAGAGGTTTTCCTTATACAAGCAAATCGAA…	336.866	0.716541	560.966	782.879	9.61265	1.40062e-71	2.55282e-68
k78:181301	k78:181301 Chalcone synthase 2	AACCAAACGACCCTTAAGTAGAGACACTATGAAGCACAACAGTCTCAACTGTTAGCCCAGGCCCAAATCCAAAAAGTACACCCCAATCAAGGCCTTCTCCAGTTGTACCTAGCCCTTCTTTTGCTGAGGCCTTTCTCATTTCATCCAAAATAAACAAAACACAAGCACTAGACATATTTCCATAGTCACTCAACACTTGTCTTGTAGCCCGAAGTTTCTCTGGCTTTAGGCTCAATTTTATTTCAACTTGGTCCAAAATAGCAGGTCCGCCTGGGTGAGCAATCCAAAAAATCGAGTTCCAATCCGAAAGACCTAATGGTTGGAATGCTTCCATTAGGCTTTTTTCAATATTCTTGGAGATCAATCCAGGAACATCTTTGAGTAAGTGAAATGTTAGCC…	647.444	34.1063	1056.34	30.9718	4.95288	2.21689e-71	4.00136e-68
k58:386242	k58:386242 Tyrosine-protein phosphatase 3 (probable)	CTTCTTCTGTTTCTCAATTCCTCCCACATTTCCCACTATGGGTTCTTGCATTAGTAAATGCAACCCCCAAAAAGATTTCCAAGAAGAAGATAATAACCATGAATGTGTTAAAGATAAGCTTGTGATTTCACAAGCTCCAATATCTCCAAAAATTTCTCTTCCTTCTTCTTCTTCTTCAACAATTCAAAAACGCGTCTCTTCTTTTCCTTCTTCATCATCTTCTTCAGTATCGCTTTCTTCGTTTTCCTCTATTGTGACTAACACTATATTATCTTCATCTTTGTCATCGTCATCTTCCTCCTCTTCATCCTCTTGTTTCAAGGATCGTTCTTTTTCGAACGACTTCTTATTATCTTGTGCCCAAGAACACGATCGTATACTTGACATCAAGAAGATAAA…	389.058	3.862	645.856	167.233	7.38572	2.53206e-71	4.52628e-68
k76:239059	k76:239059 ATP-citrate synthase alpha chain protein 2 (ATP-citrate synthase A-2) (similar to)	ATTTGTCGGTGTATGTCTTACAACTTTGTCAGATACATTCAGCTCAAGATTCATTGAATCAGTGTTTTCTTTGTCCTCTTTTTTAACGGTTTAAAAAATGGCCCGCAAGAAGATCAGAGAGTATGATTCAAAGAGATTGTTGAAAGAGCATTTTAAGAGGCTTGGAGGTTATGATTTGGCCATTAAGTCTGCACAGGTGACAGAGTCTACTGATTTCAATGAGCTAGCAGAGAAAGAGCCTTGGCTCAACTCGTCAAAGTTGGTCGTAAAGCCCGATATGTTATTTGGGAAGCGTGGAAAGAGTGGTCTAGTCGCCTTGAATCTTGATCTTGCTCAAGTTGCTACTTTTGTTAAGGAGCGCCTCGGCAAAGAGGTGGAGATGGGCGGATGCAAAGGTCC…	1529.9	169.374	2436.92	14.3878	3.84677	3.14865e-71	5.57488e-68
k58:228647	k58:228647 F-box/LRR-repeat protein 4 (AtFBL4) (probable)	TGGGACTTCATTTCATTCACAATGTGAAAACACTAACAACCAATAGAGGGCTACTAGTAATTTACAAGGATGATATACAGGAATTTGGGATTAAATAAATGAAAAGCAGGCAAATAATCTACAATGAAAATGTTCACGCTTAACAAAAGACAAATAATGAGAACAAAGGACTGACATCAGGAGCTTCTAAAATCATATTGTAGGTCTTGGAGTAAGAGTGCAATCATTCTACAGTATGATACCCAGTGTAGTAAAGGCATTCCATAATCAAATACTTCTCAAAGTAACTCCTCTGGCTCAGCTAAGCTCCCAGTGAAGTTTATTTTGCAAGATTCAGGAAACTCAAGTCCAGCCTCCTCACACCCTGCTTTAGTTATTAGGGGACAAGATCGTACGTCT…	1289.89	131.875	2061.9	15.6353	3.96673	3.77876e-71	6.62741e-68
k58:49921	k58:49921 Isoleucyl-tRNA synthetase (IleRS) (probable)	CTCATTTCTGAACTTGCTAGCTAGCTTTGAGAGGCGGACAAGTAGCATTATGCATCTATATATATAGACATGTTCAAAATTCTCATATGTGCTGGAGGCCAATTCTTGTTGAAGTTGGCTGAGGCGTTTGAGTTTCTGTGGAGATCTTTTTCCTTTTCTGTCGTCTAATTATTCCCTGGAGGCCAGAGTCCCTTTTGGCCTATAAGATAAAGGAGTGCTTCATTCCATTTTGATCATCCAATCCAAGGACGAGTAAGTCTCAGACAAGGCGTGAGAGAAAGTCTGTGAGTAAAAATAGAGTGTGTGAACGGTGTGATAGTGAAGTGTATAAATCAGAAGACTGTTGTTTCTTTTGATTGTGTAGTGGTCTG	646.971	2.24272	1076.79	480.126	8.90727	4.69618e-71	8.15947e-68
k72:285038	k72:285038 Biotin carboxylase (similar to)	GCTTCGTTGAAAGCATATTATTCATTAGAGAACCATCACTTCATAGTACAAGTCGACTGCTAGCTGCCTTAGCAGATTTCAGGTTCAGCACATATGGTCCGTGGAGCAGGAACAAGTGGCGTCGAGCTGCGGGCTGGTTGATTAATTAAGCACCTTTCTCAGATCATTGATCAACTGCTCTCTAGTTGCTGGCCCAACCTTTTGTAGAAGAGCAACAAGACCCTGTGGTAGAGCACGTAAATCCAATGTTGAATCGCCAATCTTGGATAGTTGAAGTAACACCTTTTGGACTCGCAAGTGCTGTAGGCTTTCCTCATAGTTATTAGGGTCGTTCTTCCATGAGAAGAAAGCTTCATCATCTGCCCAAGCATCTTCTCTGCCTTCTTTTGAATCCAGAAA…	1515	169.592	2411.95	14.222	3.83005	1.04506e-70	1.79894e-67
k80:58900	k80:58900 S-adenosylmethionine synthase 2 (AdoMet synthase 2) (similar to)	CTGAAGTGAGGAAGAACAAGACTTGCCCATGGCTCAGACCAGATGGCAAGACACAAGTTACAGTTGAGTACAAGAATGACAATGGTGCCATGGTTCCTATTAGAGTTCACACCGTTCTCATCTCAACTCAACATGATGAAGGTGTCACAAATGAGCAGATCGCCCAGGAATTGAAAGAACATGTGATCAAGCCCGTGATCCCAGCGAAGTACCTTGATGAGAACACCATCTTCCACCTCAACCCTTCAGGTCGATTTGTGATTGGTGGTCCACATGGAGATGCTGGACTCACTGGGAGGAAAATTATCATTGACACCTATGGAGGTTGGGGTGCTCACGGTGGAGGTGCCTTCTCAGGGAAAGATCCAACCAAGGTGGACAGAAGTGGTGCTTATATTG…	1275.75	133.462	2037.27	15.2648	3.93214	3.5143e-70	5.99394e-67
k58:148223	k58:148223 Dehydrin COR47 (probable)	AAATGAAAAAAACATTAGTTAAAGGCAAAAGTAATTACTACTTCGGCTCAATTCCAAACTAGTTTGGTCATATCTAGAAGCTAAATGACTGGGATGATTCTCATGAATTTCAGTTGGACTTGTACTTCTCCTCATAATCCTCAGTATTCTTGTGGTGTCCAGGCAATTTCTCCTTGATTTTGTCAAGTAATCCCTTCTTCTCTTTTGTTTCACCTCCATGGACTTGCTCATCTGCAGTAGTGGGATGGAATTCTTGATCAGTCTTGTTGTGGTGACCTGGAAGTTTGTCCTTTATCTTCTCCATTATTCCTTTCTTTTCTTGATCTTCGTGTGTTGCTTCTGCATAATTTGCATTTCCAACAACATGACCAGTACTGCAGTTCTCCATTTCAACTTTTT…	312.571	0	520.951	Inf	Inf	1.18696e-69	1.93567e-66
k70:299451	k70:299451 Non-symbiotic hemoglobin 1 (similar to)	GTAAATAGGAAAATTACAAAGAGTCATAATATCGGGGATAATCTCATTTTGTAAATTCCTGCACGGATCAATTTTATTTTTTTAATATATTTTTGTTGACTTAAAGGGAATTTCCTTTCCACTTTAAAGGTGAGGGGTATTGTTTCCCTACTTTAAGGAGGTAAAGTAAAATTTAGTCGAAACCAAATACTTCTCGTAACATCACCGACATGCACGTATGGCCTTCCTATTTTTTAGAAAAATGTAATCCATACACATATACAAAGACAACCCCATAGGAACTACGTATTACATTTTGTTGAAAAATTGAAAAAAATAAATACTATTAGTATATGTTTGTAGTCTACTTCATCTCGGTCTTGATAGCGTTGACCAACTGATCAAAGGCCTCGCCCCACG…	461.503	13.0515	760.471	58.2669	5.8646	1.18559e-69	1.93567e-66
k58:285298	k58:285298 Solute carrier family 35 member F2 (probable)	AGAGAAATTGCTCCATTGGCTACTAACATTTTACCCTAATCCTCCACCTATCTAGGTTCGTGTACTCGATGAGATGAAGATGTGACATGTCTTGTCTAATCACCTCTTCCCAATTCCTCGGTCTATATCTACCTCTCCTTAGACCTTTCACTGTCAACCTCTCGCACCTCCTCAAGGCAAATTATCAAAATAGAGATCAAGATGCAAACTGCCAAATGGCTTAGACTAAAGAGAACTTATTTCTGATGCTTTAATATGTGGATACATGTAATACCAATGTATCTTTATTTAGCTCATGAAGCAGTTGCATTGTGTCTGTGATCAGCTCGCTCTTCATCTTTATTAAGAAGTTGGTACCTTTGATCTGCATCTGCTTCTTCTATAGCTGGTGAACTAACA…	586.961	26.443	960.64	36.3287	5.18304	1.65333e-69	2.67277e-66
k58:341104	k58:341104 Acid phosphatase 1, Precursor (probable)	TGCTTTTCTTTATTTCAACTATAGTAGCGGTGACAGTGGCCTCTACTTCCAATAATGTAGAGGTCATAAGCCAAGTGGTAGAAATTCATCGTCTAAGGCCACAAACTGGCTCTGCTGGTTATCCCGTCCCGCAATTGGACTGCCTAAGTTGGCGTCTTGCTGTGGAGACTAACAACCTTCAGAAATGGAAATTGGTGCCTAGCTCCTGTGAAAACTATATAGGTCATTACATGTTAGGCAAACAATATCGTCATGACTGTGAGGCTGTGGCTAATGCTGCTATTGAGTACGCCAAGAGTCTCAAACTAGGCGGAGATGGAAAGGACGTTTGGGTGTTTGATATTGATGAGACTACTCTCTCTAATCTTCCTTACTACGCTCGTTCTGATGTTGCTTTTG…	320.165	0.40482	533.339	1317.47	10.3636	1.78447e-69	2.85991e-66
k58:503361	k58:503361 hypothetical protein	TTTTCTTTGAAGTGAATGTAGTATATACCAAAGAGCAAATATTCTTTTCCTACTTGATTTACAAACACAGTTGCTAGTAATCTTTACAAAAAAAATCCTTTTCTTTTTCTAGTGAATGTTGATGTACAACTCTAAGAAGTATAACTACTGATATTAATCACGTCTGGTAACCACAAAGATGGAAAAGAATTACTGATTTTGCTGATGGTGACGCCCATTCTTCTTTGCAACAGAATAATAATAGGCACGAAGCAATCTCTTATGGAACCTCCGAACGTTCAACCTCACATTTTGACGATCAAGGTAGATCTTTTTTGTGAATTCCCATCCTCTGTTGTTCACACTGTCCGGGTCCGTTAGAACAGGATCAGTCTTCTTGTACTCATTGTACAAAGAGCT…	567.596	14.9783	936.008	62.4908	5.96557	3.28599e-69	5.22133e-66
k58:496923	k58:496923 CAS1 domain-containing protein 1, Precursor (probable)	AAACAATTGCATTAGCCATGAATCATTCAAGTCTGCTGATTAGAGAACACAAGTACACTTATCACACCTATATTTCTCTCTTAAACTGATTAACGGGGAAACATATATGACTGTGAAAGGCAACGGCAAAGAGGAGAAAAAATTAAAATATAAGATTGGCAATTGATATCATACAACTGGTTGTCCCTTGGAGATGCAGGTTTTAATTCTGAAAATAATTCCTTGTACACTTGAATTTAGCAACTGCATATGATACTCCTCAAATTTGTTCGCATGCTTTGCAAGCTGGCTTTGAATATCAACATCTCCATCCCATCCAAGAAATAATATGACTGATTTCTCATCTATTAGTTTATATCTTTCTAGAGTAATCTACGACTGTCTCATCCGAGTCGTGGC…	947.477	83.6607	1523.35	18.2087	4.18656	1.56899e-68	2.47195e-65
k76:228217	k76:228217 Nematode resistance protein-like HSPRO2 (similar to)	TTCGTATAATGTATACTACACTGTCAACGAAGGTGAACAAAAAATAAAATAAAATATGTATTCCCCCCTAGTTTGATTTGTAATACTCATTATCGTAGTAAATCCCCAGTGCCTAATCAAAGTTAGGCGTTGTTACTTCTCTCTGGACTATACTTTCCATGCTCATGACTCCAACGTTCTCCTAGAAAAGTTTTTGCAGCATCCAAACTAGGAAAATACGTTGGCTCAAGGAAGATCTGAGCCAATGCATCGCTTGTGTCAACGGCCATAAATGTTGTGTTCCCTTTAGCTTCTAAACTCCCCATAACAATTACTAACAACTGCTTATACGAATAGTAGAATCTCTTCACTGCCATTTCAATTGCTTGTAAAGCCTGAAGCAAGTGAATCTTCTCGAAG…	549.224	24.8237	898.824	36.2083	5.17825	1.78145e-67	2.75989e-64
k66:390607	k66:390607 Bromodomain adjacent to zinc finger domain protein 1A (hACF1) (probable)	AAAATCGGGGGAAGGAAAATTGTGTTGAAGGGGTGATAGACTTAATCATGCATCCTTCTCATTTGTCAGAAAGTCCCAATGCGGGATGTAAAAGGAAAGTGGTTAACGAAAAGCCCGATGGAAGGCTTTCGTTAAAGGAGAATAATCCTCTTGGCAAGGGAAAATCTAAGAGAATCAAGCAAGAGGGAGCTACTGAAGTGAATGGTAAGACAAACAGTCCTAATAAAAGGAGATCAGGGAATAATGAAGTGAGTGATCTTGGTGTACAAAACATTCCATCTTCTGAAGATGGTCCACATGGTGGTGAAAAGAAGCCAAAAAAATTGATGCAAGGTCAACCAAGATCAAGTTTTGATAGCAAGGGAGGTGCTGTTGCATCAGTGAAAGAAACTCTATTAG…	301.449	0.40482	502.146	1240.42	10.2766	3.45744e-66	5.31214e-63
k58:449105	k58:449105 Early 35 kDa protein (probable)	GCGATCATGAAGGCTTATGGCCTAGGTTGGTGACCTTCATTGCACTTTGAAGGGGTGCCTGCCTAAGGTCGGCCCAAGTGGCCGAGCCTACGTCATAATTTGTGGCCAGCGGGGGCATTCGTTCGCGCGGTCCCTACCCAAATTTCAGTCTTAAGCCTTTGTTCTCTGGGCCTGAGAAATTATTCTTGTATTGTTTGGGTCCAATAAAGTCTCTGCATAATGGGGGAAGGATGTTCCGGTTGTCAAGTCTTAACCGAAGGAATTTGGAACGTTGATTATTATACTCTTATTGAGAATTTGTGCAGAAAAGAGAAATGGCATTAATAAGCGAAAATAATACTTTTGCAGATTTCAAGTAAACCAAGCTCTGCTCTCTGTTACAAAACAGTTTTCTATTGT…	945.865	90.9799	1515.79	16.6607	4.05838	1.43711e-65	2.18993e-62
k58:506638	k58:506638 Probable peptide/nitrate transporter At1g59740 (similar to)	CTTATATATATCATCACTGCCATAGGCACATTAGAGAATTTGGAGAAAATTATATCCCTAAAAGTACATAGTAATTCCATTAATTAATTATGCTATACTATCATCTCCAACAACTTTGGAATTAAACTCTTGCTGTATTGTTGCTGATGAAGATCGATTTTTCGAATACCATTTAGCCCAAAACAGATAGTTGAAGAAGTTGAGAAAGCTCAGCACTGCCAGCAACCAATAGAAAAGATCAAGTCTGTCTTTGTTGAGATTATTGTCACTAAGCCAACCACCATGAGATGAATTTGAAGTGATCTTATTCACCAATGAAACAAGAACTGAGCTTAAATAAAAGCCAAATGAATATGAGCAATAAGTAATGGCTGTTAAAAAGGATTGCATCCCTTTTAA…	371.855	5.48128	616.105	112.402	6.81252	1.8031e-65	2.72531e-62
k58:462428	k58:462428 Isoflavone reductase homolog P3 (similar to)	TTAAGATTTAGATATTCAAATGCAAACAAATGCGGTTTTAGTACTAACAATGGATGATAAAATTTTGATCAATAAAATTTTAAACAGACCATTCGACATGGCTCAGTTAATACATATCTTTATTAATATAGGTGACGGACACTTATAATTATTTATTTTAAGCTATCGGAGACATCAAACATGTGAATATTAGACAAATTGAATAAGGTACTCCTCCGCAGTAGTGTACTTGACATCTGGATAAAGTTCTGAAGCTTCAACCCCAAACGCTGGCTCAATTTCAAAATTGGTTAGATCGCCGTTTACAAATGTTAAGTGGTTAAGCGCCAACGCGACATTGACTGGAAAAGGAGATGTATTAATATCTTTGAGAATTTGCTCCTCTGAAATGTAGATTTT…	287.204	0	478.674	Inf	Inf	2.43452e-65	3.65e-62
k72:299371	k72:299371 NAC domain-containing protein 2 (ANAC002) (similar to)	AACAAACAAAGCCATACACAGCAGTTCTCAAGAAACAGAGAAGCAGAAAATTAAGAGAAGAAGGAAATCGAAATCGAAGGGAAAGGAAATTGGAAGAGTGAGATTTGAAGGAAATGATCAAAGGCGTACACAGAAATCAGCAGCAATTGGAATTACCAGCGGGATTTAGATTCCATCCAACGGATGAGGAATTAGTTCAACATTATCTCTGCCGTAAATGTGCTGGGCAGCCGATATCTGTTTCAATTATAGCTGAAATTGATCTTTACAAGTTTGATCCTTGGCAATTACCTGAGAAGGCTTTGCACGGTGAAAAGGAATGGTATTTTTTCTCACCAAGAGATAGAAAATATCCTAACGGTTCACGGCCGAACAGAGCGGCCGGAACCGGTTACTGGA…	481.206	19.9659	788.699	39.5023	5.30387	9.06721e-65	1.34854e-61
k58:501127	k58:501127 Syntaxin-121 (AtSYP121) (similar to)	GCAAAATGTCGAGAAACATCAATTCAGAAAAGCCCAAGATAAACAAGAAGAGAATAACTTAAATCTAAATGAAAACATAATCAAACAAACAAATTAACCTGCCAACAATACAGAAAAAGAATTGTACTCTAAATACAGCAATAATTACAAAAAGGAAACTCCAAGTATATCTCTAAATAGCACATGGATCCCCATCCAGTTTACTCTTCCCCACATTAAAAACCAAAAAAAAAAATGTTCCAAATTAACACAAAATAATAAGCATGGCTAAAATAATAAAATGTAAGTTCAAAACATTGATGGGGTCCACCAGAAGACCTTTGACCATAAACAAATTCTCATTTCTTCCATGGCTGAATAGAAAGAACCACCACCAAAATGATGATAAGCAGAAGAATA…	480.846	20.9941	787.414	37.5064	5.22906	1.4042e-64	2.07185e-61
k76:189934	k76:189934 Probable inactive poly [ADP-ribose] polymerase SRO2	GAAATATGTATACAATTTACAAATAAAGACTTGTAATTAGAAAAATTGGAAAAATCTTTTCGCACTTGGCACTTCGACAACATGGTAACTAGCTGCTAATCACATTCCTTTGCAGCAAAGCAACAAGCTCTTAGTTTCCGATATCCTACTTGTGTGGATACAATTTCATCACAGCTCTTAATGACGTATCTCCAGCTATTTGCCTCAGCTTCCGAACGAGTACCAATTTTGTGATCTTGTTTCTCTGAAAATCTTCATAGTATTTTGAGATCGAAGCCATTCTTGAAGGATGTAAAAATTTGGAAAGCGCTCGCAATAAATCAGGAAACTTTATACGTGGAGTGGGCTTCAATGGGGCCTTCCTAATTTTTGAAGAACCTAATAAGTAATTAGGACACC…	365.284	4.85784	605.569	124.658	6.96183	1.62256e-64	2.37519e-61
k58:352118	k58:352118 Pectinesterase 51 (PE 51), Precursor (similar to)	TAGTCGTTATGGAAGTTAGTTGAGGTCACACGTGACTCCTATATGTATAGTTGTACAATACACTTTGAGATCATATTGGAAAATACAATTTTCAGCAGTTACACAAATTCTCTCTCTAGAATTCAACAAAATTTGCCAATATTTCAATCATGAAGATGAAGGAATCCATTGATCGCCTTGAATGAAATTAGAGGGAGAGTATGAATAAACATGTTGAGCTGGGATTTGGCTACTCCATAATACTCGTTCTTTGGCATTGGCTGTTGCTCCACCACTATTTTCAAATTCTCCGTAGTAAAGAGTTTTCAAAGCAAATTCACCACTCCAAGGCATCCATCCAGCAGGATTAATAAGATCCCCCAGTTTACATTGTATAAAAACTGTCCTGGAATACTCCTT…	525.656	26.5685	858.381	32.3082	5.01383	3.61275e-64	5.2472e-61
k58:483754	k58:483754 Protein ATC1/LIC4 (probable)	CTTGCCATTACTGAAAAACAAATCAAGCTACCCTAACATATACTACACTGCACCAGTAATACAACTAAGCCAAATTAAAGTTGCCGACTATGAAATTTATAAGCTTGTCAGAAAGAGTTCATCAGTCTACAAACTTAAACAGTCCAAAGTTAATACAATTTAATGAGCAAACTATAATATTACAGAATTATATCTAAACGTGATAGAGCCACTAGGATCGCAAGTCAACAACAGAGGTTCAGCCTCAATTTCATTTCATTTTCCAGCAAGAGATCTACATAGTACTGAGTTTTATGACAAGTACCCAGGAAAGTTTCAAAACCCAGTAATTGATCAATCAACACAGCAAATTCAGGAAACAGTTTAAAAATCCAGTTATGGATGGACACAGCAACGATT…	561.089	29.3698	915.568	31.1737	4.96226	1.00415e-63	1.44713e-60
k70:294894	k70:294894 Probable xyloglucan endotransglucosylase/hydrolase protein 15 (At-XTH15), Precursor (similar to)	TTTTTTTATCCTAATAAACCTATATCAAATTAAATAAGCAATAGAAAGAAATACAAGAGAATATATAGATAATAACACATGATGGTTTTAATTGTTTAAAACCTTGAACGCTTGCATTCAGGAGGAATGCCTTGAGAGAACCTTGCAACATCTGCACAGTAATTGTATGTCATGTATTTCTGTTGCACCCATCTAAGCCTATTTCTGCCATTAGCATCCAGTTCTTGAGTTTGCCATGTCTGATCATTATTCACTGAATCAGTGGGTTTAGATCCTCCACAAGATGAAGTAGATGATGCAGCTGACCAAACACATGCATTTGTGTTGAAATTCCTATAAGAAGCTGTGAATGGTGCCATGGACCAATCCGTCTTCACCCGCCCGCCTTGTGTTGCCCAG…	413.698	11.9908	681.503	56.8354	5.82872	1.87456e-63	2.68075e-60
k58:468683	k58:468683 Myosin-7 (MyHC-slow) (probable)	AATGAACCAGCAGATAAAGAACAAATTGTCTCATCTAAAATTTTCACAAAAAATATAGAGCTAAATGAAGGGATGGGTAATAAAACTAAGTTTTGCAGACTTTGAGATTCCTGCTAATGGTTAAGCTGGCTACTAGATTTTATCACGCGACAATCAATTTTCCTACTTTCCCCTCAAAGTTCAGTCAAATGCTTCATCTTGTTTTCCTCTTATGCATCTTCCATTGTTTCAATATGTGCTCAGCTCCTTCTGTCAATGATGCAGTTCTTTTTTCCTTATTATTCCACAACTGAGGCACTGGGTACCTACCACTGGGGTTATGCTCATTCAACTCATTTAAGGCAGTTACCACAGCTTGATACACTTCTTCACCATACTCAGTCTTTAGATCCTTCAACT…	384.78	6.88194	636.713	92.5193	6.53168	2.24787e-63	3.19007e-60
k58:241733	k58:241733 Extensin-1 (AtExt1), Precursor (probable)	ATTCAACGGACCAAACAAATGGAGATCTCGAGGATCTTACTTAAATCTCAAATAATACAGTTACATATTATTACAAGAAAATAACACAAAGCAAGCAAAGCCGGACATTTCGGGAAGCAATACAAAAAAAATTGGCAGAGGCAATGGAATTGCTCCAAATAGGAGGATGCAAATGAGTTAATAGTCAAGGAAGTTGTGGAAAATTATGAAAGTGAACGATTTGAATATTAGTAGTAGGTTGGTGGGGGTGGAGGTGAAGCATATGTGGCAGATTGCTCGTAGTTTTTAGGTGGTGGAGGTGAGGCATAATTGGAAATTTGTTTAACGTAGTTTGTTGGAAGTGGAGGTGAGTAGTATAATGGCGATTGTTCATAGGTCTTTGGTGGAGGTGGCGGTGAT…	325.958	3.14546	541.166	172.047	7.42666	3.57107e-63	4.99169e-60
k70:313933	k70:313933 Histidine decarboxylase (HDC) (similar to)	TTTTTTTTATGGGGTACAATAGCAACCCTACTTAGAGTATACAATTCATTGTGGACGTAAATAAAAAAAATGAAGTCATAAAAAGAGTTAGAAAATGCCATGTCTATAGAAGACAAACTCAGTAGCAAAGAGGTAATAGATTTACATCTCTTCTATGGGATAATGAAATCAATTTTGTGATAAGAGCAAGCACAATTTTGAGCACCAATATCTTGAGCAACACAAGGAGGTGTAACCTTTCCATCTTTGTACCATTTTTTCCTTTGTCGCAGTAAATCATTGATGAAAGCATCCAAGATTTCTGTGGTTATACCAGGCATAACAATAACATGTGCCATATCTCTCACACAAGAAAGCTGCCAACGACGAACAAATTCATGGTCACGAGGTCTCTCCAGG…	589.097	12.8653	973.252	75.6493	6.24125	5.22463e-63	7.19486e-60
k58:484024	k58:484024 Gamma-interferon-inducible lysosomal thiol reductase, Precursor (probable)	TTCATATATAAGTCAGGGGTTCAACAGCCACTGATGTTTGCTACGTGAACATGAGATGCTTTCTGTACTAGGCTAAAAATGCAAGCTCAGAGGCATGGCCGCTTTCATGTAGACAGCTGATTAAAAATCCATACTTTCTATTCCCACATCCCAAATTAAACCAAATTCTCATATTACAACACTTCCTATAAACAGATGATTAGAGAATTGTGCAACTTAATATTCATCCATCATGATGAATATTTTACAAATGCATTCACCAACTACAGTATTTCATCATTAATAAAAAGAACCAGCATCAAGGAGCTCTATATTATACGCAGCGCGATAGAGCAGCCTGTGGATTACGCATATGTGGCCAGATTAACGCGGTTCATCCAAGATGTAATAGCTGAACCT…	1113.11	133.778	1766	13.201	3.72258	1.07297e-62	1.46672e-59
k76:217040	k76:217040 Phenylalanine ammonia-lyase (similar to)	TTTTAATAGCACAAGATTATAATATTCCATCAAAACATCACATATACTTCGTTTCTCATAGCTAACCACATTTTGAGTTCTTGATCTTTTTCGTTCATATTTTCCATTTTCATTTGGCAATACATATTTAGTACTTTAGCAATGGAGTATGCAAATGGAGATTGTAATGGGCATTCTAGTCAAGAATTTTGCATTAAGGGTCATCAACAAGAAGACCCTTTGAATTGGAACATGGCAGCTGCGGCACTCACTGGTAGCCACCTTGATGAGGTGAAGAAAATGGTGGAGGAGTTTAGGAAGCCCGCTGTCCGGCTAGGCGGCGAGACGCTAACGGTAGCACAGGTTGCCGCCATAGCCGGCCGTTCAGGCACTGAGGTCACGGTGGAGCTGTCAGAAGGA…	1106.36	9.65501	1837.5	190.316	7.57225	1.7382e-62	2.35873e-59
k58:244543	k58:244543 Probable peptide/nitrate transporter At5g28470 (similar to)	AACACCTTTTCACTTTTTACCATATCATGGAATTAGAAGCAAGATATTGAGTATTTGCCATTTGCGAATAGAGATTAACAGTACTAGCTAAAGAGGAGAAATGGCTGAAGAGATCATCAATGCAAGCCAATATTCTTCTCATGAAGAATCAAACATTGCTCCAACAATTCCTCGTTCCACAAGAAAAAAGGGAGGATGGACAGCCATCGCATTCATTCTTGGGAATGAATCGTTTGAGAAACTGGCGTCGGTGAGTTTGATATCCAACATGACCACCTATTTGCGGACGAAATACAATATGGGGGGAGTATTTTTGGTGAACGTGGTGAGTATATGGTCTGGCTGTTCCAACATTACACCTTTAGCTGGTGCTTTCTTGGCTGATACTCACCTTGGCAG…	269.757	0	449.595	Inf	Inf	3.12087e-62	4.20433e-59
k76:223900	k76:223900 Nematode resistance protein-like HSPRO2 (similar to)	CTAATAACCAAGCAAATCTTACAACAATTTTCTCATCAAATTAACAATTTCTTCTCTTTTATTAAAAAATGGTTGATTACGATAGAAAAACAAAGATGATATCCTCTGATATGGCTAGCAAATCGCCGAGAATTTCAAATAAGCTTCAAATTTCAATACCAGCTTCGGCACCTATTCGGCTAACGGAGCTATCGGCGGCGTCTGATTCAGCTTGTTCAGCTTACGAGCACTACCTCAGGCTACCGGAGCTGAAGAAGATGTGGAGCTCTGTAGAGTTTCCGAGTTGGAAGAATGAATCCTTACTCAAACCGGCTTTGCAAGGTTTGGAAACGACTTTCAGGTTCGTTTCAATTGTGTTGTCTGATCCTAGACCGTATGCGAGCAGGAGAGAATGGAAGC…	671.906	55.1329	1083.09	19.645	4.29609	4.2989e-62	5.74967e-59
k62:387301	k62:387301 Probable acetolactate synthase large subunit (AHAS)	CAATGGCCGCGGAAATTTGCTATTCTGCTGTTTTATTGTTTCCATGAAAGCAAAAACAACTTGTCAACTTGTGCCCACGTTTTGCAGAACCCCACTCACCTATATAATGAACCAAAATATTAACCAAATACCAAACAATCAAAAAGCCAACCAACCCTACTCACCCCACTCCCCCTTTTCTTTCACAAACAAAAAACCCTCTATTTTATTGTTCTTCTTTGACATGGTACTCTTGGTTGAAAAGATTAGCCATTTTCTGAAACATTCCAACAGGCTGGAGAATCAACATCACAATTCAGAAGCCCTGTTGGCTTCTACTTTGCAAGTTTTTCGATCTGATGTATCAAAAATCTTGCAAATTCCAGAGCCAAGAGAATTTCATTTCTTGTCCCTGGCTTG…	354.135	7.75643	585.054	75.4283	6.23703	4.4182e-62	5.86703e-59
k58:468430	k58:468430 hypothetical protein	ATATATAACTTCTTGTCATTCTTCCATATATGTATCTAAACTAAAATAATTCACATAGTGTTATAAGATGTAAAAGAAAAAAAAAGTATGACAAATACATACATCAATTTCTTGATCTCTTCCAGCTAGGCTAAATGAAATATTCAACCCTAGTACAATTTCTTGTATCTGTGTAAAAATCTTTTCTTTATCTCCTTCGTCGAAAAATTAGACTGTATATCTATCGTTCTTTATATATATAACAAATATCGACCCCTTGATAAAAATTATGTCTCTGTCTTTAATTTACACAAGACATCTTCTTTTCTTGGTACTTCCATTAGAATTCACATCAACAATCTTGAAAAATGAATCTATTTCATCTCTTTTCACAATCTCAAAAAAATCAATTAATTTCCT…	317.994	3.45718	527.686	152.635	7.25394	4.47762e-62	5.90375e-59
k66:390088	k66:390088 Random slug protein 5 (probable)	TTTGCAGATGGTTATTGTAGTTGTGGGGATTACTGGTAGTGATTCTTTGAAGTTCCAATTGAGTTTGGTAATTGATGCTTGAGTAGACAACTTATAGTGGATGTCTCAAAGCTTCTCGTGGCTCTTATTATGCCTGTTTCTAGCATCCGATCTGCTATCTGCACTCTTTGTACAAGCACACTAAGATGATGACATGCTTGAGTATTCGTTGAGTAACGTGCATCAGTTTACAATCAGTGCCAAAATGGTTTATTTCCATATGCTGCAGCTCCAAGCTCTGAGATAAGGCATCCCTGTCTATGGAAGAACTCACTCAATATTACATCCAGAGAGGGCACTGAGGCTGAGCATGGAATTAGAGATGTTGCAGGCCAAAAGAAACACACACAAGATGCTAGC…	621.642	40.7372	1008.91	24.7663	4.63031	6.31611e-62	8.26916e-59
k62:385804	k62:385804 Zinc finger A20 and AN1 domain-containing stress-associated protein 8 (similar to)	AAAACTCTTTTTAAGTCCAAAGTATTTCGTTATCTGATGTTCTTACCCAGCAATCCTGCATTTCTTGTTCGAAAAACTCAGTTTTCTTCGAAGAACAGGATAGAAAAGGATTTGATAGAAAGAAACTTCTTTATACTTAAACGAACACCAACTTTTATGTTATTAAATTTGGAATCACTAAATCGAAAGATAACCCAAAATAATGTCCATCACAAGCACAAACAAGCACTAAAGATGTAACCACAACATTCCTTGCTCGATTCCAGGATGCCTTATGATTCTTCCTCTCAACCCCTTGTAATCCTAGGCACCTAAAAACAGTCGTCAACTGAGAGCCCACGGGTGTAGAAGACAACTTTGATAATACTGATGGCTCCTCATAACTCAGAACCTTCCATT…	1382.14	186.352	2179.32	11.6947	3.54778	7.03657e-62	9.14799e-59
k78:191495	k78:191495 Glutathione S-transferase (similar to)	TGGGAGATTTCTTCTTCAAAAAAAAAGAAACGTTTAAAGTACAATAACAATCAAACCAAACACAATAAAAATAGTTTTCCAACAACAACTATTACGCTTCACTCCCAAACAACAAGTTTGGGACCAGTTCCCTACGGAACCAATTTTATTGACCTGCTGATTCATAGGCCATAACAACTATTACGCCTCAGTCCCAAACGAGTCGGGATAAATTTTACTGTTTGTGCAACTCAAGAGCCTTAGACCAAGCAGGCCTAGCCAAAATATCAGCACACCAAGCCTTAACATGAGGTCTAGCATCAAACAAATTCTTAACTCTAGTCCCCATTAAATAATGCACAACAGGTGCATGGTGTAAATCTGCTAATGTAAAACTCTCACCACCCAAATATTTTGACT…	1586.68	227.34	2492.91	10.9655	3.4549	8.45837e-62	1.092e-58
k58:503830	k58:503830 Serine/threonine-protein kinase PBS1 (similar to)	ATTTCTCCTAACCAAAAAAATAAATTATTGATTCCCCAAAAGGCCAGAAAGAAAATTGGTTCTTTCTGGAATTAAAGGGTTTCAATTTTTCATCTTCATGTGGATTATCAAATTTGTTAATGTGTTCCTCTTGGATTCCTATTTGGGAATTTTCATCATTAAATTTGGCAACAGTTAGAACATTAATCCCCAAAAGACGAACATTGTGGTGTTCTAATGAGCATAAGATCAAATTAAATTGGCAAAACATTTAGGACATTAATCCCAAAAAAGACGAATATTGTGGTGTTCTGACGGGCAGAAGATCAAACAAGAACTTGATGAGCAAAATCTGCCGGCCAGAAAAAAATAAGAAATAAAAAAGGAGAACCTCATTGTTGATGGTTTTTTGTTGTGAAT…	267.152	0	445.253	Inf	Inf	8.56731e-62	1.09844e-58
k58:468230	k58:468230 Stem-specific protein TSJT1 (probable)	AATCTCTAACAAAAAATATCATCTTTTCTACCAAATTATATCATCTTTGTGTGCTTTCTCAATACCATTTGCTTTTATTCTTGATTTTATTTGAGCAACAAGAAAACAAAAAATGTTGGCAATTTTCAAGAAAAGTGTGGTTGATCCACCAAAGGAACTGCAGAGTCCAGCCTCTTTGCAAATATCAAACAAGGCTGCATCACCTGAAGAGACAATGAAGAATTTCTTAGCTTCAAATTCCAACAATGGGTTTTCCATCGGATTCATGGACAAGGCATTCTTGGCCTATTCCAAGCCTCCACCTTCATCAAATCCTAAACAAAGGTTGTTCTGTGGGTTGAATGACATATACTGCATATTCTTGGGAAGTTTGGACAATTTATGGGCACTAAACAAGCA…	684.587	54.226	1104.83	20.3745	4.34869	9.00493e-62	1.14664e-58
k62:435927	k62:435927 Rho guanine nucleotide exchange factor 8 (AtRopGEF8) (similar to)	TGCCTGCACAATCCTTTTCTTCTCTAATACCAAACTTTCCATTTTCTTTTCCTTCTTTTCATCTTCCCTTCATCCCCATATACATAAGTTTTCCTGTCTTATAATCTCGAGTTTCATATGATCGACCTCAATTAGTTTCAGACTGAGACACAGTTATTATTGTTGAATGGTCGGGAGTTTGATCGCGTGAGATAGTTTATATTGCTTGAATCAGAAAGATGGTTCGAGCAGCACTTGAGGAAGCGAAAGAAATGTGCAAGGCTAAATTGCTGCATTTCAAAGGAAAATCAGAGGATGGAACAGGACAGGAAACGCAAAGTGTGATTCTTGAGATTAATAATAGTGATTCATCTATACTGGCTTCAGGGGATAAAAGGGTAACGTCGAAAAGTGAAGCTT…	736.586	61.0755	1186.93	19.4337	4.28049	3.23589e-61	4.09239e-58
k74:250879	k74:250879 5-methyltetrahydropteroyltriglutamate--homocysteine methyltransferase (similar to)	AATCCACCTTGATAAGAGGGGATTGTGGATGAGAGATTGCAATATGAATGAAAATGTCACTATCAAAATGTATGATATAATGCATAGTAACAAAATCGACCCATAAAACATCATAATACATTGGATATATTTTCTTCCGAAAAGGAAATGGCTCAAACACAAGAAGAAAATGCCCAGCGGGCAGAGCTAACCTACACAACAATATTTGTTGCCAACACAATGATTAAAAATCAACATAGAATTTTCTGTTTCATGAAAAAGGGAATCTTGATATGTCGCGACTCCTTCATCTGACTCACTTGGTGCTGGCAAGTTGGGTGCGGATGGCCTTGGCAGCAGAAACCATGTTCTCGAGGGCTGGCTTTACCTCAGCGTACTTGCGAGTCTTGAGACCACAAT…	9241.83	1913.15	14127.6	7.38447	2.88449	4.18172e-61	5.25284e-58
k60:10503	k60:10503 Microtubule-associated tumor suppressor candidate 2 homolog (Tracking protein of 150 kDa) (probable)	CAGTAGTAGAAGGTATGGCAGCGGCTCTGGGGTTTCCTTTTACATGGTCTCAGTGGAAAGAACTGGAGAAACAAGCTATGATCTACAAATATATGGTCTCAGCTATACCTGTACCTCCAGATCTTCTCTTATCAATTTGCACTAATTCCTCTGGAGCTTCTCTCACTACCTCGGCTGGTGGTTCAGTACAAGGTCAAAGATGCAGAAATATAAGGGATCTAGAGCCAGGTAGATGCAAAAGAACGGACGGCAAGAAATGGAGATGTTCAAGAGATGTAGCACCTCATCAGAAGTATTGTGAGCGTCATATGCATAGAGGCCGTCCCCGTTCAAGAAAGCATGTGGAAGTTCATGCCCCTCTTAACAACAACAATGATAATAAGAAGACTCGAAATCACC…	280.712	1.12136	467.106	416.553	8.70236	5.48166e-61	6.83953e-58
k58:494901	k58:494901 Histidine decarboxylase (HDC) (similar to)	TATTGCTTTATTTTAAAAGATTCATATAAGATTTTACCAAACACATGTCTTCTCCACAGCATTGATACATTTATGTGGTAAAATAGTAACACTACTTATAGATTACAATTCTACTATGAATGTGGATAAAAAATGTAAGTAAATCAAAAAAAATGCCATGTCTATAGAAGACAAACTCAGTAGCAAAGAGGTAATAGATTTTCATCTCTTCTATGGGATAATGAAATCAATTTTGTGATAAGAGCAAGCACAATTTTGAGCACCAATATCTTGAGCAACACAAGGAGGTGTAACCTTTCCATCTTTGTACCATTTTTTCCTTTGTCGCAGTAAATCATTGATGAAAGCATCCAAGATTTCTGTGGTTATACCAGGCATAACAATAACATGTGCCATATC…	415.678	16.5087	681.791	41.2989	5.36803	9.31202e-61	1.15413e-57
k58:175656	k58:175656 Serum factor response D (probable)	TCTTACCCATTTGTCTGAATTAACCATCTATTTGAACCTTTTAACCTCTCATGAGCACTTGAATTGTTATGAACTGTGTAAAAGTTAAAGTGGGGGTGATTGGTTTGGCTTTTGAGTGGTACTAATGAAATAAGGGGAAAAGCGCACAGTTTTGAAAAAGTAAGAGCCACTTGAATTTAAAAAAATAGTTAGATTGTTGTGAAAAAATATTCCTTGGTAAGTGGTGGCTTTTGATGTAAGTATGCATAAAGAAGAATGGGGTAATATACATTGATGTGAAGGTGGAGTTTGGTTTGACATAAGCATGGGGTTTGAATGTTAAGGTATATGTATTAAAGTGCTTAGGGAGGTGTAGTCACTCTTATATCTAAATGTATCTTACCCGTCCCGTAACCTACA…	286.891	1.21446	477.342	393.049	8.61857	1.06615e-60	1.31263e-57
k78:21928	k78:21928 Phenylalanine ammonia-lyase (similar to)	TCTCCTGGTGACTGCACATTTTCACCTGTCAATAGATTGGTCCCTAGTTCTTTTCTCACAAATTTATACAATGGATAGGACCTACATTCTTGTATCCTATTTGGAATGGATGGCTTGCAATTTTCCAAGTCACATCTAGCACTCTCAACTTCCTTAGATAAGATAGCTTTTAATTCTTCCTCAAATACACTAATTTTTTCGAAAATTGAAGTGCTAGAATTCTTTTCACCTTCAC	321.698	5.60681	532.426	94.9607	6.56926	5.48763e-60	6.71185e-57
k58:411261	k58:411261 Polyneuridine-aldehyde esterase, Precursor (similar to)	CAATTTATAAAACTTAAATCCTTATTTGTGTTTACACAAATGTCCAGAATCAGTCGTCATGAGATTCAAAAAGGAAAGAAGAAGTTTCAATTACAAGAATTGATACGGTTTAAGTATCTCAACATAACACACACTTGAATGGAGAAACAGAACAATCCTTATTTATGGGACGAAGACATAAAATTACGGAATGCACAGAAAATCATGACATGAGACGAAGGCATAATGTAGAGATCAGTTGTATTTATGGGCAATCTCCAAGAGAGCAGCGCAAAGTTTTTGGGGCTCGCATAGCATTGCCATGTGATCAGCACCTTTAATCTCTATTGCTTCAGTGACACCAATGTTGTCAATTTGCCATCGCTGGAATTCTTCTGGTATGGCTTTATCCTCTGTGCA…	300.452	3.14546	498.656	158.532	7.30863	3.23133e-59	3.92636e-56
k60:461066	k60:461066 6-phosphogluconate dehydrogenase, decarboxylating (similar to)	GTTTGGAGATAGGCGAAGCTGAAAGAATCCATATTTAATGGATCAATAAAATGCAGGGAATATTTATGCATAATGTAGGAAATGCGCCTTCTTTAACTTCAATAAAGAAGTCATTCAATTGCCAAGGCCCTATAATGTTCAAAAGCATACAACATTATTAACTGCAAAACTAGCAACAAGTAAAAATTCTCAACAAGTCACATTCTAAATTTTAAATGCCTGAATAGCACAATTTAGAATCAATAGTTGACAAAGCTCAACTAATACCAGATTTTTATCATAATCTGCAACAGCTGCGGCAGCATTACACTCTGGCCTTTCTAGCAAGCTTAGACCACTCAGTATGGTATGCTCCTGGCATATCAATTCTCTCATAAGTATGTGCCCCAAAATAGTCCC…	1515.89	235.724	2369.33	10.0513	3.32931	8.16047e-59	9.78777e-56
k78:180980	k78:180980 Histidine decarboxylase (HDC) (similar to)	ATTTTTCTCAACATTTGTTTATGTGGTACAATAGCAACACTACTTGTAGTATACAATTCATTGTGGATGTAAATTAAAAAAAAATGAAGTCATAAAAAAGGTTACAAAATGCCATGTTTATAGAAGACAAACTCAGTAGCAAAGAGGTAATGGATTTTGATGTCTTCTATGGGATAATGAAATCAATTTTGTGGTAGGAGCAAGCACAATTTTTAGCACCAATATCTTGTGCAACACAAGGAGGTGTAACATTTCCATCTTTGTACCATTTTTTCCTTTGTTGCAACAAATCATTGATGAATCCATCCAAGATTTCTCTGGTTATACCCGGCATAACAATAACATGTGCCATATCTCTCACACAAGAAAGCTGCCAACGACGAACAAATTCATGGTCAC…	416.66	19.468	681.454	35.0039	5.12944	2.09257e-58	2.49377e-55
k80:46103	k80:46103 S-adenosylmethionine synthase 2 (AdoMet synthase 2) (similar to)	CCTTGTCTGGAATGGTTCCGGTTTTGTAAGTGTCAACAAACACGGAGAGTGGTTCTGCAACACCAATTGCATAAGAAACCTGGACAATGCAGCGGCGAGCAAGTCCTGCTGCGACCACACTCTTTGCTGCTTGTCTCACAATATAAGCACCACTTCTGTCCACCTTGGTAGGATCTTTCCCTGAGAAGGCACCTCCACCATGAGCACCCCAACCTCCATAGGTGTCAATGATAATTTTCCTGCCAGTGAGTCCGGCATCTCCATGTGGACCACCAATCACAAAGCGACCTGATGGGTTGAGATGGAAGATGGTGTTCTCATCAAGGTACTTCGCTGGGATCACGGGCTTGATCACATGCTCTTTCAAGTTCTGGGCAATCTTCTCATTAGTGATACCTT…	1590.51	251.476	2483.2	9.87449	3.30371	3.45851e-58	4.06941e-55
k76:234919	k76:234919 Probable pectate lyase 20, Precursor (similar to)	CGAGTTAATTTTCCCGTTGAAGCTGGGCGAGGTTGAACGCTGCTGCACTGGTACATTAGACAGGTGGAAAAATGGACAAGGGGATTCAAATGTGTAAAATAAAAATATATCTCTTGCTGGTGATGTTTAGGAAGGGATGCAAAAGGTAGAGAAGGAATTAGAATTGGATAAAATTGGCTAGATTACGTGACAATTTCACTGGACAGGTAAAAGTAATATGTGATTGTGTTCATCACCAAATGCTCAATGTCTTAGACATTAACATTGGCGGCCCCTGCGGCAAGTAAGTGCACCAGCATTTGAGGTAAGAGTGCCAACTAATGAAGAGGACTTGGCTGCTAAGCTTGATGCCCTAGCATAACTGGCTCCAGCGCCACGTCCTGATGGGGTAAAGTAGGC…	383.099	15.606	628.094	40.2471	5.33081	1.01995e-57	1.19257e-54
k70:321411	k70:321411 U-box domain-containing protein 12 (probable)	CTCTGCACTTTACCTTTCCCTCTACGCAATTTATCACTCTCCCTTATTTCTCCTCATTCCCATAACTCTCTCACCTCAGCTAATTTTTTCCCAACTTTTTTGCTGCTCTTATGCTTAGGTTCAATTAATTGAACTGAGTGGTTTGATTTTATAAGAAAAATGCATTGTACCGGCGAACCACCGTCACGGCCGCCGTCCACGGCCGAAACCCTTGCTCAAATAAACCACCTCCTCACCCATCTCCTCCTCTTTTCTCTTTCCATCAAGTCCTTCACTGCCCGCTGGCAAGTTCTCCGGTCGAAACTCGCTACCGTCAAGTCTCTTTTATCCGAAATCTCCGATTCACCTCACTGGACGGAAAACGAGCTTCTTCCGACGCTGCTCCCGAATCTTCTCTCC…	937.92	111.597	1488.8	13.3408	3.73778	2.16899e-57	2.52021e-54
k78:191870	k78:191870 Myosin-11 (probable)	TAGTATTCTTTTGCTACACTTGTCTTCCCTTTATGAAGTTTCATTCTCATCCTTCCAATGTGGAGTACATGGATACTCTCTGATGTATGATCCATTCCGTTCATCTGGATGATAACTACATTGAATTCTATGTCATGCCTCCGCACCAGAGCTTCAACATAGTTTCCTAAGCCTGCAGCTGGATCAATAGCACTAGCAGTTGTCACTGATGTTGTCTGGTCTCCATATGTTATCTCAGCTTGCAAAACTCGTCCAACGTCAAATGGTTCTGGAGCATAAACAGGTTTGGTGGCTCCTGAAATAGGTTCTTTTTTTCCGCCTTCACAAGACAAGCGATACCACTGAATGGAACATTCCGAAAGGTCTGGAGCAGCCAGAGAACAGGGCTGTATTTGCAAA…	240.167	0	400.278	Inf	Inf	3.46999e-57	4.00685e-54
k78:176911	k78:176911 Syntaxin-121 (AtSYP121) (similar to)	TCTCATTTCTTCCATGGCTGAATAGAAAGAACCACCACCAAAATGATGATAAGCAGAAGAATAATAGCAAAACAAGTCCATTTTCTTGTGTTCTTCTGGTGCTTCCTTGCCACTTGCAGTTGCTGAGCACCCCCTCTAACGAAGGAATTAGCCCTATTCACTTGGCTCTCAATATCATCAAGTTGAGCTCCTTGACTTTCAACCAAAACAGCCATGTCCAAGAATACTTGGTGCAATTCTTTCAAATTCCTTTCCAATTCCTTCACAGCTTCATGCCTTTCTTGAATTTCCATAACTGTATCCATCACTTGTCCTCTCCCTTGCTCTTGTATTGCCTTTTGCAAGAATGTCTCACTTTGACCTGTAGATATGAGTGTATCAAGAACTGCTTCATCAGGA…	565.585	44.6965	912.845	20.4232	4.35214	6.72848e-57	7.72151e-54
k58:465957	k58:465957 Syntaxin-binding protein 5 (probable)	AATCTCCCAATCCCATAAAAGGGAAAAATTAATAAAATATATGGTAAGTTACTCAAAATTGTAATCTAATATACAGTTCCAGCAACACATTTTTGCACGTAGAGCGAACCAATCATGAGTTTGCTTTGTCATTTCCAGCATATCGCAACACCTCTTTAGCCATGGAAGAAAAGGATTTAGCTGTGTCCTGCATCTCAGCACTTCTTATGTTGATGCCCTGCAACTTCTTCAGATTTTCTCTGAGCTTTGACTGTGCTGCCTCTGCAGCACTGGGTTCACCTGAAGAAGTGTATCCATATCTTTTCTTAATTTGATCAACATTATCTGCCTTGTCATCTTGTGGTGCATCATTTGTCGGGGCTTTGTCACTTTTGACCTTCATGTGCATAAATTTTCCTT…	612.52	52.3881	985.942	18.82	4.23419	1.97029e-56	2.23351e-53
k76:22668	k76:22668 Octapeptide-repeat protein T2 (probable)	ATAAGATATTTCTCCTCTTCTTCCTTTCATACTATTAATAATAATTAAAACCATACTGTTTTCCTCCTCAGCACAAAGAATTCAATTTTCTGTAAGTTAAGATCATTCATGGGTGGTGACAAAACTGAAAAGACCACTGTAATGGTGCTCAAGGTTGATCTTCAGTGCTCCAGCTGCTATAAAAAGGTCAAAAAAGTTCTCTGTAAATTCCCTCAAATTAGAGACCAAGTGTATGATGAGAAGACCAATACAGTCACAATCACTGTGGTATGTTGTGATCCTGAGAAAATTCGTGACAAATTGTGTAGTAAAGGATGTGGAGTAATCAAAAGCATTGAAATCAAAGAGCCTACAAAGCCCAAAGCTCCTGAAAAGCCCAAGGAGCCCGTGAGACCCAAA…	983.617	125.301	1555.83	12.4168	3.63422	3.85071e-56	4.31254e-53
k60:436916	k60:436916 Probable xyloglucan endotransglucosylase/hydrolase protein 16 (At-XTH16), Precursor (similar to)	ACAAAGATTTGCAGGCCTGGCTGAAAATGATTCATTATTGCAATTTCTTTTATGATTACAAAAAGAATAAAGAATTTAAGTTGCTTACACAAATAATTACACTATGTTCTTTTTTATCCTAATAAACCTATATCAAATTAAATAAGCAATAGAAAGAAATACAAGAGAATATATAGATAATAACACATGATGGTTTTAATTGTTTAAAACCTTGAACGCTTGCATTCAGGAGGAATGCCTTGAGAGAACCTTGCAACATCTGCACAGTAATTGTATGTCATGTATTTCTGTTGCACCCATCTAAGCCTATTTCTGCCATTAGCATCCAGTTCTTGAGTTTGCCATGTCTGATCATTATTCACTGAATCAGTGGGTTTAGATCCTCCACAAGATGAAGTA…	256.376	2.14962	425.861	198.11	7.63015	1.09909e-55	1.22354e-52
k62:425535	k62:425535 Cellulose synthase A catalytic subunit 4 [UDP-forming] (similar to)	CTTCATCTTGCTCTTGCTGCTGTCGCCGCAAGAAACCAGCCAAAGAGAAGGATCTTACTGAGGTATATCGTGAGGCAAAAAGAGAAGATCTAAATTCTGCAATCTTCAACCTAAGAGAAATTGAAAATTATGACGAGCATGAGAGATCCTTGCTTATTTCTCAGATGAGTTTTGAGAAAACTTTTGGCATGTCAGCCGTGTTTATTGAGTCTACGCTGATGGAAAATGGAGGAGTACCTGATTCTGTCAATCCATCGATATTGATTAGGGAGGCAATTCATGTTATTGGCTGTGGTTATGAGGAGAAGACAGCATGGGGAAAAGAAATTGGTTGGATATATGGTTCAGTCACAGAGGATATCTTGACTGGATTCAAGATGCAGTGTAGGGGATGGAGAT…	233.972	0	389.954	Inf	Inf	1.18751e-55	1.3141e-52
k64:388585	k64:388585 hypothetical protein	TAACATTTCCCTACTTGATGTACACAAAAGGCATTGCCACTAATCTAGATCAGCAGCAATGCTTATTTCCTTTATTCAGAATTATGATATACAACTCTTAAGACCTTTAACAATTGAGACTAAGTATATTTGGTAAACCACAAAAAGGTAAAAGAGTTACTAACTTTGACGATGAATACGCTCATTTTCATTAGCAGCAGAATGATAGAAGGCCCGAAGCAATCTTTTACGAAACCTTCCAAGATTCAACCTCACATTCTGACGATCAAGATAGATCCTTTTTGTGAATTCCCATCCTCGGTCGTTCACGCTGTTAGGGTCCATCAGAACGGGATCATTCTTGTCGTATTCATCATACAAAGAGCTCTCTTTTGGAAGAATTTTGTATCCGATGTACTT…	277.766	4.29925	460.077	107.013	6.74165	1.22969e-55	1.35273e-52
k72:286235	k72:286235 Apoptosis 2 inhibitor (ILP) (probable)	GAGCGAAAGCATGAAAAAGTGCTGTCAATAAACTCTGCTAGATTTGATGTTTCAAATGGAACAACATATGGTAAGTTGGTAACAGTTTAAAGTTGCACTAGTATATGCTTTTTGTAACTATGGACTATCTTGTTTTCATATTATGTCATGGTGTTTGACTTGGTAGGGAGCTTAAGAAGTTAATTTAGCTTGGTTTCTTTTGTTTCTAGTTGATTGAAATAGATCTTAGTGCACCGGGATGCCCTAGTTGATTGTAATAGATTCGCCTACAATCTTGAATTAATTAAACCCTTGTTGGTTAAGTTATAGAAGCTGCATACAGAATTGAGGAAGATGACAGGTACAACATTGGCATCACAAATCAAAATTCCAAAGGTGTCATACTGCTCATAAATATGA…	232.94	0	388.234	Inf	Inf	2.51531e-55	2.73461e-52
k74:257679	k74:257679 Probable WRKY transcription factor 31	GAAATGATTAAGCAACGACTAATATACTGCTTCGTTTCATGTACATACCGAAATACAAAACCAGAATATTATGAAGGTAACAAAATGAAAAAATGAAAATATAACATTCGTCTCCTAAATCCCCTTTCCCTTCGGGTACGAACACAACGTCAAACAAAAAGATATGAACATGTATGTTCAACCAAAAGTTTCAGCTCAAAATAGCCTCGGAGATCAAAAAAGGAAAAAACAATGAAGAAACTATTAGAGTAGTAATTAACAGTTTTACAAAGATATCACAACTACTACTGTACTTTTCGAGAACCAGTAATTATAGACGAGATGGCGGCCTCGAGAGCGGCCGTGAAGTTGGGATCCGCTGTGATGGCCGCCGTGGCAGCATTAAGTGTGTCAGAAAAT…	472.485	32.394	765.879	23.6426	4.56332	5.20457e-55	5.62544e-52
k60:453083	k60:453083 Late embryogenesis abundant protein D-34 (LEA D-34) (similar to)	ACAAGAGTTGGAAGCGAAAAAATACATGCTTTTCAAAAAAAGAGAACTTCAGATAGTCTTGAACCCTTGCACAGAGGGAAATGAAAAGAATCTGACTAGACAGATTCTCCAAGTATTATTCACTACAAAATTACAATTCTATAAGCTAAGCCTCAATTTGGGCTCGTAACAGTTCCTTGACCATAAAGGCAGGAGAAAATATCAAAGGGGGTTATACTTTTTAAAGAAAAAAAAAACAGAAAGATTTAACGTCTGGAAAGAAGACACCGGAGAAAATGTCAAAATGGAGAAGAAAATTGCAGGATTAGATATTACAGTAGTTTACTCGGTCGTTCTAATTTAGTTTTTGTTTGAGATTGTTGCTGTTTTGATTATTGGTGCTGGTTGTGGTGTGACTTT…	308.086	8.47297	507.829	59.9351	5.90533	1.14256e-54	1.22076e-51
k58:498200	k58:498200 Coiled-coil domain-containing protein C6orf204 (probable)	GTTACGTGCACACAAACTTGGGACATATTTGAACTAAATCCATATAATTCCAAATAATCACTAATCTTATCAGAATTAGTACCTCTACAAAATTTTGGCACTAATCTGTAGAAATTGGAATAACACAAAAAGAGAAAGAGAGACGACATGAGAAGAAGAGAAAAGGATTAGGAAATTGGAAAACTTTAGTCCATTTTTCCTAATCCTCTTCCCTTTAGCTGCTAGTACTATACACAAATATGTTCATTTATATGACTCAATGACTAGAAGTGACTCTATATCACAGCTTCAATCATTAAAAAAACTTGAACTGCGATTCATGAGACATTTTGCCAATATTTTATCTACCGAGTGAAAGTATGTTGAGTAGAGACACCCTTGTACGAATCAAAAGCCTAA…	434.948	18.2211	712.765	39.1176	5.28975	1.60229e-54	1.70217e-51
k58:384308	k58:384308 Probable beta-D-xylosidase 6 (AtBXL6), Precursor (similar to)	AAAGTCAACAATTCTGTGATAATTATACATTTTTCTTTCATATATCTCTGCATTTAACAACATGACCAAAAATAATCATTTCTTGTTACTGATCGTCCGCCTGTATATCCTCGGATTCTGTGTTCATTTAACTAAATCGAATCCACATCCCCAATTCCCATGTCAGCCACCTCATCACAAATATCCCTTCTGCAACAAAAATCTGCCAATCTCCACTAGAGTTCAGTCTCTTATCTCTTTACTCACCATTGATGAGAAGATCTTACACCTGTCTGATAATACCACATCAATACCAAGACTTGGCTTACCAGCATACGAATGGTGGTCAGAATCTCTTCATGGTATTGCCACTAATGGACCTGGGGTCAACTTCAATGGCCCAATCAAAGGTGCCACTAG…	727.437	81.6366	1157.97	14.1845	3.82624	2.13848e-54	2.25888e-51
k70:293318	k70:293318 E3 ubiquitin-protein ligase RHA1B (probable)	TCTCCATTTTTTACACACTAAATTGTTAAATTGCTTCACACAATTCGTGTGTTCGGTTCTGTTCTTCTGAAACCGAACATTTTAGTATTTCGATTTTCGAGAAATAATGGGTTTCCCTGTTGGTTACACGGATTTATTCCTACCCAAATTGTTAGTCCACGTACTAACAATTCTGGGTTTTATAAGAAAGTTCATTTGCACGCTTTTCACCGTTCTTGGTCTAGGAGATTTCCTCGAGCCCGAAATGTCATTTCCGACCCGACCCGAATCTCACTCGGAGCTCCACTCAGTGTCAGCAACGTTGATCCGGGAGCTGTTGCCGGTGGTTAAGTTCTCCGAACTTGTTGACCCGCCGGAGAGCTGTGCCGTTTGCTTGTACGAATTTGATGGGGATGATGA…	511.069	39.4945	825.452	20.9004	4.38546	2.22608e-54	2.33813e-51
k78:182405	k78:182405 Bifunctional aspartate aminotransferase and glutamate/aspartate-prephenate aminotransferase (AtAAT), Precursor (similar to)	ACACATTCCACCAAATGGCTGCTGCTACTACTACTACCGCATCTTCCTCAAGAATTGGTTCAAGACCCACCATTCCTCCTGGACTTCATTCTGATTCATTCAACCCCACTTCTATCTCTTTCTCTTCTAACATTCACGGCCTCTCTCTCAAATCTTCAGTGTCAAAGAAACAGCTATACTCACGTAGAACAGGTATAGTTGTCATAATACAGAGCATGGACAGAGTTGAGGTTGATATCTCTCTGAGCCCTAGGGTAAATTCAGTAAAACCCTCAAAAACGGTGGCTATAACTGATCAGGCAACTGCTCTTGCGCAAGCTGGTGTACCAGTTATCCGATTAGCAGCTGGTGAACCTGATTTTGACACTCCAGCTCCTATAGCAGAGGCTGGGATAAATG…	924.558	120.536	1460.57	12.1173	3.599	2.80843e-54	2.93321e-51
k80:27229	k80:27229 S-adenosylmethionine synthase 2 (AdoMet synthase 2) (similar to)	CAGAGAGCAAGGTTGCATGTGAAACCTGCACAAAGACAAACATGGTCATGGTCTTTGGAGAGATAACAACCAAGGCCAAGGTGGACTATGAGAAGATAGTACGCGACACTTGCAGAGGCATCGGGTTCACCTCAGCTGATGTTGGCCTTGATGCTGACCACTGCAAAGTCCTTGTCAACATTGAGCAGCAGAGCCCTGACATTGCCCAAGGAGTCCATGGTCATCTTACCAAGAAACCGGAAGAAATTGGAGCTGGTGACCAAGGTCACATGTTTGGCTATGCTACTGATGAAACTCCTGAACTCATGCCCCTTACTCATGTTTTGGCTACTCAGCTTGGTGCCAAGCTTACTGAAGTGAGGAAGAACAAGACTTGCCCAT	595.663	56.5942	955.042	16.8753	4.07684	3.10527e-54	3.22513e-51
k76:223571	k76:223571 Chalcone synthase 2 (similar to)	CATTATTTGCATAAGGGTAATTTAAAACAAATCAAATACATAGTTGAGGAAATTAAAGAAATTTAAGGTTACATAGAAAATCAATTCAATATTTTCATCACCCCCACAATATAAGCCAATACCCACATGGACTATAGTCCTGCATCTTAGATGGGATAGATAATATCATGATTTTAGCTAACCAAACACGGAGTAAATGTAATCATAAACTTTATATCGAAATTAGCAACCAAACGACCCTTAAGTAGAGACACTATGAAGCACAACAGTCTCAACTGTTAGCCCAGGCCCAAATCCAAAAAGTACACCCCAATCAAGGCCTTCTCCAGTTGTACCTAGCCCTTCTTTTGCTGAGGCCTTTCTCATTTCATCCAAAATAAACAAAACACAAGCACTAGA…	553.987	34.8553	900.074	25.8232	4.69059	3.91899e-54	4.04765e-51
k58:231343	k58:231343 Zinc finger protein 1 (probable)	TTCTCAATCAATAAACATTTACTACTTTCTTCCTTGCTATTAAACCCAATAATATTTCATCATTCATCATCACGCACAAAAAGCAAGTCCTAGTCCCACTTTCTCTTTACCTTGTTGAATTCATATGAAGTTTCCCACATCAGATAATTCATGTACTTCTCTCAAAGTTGAAGCACCATTTCTGTCCCCAACTACTGTCCTCTCCAATTACCAAAATAAGTGGCTGTCCAAGCAGAAAATGGAAAGTCAAACAACAGAAGAAATGTCACAAATTCAAACAACAGATGAACAAGAAAACAATGATCTTATTTTAGATCTAAGCCTCTGTAATACTGACCACGGGTCCAAATCCAATCTTCAGACAAGTTCATCATCGGATCTTAATTCTCGAGGTAATAA…	274.194	3.23856	454.831	140.442	7.13383	6.56276e-54	6.74076e-51
k60:474739	k60:474739 UDP-glycosyltransferase 82A1 (probable)	ATGAAGTGTAGAAAAAAGAGCAAAGTACTTCTAGTTCCATATCCAGCACAAGGTCATGTCACACCAATGCTTAAACTAGCTTCATTGCTACTTAGTCATGGCCTTAATCCAATAGTCATTACTCCAAATTTCATCCAAATTAACCCTAATGAAGATGGTATTTCTATCATTTCCATACCAGATGGAATAGAAGATGGAACCCCTCGCGATTTTTTCGCGATAGAAAATGCAATGGAGAATTACATGCCATACCATTTTGAAAAACTTGTTCAAGAATATGATTTTGATGGAAAAGAAGAAGATGGAGTTGTTTGTGTGATTGTTGATTTGCTTGCTTCTTGGGCTATTAAAGTTGCTAATAAATTTGGTATTCAAGTTGCTGGATTTTGGCCAGCCATG…	329.86	9.03156	543.745	60.205	5.91181	6.99915e-54	7.14948e-51
k74:252004	k74:252004 Protein WEAK CHLOROPLAST MOVEMENT UNDER BLUE LIGHT 1 (Protein WEB1) (probable)	TAATTTTATCTTTTCCGTGGAAGTTGAGGATGGTCAAGAACAGAGTCTCGTAAGCATCTTATTTATGCGAGTCAATTGCATATAACTCTTAATAACTTACTTTCAAACACACAAAATAAATACCAAAAGTGAAAAGGAAAAGAAAATGCCGTTCCACAGGTTTCAGATATACACAATCCATGGCATATAGACCGGTTCCTCTCCACCACACATATTTTGTGCACACAAAATTTCGGCAGTGTGTCACCAAACAGGCTTCTCTCCAGGCAGATATGATGGAGAACTTCCCTCTACTTGGTTTTTCTTCTGAAAAATGCCACTGATATTAGGCATCAATACCTTCTTCTTTGATACAGATGTCTTTGCTTTCTGCAACTTGCGTGATTCCATTATCTTCTC…	768.787	99.1777	1215.19	12.2527	3.61503	1.55124e-53	1.56734e-50
k58:2748	k58:2748 Probable carboxylesterase 2 (similar to)	AAAAAGTTTACATTGGAATGAAACAGGTGGAGTTTATAATTATACAAATTTTGATATGACAAGTTAGCAACCCAAGAATTTGCCTAAAGCAACATATCACAATCACAGGGCGGTTACTTTTGATTAATAAAAACTGCCCAGGATTTGACTAAATCAAGTGCTTTCTCACTGGTAGGATTAAATATATGGAAAACATGATCTTCCCCTTTAGTTTCAATAATTTCTGCTTTTCCTTTCCACTGACTCTTCACCAATGATTCATAGTACAATATCCCTCTATCCCTCAGAATATCCATTTCTGCAACACAAACAAGAATCCTATCACAACCCACTTCTTCAATCTTTGGTGCTTCATCAACAAAAGGATTGATCAAAGGGTCATCATTTCCTTTATTTGAT…	316.576	8.84537	521.73	58.9834	5.88224	3.63966e-53	3.65754e-50
k58:424381	k58:424381 Ubiquitin, Precursor (similar to)	CTCTGCGCCGTGCCCTCTTTTTCTTCATATACTAGCCATCTAGCTTTGTTATTGATATTGATTCATTCTTCTGAAAATCAAGCAATCAATTCTCAAGATGCAGATCTTTGTTAAAACCTTAACTGGAAAAACTATCACACTGGAAGTTGAAAGCTCGGACACGATAGATAATGTTAAGGCGAAAATTCAAGACAAGGAGGGTATCCCACCGGATCAGCAGAGGCTGATTTTTGCAGGGAAGCAATTGGAAGATGGGCGTACCCTCGCAGATTATAATATTCAAAAGGAGTCAACTCTCCACCTAGTTCTCAGGCTAAGGGGTGGAATGCAAATTTTTGTTAAAACCTTGACTGGGAAAACAATTACATTGGAAGTCGAAAGCTCGGACACGATTGATAA…	978.178	138.194	1538.17	11.1305	3.47644	8.72486e-53	8.72059e-50
k68:328495	k68:328495 4-coumarate--CoA ligase 2 (4CL 2) (similar to)	AATCAGAAAGTTCTCCTTACAAAGAATATGAGACAACTTCACAAAATTGAAGAAATACGAAAGTGAAGAAACTTACAACCGCAACGACCTTAACCATTCATTGTTGTCAAAAGTTAAAAAACAAAAAGAAAAAAAATACTAACATTCACAATCATTGGATACGAGAATCCACACGCAACAGTGCATTAACGACTTGGACATTAATATTTTTGGGATATATTTCAAAAAATTTAAGAATGACACCACACAGATACAAACCGGACCTAAGCCTTTAATTACAGGGACAAAAGGTCATCTTCACTGGGCGGAGGCTGGTGGCGCAGCTAGTTTGGCTCTCAGTTCTTTCCTCAGTATCTTTCCAGACGGAGACTTTGGAATGGCGTGGATAAAATACACCTT…	2577.31	526.464	3944.54	7.49252	2.90545	1.04078e-52	1.03471e-49
k74:163373	k74:163373 4,5-DOPA dioxygenase extradiol-like protein (similar to)	AAATACAGATCGTGATACCCTCAAAAAACAATTATACAAAGTTGGAAGGACCATTGCGATGGCTTCTAACCAAACCCGGCATATAGGAATACCACAGAGCAAAACACGAAGACCGCCCCACAAAGCAAAACACGAAGACAGCCCCTTTTTTAAGTCTCTATCATTTATGTCTATGGGCTTCAACTTCCTCCTCAATTTGTTAATTACTGCAAAGTACTTGTCTTGTGATTATTCATTTTTCTTTTTACACAACAAGAATATTAATGGCACATAATAAAGCTTATGGAACTAGTAGTACTATGAGCTCTGAATCTTCATCACCTCCAATTACACCAAAGGGATCACAACAATACAATACTGCACATAATTTACTTCTGCTCAAGAGTTTATAACTTTGGT…	258.915	4.29925	428.659	99.7056	6.6396	1.79527e-52	1.77531e-49
k62:415215	k62:415215 Naringenin,2-oxoglutarate 3-dioxygenase (F3H) (similar to)	CCATGATTAATAATATATATCCTAACAACATACCACTGCCGGATAGGCTGACATTTATATATTTGGGATCTTTGTCACCAACAAATTTCACGATAACATAATTTATGGTTATTAATAAACGAAATTACAAGAGTAGGATCATTTCTCAACATCCAATATGTAAAATTACTAAAACCGTAAAGTTAAGCAAGAATTTCTTCAATGGGCTTAGTTTCCAACTTGGCCTTCTCAGTGGCTTCTTCAGCTTGTATTTGCTGCTCCTTGGCCAGTTTCTTGAGCCTAGCAAGCTCAAGGTCCTTACTCATTTTCCTCCTGTACATTTCTGCAAATGTTATGGCCTCGTTCATTACTGCCTTCTCTCCTTCCCTAATTTTCAATGGGTACACAATAGCCTCCGGT…	488.674	0	814.456	Inf	Inf	1.81394e-52	1.78427e-49
k74:277001	k74:277001 Phenylalanine ammonia-lyase (similar to)	AGCAAGTCCTTTTCACAAAACCTTGAAGGGTGAAGCTCTCCATTTTGGCCTATTGTCAATACTTTCTTGGCCACTAAGCTCACAACATTTTTTACTGAAGCCTTGAGATTTTCTTCCATGTGCCTTAAGTCAATAGCCTGGCAAAGTGCTACTAAATAAGTGGATGACATAAGTTTTAAAATATCCACTGCCTCTGCTGTCTTTCTTGAAGAAATTAAACCCAAAGAGTTCACATCTTGATTGTGTTGCTCTGCACTCTGGACATGATTAGTCACTGGATTGGCTAAGAATTGGAGCTCAGAGCAGTAAGAGGCCATGGCAATTTCAGCACCCTTGAAACCATAATCCAAGCTAGGATTTCGTCCCCCGGTTAAATTAGAAGGCAATCCATTGTTGTAA…	836.403	0	1394	Inf	Inf	2.18435e-52	2.13732e-49
k70:319022	k70:319022 Probable sugar phosphate/phosphate translocator At1g06470 (similar to)	TTAGATTTCCTTTTTGTAATTTGTCATACTTGTACCAATTAAACAAACTGACACCAAGCATTATTGTCAAGAGACCAACCCCTTTCATCCAGGTAAACTTATCATGGAAGTAAAACACAGCGACCAAGATAGTGACAGCCTCCTTTACGACTCCCGCTATCGTCACTGTTACTGCACTAGTAACAGACACAAGAATATACTCCGTCAAAACCATAAAGAAAGCCAATGTTCCACCAAAAAGCATCAGCAAACAACTTCTAGTAATGTGCCATGAGCTATCAAAGTAAATGTTGTCTCCGAACTCATGCCATGGATCAAAAATAAGAGACAGCACAGCAGTTGAAATAGCCATCACTGGAGTAACATAGCTCATTAGCGTGAGTGGATTTTTTAAACCAT…	728.794	86.3082	1157.12	13.4068	3.74489	2.25564e-52	2.19552e-49
k58:38917	k58:38917 Proteasome activator complex subunit 4 (probable)	GATTTGTATCATGATCACTAACCTTGGTGCCTTAATTATTTATTTGATCATTATTGGTGAGCAACTACACTGCTCTTTTTTTTTTGTTTTCAATTCAAACTCGGCGCTTACTACACTGAGTTGTTAATTATTTCTTGTTTGTCAAATGCTCTTTTCTGAGTGGTGAAATATAGGCTTTGATATTGGGGAGTAAATCACGACTAGTATTTTTATTTGGTTGATGAAGGAATATGACATTTTTAGTCCATTTGTAAGGCTGAAAGGGAGATTTTTTGGAACACACAATGCTATGTTCACCTCCTTGCATATTGGTTTGTGAATTATGTTGATTGATTTGCCACTTGGTTCCTTGTATTTCTTAACGAAGCTGTAATTTTTCATGTAACGCACTTGAACAAT…	223.881	0.716541	372.657	520.078	9.02258	2.45401e-52	2.37616e-49
k58:406480	k58:406480 SH3 domain-containing kinase-binding protein 1 (Ruk) (probable)	CCAAAACGCTCTCAAACCCTCTTTATAATTTCCCAAACTGTCCAAGGTTAAGTTGAAGGTGAATATAGCCAGATTTAGTGTGAGGCAGCTTTGATCATTGCAATAATATCCATTATCTTAACGTATTTATTCTGGAGATTCATTCGCTGGAGGCAGAGCTATCCATCGTAGAAGTGTTTCTAGTTCTTCAATAAGCGCTATACTCGGCCGGGTATGATATTTATTGTGCAACCACTCATCAGTTGGGTATGATGAGTTACGATATGAGATATTACCGAGCCCTTGTGTGGCTGGGTACGATGATGTGCTATGTGAGGCTACCGAGTCCTTTTGAGGTCGATTATGCCGAGATTTTTCAATATCGGGAACAACAGAGACCTCCTGAGTTTGAATACGATC…	214.727	0	357.879	Inf	Inf	4.68255e-52	4.51051e-49
k76:225829	k76:225829 Uncharacterized membrane protein At1g06890 (similar to)	ATTGTTATTTGCAACAAAGCTTTGATGAGTAATCTTGGTTTTCCCTTTGCCACAACATTAACAAGTTGGCATCTAATGGTGACATATTGCACACTCCACGTGGCACTGAAATTCAATTTCTTTGAAAACAAGCCTATTGATATGAAGACTGTGATGCTATTTGGTATCTTAAATGGTGTATCCATTGGCTTTCTCAACCTTAGCCTTGGCTTTAATTCCATTGGCTTCTACCAGATGACAAAACTAGCAATTATACCTTTTACCGTGTTATTAGAAACCATTTTCTTGAAAAAGCAATTCAGCCGAAATATTAAGTTGGCTCTGTTCGTTCTGCTGGTTGGAGTTGGCTATGCCTCTATTACTGATCTTCAGCTCAATTTTGTTGGAACAATTCTCTCC…	356.866	15.0432	584.747	38.8712	5.28063	4.78846e-52	4.58875e-49
k72:280821	k72:280821 Acidic mammalian chitinase (AMCase), Precursor (probable)	CCCAATGTTCTTTTTAGTTTTGTGATCTTATGTTTTGCCTTTACTTGTGCTATGGCACACCCTCCATCTAAAGGAGTTAAAGGTGCATATTATCCTTCTTGGGCATTTTCATCTTTTCCACCATCATCTATAGATACATCCTTTTTCACCCATATTTACTATGCATTTCTTGTTCCAAACAACACCACATTTAAATTTGAAATCGACGACGAAACGTCCACTCTCCTCTTCAACTTCACCTCTACCCTCCGATCGAAAAGACCATTTGTTAAGACGCTCTTTTCTGTCGGTGGAGGGGGCGAAGGACTTGCTAGATTTTCACGTATGGCATCAACAGCTGCCTCTCGTTTGACTTTTATAAAATCTAGCATTGAAGTAGCTAGAAAGTATAAGTTTGAT…	430.909	30.463	697.873	22.9089	4.51784	8.22401e-52	7.84061e-49
k76:220192	k76:220192 Nephrocystin-3 (probable)	AGCTCTTGAACTAGCCCTTCGAGCTATGAAATCGTTTGAGAGTTCTTCGAAGGGAAAGAGAAGTTTAGAGTTTGTTATGTGTTTGCACATTGTAGCAGCTTTAAACTGTCGATTAGGGAAGTACAGTGAGGCAATTCCACTCTTGGAGCGATCAATTGAAGTTCCTGACTTGGATTTGGGACAAAATCATGCACTTGCAAAGTTTGCAGGGTGCATGCAATTAGGTGATACATATGCAACGCTCGGACAGATAGTGAATTCGATACTATGCTATACTGCTGGCCTGGGAATTCAAAGACAAGTTCTCGGAGAGAAAGACACAAGATTTGGTGAGACTTGTAGGTATGTAGCTGAAGCCCATGTTCAAGCTATGCAATTTAATGAGGCTGAAAAACTTTG…	732.707	90.4819	1160.86	12.8297	3.68142	1.65555e-51	1.57031e-48
k74:271230	k74:271230 12-oxophytodienoate reductase 1 (OPDA-reductase 1) (similar to)	TGGAGAAACCAAAACCATTTATGCTCATATCTGTGGCTCCACTCCATACACATTTCACGTTTCTACTTTGCTATAAATATCTATAGCTGTTTAGGGAGACATACAAATCTTTTTTGATAAAGCAAGAAAAGTAGTGTGACTAAAAACAAGAAAAGCACAAAATGGAAAAGAATACTGCTCAAGTTCCTGAAGGCAAACAACAAGACATTCCTCTACTGACCCCTTATAGAATGGGAATTTTTCAGTTATCTCATAGGGTTGTATTGGCGCCATTGACAAGGCAGAGATCTTATGGCAATGTTCCTCAGCCACATGCTATCCTTTATTACTCTCAACGAACCACAAAAGGCGGTCTTCTAATAGCAGAAGCCACAGGAGTTTCTGACACAGCCCAAGGGT…	1020.04	132.247	1611.9	12.1885	3.60745	2.25147e-51	2.12471e-48
k58:493548	k58:493548 Anthocyanidin 3-O-glucosyltransferase (similar to)	TACCTACCATTCTACATCCTTCTTTCTTCCAATGTCTTTACTCTTTTTGGTCCTACTCCTACTTTGGCTTCTCCATGTCTTACTATATATGGAAGTTCCGATTATTTGCATAGCTAACACTACAACACATAATTATACTACAGAATCAATCAATTATGGAGAATGAGAAGTCAAATGATGTTCTTCATGTAGTTATGTTCCCATTCTTTGCTTTTGGTCATATTAGTCCATTTGTGCAGCTTGCTAACAAGCTCTCCTCTCATGTTGTCAAAGTTTCTTTTTTCACTGCATCTGGCAATGCGAGCAGAGTGAAATCTATGTTGAATTCTGCTCCCACGACTAACATAGTCCCTCTCACTCTTCCTCAAGTTGAAGGTCTACCTCCTGGTTCGGAAAGCA…	702.135	40.118	1143.48	28.5029	4.83304	2.57043e-51	2.41347e-48
k60:437066	k60:437066 Putative ribonuclease H protein At1g65750 (probable)	CAGTGTGTGAGTGTGTGAGTGTGTGAGAGAGAAAGAGAAGAATGTGTGGGGTGAAAGGTATAGTGCTGGACGCTTCAGTTTTGTTGGCAGCCGATAAATATGATGATGAAAATGGAGATGTCTCTCTTGGGCCTGGAGCTGATTATATTCTTCGCCAGCTTCGTTACTCCAAAATCCTCACTGGTATATCTTATGGACCAGATCTTTCAGGTTATAAGGTGCGCCTGCTCCAAGAAAAAGCAAGATTATATTCCTACAATTGTTTTGTCTTCCAGTCAACAGCCATAGACAACTTTGTAAGTGAGGTTTCACGAGCATGGGGCGACCATTCTGGAAGTTATATGCATGTTGTTTCCAGTTACATGGACGAGGAGATTTCCCCATTTATAAGTTCTGACT…	1013.38	157.419	1584.02	10.0624	3.3309	2.87527e-51	2.68612e-48
k64:376601	k64:376601 Probable pectate lyase 20, Precursor (similar to)	TCATATTTGTCTGCAATCATTAATACTATGCTTCTGAATGGTCCATATTGAGAGAAGGAAAAAAAGAAGTCCATTTCCTATCAACCATATGCAAGATATGTAGTTTGCTGATCAAGATTGTAAAGCAAGCTTGGTAGAAGAGAAGGATAAATGATTCCAAAAAAGAAAAAAAATTCTCTCGGGGAAAAGAAGTAAAATTCGCTATTTCCGACAGCTACGGTAGTAGAGGAGAGAAGGACAACACTTCAACACCTGCTCCATAGATCCTCGAGTTAATTTTCCCGTTGAAGCTGGGCGAGGTTGAACGCTGCTGCACTGGTACATTAGACAGGTGGAAAAATGGACAAGGGGATTCAAATGTGTAAAATAAAAATATATCTCTTGCTGGTGATGTTTAGG…	328.517	15.2011	537.394	35.3522	5.14373	6.05911e-51	5.63222e-48
k64:395190	k64:395190 Glyoxylate reductase (probable)	CGAACAAATATTTTTGTGGAGTCCACTCTCCACGTTTTCCCCGGGGCCTCTCTCTCACCTACCAACTGCAGTAGGCAAGTAGTGAGACTCAAGAAAATAGGGATAAGCTCTCATCGATTTGCCTACTTCTAAAACTATCACAAGAAATGAAATCTATAGGAGTGTTAATGACCTGCCCAATGTCGCCATACCTAGAGCAAGAGCTCGACAAGCGTTTCAATTTTCTCCGGCTCTGGAATTTCCCCGAACACCAAAAGAGCCACTTTTTCAACTTGCATTCTGAATCTATCAGAGGAGTCGTTGGAAACGCAACAATCGGAGCAAATGCGGAGCTAATTGGTGCATTACCGAAGCTGGAAATTGTATCCAGTTACAGTGTGGGATTGGACAAGATCGATT…	479.673	40.3366	772.564	19.1529	4.25949	7.34717e-51	6.79555e-48
k58:440035	k58:440035 Benzyl alcohol O-benzoyltransferase (probable)	GGAATATCCAAGAAATTGGTAGCTTCAACCTTATACAATAATTTCCTCCAAGATTTATCAGGCTTATTAGAAACAACAAGAAGTTCATCAGCTGTTAAATCCAAGAATGCTTCAGCAAATATAGCACCTTCTCCATTACAATCCACTTGAAGTTTGTGATCATTTTCTGGGCATGTTCTTACTCTCCCTGCTAAAGGATAATAATCCACTAAAACTCTTGAAAGAGAAAATTTAAGCTTGTCCACATTTATGGACTTAGTAAAAAGATAAAGATATTTGATGGAAAATCTAAGGAACTTTTGGTCATCAAGATTTGATAAATAAAGGGAGTGATTTGGTGTTGGACTAATGGGACTTATGAAAATTGGCTCTTTTGTATAAACACAATCTGGGAGTTCT…	214.418	0.40482	357.094	882.105	9.78481	8.89843e-51	8.18959e-48
k64:388711	k64:388711 hypothetical protein	GTTCACTTCTTTGGTATTTTCATTCTGAAAAAAAAAAATCTCATTTTTTTTTGTTCAATATGTGCAAGAAAATGATGCATTATAAGAGATATCAGCACTGGAGTAAAAAAGAAGATGTGTTTGTGGTTTGTGTAGATGAAGAACTAAACTCCGGTTATAATTGCAAGAGAGCTAAACCAAAATTTTTTTACCTTCTTTTCCTTTCTTTCATTTCTTTCAGCTTTATTTTCTTGTATTCATTTAGTTCTGAAGAAGCAGGACTTGTTCCTAAAACAGATATAAATGCTTGTTCCTCTGTCTTTAACGGGACAATTTGTTGTAAAAGAAGCAGTATTCGCTCCGATGTATGTGTTATGAAAGGTGATGTCAGGACAGATTCTGCTTCCTCTAGAATTACCC…	274.247	7.35161	452.177	61.5073	5.94268	1.05918e-50	9.65252e-48
k72:273893	k72:273893 Tubulin beta-1 chain (similar to)	TGATTAACAAGATAATGGACTAGAATCAGTCAAAATTAAAGCACAAAACATATAATGCTTAAGAAATACGCCATCTTGCTCTTCCAAGATATTTCAAATCAAGGACCTAAACATGTTATCCATAAAATTTCAATATACTAATAGGTATGTATAGCAGTATCAACTACAACGCAAAGGAATCAGTAACTGTGCCACCAAGGTGGCCACACAGCATAGCACTCCAACATTCCAAACAAAAATAGAAAACTTGACAGCCACTACTACATAACTGCACTGGATATACTTCACAACATGAGTTCCTTAAGCTTCTTGATGCTCTTCCTCCTCATCTTCATAGTCATAACCTTCCTCCTCAGCTGTTGCATCTTGATATTGCTGGTACTCAGAAACTAAATCATT…	1369.55	251.731	2114.76	8.40088	3.07054	1.05692e-50	9.65252e-48
k58:141741	k58:141741 LRR receptor-like serine/threonine-protein kinase GSO1, Precursor (probable)	TAGCTACTACATAAACAAAGTCAAAATTTGCTCAAGTCAAGAAGATTACAATTGTTCAAACTAGTAACTATAGCCTAAAATAAGACTAATTTGAACAGAAGCCAAAAACAAAAACAGTAAAAGTGAACCAATCAAAATATGTATAAGGTACTCCTAATATGTATCATGTGCTATATGCTGACAACAATTGAATATTTATCTTCTAAATCACAGCTGGACTAAACTCAAAATTTTAACTTATGCCATGGAAGTATTAAAAGCAGAGCACTGATTGGCCGGTCTTGAAACCTCTTCGCCGGCGCTAGCAGGACACGCCATGAACTCCACCGGCAACGGCTGCACCATGCAATTGTACGACAAACACAACGCTACTGAATCCGGCAATAATAATCCCGATTC…	686.933	84.0006	1088.89	12.9629	3.69631	1.17905e-49	1.06925e-46
k76:13319	k76:13319 RNA-binding protein 24 (similar to)	AACTTCAAATATTCTCTCTCTCTGTCTTTCAAGAAGTCCAATTCTCTGCATGCTTATCAAGATGACGATGAGCAATAACCCCAATGTGAGTGGATATCACAACAACAACAACAGCAACATGGGTGATCGAGATACGACGTTGACAAAGGTGTTTGTGGGAGGGCTGGCATGGGAAACTCCCAAGGAAGCCATGAAAGAGCACTTTGATAAGTATGGTGAGATCTTGGAAGCTGTCATCATCTCCGACAAGCTTACCGGAAGATCCAAGGGCTATGGCTTTGTGACATTTAAGGAGGCAGAATCAGCGAAAAAGGCATGTGAGGATGCAACCCCAATCATCAATGGCCGCCGAGCCAACTGCA	270.357	0.80964	450.055	555.87	9.1186	2.5914e-49	2.33866e-46
k68:355060	k68:355060 4-coumarate--CoA ligase 2 (4CL 2) (similar to)	ACACCCTCACAAGTCACAACTCAAACTTTTCTTTTCGACCATTTTTCTCTGCATAAAAAAGAGATTTTTATTCCAATCACAACCAAAAATAAAAAAAATGTTGAGTGTAGCTAGTGTTGAAGCCCAAAAGGCAGAGTCATCTTCTTCTGTGATTCCTTCTTCTAATCAATCTTCTGAAGAGTTACATGTGTTTAGATCAAGATTACCAGATATACAAATTTCCAACAATGTCCCTCTTCATGTCTACTTGTTTGAGAGGCTCTCTGAATTTCAAGATAGAACATGTCTTATATCAGGTAGCAGCGGAAAATCCTACACTTTTGCTGAAACTCATCTCATTTGCCAGAAAATAGCTGCTGGCTTAACAAATATAGGAATCAGAAAAGGAGATGTAATCAT…	557.448	62.7638	887.237	14.1361	3.82131	3.22234e-49	2.89402e-46
k58:476720	k58:476720 Chalcone--flavonone isomerase (Chalcone isomerase) (similar to)	TCGAGTGACTATGATCTTGCCTTTGACGGGTAAGCAATACTCAGAGAAGGTGGCAGAAAATTGTGTTGCCCATTGGAAAGCAATAGGAACCTACACCAATGCAGAGAGTCAGGCCATTGAAAAGTTCCTCAACATTTTCCAGAATGAAACCTTCCTGCCTGGTGCCTCCATCCTTTTTACTCAATCACCTGTTGGGGCATTGACGGTATGTAGGATCCAGTGTTAAAAATAGCGTGAAGCGAGGAAAAGTGACAACCCCCATTTCACAAGAAGCAAGAAGCGAGAAGCGAATCGCTTGCTTTTTTAAAGTGAAGTGGAATTTAAAAAAAAATTTAAAATAAATACAGCATAGACAACACATATAATTGTAAGCAAATGTTCAATACTTGAATTAAAAAA…	389.593	24.2003	633.188	26.1645	4.70954	3.98944e-49	3.56574e-46
k58:293566	k58:293566 UDP-glucose flavonoid 3-O-glucosyltransferase 7 (FaGT7) (similar to)	GTATCATATCAGGCTTTTCAGTGTTATCTTGAATTTCTATTTTGGTTTCTAAAACAGTTCCATCTTTAGAGTCCATCAATTGGCGTTTGCTCGGATATTTTTCTAACAATCATAGGGCTGGTCTACTATGCCCAAGAATTTGCATACTTAAAATGATATATTTGATCGAATAATTACACACACTTGTTTTTATTCCTGGAATTGCTGCAAATGAGATGAAAAAGATTCTTTGAAAGATTTCATTTGATGCTGAGGAATTTATCATATCCATATTTTACTTTTCTTCTTGCTTATGTCTTCCTTCCTGCTCATAATGTTGAATTCTCGTGAACTGTGTTTACATAAATACTAAGATGTCTGATAGATACACCTACTCATTTTTATTTGCAGTCTAGTTCG…	483.913	42.4214	778.24	18.3455	4.19735	4.2514e-49	3.78169e-46
k72:61634	k72:61634 Pollen allergen Ole e 6 (similar to)	TTTATTTTACTATTATTCATTTTTGAGCGTTACAACTGTCGTTGGGTAAGAAATTAATGAATTAATTAAAGAAAATATAAATTCCTATATTCTACTTTTCATTATGCCATATCTCCTGCATCATTGGTCCTCGTTCATGGCTTGAGCTTCTCGAATTTGGCTTTGAGCTCCATCATACCACAGTCGGCGTCACATTTCATCTCACAAAAAGTGTAGCCATGCCCCCCGTCAGCGCATTCCTTTTGACAATTGTCAAAGCACCGCTTGTAAACTTCATCGGCTTTAGCTACCTGAACATGCACAGCTGACAACACAATTATGCACATTACAAACACTGCTGCTACCTTCTTTGCCTCCATTCTTTTTATTTCTCACTTAATTAATTAGGTTTTGTTTCTTT	260.951	0	434.918	Inf	Inf	7.87022e-49	6.96736e-46
k78:118290	k78:118290 Phenylalanine ammonia-lyase (similar to)	GCAATTTCCAAAATCCACCAACCAAAAGAGAGAGAGAGAGGGGGAGAAGATCGCAAAGCACATTTATTTGCACGTAAATAAATCTTACGTGTATCTTTTAATAGCACAAGATTATAATATTCCATCAAAACATCACATATACTTCGTTTCTCATAGCTAACCACATTTTGAGTTCTTGATCTTTTTCGTTCATATTTTCCATTTTCATTTGGCAATACATATTTAGTACTTTAGCAATGGAGTATGCAAATGGAGATTGTAATGGGCATTCTAGTCAAGAATTTTGCATTAAGGGTCATCAACAAGAAGACCCTTTGAATTGGAACATGGCAGCTGCGGCACTCACTGGTAGCCACCTTGATGAGGTGAAGAAAATGGTGGAGGAGTTTAGGAAGCCCG…	291.681	4.48545	483.145	107.714	6.75106	8.42146e-49	7.42002e-46
k62:415387	k62:415387 Arogenate dehydratase/prephenate dehydratase 6, chloroplastic (AtADT6), Precursor (similar to)	GCCACGTCGGCTCGTCAAGAGCTGACTGGCAGAGCTCTTGTGCCATTCTGGCTAGTAAGGTTGTCTCGCAGCAGCAGGATACTGAGAAAACCGGCGACATCACCGTTGTGAACGGCCACAAAACTCTGGACCTCGTTCCTATTGATAACCTCCCCAAGCCGCTCACAATCACTGACCTCTCTCCTGCGCCGATGCACGGCGCTCAGATGCGCGTGGCCTATCAAGGCGTACCTGGCGCGTACAGTGAAGCTGCTGCTGGAAAGGCTTATCCTAACTGCGAAGCCATACCTTGCGATCAATTTGAGGTTGCATTTCAAGCTGTAGAACTCTGGATCGCAGATCGTGCCGTACTCCCGGTAGAAAATTCTCTAGGAGGTTCAATTCACCGCAACTACGATC…	521.815	53.7605	833.851	15.5105	3.95517	1.05328e-48	9.23655e-46
k76:209820	k76:209820 hypothetical protein	ACCATTTTTAAGCTCACAAAAAACTCAACCAAAAATGAAGAGAGAAGGTCGCCAACACGGTATGGTTCGTACTTATCCAATTTTACCTTCACCTTGGAACCCAAAACCCGAGCCCAGGTACGTCAACAAGTCCAATTCACCACCAACCGCTGGGCTTTTCACAAAGGTTTCAACAAAGCCCTGTAACCGTTCCAAGTTCACAGGCAAGTGCGGTAGGCCCAGATGCAACAACTGCCATATTCACCCAGCTGGAAAATCGAAGGATAAAACTAAAGGAACTCAAAAATTAAAGGGACGTGGTGACGTTGTTTCGAATTATAGGTTGATTACTTGGAGAGTTGTTGATTCCAGACCTGGGTTGAATTTTCCTGGGTTTTCGGCTACTGGATTATTGGATCA…	662.137	84.8228	1047.01	12.3435	3.62568	3.42543e-48	2.98976e-45
k58:465514	k58:465514 Probable mannitol dehydrogenase (similar to)	GCTCAAAGCATTAATACAAAACTGACAATACAAGAATAACTATGTCTCAAGAAAACTGGCAATAGACTAAAATTTCAAGAGTCCTAATAACAGACAACACTTTTCATGATCCATTTTGTATCTCAACTCTCAGTTAGCTGCTTTCAGTGTGTTTCCAATGTCAAGAACAAAACGATACTTCACATCCGATTTCAAAAGACGATCCAAAGCTGTATTCACATACTCCATGGGCACAACTTCAATATCTGGTGTAATGTTATGCTTTGCTGCGAAATCTACCATCTCTTGAGTCTCTTTCATCCCTCCTATGCAACTTCCAGCCACTAGCTTTCTTCCTAAAAGTAAAGGAAACACTGGCAACTCCACTGGTTTTTCTGGTGCACCAACCATAACAAGCTT…	285.279	9.25019	469.298	50.7339	5.66488	3.83337e-48	3.33018e-45
k72:303085	k72:303085 Shikimate dehydrogenase, Precursor (probable)	TTATTTCGAACATAAAAGGTCAAATTTTGAGAAACAAATTTCATGGAAATTCGTGATAATTAGAATTTTGCCATAACGATGTTGCGCATGAATTCTTCGGGTGCTTTAGTTCCAGTGAAAAGGTGGAACTGGCCAATGGCCTGTCTAAGAAACATTTCAACTCCACTGACAGTGATTGCTCCAGCAGCCTCAGCGTCTTTCAGCAGACTAGTCTTTCTAGGTGTATAAACAGCATCAAACACCACTACATAATCCTTCAAGCTTGCCTCGGAAACAGGTATCCTATCTTTATTTGGATGCATTCCTATTGGTGTTGCATTGGCAAGGATCGCACCTTTCTCAGGCTGAAAAGAAGCTAATTTCTCAAATGGCAGAGCTTCACCAGAAACTGCAGCAGCA…	351.397	20.7755	571.812	27.5233	4.78258	4.21771e-48	3.64702e-45
k60:283728	k60:283728 hypothetical protein	CTTCTGCCTTAGTTGCTTCTGGTCACTCCTCATCATCTGCACCCTCCTCCTCCTCGCTGCCATTGCTGGCGCCGCCTTCTACTTCCTCTTCCGCCCTAAGCCTCCAACATTCTCCCTCTCCTCCCTCAAAATCACGCAATTCAAACTCATAACCAGCTCCGACGACGCCACGCGCCTCAGTACAAAACTCAACCTAACGCTCTCCGCTAAAAACCCTAATAAGAAGCTCATTTACAACTACGACGATATTTCCATGACGCTACAGTCAAATAACGTCGTAATTGCGAATGGATCATTCCACGGATTTAGTAATGATCCGAATAATGTTACTATTATTCACTCGATTTTGTCAATGGCATCTGAAATCCTCGATGCGGACTCTGTTACGTCTTTAAAATC…	208.762	0	347.937	Inf	Inf	4.49936e-48	3.87256e-45
k58:383787	k58:383787 Miraculin (MIR), Precursor (probable)	GGAGGACTATAGTCTTCCTTATTCCTTCACTGATACAGACTATATACGGTGAAATCGCACCAATACTAATTAAGTACTATATATAGTAATATTAGTAATTCTAGATCTTGTGAAATGTAACTTTCAAAGGCTTATCAGAACGAAGAAACAAAACCCTTTTGCTACCTTCAACAAGTATACCAATATCTCCACAAAATGGTCTGCATGTCTCACAAACTCCAGGACAATACACAAGTTTGTAAGCATCCTCGTACCTATCAATGCTAAACCAATTGCTCAATGTTTCACGCCCTGGATTTCCTTCTACTCCACCAACTGTCACCAAATAACGCTGCGGAATTATTTCAGTGTTAATTCTCCATACTGTGGACGAATCAGAGATATGAATTGACGTAAATT…	334.092	17.1928	545.358	31.7201	4.98733	7.97127e-48	6.82918e-45
k74:262978	k74:262978 Auxin-induced protein PCNT115 (similar to)	TCACAACAATGGCTAAAGAGGGAACAAAAGTGCCAAGAATTAAGCTGGGTTCACAGGGGCTAGAAGTGTCAGCTCAAGGACTTGGTTGTATGGGTATGTCCGCTTTTTATGGGCCTCCCAAACCCGAATCCGATATGATCCAACTCATTCACCATTCCATCAACTCTGGTGTCACCTTTCTTGATACATCAGATGTGTATGGGCCCCACACCAATGAAATCCTACTTGGCAAGGCGTTGAAGGGAGGGATGAGAGAACGTGTTGAGTTAGCAACAAAATTTGGAGCTATTTTTGCAGACGGAAAGATCTCAGTGTGTGGAGAGCCAGCCTATGTAAGGGCAGCATGCGAGGCTAGCTTAAAGCGACTTGATGTTGACTGCATTGACTTGTACTACCAGC…	248.072	3.64338	411.025	112.814	6.8178	8.62552e-48	7.34487e-45
k58:501052	k58:501052 Probable methylenetetrahydrofolate reductase (similar to)	ACGCAAAGTGAGAATATTCAATTTTAGCAATTACTGTTGAAGAATAATGCCGTGTTTATATAGCTAAATTAAAACTTGTATACAGATGCTCAGGGGAGGAGGGGTGTGATTGCTCATAGTTGTTGCAAAAGACTGAGGAACAATGTATATCAAATTTGCAGTTAAAAAATGAAGGGAACAGATTCCCACTGAATTATTCCTGTTACAGGAACATAAAACAACAACAATCATAACTTTTGCACGCAAATCGAAAGAAGAAACTTATAATTAGGAGCTCTGCATGGCTGCTAAATTCAGATATCCTTGAAGATGGCAAACAAATCTCCATTGATGTAATCGTTGTCGACAAGGCTAACCAAGAAGTAACTGTTCTGAACTTGTTCAAGCAATTTTCTTGAT…	604.79	57.1246	969.901	16.9787	4.08565	8.65223e-48	7.34487e-45
k78:186599	k78:186599 High-affinity nitrate transporter 2.1 (AtNRT2:1) (similar to)	CAACTTCTTATGCCAATTCTGTATGATATAATAAGAAGAGCAGGAGCCACTCCATTCACTGCTTGGAGAATTGCATTTTTCATTCCTGGTTGGCTTCATGTTGTAATGGGTATTTTGGTGTTGACTCTTGGTCAAGATTTGCCTGATGGGAACCGTGGTGATTTGCAGAAGAAGGGTGATGTTGCTAAAGATAAATTCTCCAACATATTGTGGTACGCTGCAACAAACTACAGGACGTGGATCTTTGTCCTACTCTACGGATACTCTATGGGAGTTGAACTGTCTACAGACAATGTAATTGCGGAGTACTTCTTCGACAGATTTGATCTAAAGCTTCACACAGCGGGAATCATCGCAGCCACATTTGGTATGGCTAATCTATTAGCTCGTCCCTTCGGA…	409.856	0	683.093	Inf	Inf	8.81423e-48	7.44838e-45
k58:487716	k58:487716 Lysine-specific demethylase REF6 (probable)	CCAATACTTCTGGATTTCCCCATCTACTGTTCCCCTCTCTCACCCATTTTTCTCTCTTTCTACTTACCGGAAAACCTCTTCCTCCCCCGGCAAACCGCTTTTTGGTTTGCCGGTGAACAGAGTTGCCGGGGAATTCACACGCACTCACTCTACATGTTTCGTTCCCTTTGATTAGTGCTTCTCGTTTGTTGCGTGTAACTGAGTCACTCGGTTGGTGGAATTGCTCTGATCTCTGAGTTTGGCTCGTTCCATGCAGTGCTAAGGGAATGTGGCGAGTCTGAGGCTGTTTTTCTGGTTCCTTGTTCCAGGATCTAGGGGCTTGACTGACGCTTGTGTTGTTGTTTGTTAGTAGTTTTTTGGTTTTGTTTTTGTCTGTGAAGAGTGGAAAGACGACGAAGA…	590.414	69.083	937.968	13.5774	3.76314	1.12359e-47	9.45182e-45
k70:323038	k70:323038 Calcium-binding protein CAST (similar to)	TGTTTGACAGAAACCATGACAGTTTGATCAGCGTTGACGAACTTAGTCAAGCGGTTAATTTGCTAGGGTTAGATGCCGATCAATCGGAAATTGAATCAATGGTGAGATCATACATCAAGTCCGGAAACAACGGCCTTAGATTCGAAGATTTCGAGGCTCTACATCGCTCACTTGACGACGTTTTTTTCGGGTCAAAATATGAGGATAAGATCGGGTTGGATCAGGATCCGGATCAGGACGAAGTGGATCTGAAGGATGCGTTTAACGTGTTCGATGAAAACGGCGACGGTTTTATATCGGCGAAGGAATTACAGGCTGTACTAGAGAAACTGGGATTGCCTGAAGGAAATGAAATTGATAGAGTGGAGATGATGATTTCATCAGTTGACCAAGATCACG…	513.133	54.2584	819.05	15.0954	3.91603	2.30864e-47	1.93332e-44
k80:118977	k80:118977 50S ribosomal protein L4 (probable)	AGATAGAAGGGATACCAATAAATAATCCTCAGGTTTTTCATCCGTATGAAAATGAACTACAAGACACCCGCAAAAAACAAGGACATGCAGCAAAGAGGCATTTTCATACATAGAATAGCCCACTTCACGGAGACTCATCAAAACCACACAGCAGAAGAAAGGGAAGCAGACCCAGTTGCAACTCATCTTCTGCCCCTCTGGAACCACTGCATATTTGGATGTGATTACTCATCACGACTCGCAAATTAATGAAACCAGCAAACCTTTCAAATCATTTAGACTCAGCAACTTAATTTCTTCTCAAATCATTATTGAATGAAAGGGATAGCTGAAGTACTCGGAGCAAATTGAGTTTGGCCATAAGCAAACCGGCCCACCAAAATCACGAAGCAGCTGTTG…	806.767	124.123	1261.86	10.1662	3.34571	2.57264e-47	2.14474e-44
k62:406664	k62:406664 2,3-bisphosphoglycerate-dependent phosphoglycerate mutase (BPG-dependent PGAM) (similar to)	AGCTGAAAAACAAACTATGTATATATTGGCTGTCTGCATAGATGAACAACACTTGCAGTTCACTGTCTTATTTCTGTCTGTATCATACTGATCAAACCCACATAATCTACATTACAATTCGCAACATCACCACATACAGTACAACATATATGAAAAACCCAAGTTCTTTGACCTATTCGAAGACTACACTAGAGGGGGAAAAACGGAAAAAAAATCCCTCCCATTTGCATGAGAAAAATTTCTCCACGAAGCACATGAGATCTACTTCAACTGAAAGCAATTTCCTTGTCACATTATTGAACCATATTATCTAGCTTTTGTCTGTATTGAGCTAAGGTCTTGGTATAAGCATAGACCCCTGCCTCTGTTGGTGCAGCAGGACTTCCTCTGCGAATAAAC…	367.828	21.5852	598.656	27.7346	4.79362	2.73272e-47	2.26802e-44
k60:449275	k60:449275 CTL-like protein DDB_G0288717 (probable)	CCAAGACCCTTTAAAGATCTTCCCTTTCTTATCCTTTTTGCTCTTCTTGTTTTATCCACTTTTGGTTTTGGTATCTTTGCTTCTGTTCATAAAAATCCTCATCATTCCCAAGTTTCCTCTTTTACCTACAATTTCACCTCCTCTTCTTGTACCCTTCAAAGTTCTAGTTCTAGTTACAACTTTTTTGAACTTTACTCTTCTGATTCTAGTTTTTTGAAGAGTTTAATATGGACCCTTGTAGTTACTTTAATTTTAAGCATACCCTTTGTGCTGTTTGTGCTTTTCTTGCTCAAGCGTTATACAAAGCAGATAGTTTATGCTTCACTTCCTTTCTTTGTAATTGTACCTGTGTTTCTTGATATTTACTGGTTTGTTGCTTGTACTGTGAGCTCCAAATGT…	595.022	74.0705	942.323	12.722	3.66925	3.30164e-47	2.72802e-44
k72:294354	k72:294354 Protein GRIP (AtGRIP) (probable)	AAATGATAAAATAGATAGTCTCGTGGTGTCATTAACAATTGAAAACACTAACTCACTAACAATCCACTAAACTACACTAAACAGAAAATCACCATTTCAAATGAAATTCAACATTTCATATTACAAATTATCATGTCCGCATTAGTTGGCAACAATACTAATTAAACAATTCAAAACTCAAACAAAAAACTAAAACCACATCAATTGACTACAACTATGAAGGTTCCATTGAGTTTTAATCTGAAATGAGCCTTGATTTTACTCCAACTTTGGCATTACAACAGTGAGAGTTTGAAAATGTACCTGGGTTTGAATGGACAGAATAACAAAAGGAGTCAGCAACAAGTGATATCACAAGCAGCAACAACAGGTAAAAATCACCAACAACTAATTCAATCA…	691.48	94.8743	1089.22	11.4806	3.52113	4.06126e-47	3.34082e-44
k58:494393	k58:494393 hypothetical protein	TGTTGTTTAGCATAAGATACGGGCTTTATGGCGATTGTCACATGGTTCTTGGACCTAACTCATCGCGATTGCTTAGGGTGAGTTCCCTGTTCGTGAAGCAAGTTGAGGTAAGTGATAATGGCAAGTCAGGTGTTTCCCTTTATGGGTTCTCAGAGAAGCCTGAATTAAGTGTAGAAGCCAAATGGAGCTCGTCGAAATTTGTGGTTGTTGGATCATACAGTCGCAAGGGGTTTTCTCTGTGGCTGAATAAAGGTTCAAGAATTGGAATAAAATGGCAAGCACAAAGCAGTATTTTGAGTCAACTTGAATTGTCTTTAATCAAAGGTACCAAGAGTTTGGTATAAGTAATGAAGTTGAAAACTAGATATGCCAATAAGTATGTCATTTTTGTCTTCAACA…	188.9	0	314.833	Inf	Inf	5.7943e-47	4.74543e-44
k74:268342	k74:268342 Myosin-11 (probable)	AAAAACATCATCAAGACTAGCCTTCAGTGCTATATACTACTAACCAATTCAAGAATCCAATTTTTTCAAATTTTTTAAAGGACCCAATTCTTTTATTTAACTGATAAAACTTTGCTTCCACCATACTTGTATGATCTATAATTTGGAGGAATGACAAGGGTAACTCGTGATTTTGGCGATACGATGCAAAGGGATGCTGTTCCTCCTGTATCAGCAGATGTGATATTTCCTTCTAGCCGCTTTCCAAATTACAAAATAGGAGCTAACAATCAGATTGTGGAGGTGAAGGAGGATTCTACGGCACTTACAATGAAAGAGGTGGTTGCTCGCGAAACTGCCCAGTTATTAGAGCAGCAAAAACGACTCTCTGTTCGCGATCTAGCCAGTAAATTTGAAAAG…	419.674	0	699.457	Inf	Inf	6.86846e-47	5.60047e-44
k72:292618	k72:292618 Probable WRKY transcription factor 53	ACTCATCTCCTACAAAATCCACCATCTCATGCACCCAACTTCTCCATCAAATTTCATAAATAAGTTTCTAAATTGCGCAAAAAGACCAAGTTATTTTTCACATCCCAACATTGTGCTCGTTTTCCCGAATAATTTGCTTGTTGTCGACATTCCACACATAAATAGGCTGACATTGTGTTTTCACCGAGTAATTTGCTTGTCACTGACATTCCACTCATAAGTAGGTTCACATCGTGTCTAAGTTCCCTGTAATCCTGTATACTTCAAGTTCAAGTACACTTACTAAGAAACTCAACACGCCGCGTCAGAAGAAAGAGTTGAGCTACTAAGCAAGCTGTTGTTGGGGAAACTTGGGGCCGCGTCTAGGCTACATAATAGCTCCCCTTTTTCTTTTCCAAT…	683.746	93.0646	1077.53	11.5783	3.53336	2.9733e-46	2.41381e-43
k58:86496	k58:86496 Casparian strip membrane protein VIT_14s0108g01050 (similar to)	CAAAACAACAGGAAAACATTCTTTCTTCCTGCAGGAAGTGATCATTATAGGAAGAAATCAGTTTCTTGTAAGGGCCAGAGCAGACAACATAATCAGCAGCACAAACACAAGAACTCCAATAAAGGATCCAACCAAAGAGCCAGAAGAACGATCACAGAATGAGTTATACTGCTGACATATAGCAATCCAATTTGCGCGTTTATTTCCCCCGTGTGCCAAATATACTATAGCTGCTGCTGCTGATGCTCCAGATGTCAAAAATGCCATCATCACCGTATCAAAGAAGACCAAAACCACCCTGGTTATTCTTGCACCACTCATGACAATGTGTAAGATGGACAGGACAAGAGATACAGCCAGGTATGCGCTAACGATGCCGTTCGCTACCACAAAGAACGT…	191.837	0.40482	319.459	789.138	9.62413	3.41802e-46	2.76278e-43
k58:481560	k58:481560 Nucleoside diphosphate kinase (NDK) (probable)	CTTGTCCGTTGTCTGTACCCACCAAGATGGAGAGAGCTCGCTTCGTTACAAAGCTGTAACATCTCTTTCCCCAATTGAAGAAGAGAGCTCCAATTCTCGACAAGTGAATTGGTCCAATCTCGTTTGACAATGACTCATAAACTCATTGCGTTCTTCACAAAAATCGTGCTTCCGTTCTTCCTAGTGTCCACTCTCTCTCTTCCTTACAGATGTTTAGCAGATGCTTCGACAGAAACAGAGAGGACATTGGCTATAATAAAGCCAGATGGGGTTTCTGGGAACTATACAAATTCCATAAAAGAAACAATTCTCGATCATAGATTTGAAATCACTGAGGAATTGCTCCTTCAGCTTGACGAGGATCGTGTGAAAAACTTTTATGCTGAGCACTCTTCAAGG…	506.534	54.6632	807.782	14.7774	3.88532	4.24601e-46	3.41719e-43
k60:473407	k60:473407 2,3-bisphosphoglycerate-dependent phosphoglycerate mutase (BPG-dependent PGAM) (similar to)	GCAGGACTTCCTCTGCGAATAAACTTTCCCTCTTTGAAAATGTAAAGCATGGGGATTCCAGTGGAAAGTTCCAAACTTATGACCTCTTGAGATGTTAGCTTGTCGAGATACATAATGATGGACCTCAATGAGTTCCCATGGGCAGCGATCATTATATTTTTTCCACCTGCTAGTTGGGGCTCAATGTGCTCTTTAAAGTAGGCAACAGCTCTCTCAGCACACATTTCCAAACTTTCTCCGTTTGGAGGAGGAATATCATAACTACGACGCCACTCATGAACCTGCTCTTTTCCGTATCTATCAGCTGTTTCCTGCTTATTAAGACCTTGTAATTCCCCATACATTCTCTCATTTAGTTGCCAAGCTGTTACAACTGGAATGCATTGCTTGTTGGTCTCT…	323.125	4.45302	535.572	120.272	6.91015	7.35191e-46	5.86603e-43
k76:235890	k76:235890 Thioredoxin-like 1-2, chloroplastic (AtACHT5), Precursor (similar to)	TTGACCAAATATGCAGGGCTAATCCAAAAAAACAACAACAGCCCTGCTTAATGGAAAACCCCAATTAATAATATTTACATACTCAAAGCAAATTTGGTCTAAACAAATTCTTGCAATCTTCTATTCAGATCTCCATTAGGCCATCAACAACTCGTTGCTTTCTTTTCGCCCCAGATTATTATCAAAATTGCTGGATAGATCCACCCCTGATAGCACAAAATTTTCTAATCCATTCTTTATTGAATAATCCAAGGATTGATTTCTTGATAATTGACCAATTGAGGCTAAAGCGAAGAGCTCAGATTCATCAAGTCCTTTCGCTGGACCTAGACTGCACCTATCAGTTCCATACTTCCCTAATGCATCTTTGAATTTCTTGATTGTTGCATTAGTACAGCT…	340.907	21.8969	553.58	25.2812	4.65999	8.12796e-46	6.45752e-43
k58:488662	k58:488662 Phosphoglycerate kinase (probable)	AAGTTGGGTTGAATTTTCTGCTATCCATTCCTTTTCTCCCACTGATGGAGGTGAAGGCAGAAACTGATGGAGGTGAAGGCAGAAACTGATGGAGGTGAAGGCAGAAATAGTAGCAATGGAGCCAAACATGATGTACTTCTTTCTGAACACAGACCGAAGCAGGAAACAATAGAAAAAGAAGAGACTCAAGTGAAATGCAACGATACAATTACTGAACAAGAGAATTACAAAATTGAACTAATGAGAGCTGTTATTGAAAAGCAAGATCCTTCTTCCAAGGAAGTAGATGAATATGCATTAAGAAGGTTTCTTCGAGCTAGAGATCTAGACGTAGAAAAAGCATCAATAATGTTCTTGAAATACCTTAAATGGAGGCAAAGCTTTGTACCAAAAGGATCC…	287.679	9.9343	472.843	47.597	5.5728	8.41926e-46	6.66049e-43
k76:221148	k76:221148 CTL-like protein DDB_G0288717 (probable)	AGCCAGTATGCGAGTGGAGACGGTCTCCACAAAAACTGGAGAGAGAAGATTGCGTTTTAGAAGTTCATACGTCATCCTAGCAGAGGTGCAATATGCTTCACCAGTTATAGCTGCAAAATTTATGGTGAATTTATTCACAAACTCAACTGCTGACAGCAAGGTATTGGCACAAAATCGCAGAATAAGGTTCACAATTCCAGAATCTTCTTGTCTTGCATTATCAACCATAGCACGAACCATACGAACCACACAGATTAGTAACCCGGAGAAACATACTGTGCCCGAGGATGGACCAAACGCATGTCTCAAAGCACTTCCCATAGACTTTTTGGGACCTGATTCATCCTTGGAGAAATACCACTGTGAAATTGTCCCACTTATCACATAAACCTGTGCCTC…	454.675	45.9434	727.163	15.8274	3.98435	1.10642e-45	8.7158e-43
k64:351989	k64:351989 Periplasmic beta-glucosidase, Precursor (probable)	GGCAGGGTGTCCCGGGCAATGATTTAACAGTTGGAACCACCATTTTAAGTGCTATCAAGAATACTGTGGATCCTGCTACACAAGTAGTGTATGAGCAGAATCCAGATTCAAATTTTGTGAAGTCCAACGAATTCTCCTACGCGATTGTTATAGTAGGTGAAGTCCCGTATGCAGAGATGTTTGGTGATAGCACAAATCTTACAATAACAGAAGCTGGTCCTAGCACTATCAACAATGTGTGTGAGGCTGTGAAATGTGTTGTAGTTGTGGTCTCTGGTCGTCCAGTCGTGCTAGAACCATATGTGGAAAAGATAGATGCTCTTGTCGCTGCTTGGCTTCCGGGGACTGAAGGCCAAGGTGTTGCAGATGCTTTATTTGGTGACTATGGTTTCACTGGTA…	445.627	44.822	712.83	15.9036	3.99128	1.47736e-45	1.15888e-42
k58:495700	k58:495700 Probable splicing factor, arginine/serine-rich 5	AGACAATAAAGTAAAATATCTGGATTACATCCTTAGACAATTCGGATGTAGAAAGGATAGCAAGACTGACTACCGAGACTCCCGTCTGATGAGGAACTTTCAAGCTTGGCAACCATTTTTTGGTTTTTCTTCTAACTCGGCGATGGCTACAATGGCTTTCAATGCCAGATCAAATTCCTCAGCTTCACAAATCATTCCAACCATTGGCCTTTTATTGTGGGAGTAGGCAGGGAAGTGTTCATCATATTAGGAACCTTTCGTCCCGGAGAACGATTCTTTCAGCTTCAATCAAGTCTTCAATTGCCATTTTGAGGGTCCAACGACCAACAATCCTTTGTAATCTATTGCAGTTTCAAAAAAGTCCTAATTTATTTTACAACAATAACATAATCATTCAAT…	259.158	8.34745	426.365	51.0773	5.67461	1.57226e-45	1.22814e-42
k58:335026	k58:335026 Cyanidin-3-O-glucoside 2-O-glucuronosyltransferase (BpUGAT) (probable)	CTATAGTTACTGATGGAGGGCAAGAAAAACGCCATTAGTATACTCCTGTTACCATGGTTAGCCCATGGTCACATAAGTCCATTTTTAGAACTAGCCAAAAGACTTACAAAGAGGAATTTCCATATTTACATGTGTTCCACTCCTGTAAATCTAAACTCCATCAAAAACAGTGTGACAGCGAAATATTCTAAATCAATTGAATTGGTTGAGCTTCATCTTCCATCTTTACCTAATCTTCCTCCTTATTACCACACTACAAATGGCCTACCACTCCATCTTATGGACAACCTCAAAAGAGCTTTTGAAATGTCAAGTCCAAATTTTTCCAAAATATTACAAACTTTGAATCCTGATTTGGTCATATATGACTTTATCCAGCCGTGGGCTGCCACGTGTGCT…	179.222	0	298.703	Inf	Inf	3.02066e-45	2.34966e-42
k68:317825	k68:317825 Protoheme IX farnesyltransferase, mitochondrial, Precursor (similar to)	TGCACTTCATCCACAGCATCAATGAATTTACAAAGTCGCTCTTGCAACACCACTAGCCTCAAATGTTATTTATGCCAATCATGTAAAAGCTCTCCGCAATACCGGATCAAGGAAATAAGATTATTCCATATGCATCATCTGTAAGATACCACTTTGATCTGGTAAACATACTTGTGGACCAAACAATAAAAAGAACAAAATCTATTCCTTGGACATCCCACGCCCAAGGTTTACTCAAACCTTCAAAAGTATGACATCCAGGTGCTGCCAATAATCCAATATAAAGGGGTACTTCTGTTCCTGTTTTTATTACATTAGTACAAAAACAGATTTCGAGAAAAGCTTCATATCTTATGATGTGGCATATGAAGGAGCTGGCAAGAAAGGAAATGGAGCAAC…	995.011	179.685	1538.56	8.56257	3.09804	4.79289e-45	3.71267e-42
k60:453277	k60:453277 BON1-associated protein 2 (probable)	AGAAGCTTCTACTGCTATTCTCTTTAACACAATGAAGCCATCACCATCGTTGTCCCGGGCGTTAGAAATCACGGTGATATCCGGGGAGAATCTCCGACAGAACAGGACGCAATGGGTGAAGAAGAACGCTTTCGTAAATATCAAAACAGATTCGAGCAGCAACATTCAAACAACAAGGATGGATAAAGAAGGCGGAAATTTTCCAATGTGGAACGAAAAATTGGTCGTTGATCTGCCCGTGCATGATCCTTATCTGACGGTTGAGGTTCAATGCAAGACTTCTTCAGGTATCAAAACAATTGGAATTGCAAGAGTTCCGACTTCGGATTTTATTGGTGGATTCTTGCCGGAAGATTATCTGCACTTGTTGAGCTATAGGCTCAGGGATGAAAAGGGTGA…	202.006	2.86617	334.766	116.799	6.86789	1.16405e-44	8.97954e-42
k74:266779	k74:266779 Protein kinase PVPK-1 (similar to)	CTATAAGCGGGCATGGACTTAGCTGCTAAGGAAACACGTTTACTCAGAAGAAATCAATCTCAAAATAATTATCAGCGCCTGGGACCTTTGTTGCTGGTGCACTGGGGACATCATGTAGCACGAACGGCTTTGGTACATCAGGAGGACTAGCACATCGGATAAGTGCCCAATTCACGCTTTGAAAGAAAGGGTGTTGTTTTATTTCTGTAGCACCCCGCCTATATGCAAGGCGATGCTGTGGCTCTTTCACAAGTAAACCTCTTATCAAGTCCCTTGCAGCAAAGCTAACACTAGGTGATGAAGGGAATCTCAGGGGCTGGCCAACAACATTAAACAAGGTGGCTCTGTTGCCTGCTCCTTTAAAAGGTGTCTGCCCGAACAAGAGCTCGTAGAGAAAGA…	296.736	15.2618	484.385	31.7384	4.98816	1.40333e-44	1.07806e-41
k72:307126	k72:307126 ATP-dependent RNA helicase DBP2 (probable)	AATTTACACTACTCCCCTAGTTAGAGGTGGTATAACTAATTTAATTGACCACTTGGTAGACTTAAGATTACAATGGAAAGAATAAAAAGTACACCCCAATCACCCAAAACTAAGAACCAAAAAGTAAAAAAAAAATGTTTAAGGACAACGTTGGTTTCTTCCAGGTCCACCATAATAAAAATAATTACCCCAAACACGATTAATCCCACCTTGAATATCATAACAATTAGGATGATCAGCCAAGACTTTGAGATTAGACAATGGTATTAAACTATTATCCCAATCCACAACTTGTAAATTACGAAAATAAGAAGCTTTTCCAAAACCTTCACCAGCAAAATGACCACTCCCCATTTGTGTGGATGTGTGAAATCCATTCCCTCCTTTACTATTCACTAT…	224.47	3.64338	371.688	102.017	6.67267	1.59615e-44	1.22114e-41
k66:383595u	k66:383595u Phenylalanine ammonia-lyase	TGTTGTTTGAGAACCAACTTCTAACAGATTGGAAGAGGTGCACCATTCCATTCCTTGAGACATTCTAACAATGAATCAATTATTTGTCCATTGCACATTGCTGTGAACACTTTGTCACATTCTTCACCTGGTGACCTGACTTTTTCTCCTGTCAATAATTCAGCTCCAAGTTCTTCTCTAACAAACCTGTAGAGTGGATAAGATCTGCATTCCTTTATCCTGTTGGCAATTGCAGGGTTCCCATTTTCCAGCGCGATTCTTGCACTCTCGACTTCTTTTGGCAACACGGCCTTTAACTCGCCTTCAAAAGCTAGTATCTTTTGGAATATTGAGCTGTTTGCGTCCTTCTCATTTTCGCCATTTTCTAAGGCGTGGTCGACGAGGACTTGCCTTAGTTTC…	95.6208	239.052	0	0	#NAME?	3.86348e-44	2.94367e-41
k70:326673	k70:326673 NAD(H) kinase 1 (AtNADK-1) (similar to)	TTCGCACCCGTGGTTCAACGAAAATATTTAAGCTTTTCTGCTCTTTTAGCCATCTGACCATTTCTGAACAAAGCATCCTAACAGCAGTTGAATTTGGCTTTGTCAATATAAGCACCGTTTGTGGGGGAGATTCCCACTTCAAAGAAATCTGTTTACTGCTGCGCTCTGCGGTTGTTATGTTTCCCTTTTCAAAAGAGACAACATCATGTTTTTTCTGATCACTTTTTTCACCTTTGCAACACCATGACAACTTGAATGATGCCTTTCTGATCATCTTGCTTGTAAAGGCACTTGCATCACGATCACGTTCTCCATCACGAAGAACCTCATGAGAGCAAATACCGTTCTCTCCACAACACCTTTCAGATTGCTCTGGAGCACCATCTGATAGTACAGTTT…	491.681	25.9127	802.194	30.9576	4.95222	3.89832e-44	2.9581e-41
k58:496115	k58:496115 Cytochrome P450 98A2 (similar to)	CACTAACAATGGCTATTTCTCTAGCTGTTGCAATTCCTTTAGCTTTCATTTTCACATTTATAGCTTATCACCTTTACTATCGTCTCCGATTCAAGCTCCCGCCGGGCCCAAGTCCACGCCCAATCGTCGGAAACCTGTACCAGATAAAGCCCGTCAGGTTTCGATGCTTTTACGAATGGGCCCGAACTTACGGACCTATCATTTCGGTTTGGTTCGGGTCGACCTTAAATGTTGTCGTTTCCAGTTCGGAGTTAGCTAAGGAGGTTCTGAAAGAAAAGGACCAGCAGCTTGCTGACCGGCACAGGAGCCGATCGGCGGCTAAGTTTAGCAGAGACGGGCAAGATCTTATTTGGGCCGATTATGGGCCTCATTATGTTAAGGTTAGAAAGGTTTGTACGA…	786.006	131.41	1222.4	9.30224	3.21758	4.02207e-44	3.03959e-41
k76:223895	k76:223895 Aconitate hydratase, cytoplasmic (Aconitase) (similar to)	GGGAGAATGCCTCCATGGTTGAAATAAGCCAATTCCACCTCAGTGTCGAAGCGCACTATGCAAGTGAAAGATTTTCCAGTGTCTGTTCGTACAGTAACATCTTGACCTGGGCGGATCTCACTAATGTTTTTGGGGAGATCAATGGTATATCGCTCATGACCTGTCAACCCAAGCGTTTCTGCATCCTCACCAGCCTTGAAACATAGAGGCACAATTCCCATTCCTACCAAGTTGCTGCGGTGAATCCTCTCAAAGCTTTTAGCAATTACAGCTTTAACTCCCAACAACATGGGCCCCTTAGCAGCCCAATCTCGGGAGCTTCCACTTCCATATTCGGCTCCAGCCAAGATTATAGTGTCTTGTCCAGCAGACTTGTATTTCATTGCAGCATCAAACACA…	1006.39	187.064	1552.61	8.29985	3.05309	4.92137e-44	3.70416e-41
k70:316634	k70:316634 F-box/kelch-repeat protein SKIP11 (similar to)	CAGCATAATCAGCAGCATACAATTCATTATTTACAACTGCCACCAAAGGAGGTGCTTCAGATGTAGCAGGCATATCGTTCCTTGTTGTACGCACAGGAGACATGTTCGGGATTTCAGTCCATGTTCCAGTTTCCAGATCATACTCCTCCCCACACGTCAGCAGCTTTGATTCAGCTCCTCCGATGCCTCCTATCACATAAAACTTTCCATCCATGAATACCCCAGAACACATCTTACGTGGCTTGTTCATGCTCGGCAAGGTCTTCCATGTTCCTGCCTCCGAATTGTAAAGTTCAGCTGAGCTAAGAATACTGCCTTGCGAGTCACAACCACCAGCTAGAATGGCAATTTCCCCGAGGCTGGCAGAACCAAACAAACACCTTGGTGCATTCATCTGCA…	523.725	63.8203	830.329	13.0104	3.70159	6.56762e-44	4.92331e-41
k58:491601	k58:491601 Heat shock 70 kDa protein 1A (HSP70.1) (probable)	AACAACCCAACTTCTCAAAATTTAAAAAAGAAAAAAGCTCTTTTAATTACTACTATGGCTGATATTGCTATGTTAGTTGCAGAAGAGTATGAAAGGAGGGTCAAGAATTCAAGAAAATATGGTGCTGAAGAAGAAATACAATTCTTCTCTTATTTCTCATCAGTTTTGGGCCAGAAATTTAATGGGTATTCTTCTAAAATCAAGATGACGATTGGAGAAACCAAGATTAATGAGCTGATGATCATTAAAAGAGGAGATTTTGGGACTGAGAGTGAGATTGGTGTTGCAGCTATTAATGATGTCTTTTCTGCTTGAAGTGAAGAAAAATGGCAGCTTTGAATCTTATTTTTAGCTTAATTTACATAGTTCTAAAAAAGAAAGGTTGTATATGCCATCTTT…	203.001	2.95926	336.362	113.664	6.82863	9.59293e-44	7.1623e-41
k62:411121	k62:411121 G-box-binding factor 1 (AtbZIP41) (probable)	GACTTCTTAGTTTACATTCCAATTACTCCAGTGAATTTAACAAGAGCACATACTCAGACTCAACACTGGGGGTTACAATCAGAAATAAATGTTACAGTCACACTCAAAAAGGGTAAAAGGGTATAGGTTAGTAAACATTTCTCATTCTGCTGCACCTAGAAGCAATATATTCTTTTGGCTCTTGAAAATTTGTGAGCACTTGTAACTTAGATCACCTACGCAGTCCTGGCTTTTCCTTAACTAGCTTCCTCGGCGTTAGATTGTAGATGAATGGCATTGCCGTTGCTCTCTAGCTTAGACACAGCATCTGGCCCACACAACCGCGTTAACTCTTCCTTTATCGAACTATTCTCTGACGTAAGCTTCTCACATTCCTCAGAGAGCCGTTGGAGCTCATCT…	457.326	51.2385	728.05	14.2091	3.82874	1.06018e-43	7.8839e-41
k58:493803	k58:493803 Mitochondrial chaperone BCS1 (probable)	GAAAAAAACACAAATTTTGGAGTATTTTGAATTCATATACCTAGCCTCAACTAGATTGAGATTGAGGTGTAGTTTTCGTAATCGCCTTCAAAAAGTCACGCTTAGTCATGTTAATTTTTGTTGACTGACAGTTTTTATGCCAACCGTCAGAGACTGAAATCAAGATTTGAAGTTTAAAATTCTCTAAAATTGTCAAGGAAACCCATAACTTGTTTTAGTTACTGAATTCGCAATTAAATATTTATACATATTTAATAAGTTTTCTAATACAAATACAGTGTTTAAACAAAAAAAATTCAGTTCTGCCAAACCCGCACCAAATAAGGTAGCTCCGTCTCTGTGCCTTGATATCCTCAGAAGAGTCAAGTGTAGATTCAGGATTTGTTGTATCCTTTGGTT…	370.971	28.7788	599.1	20.8174	4.37972	1.30731e-43	9.68288e-41
k80:119991	k80:119991 Putative syntaxin-24 (AtSYP24) (probable)	CCAAAGAATAAAGGAATACAAGAAATCTGCAAAAAAAGAAATAAACTCTGTGGACCATGATAAAAAAAAACTACCAATCAAGATGGCATCTGGTTTCCTCAAAATTAGCTGATGATGATCTGCCATTAGACTCCAGAGGAACCTTAAAATCACACTCAATCTTTGGCTTAATTTTGTGTGTTTTGATCCAACCAGCCTTAAGCCTTATACGCATGTAAAGCTTCACTTCCATCTCATATACCCCTAAATTCTTTTCATTATTGTAATTGGATTTCTCTCTGTCGCCCAATAGAACCAAGCTTTGACCTTTGAACACTGGATGCAAACTGCTAGTATTCTTGTGACCTTGGTAAAATGGTTGCAAATTCGTACTAGCAAATCTCTCGCCTTGATACATAG…	263.458	8.50122	433.43	50.9844	5.67198	1.6634e-43	1.22714e-40
k66:161998	k66:161998 StAR-related lipid transfer protein 7, mitochondrial (StARD7), Precursor (probable)	TCAGCAAATAACGGACAGTACCTATTCCCTATGAGATTTCCATTCTTACCGCACCCAGCTGGTAACCAGTCAACAAATGTGCTGATGCGTATGTTCTTCTTATCCAATACCAAATATCAAATGCTCCCCCATTCTCGCATTTTATCCATTACTAATACTCTCCTTTTCTTCCTCAAGGTAAATTGCTGCGGTGCAGTATTTTCTTCAGTCCGGAACAAATTCCCACATCAAATCAAGAATACCCGTAATTTCCAGAATACAATTCTCCACCTTTCACGTCTTTTTCAATCTTATTACAAAATTCTTAGCCTCAAGTTTTCTCTTCCTTATTAATATCTCGCTTGCCGTGTTTTTTTTCCTTGACCTTTCTGGGTTCTGTACATAATCAATTCATCGATT…	961.234	184.207	1479.25	8.0304	3.00547	2.31211e-43	1.69898e-40
k58:488209	k58:488209 Chalcone--flavonone isomerase (Chalcone isomerase) (probable)	CAAATCAAGAAGGGCTAAAATAAAGTATTTGAGGATTCAAAACACAAAATTTAATTCTAAAACATATTATGACCTATCAGGTCATCACACTTGAGATTAAAAAGCAAACTAGAGAACATAACAAATCAATCCAAAAGTAATTCTAAATTATTAATTTCCAACACAGATATTGAAAGACAGTCTCCAGAGGTTATGCAAAAGCCAACATAACCAAATAACAAATGAGGACAACAAAAACATAACATTCTTTCTTCACTTAGATAATTCAGCAGAGAGGTTGTTGGCCAGAGAAGAAATAGTTGTAGGGGATACTCCTCTACTTCCCCCCAAGTACCATTTCTTCATCATTTTTACAACATTTGCATTTTCCACTTCAATTTCTGAGTCTTCTTTACCTTC…	359.165	30.6816	578.155	18.8437	4.23601	3.56393e-43	2.60853e-40
k70:307378	k70:307378 Cleavage and polyadenylation specificity factor subunit 3-I (AtCPSF73-I) (similar to)	TTCGTTCGAGGCTCAGTTGCCGGCCCGAGGTTCAGGCCATTAGCTCGTTTTTGGTTTATTGCATTGGAGACTTTCTTTCATTGTATTTATTGAAGAATACGCAGCAATAAAGGTTGTGATGGAGGAGCATCTAGTACGAAGAGGCAAATATTTAGTCATTTTTGAGGATACAGTGAGTGCTAAGTGTTTGTCAGTATTCATAGGCATCAGCCTTTTCAAATTCTGTGCTGAAGATGTCTTTGTCTGTGAGTTCAACTGCATTATCTAATGAAGATAAAGAGTCCCATCAGGAGAATGTGCTCTTGGTACGCAGCAACTTATCCAACAATGGAAGTCCTCTAGAACAAGAGGCTGATGAACAAAAGAATGAACACCATGATGGTGGTTGTAACAGGGATG…	734.448	132.446	1135.78	8.57543	3.10021	1.2677e-42	9.2061e-40
k72:249308	k72:249308 GILT-like protein F37H8.5, Precursor (probable)	CTCTCTCCCCATTCCTCGTGCTATCCCAAGAACCACGAACCCCCAAAACTCACCCACCCCCAAATTCTCTACTTTCCGTTTGCATTAAAAACCCCCAGAAAGTAAAAAACAATCCCAAAATCTCATCATCTCAAAAATGGGATCTTCATTCCGAAGAACTGTATCAATTTTCTTAGCTTGCTTCTTATGTTTCATCCAAATTTCTCCCATTTCTTGCGTGGAAAAAGTGTCCTTGGCTTTGTATTACGAAAGCCTCTGTCCTTACTGTTCCAATTTCATTGTTAAATATTTACCTAAGGTTTTCAAGAATGGACTTATTGATGTTGTTGATCTTAAACTTGTTCCGTGGGGGAATACTAAGCTTCACGCTAACAACACCTTCAAATGCCAGCATGGTAA…	1181.85	251.201	1802.29	7.1747	2.84292	1.69915e-42	1.22913e-39
k76:221352	k76:221352 GDT1-like protein 3, Precursor (similar to)	GAATATGCATAATGAGTAAATAGGAGCCCATTTGGGGTTGAGGGAGGGATGTATTTGGGGAGATGTTACTACCAAATACCATAGCTCACAACGCGTATCCGCAAGATCTCCTCTAACTACTCCCTTTTGTCCGATGACAAACACTTCTGTGTAAATCCCAATTCCCCTTTCTCCTTTGTTCCACCGTAAAATCTCGAGATTTGGGCTGAAAAATCAATCACCGGAATACGAAAACAATCATGGGTTTGCAATCAAACCCAAGAAATATATGGATTCTTCGTCCTAATTATACATTCCTCGTCCTTTTACTTCTCATCACTTCCCCTTTGATCTCTGCTCAGGAAGCTGGGGATGAAAATGAAAGAGTGGAGTCAGGTGGACGGTTCATAGATCTGGGAA…	622.786	87.4861	979.653	11.1978	3.48515	2.41501e-42	1.7402e-39
k66:376103	k66:376103 tRNA-specific adenosine deaminase 1 (probable)	TTTGTCTGGTGAGAGGCACAAGTCGCAGGGTGGTTATTTTCCATTCTCTATAACCATTTAGTCTGGCTCCACATAATCGTGTATCGGAGTCGTCACATGGGCATAGAGACCCTTTATATGTCCAATCTCCTTGCTTCTTTGCTTCCCAAGTATAAGCGTCTTTATAAGGACTAGGGAGCAGTCTACCGCCTGCCTATTTAATGCAGTGAGCTACACATGAAACTTAGAAGCAAGGGTTTCAAGCTGTGTTCCTGACGTGGAGTGCACGATGCAGGGTAGTTCCAAACTTCAAGGGAAGACAAATGTAGATAGTTTTTAGATTTGTTAGTTTCTCATCTTGTTTTTGTGCCTAAGTCAAACTTCTTAAACAGTATAAATAAATATGCAATTTCAGTTTAC…	251.245	11.2136	411.266	36.6756	5.19675	2.68867e-42	1.92991e-39
k58:260388	k58:260388 Serine/arginine repetitive matrix protein 1 (SRm160) (probable)	CACAAAGACACCCATTTCTGAACTTAACACACAAGCATTGTGACAGCTCAAGAAATGAAGAATATTGCTGTGTTCTACATATTTGTAACTTTTCTTAATTTATCAACGGATACATTGTGTTTGCGAGGCGAATCCAGAATCTTAGAGTTAGACTTGTCGCCTGTCAAATTCAAAGAGAATATGAGTTATGTCCGAGGTCGGAGTACCAGGCAGCTGCTCAAACCTTATCCTTCGCCTATGCCAAATTCTCGTAATCAACAGATCGGATCCAGTCCACCACCCATTATGAAATAATTAATAAATTTTGATTTTGCAGTGCTTTTTAGTTTCAAAATTTTTAGTTCAATTTTTTGAAAAACATTGTGAAAATTTGTACAAGTGAAACAAATGGTCTGATGA…	264.683	13.1446	432.375	32.8937	5.03974	3.83873e-42	2.74482e-39
k70:308362	k70:308362 2,3-bisphosphoglycerate-dependent phosphoglycerate mutase (BPG-dependent PGAM) (similar to)	GAAAAACAAACTATGTATATATTGGCTGTCTGCATAGATGAACAACACTTGCAGTTCACTGTCTTATTTCTGTCTGTATCATACTGATCAAACCCACATAATCTACATTACAATTCGCAACATCACCACATACAGTACAACATATATGAAAAACCCAAGTTCTTTGACCTATTCGAAGACTACACTAGAGGGGGAAAAACGGAAAAAAAATCCCTCCCATTTGCATGAGAAAAATTTCTCCACGAAGCACATGAGATCTACTTCAACTGAAAGCAATTTCCTTGTCACATTATTGAACCATATTATCTAGCTTTTGTCTGTATTGAGCTAAGGTCTTGGTATAAGCATAGACCCCTGCCTCTGTTGGTGCAGCAGGACTTCCTCTGCGAATAAACTTTC…	359.917	0.716541	599.384	836.496	9.70821	3.8988e-42	2.7771e-39
k68:352985	k68:352985 Nematode resistance protein-like HSPRO2 (similar to)	TGAACAAATCCATGGCTGCCTCTTGAATTCTTGGTCCGCCCTGGGGATCTACCTCTACGTCTAGAATGTTCGGCACTTTGTGTTTTAGATCGTTTGATAGTTTGGTAATTTCAACGAGTCCTTTAGATCGGAAGCAAAATAGCTCCGATTCGGCAGTTGCCTTGATGGATAATTGGCTTTTTAGGCGTAGAAAATCATCAGGATCCATCAGCAAGTGAAGGTCTTCGATTTCCGTTAGGAGTTTCCACGTTTTCTCCAGCAACCAACAGTCGTTAACGGCTTTTTCGTAGTCTTTGCGATCGATTCTCTCGGTGATTCTCTTCAAAAGCATTTTTGCCGCGTAGATCCATGTTTCGAGGATCTGGTGCGTCGTGTACAGCGTTCGGTTTTCGAAATTGT…	271.51	14.1405	443.09	31.3349	4.9697	7.90236e-42	5.60733e-39
k58:508677	k58:508677 Glutathione S-transferase (similar to)	ACGTAGAAAATATGCTATTTTTATATCATTTTCAGAACTATATAGAGCAAAAGTACAACTTTAACATTGACATACGAGTAATTTAGATAGTTCAGCAGATAATAATTCGTTAAATTTGTGAAGACTCACTAGTAAAAGAATCAAAGGTGTGCATATTAATTAATTGAAGGTTAAATGTGGTAAACTGATATCATGAAGATCAAAAATAACAATTTGTTAATATTTCAGGGACTAAAAGCACAAATTTTTCTTTTGGCAATATACTAACTTCCGTTTGTCATTATAGCACCACATTATCTTCTTTCTTGATTTACCCAACATGATTTATGTAGAAATTTCATATCGAAAATATTTGGTGCAATTGAACCTATACCACATGATCATACACCTCTAAACTCG…	232.881	7.31919	383.256	52.3632	5.71048	1.42953e-41	1.0105e-38
k74:253789	k74:253789 Probable anion transporter 3, chloroplastic, Precursor (similar to)	AAGGATCCTAGCCACTGTACAAAGAAGCCTGTTCCAATTGTGCTTATTATAGCTGCCAGTGTCCCTGCTGAATTTGATATCCCATGTAGAAATCCTGCATGCTGAGGTGCAATATCTTGCATATTAAGTAGAAAACCAGCTTGGCTGAAAGAGCTGAAGCTCAGGGCTATAGTTATCATCACTGCTGCAACCTCAGGTGTTTTGGCATAATTCAAGCAGAGCAAAGACACCCCCGGTCCAATGAAACCGATAGACTGCATGACTTTCCTGACGAATGTCAATGAGTACCCTGCTTTGATTAGGAAATCTGATGCAGCTCCAGCAACATAGCCTGAGAATGCCATTGTGCCCCATGGCACTGCACTAAACCAAGCTGCTTGTTTCAAATTCACATTAAAA…	637.036	97.2708	996.88	10.2485	3.35734	1.60499e-41	1.13023e-38
k58:493250	k58:493250 Nodulation receptor kinase, Precursor (similar to)	TTTTTTTATCTAACCTTCCCTAGCAATGCTTCAAAAATAGCAACCATTGAAAATCAAAACAGACATCCAGTTTGCTTTCTGCACAAAACCTTTCTTGCTTTTGGTCGGCAGGCAGCTTTTAGTCAGTTCTTCAAACTAAAAGTACAAAATTTATGAGTGAAGAATTGAATTCTGTAGATAACCCGATTTAAATGAGATAGGCAAGGTTAGAGTTTGAGTTGGATGACCTAATGGAGAAATTGTCTTCCTTGAGAAGAGGATGATGGAAGTGGTGAATACAAGGTTGGTGAAATGTGGCATCATCTGTCTGCTCCTGTTTGTTCAATCTGTCTTTGCACAAGAAGGATTTCTAAGCATACAGTGTTGTGCTCCTGCAAACTTTACTGAGCCAAGTACCAA…	233.807	8.03573	384.321	47.8266	5.57974	1.69559e-41	1.18953e-38
k72:289802	k72:289802 Arogenate dehydratase 3, chloroplastic (AtADT3), Precursor (similar to)	CCAAAAAAGAGAACTACAAGCTTCAATTTATTCCTCTGCTTTTTCTTTTCATTCCTGTTTTTGTCCCCAAATTTATAGATTACTTTCTATTTGCCCCGTAAATTCGAATTAGAACAAAATGCATTCAGTTAGTCCATCATCTGGTATAAGTCTCAAATCCTTAATCCGGAAAACAACCCCGCCGCCGGTTCAAACCCACCGGTTCGATCCGGTTCGTTTTGTTATCCAATGCGGATACCGGTCTGACTCGACTAACACGAGCGCTAGCACTGTGAATACCAACGGCGCTCCGACGAGCTACAACTTCGCCGGCCACGTAGGCTCGTCAAGAGCTGACTGGCAGAGCTCATGTGCCATTCTAGCTAGCAAGGTTGTCTCGCAGCAGCAGGATACTGAGAA…	1030.36	149.655	1617.49	10.8082	3.43405	1.8612e-41	1.3008e-38
k58:475478	k58:475478 Enolase-phosphatase E1 (similar to)	ATATTAAATTACGGAGCACGAGTGAAAGCTTCAGCATCCCAATTGACTGTGAGCGGAGCTCTGAAAATGGCGACTTACTCTCAAGCATACTTAGAAGGTGACAAGGTCAAAGAAACCAAGTCCTTAATCGCCGAACTGTGCCGCCATTTCTACAACCAGGGCTGGGTTGGGGGCACCGGCGGCAGCATCACCATTAAAGTCCACGATGAATCTATTCCCAAAGCCCAACAACTTATCGTCATGTCCCCTTCTGGGGTGCAAAAGGAAAGGATGGTGGAAGAGGATATGTATGTGATGTCATCAGATGGGTCTATTTTAACTGCGCCGGTGGCTAAACCTCCCCCGCACAAATTTCCAAAGTGTTCTGATTGTGCTCCTCTTTTTATGAAGGCATATGAG…	1164.17	256.249	1769.45	6.90518	2.78768	3.45236e-41	2.40384e-38
k58:472474	k58:472474 Ferredoxin-3, chloroplastic (AtFd3), Precursor (probable)	CTCTTCTACCGGTAAAAGTTACTCATCTCTCCATACCTTTTAAAATATCTTGTGTTTTTGTTCTAAGAATCTAATTTTTCCCCATGCGCATGTGATTGTCCTCTGTTTGAGATATCTGTTTCTTTTTCTTTTTGGTCCATTATTTGGTGAAATCCTTGTGGTATATTGTTTAAGGTTGAAACTTTAAGAAAAAAATGGATTTGGGAGTTTGAAGCTTTTTGGATTTCTTAAAAAAGATTCTTGGGTTTTTGTTGTGAGAATTTACTTATTTGATTCGTCATGTGCATGTTTCTTCACGTATGTGTTTGAGTTTTATGAATTGGTTTTGTGCTGTTTTTGTTACTGCTTGTTGAGATCTCCTATTTTTGTTCCATCATCTTGTGAAATTCAATGATATAT…	278.833	15.2618	454.548	29.7833	4.89643	3.48084e-41	2.41462e-38
k72:308058	k72:308058 Respiratory burst oxidase homolog protein E (AtRBOHE) (similar to)	TTTTGATTTCTTTCTCTATTATAAGTTGTATGGTATATGCATTTACATTTCTCTGAATCAATGTGTATTGGTACATGCATTCCTCTTAATCTATGGACAATTACAAAAAATAAATAAATAAAAAAAAGTATACCGTGTCGCTTATTTGCTAAATTTGCTATTTCAAAAGTACTCCTTGTGGAACCCAAATCTTGTGGATGTCTTGTAAGTCAATTCTTGTGATAGCTTCTTCAATTCCTTTGCCAAGGCAGGCAACCCGCAATAGAAGACTCCTACTGTGGAGTACGGATGTTTTGAAGCTATTTTGCTGAATACTTCTTTCCATTTGGGCCTTGCAAAATGCGTTCTTACCTGAGTGCCAGATAGGATGTCAACACCATGTTTTGCATGGTTGAGCGC…	197.898	2.83374	327.941	115.727	6.85458	4.7251e-41	3.25348e-38
k62:416517	k62:416517 Magnesium-transporting ATPase, P-type 1 (probable)	TTGTGTTTAAGTATTATAAGCGAAATTGATACAGGGGCATTATTCTTTTATTCTTTTCTTTATTAATTTCTATATAAAGAGAAAATTGATGGAGGATCAAGAACTGAAGAAGAAGACAAGTTGTATTCTTGGCTATATGCTTTGGCTCAATCTGAGAAAGACTTGGTGTATGAGTATGGTCGATCCACTGAAAGAGGATTGAGCTTTGCTGAAGCTGATAGAAGACTTAAAGAAACTGGCCCAAATATTCCACTTGAGAATACTTTCCCAAAGTGGTGGAATCTTCTGTGGACTGCTTCATTCCATCCATTTAACATCATCCTTCTTTTCCTATCAGTAATCTCTTACATTACAAGTGACAGTCCAAATGGCTGTATCATGCTTATATTAGTCTTCATA…	346.032	28.6857	557.597	19.4381	4.28082	4.99647e-41	3.42763e-38
k58:342959u	k58:342959u Putative S-adenosyl-L-methionine-dependent methyltransferase MSMEG_1479 (probable)	AAGCAAATTAACTAAATTCTGTTTAATTTCCCGATGGCTTTCAATTGGGTTTTTAATGTTGCACATACAATTGTTGTTGGAAACCCAGTTGAAGCCAACAAATTACCACAGAACAAGAGCATCACTGTTTCAAATGGAAAGCAGGAACAAGAGATAGAGAAGAGTGCTGTAACGGGGTTCCAAATGCCACTGCATTATCCAAGATACACAAAAGCTGATTACCAGAATATGGAGGAATGGAAACTCGACGCACTTCTCACAGAATATGGACTTGTTTTTCAGGGAACAGTTGACGACAAGAGGAAATTTGCCATGGGAGCATTTCTGTGGCCGGATCAACTTTAACTTATATATATGAGGCTGTAGCGTGCTCCCATACTGAACAAGTACGTACTTTCT…	157.632	0	262.72	Inf	Inf	1.04734e-40	7.10617e-38
k74:236113	k74:236113 hypothetical protein	AGACTATCTACTGCCTTTGGCATGTAAGCAATTTAAGTTGTTATTTTATTTTTTGAGTAAAATTTGCCAAATTACGTTAGAATTAATTGTTGAATAATGTGAAACGGGATGGATCTATATTTCGAAGGATTCCTTTGGATCAAAATATATGTTTGTAAAATTCTTAAAATGATGTATAGATTATAAAAATTCCACCCACTCTAAACCCATTGACCCTATATATTTGATTCACTTCTACGTATAAATTATGATGCCGATGAATATATGTACAAGGAAATGTTACAATTTATGATGCTATTTTGTTCGAAAACTTGAATAAGTTTTGCACCCAATAAACCAGTTTTTCTTCCATAATTCAATAGCTTCACAATAATTTTAAAGTAGTTTCAGGAAAATAAT…	155.577	0	259.294	Inf	Inf	2.4089e-40	1.6226e-37
k68:338736	k68:338736 Serine hydroxymethyltransferase 1 (SHMT 1) (similar to)	GTAATCAGTCATATATAAGAGACAGAGGATTGCATGAATTACTAGGATACAAGAAATGAAAACAACATACATTCGTGGTACTCATTTTGGACATTACAATCTTGGTAAAGTTTAAGAAGAGGCCACTTACGAAATGCCTTGCAAGACAAAAATCCAATAACCTACAGCACCAAATGCAGAATAAAGAGGAAAACCATTATTTGTTTTTCTTCTGAATTGAATTTAACTTGTAGAGAAACATTTTTCTTCCATCCAAACTAAAGAAACAAACCAAGAAATACAATAGCAGTTGTGATGCACACTGAATTTAGTCCTTGTACTTCATCTCAGACAACTTGAAGCCGGGCATGTCAAAGGAGGATGAGAATTTCTCGACGTCAGCCTTGAGTTCTTCAATTT…	4863.45	1443.75	7143.25	4.94771	2.30676	3.62614e-40	2.43369e-37
k70:320025	k70:320025 TBC1 domain family member 8 (probable)	ATCCTTTCTAAGCAAAATTAAGTTACTGGCTTCATATCAGCGGAAGAAGATTGGTATACATGGATACATAAGTCCTTACTTTACCCATACATAAAGAGCAGTGTGTATCCAAATTCAACCCACTACATTCTTTTCTTCCATTCTTATGATAAATTTCCCATCAATATTATACATTGGAAACCACCACTTTACTAACAAGATAGTAAAAGAACATCTCCTTTTCTACACTATCATCTTGTAACTCACTATTATTGTCACTTGATGAACAAATAAACTGACTATATATGCTCTTAAGGGGATTTAATGGAAAACAAAATACAAAAAGTGTCGCTTCAATTCTTTTGTGACCAATATAAAAGAGGGCATCTCATATCTAGCAGATGAAATTTGTTCCAGCAG…	633.784	56.8819	1018.39	17.9035	4.16217	5.02734e-40	3.36197e-37
k62:406923	k62:406923 Pleckstrin homology domain-containing family H member 1 (PH domain-containing family H member 1) (probable)	CAAACAAGCAAACAAAATTTCGAAAAGTTTTCAATTATCTTTGTTGTTTCAAGAAAGATTCATAGGTATGTACATGAGTAGAGTGGTGGCGTTGCAGCAAGCTGTGATGAAAACGATTCAGGGGGTGAAGGATCAAGCAACGAGACGGGGTGACAGTGGAATCAAGACTCTCAAGGACTCTTCTTCATGTGGTGGTTCATCCTCAAGGCAGGCGAGGAAGTTCTCTGGTGCTCTCAAAGCAGCTAAGTCAGAGAAAATAAAACAAGCAGAAGAGTCTCTTCGGACTGTCATGTACTTAAGCTGTTGGGGTCCTTAGTTTAAGTTCTATGTATAACTCATCTTATAACAAAATCTTGTATAGAA	192.309	3.14546	318.418	101.231	6.66151	8.15925e-40	5.43684e-37
k64:390110	k64:390110 Alpha-ketoglutarate-dependent dioxygenase alkB homolog 3 (probable)	GCAGAATCTGTGCAGTCAACTCTGTATATAAGCCCAAAAATTTCCTCTACAGACAGAAGGTGTAGAACACGGAGCACATATCATTGTGCCATCAGACTGAAGATAGATGCTCTCTCTCTACAACTACCAGAAATGGAAGGGGGGAAGAAACAGATCTAGTACTAGTAAATTTCATAACGCACAAACTCAAAACCACCTTCCTTTTGTTGCTGAGTGCACTTCATAAGATTCCAAACCCTGGTTATATACAATTAAGAAGTGCATTTGATACACTACAGTGTTCAAAGAACAAGCCTGAAGGTGAGATTAATCCGTACAGAATCTGCTTTCACGCGCTTAGGCACTGAATGAAGCCAATCCCGCTGAGTATAACCTCTCATTACGAGCAATGAACCATGT…	243.551	11.7115	398.11	33.993	5.08717	9.69498e-40	6.43709e-37
k58:457597u	k58:457597u Probable xyloglucan endotransglucosylase/hydrolase protein 16 (At-XTH16), Precursor (similar to)	TGCACCCATCTAAGCCTATTTCTGCCATTAGCATCCAGTTCTTGAGTTTGCCATGTCTGATCATTATTCACTGAATCAGTGGGTTTAGATCCTCCACAAGATGAAGTAGATGATGCAGCTGACCAAACACATGCATTTGTGTTGAAATTCCTATAAGAAGCTGTGAATGGTGCCATGGACCAATCCGTCTTCACCCGCCCGCCTTGTGTTGCCCAGTCATCAGCATTCCATAGGCTCGCGTACACTCTCATTGCCTGATTCTTTGGAAATGTAACCCCAAGTGCTTCGTGGTTGTTGTACACTCTTATTGGTATGTTATCCACCAAAAAT	182.278	2.33582	302.239	129.393	7.01562	9.80525e-40	6.48713e-37
k80:115205	k80:115205 Soluble inorganic pyrophosphatase (PPase) (similar to)	AGGTAAAAATGAGTGATGATCAGGTATCCCAACATAGACGCGCCCCTCGCTTGAATGAGAGGATCCTCTCATCATTGTCCAGGAGGTCTGTTGCTGCTCACCCTTGGCACGATCTTGAGATTGGACCTGAAGCTCCAAAGGTTTTCAATGTTGTCATTGAGATTTCGAAAGGTAGTAAAGTTAAATACGAGCTTGACAAGAAAACTGGTCTCATTAAGGTTGATCGAGTCTTATACTCATCAATGGTGTACCCCCAGAACTATGGCTTCATTCCTCGAACATTATGTGAAGATAATGACCCCATGGATGTACTAGTCCTCATGCAGGAGCCTGTTCTCCCAGGTTGTTTCCTTCGAGCTAGGGCCATAGGTCTGATGCCTATGATTGATCAGGGTGAGA…	466.789	60.6424	737.553	12.1623	3.60435	1.21068e-39	7.98141e-37
k74:251075	k74:251075 Shikimate dehydrogenase, Precursor (similar to)	TATCGATATACCTCTGTCACTTGACTATTTCAAGCTGGCTGCTGAGTCCACACTTTCCATTTTTGTGCTCTAAAAGTTGGTTGCTAATGGAGTTGGTAGTGGATTCAGGGGTGAGGAAGATGGAGGGGGAGGCAATGAGGAGGAACCAAACACTAATTTGTGCACCAATCATGGCAGACACAGTGGATCAAATGTTGAATCTAATGCAAAAGGCTAAAACTAGTGGTGCTGATCTTGTGGAAGTTCGGTTGGATAGCTTGAAAAGCTTTAATCCTCAATCAGATATTGATACTGTTATCAAACAGTCCCCTTTGCCTACCCTTTTCACTTACAGGCCCACTTGGGAAGGGGGTCAGTATGCTGGTGATGAAGCGAGTCGACTGGATGCACTTCGATTAG…	1094.27	257.095	1652.38	6.42712	2.68417	2.03003e-39	1.33357e-36
k76:235686	k76:235686 UPI0001D36EB6 related cluster (probable)	TTCAACAACTCTTCTAACTTATTACTGTCACGACCCAAATCGATGGGTTATGACGAGTGCCCGAGTCCTACCTGTCGAACACCATTAAGCATGCGTGAAAGATGTAAACATGAATAACATCTGTCAATAACCTGCTAAATTACGAGAATCACATACGTGAGGGAAACCTGTCTAAAAGATATATATACATATACATGCGAAATACAGTAGGGTAAGCTGAAAAGGCTGCTATAGACAACTATATATCCAAAACTTGAAGCCAACAACGCCACATACTATCCAACTATACATAACTATCTACAGACATATAATAGAATATACAACTGTACAAGGACGGGACTTGGCCCCACCATACCCATATATGTATACAAACATATCGTACCAAAATCCAAAGCAACT…	160.86	0.716541	267.622	373.491	8.54493	2.07507e-39	1.35836e-36
k58:141044	k58:141044 DNA replication and repair protein recF (similar to)	AGCGAGCCAGATCGACCAATTCCCACCACCCCCACTAAAACAATATTTACAATTTTCTTTTGATAGAGAATCATGCAGTTCCAATGCATGCCTTGCTCTATTTCATGTACGTAGACAAGCTTAAGGTGGCAACTGTATTATCCGATGGCGGATAGATTTACTCTTTTACCCTTGGGTTTGTGTCGATATTACTTTGACCTACCGGCCCAAGGAGAGAGCTGCCTTTGTATCCAACCTCCATACAAATCCTCCGTTGTCCATTCTCCACACATCACATGGCAGAATCAGCCAGTTTTTCTCCTTCCCGCTTCTGATAACCCTAACCCGGCACGTGAATGCCGCCGTGT	151.322	0	252.204	Inf	Inf	2.33649e-39	1.52412e-36
k68:339585	k68:339585 1-aminocyclopropane-1-carboxylate oxidase homolog (probable)	ATTGCAGCAGATCATTCTTTGGATCAAATCATCATCACCTACGGCTACGAGCCAATATATATGGACTATGAAAGTTCTATTCTCTGACACCATATAGATCTCATCAACCTCTTCCCCGCATGTAAGTTTATAGAAGTCAGTATGTATCAAATATTGTGAAAAGGGCGAGATCATGAGCGCATACCTTACAAATTACAAGCCATTACCTTTTTATTTTGTCTAACATTACTCCTCAGGGATTGCATAGTGTGATATGGTAATCTCATCTTCAAGCCTTGATACATGCTTAGACTTGTTTTCTTTTCTTATCTGTAGATACTCTTTGTACAAGAAGGGCCTGTATTTTGGTTTTTCTGCAATCTCCTTTGTAAACTGGGGAAGTGGTTCAATCCATTTGTC…	152.009	0	253.348	Inf	Inf	2.53229e-39	1.64607e-36
k76:169692	k76:169692 F-box protein At1g61340 (probable)	CTGTTTAAAATTAAGTCTCAAGAAAACAGTAGACTACTGTCTTTATATAAAAAACTAAAATTTACCATCTCAATTAGTCAATTTTCAAAGTTGGGTTTTGGATTTTGGATAATATTAATTGGTTTTATTGTGTGATTTGGTGGAAAAATCAGATCTTGGAGTTTGGTTTCGTGCGAAAGAGTTAAAGAAAATGGCAATGAGGAAGAAGTGTGAAGAAAATATGGGATTTGCAGGGCTTGTGAGAAGTACTTCATTTGGGAGGAAAAGGGTTTGTTTGCCTGAAATTGTGGATGTTGATGATTTCATTTGTACAACACCAACCAAGAAACTCTGCACTCAGAATTCATTTTCCAGTTCTTTGAATGTGAAGTCTCCTCTTGAAGCCTTGCCTCAAGATAT…	259.939	13.9218	423.95	30.4522	4.92847	4.80268e-39	3.11102e-36
k78:173590	k78:173590 hypothetical protein	GAAATTAGAGCCAAGAAAGTGATTTATGTGGATGTGGATGCTATCTTGTTTGAACACATGTTGTGGTTGATGCAAAACGATTGCTCTTCTTTGTTTCAGCTTAATCTCAAGGAGATCATTGACTTCTATGCCCAAGATATATAGTTAGAGATCAGATAATAAAGAGGTATTATGAATATATGTTTTTCCTTTTCCTTTTCCTTCTACTTTTTCTGGCAGGAGTCTTTTGGTCTTAACACGGTTTTACATTATCGGTGTATACAAAAAAAGTGTCAAAGAGAAAGGACAATATGCAATATATTTATTTATTGTGACAAGCCATTTACCATGTAATGTAGGTTATCAATCTATGCTTAATAATAGGCAGTATCCTTCCTTCTTCTTGCCGACTCCAGTGCT…	298.305	23.8279	481.29	20.1986	4.33618	5.65777e-39	3.65219e-36
k76:224249	k76:224249 Coagulation factor XIIa light chain, Precursor (probable)	GGGGTTTTCCATGGGTGGTCATTCAGTTTGGGGTTGCCTTAAGTACATCCCTAATCGGTTGGCAGGAGTAGCTCTAGTTGCTCCGGTTGTCAATTACTGGTGGCCTGGATTTCCTGCTAATTTATCGACAGAAGGATACAGTCTACAGCTCCCACAGGACCAATGGGCGCTTCGAGTTGCACATTATGCACCTTGGCTAGTCTACTGGTGGAACACTCAGAAGTGGTTCCCGTGCAATAGTGTAATAGCTGAAAAACCAAAAATGTCTCCTCCAGATCTAAAAGTTGCTTCCAGATCTGCGGAGCATGCAAGCAAAATACGGAAACTTAAGGAATATGCTGTAAAACAAGGAGTTTACGAGTCCCTCCATCGTGACATGATGGTGGGGTTCGGGAAATG…	318.716	27.0664	513.148	18.9588	4.2448	6.22671e-39	4.00554e-36
k68:326985	k68:326985 Probable NAD kinase 1 (similar to)	ATAGTGAGCATTACAAGGAATATCTGGATTCAATTCTTCGTGGTCCAATAAGCATCACCCTAAGGCATCGTCTCCAGTGCCATGTGATAAGAGATGCAGCTAAAAGTGATCTGGAGACTGAAGAGCCCATACTTGTTCTCAACGAAGTCACAATTGACCGTGGGATTTCATCGTTTTTATCAAATCTAGAGTGCTATTGCGATAATTCTTTTGTTACCTGCGTACAAGGGGATGGTTTGATTTTATCGACAACATCTGGAAGCACTGCATATTCTCTTGCAGCTGGAGGGTCAATGGTCCATCCTCAGGTTCCCGGAATCCTCTTTACACCTATCTGCCCACATTCTTTATCGTTTCGTCCTCTTATTTTGCCCGAGCATGTGACAATCCGGGTACAAG…	349.412	30.9891	561.694	18.1255	4.17995	6.75255e-39	4.32882e-36
k58:452949	k58:452949 Heat shock protein STI (GmSTI) (similar to)	CTTCTCCTCATACATTACATGTTGCTAAAACATCAGAACTATAACTTAGTGACGTTTTTTCCTATATAGACGAATTGCAATATTCAGGAACAAAACTTTCGCAGCATTCGCTTAACACAAAAAACTGGAAAGCCAGAGAAAGAACAGTATATGCAACATCACATCTAATTTCTAAAAGTAAAAATAAAATAAAATAAAATAAAATCCCTTGAATAGACGGACCATATCAAACATGACTCATTCTTCCCTTCCCTAGTGGATTCTGTTCTTTTTCTTGTGAATTTTTTAATTTAGCTATTTATTTGACTTGAATAATTCCTGCACTAACCAACTTCTGGATCTTGTTCATCACAAGGGGGTTCTTCATATGTTCCTGTGCAGCTTTGGGGTTCTCCTGGA…	618.691	105.869	960.571	9.07318	3.18161	6.99767e-39	4.47055e-36
k72:311327	k72:311327 4-coumarate--CoA ligase 1 (4CL 1)	TTATAAAATATCACCTGTTTAGAGACGAAATCCTTGACTTCATCCTCAGTGATGGCAGATCCATTTGACCTAACAACAAAAGCCACCGGAACTTCTCCGGCTTGCTCATCTTTCATGGGGACAACAGCAGCATCAGAAATGTTGGGATGGTTGAGGAGAAGGGCTTCAATTTCAGCAGGTGCCACTTGAAATCCTTTGTATTTGATTAATTCCTTCAATCGATCAACAATGAAAAGCTCGTCATCTTCGTCAATGAACCCAATGTCGCCAGTGTGTAACCATCCTTCTTTGTCTATTGTTCTCGTTGTGGCCTCGGGATCATTCAGGTAACCTTTCATGATCTGGTCACCTCTAATGCAAATCTCACCGGGTTGGTTACGAGGAAGAGAGCAACCCGTA…	845.796	153.666	1307.22	8.50684	3.08862	7.50114e-39	4.77578e-36
k58:164210	k58:164210 E1 envelope glycoprotein (probable)	TACATCTAAAACTTATATCTAAGTTCAAACCCAGGTGCCTCTAAGAAGGGCACGGATAGGAGCAGTTTCACCAAAAGTCTTCACCAAATCCGAACAAGACGGATCATGTTCTGCTTCTTCTTCTCCTTCTCCTTCAGTTTCTGTCTTCAGTTCCAACCCCAACTCCTCTTCGATATCATCAGATGCTGATATCAGCAGAAACTCACATCCTTCATAGTTCAAGAAATCTGGAGGATCCGCTGGATGGTATCTCAGCTGTCCAAATTCACCTTGTAAATGTGCTGGAAATGTCGCCTTCCTCTTGTTCTGGAGTCCCTGAAACTGAGTTCTTCCACTTCCATGTAAATCCGGGTTCTTGATCTGAATCAGGAATGATCCTTCTCTCTTTATGTTCAGCTC…	206.844	6.41645	340.462	53.0609	5.72958	8.11818e-39	5.151e-36
k68:351691	k68:351691 Phenylalanine ammonia-lyase	CATCCTCACATTTAATTAATAACCCAATTCTTGCTCCAAAATATACCTTCAATTTTTCACTAGACAAACCAACCCCTTTACACTTTTGTCCATTTTCTTGAATCATTTCATTTCATCTACACAAAAAATGGCTGGTGTTGCACAAAATAGTAACCAAGAAATGGATTTTTGCGTTAAAGTGGACCCATTGAACTGGGAAATGACAGCTGATTCATTGAAAGGAAGCCATTTGGATGAAGTGAAGAAAATGGTGGCTGAGTTTAGGAAACCAGTGGTGAAACTTGGAGGTGAGACTTTGACAGTGGCTCAAGTTGCGGCTATTGCTGCAAAAGATAATGCTAAAACTGTAAAAGTGGAGCTTTCTGAAGGAGCAAGAGCTGGTGTTAAAGCTAGTAGTGA…	4382.54	911.14	6696.81	7.34993	2.87773	8.33131e-39	5.26825e-36
k80:120211u	k80:120211u NADPH--cytochrome P450 reductase (CPR) (similar to)	GGCAAGAAGAAAGTTACCATCTTTTTTGGTACCCAGACTGGTACTGCTGAAGGCTTTGCTAAGGCACTTGCCGAGGAAGCCAAGGCCAGATATGATAAGGCTACCTTTAAAGTCATTGATATGGATGATTATGCGGCTGATGATGATGACTATGAAAAGAAATTGAAGAAAGAAACATTGGCATTCTTTTTCTTGGCCACATATGGAGATGGTGAACCAACTGATAATGCTGCCAGATTCTATAAATGGTTTGTAGAGGGAAAAGAGAGGGGTGACTACTTTAAAAATCTTCAGTATGGAGTATTTGGCCTTGGTAACAGACAATATGAGCATTTCAACAAGATTGCAAAAGTGGTGGATGATCTTCTTGCTGAGCAAGGTGGGCAGAGGCTTGTTCCT…	1478.15	362.203	2222.12	6.13502	2.61707	1.1515e-38	7.25674e-36
k74:261919	k74:261919 Probable NAD kinase 1 (similar to)	AATGAACTTCTAACAGAGTCATCATATTACCAGTTTGTACAAACTTGGGAAAATGGCAATGAAGTTCTGCGTCTCCACACAAAAGTTGATGTTGTTGTCACTCTGGGTGGGGACGGAACCGTCCTTTGGGCAGCGAATATGTTCAAAGGGCCAGTTCCTCCTATTGTTCCATTTTCTTTAGGCTCTCTTGGCTTCATGACTCCTTTTTATAGTGAGCATTACAAGGAATATCTGGATTCAATTCTTCGTGGTCCAATAAGCATCACCCTAAGGCATCGTCTCCAGTGCCATGTGATAAGAGATGCAGCTAAAAGTGATCTGGAGACTGAAGAGCCCATACTTGTTCTCAACGAAGTCACAATTGACCGTGGGATTTCATCGTTTTTATCAAATCTAGAG…	489.171	73.7588	766.112	10.3867	3.37667	1.19511e-38	7.50613e-36
k58:493183	k58:493183 Protein kinase PINOID (OsPID) (similar to)	AAGTAAACAGCTCCCCAAAATTGATATATGTTCCCTAACTCTTCCTTTACAAACTTGTACAAAAAATGTAAGGGGAAAAAAGACAATATAAATTGTTTCAAAGGCTGAAATGGATTTAAGCACATTTTCTAACCTTCTGATTAGTATAACAATAATAATTATGATTAGAATTTAAATTGTACTTAGATCCTTTAATTCTCATTAGATACCCCAGTCTTTTCCACCAACAACGCTTTCTTCTTGGGGATGATGATGATGTTACTCCAGTCACGTGACTCACGTGCACCTTACTCTTGCTTCTCTTTATACTTAGCCCACGTACCTCCGGCGGCCGGTAAGTTCTGATCAACGGCCATTTTATTCCGGCGAAGAATGGGTGACGTTTAATATCCGTTGCAC…	276.464	20.5893	447.048	21.7126	4.44046	1.21833e-38	7.62624e-36
k60:473960	k60:473960 Phospholipase D alpha 1 (PLD alpha 1) (similar to)	AAACGCAAGAACCAAATTCAACACAAATGGAGCTGAGATAAAACTCTGAGGAAAGCATTACAGGGCTAGTTTTCGAAATCGCATTCCAAAACACCAACATAAAATGTTAAAGAGTGAACTACAATATAGACCAGTCAACATAAATAAAACCTCATACAAACTCAAGTGCACTGTCTAACAAAATGCCCTATAGAAATGTTAAAAAACAAGTAACTATCATGTATTATTCCACAACAAACCGCGGCTGAAGTAATATATGAGCTCGTTACTTCACTTTGCATAACAAGTCAACACGTGAATAATCCACCTATGTAGTGAGGATAGGAGGAAGGTAGTCAGATTTAGTACCAAGAACACGGGCCTTGGTGTCGGGGAAATGCTCAGTTCCTTGTAGCTCTG…	1078.46	242.691	1635.63	6.73956	2.75265	1.26518e-38	7.89292e-36
k60:462369	k60:462369 Pre-rRNA-processing protein esf1 (similar to)	GAGGAAGTCATCGTATTTTCAATCTTGGACGAGCAAAGAGGAACTATATCAAATTTACAGTTCACTGTAAAGCAAAAATCTGTAAAATTGTATAACGTCCAATTGTGCAACAGTAACACCGTAAAACAATAACGGATGATATTCAAAAAATTACTGCCCCAAGACCTTAACTTAGACCTTAGAGTAACAAATAGGGGCAATCGGAAAATAAAATTAGTTACATATTGAGATTCACTGCGTCCACTATTCACCCCATACTGAACCACGATTCACCTTCACAGACCTTGTGTCTGCTACCATGGGATGTCAAAGAACATGATTTATACCTCTTACTTCTCGCTCTCTTTCTTGCCTCGCTCTTCATCATTCTTCTTTGCCCTTGCTCGACTTTTTTCGATT…	520.099	80.0497	813.465	10.162	3.34511	1.9116e-38	1.18857e-35
k58:498057	k58:498057 4-hydroxy-3-methylbut-2-en-1-yl diphosphate synthase (similar to)	TATATATATATATATATATATATATATTCTACATTGTTTGCTAATAAAACTTAAGCTCGTTTGTTATGATCCATCCTATGCAAATTGGTTGAAGAGGTGCCTTGGAACAACAATAAAAGTTATCTCCGTATAACTTATAGGTCATGGGTTATTAACCATGGAAGCAGCCACTAACGCTTGCATTACGGTAGGCTGTCTACAGCACACCCTTAGATACGGCCCTTCTCCGAACCCTGCGTGAATACGAAATACTTGGTGCACCGGGCTGCCCTCACTACATAGATCGGTCATTAATGAGCAATGATATAGCCTATTACTAGATTCCCAAGAAGGGGACTGGTAACTAGAATTGATTAATACATGAATATTCTGCATTTGCATGCATGTACTAGATTCTAC…	207.449	0	345.749	Inf	Inf	2.54233e-38	1.57024e-35
k58:119657	k58:119657 Probable leucine-rich repeat receptor-like protein kinase At5g49770, Precursor	ATTTACAAGTTAATAATAAGCGGCATAAAGTCTCCTCTTGTATTTTGCCGTAAGTGCAGAGGAGATCAAGGTGCAGAGGAGATCAAGATCTTAGGAACCATAAAAACCTTATAAGTTAAACACTTGGAAACTTAATCACTTACAATTCACAAAAGCTTGCTATTTTGGTAATCACATGGTACCGTGGCCGCAATTCAAAGGTAAGACTGCATACAATAGACCCTTGTGGTCCGGCCTTCCCCAAACCCCACACATAGCCGGAGCTTAGTGCACCAAGCTGTCTCTTTTTACATGGTACTGGTGGCTGCAGCCTTGAACAAAGGTTTGCAAGAACTTTCGGAGGTTATGAGTTGCTCTTCCCCTTCCAGTAATTCTTCAACCAATCTTGACAACTTCTCC…	147.65	0	246.083	Inf	Inf	2.59508e-38	1.59751e-35
k78:182849	k78:182849 GTP-binding protein YPTM2 (similar to)	CATTGCAGATTAAATCATTTCGATGAAGGTCCAAAGAATAGAAAGCAAATACTAGTATTCACCAATATTCCTAGATTTTCTACAAATAGTTTATCCAAATACATTGCAAAGAATTGAGTGTTTTGACAAAGTGCCGAGAGAAAGTAAAATGTGATAACAGGGAACAGTCTTCCTATCAAGCCATTAAGAGAGACTAATTTTACATGCCATATCAGAATCGTCATTGAGGCGACAGAGTTTTGTCCTTGTCCTTTTAAGATGAGCAGCAACCACTCTTCTGGTTGACAGGTTGTCCGCGGATCTGCACAGTTGGAGGCCGTGCATTGTTTGATGCCGGTTGGCTTGCCATTCTGTTCTTGATTGAAGCAGCCATAGCCATGAAAGCCTGTTCCACATTGG…	595.267	96.8011	927.578	9.58231	3.26037	3.24464e-38	1.99079e-35
k58:507113	k58:507113 U-box domain-containing protein 5 (probable)	GGTAGTTGTTGACCAAAGGTTGTTTCTTTGTGATAACTCGGTCTTGTTTCAGATACAAACTTACTTATTAAAGGCTATTTAAAGCGGAGCAGTGTGTTTAATATCAAATGACTGTTTTTTTAAATTGTGGGGTTCTTGAATTTTTTGTTGTTTTAGGAAAAAGAGGTGTCTTTGAACTGCTAATTCTTGAAATTTTATGATTTTTGGAATTGTGGAGTTGGGTTCTCTGAAAGGGAGTTTTTTGAACTTTTCGCACAGTTGAATAAACTATTGAAACTGTATTGACGTTGGTTTTTCATCTTAAGCAGAGAAGGGGTTCTGTATTTTCTCCTTTAGAAATTTGTTATGGGGATTGATGCTGCCGAAGTAAGTGAGGCACTACCATCTCATCATGCTATT…	537.315	84.5958	839.128	9.91926	3.31023	3.65723e-38	2.23655e-35
k62:432942	k62:432942 Probable glutathione S-transferase (similar to)	TAGCAAATAATTGAGAATAACCAAAGTTGTGACTTGTGAGATGGCAGAAGTGAAGTTGCTAGGTTTTTGGTATAGCCCATTTACTCACAGAGTTGAGTGGGCTCTAAAGATAAAGGGCGTGAAATATGAATATATAGAAGAAGATCGAGATAATAAGAGCTCTCTACTTCTTCAATCAAATCCTGTTCATAAAAAAGTCCCTGTTCTCATTCACAATGGAAAACCCATTGTTGATTCTATGGTCATTCTTGAATACATTGACGAGACTTTTGCAGGCCCTTCCATTTTGCCTAAAGACCCTTATGATCGAGCTTTAGCTCGTTTCTGGACTAAGTTCCTTGGCGACAAGGTGATAGCAGTGGTGAATACTTTCTTTCGCAAAGGAGAGGAGCAAGAGAA…	260.701	17.8487	422.602	23.6769	4.56541	4.27842e-38	2.60786e-35
k58:471751	k58:471751 1-phosphatidylinositol-4,5-bisphosphate phosphodiesterase beta-1 (PLC-I) (probable)	GGTAATCGTTCTACTCGTTAGATTTCTCCAGATACTTCTGCTTTTCTTCTTCAGTCATGAAATCAGTGAGGAGAAAAGACTTTCCAATTCCTACAGGAGTCTTGAAGTAAACTTTATTCTGAGAAGGATCCTCAATGCTCATCTCAACTATTGGCACCCACAGAAATAGCTGCTTACTCTTAATTCCAGTCATTTTCTTCATCCTGTTTTTCTCCACATAGGCAGTGACCTCAGTTGCATAGCTAACTAGAGTTTTTGTTGCGACGAAGTAATGCTCATATGGAGCCTTTTGTTTCATCCACACAAATCCAGTTTCACGAACATAACCACATTCTTCAAGGTCTTTAAGAGGAAGGGTGCCCTGGGGAAATCCCAACTCTTTCAGAAGCTCAAGAGAAT…	152.119	0.40482	253.261	625.615	9.28913	5.50966e-38	3.34737e-35
k80:106135u	k80:106135u B2 protein (similar to)	TTCTTGGCAAAGATTCAGCTGGTGGCAAAGTCTTAAACCTTTTATCAACTCCATTCTGTTTTTCACCATTAATATCCTTATTATTACTCTCTTTATTATTACTCTTATTATTCTTTTTCACACTTTTATTATTCACATAACCAAACTCATCTTCACCACCAACTTTTCCAAATTTCTTGTTTAATACACCCTTTGTATTCACAGCAATATTATTAATACCTTTACTATAATTACAATTCAAACCTTGGTTTGAATATATCCCTTTATTAAACCCACCATTTAAACCAAAATCAAGAACCCCTTTTCCGGCAACTCCACTTCCGGCGCCGGTAACCGTCGATGTATCGGCGATTTTCCAACCGTCGTTGCTAAAAAGATTGTAATTTGACTTGTTGGGAT…	452.177	63.9458	710.998	11.1187	3.47492	5.95421e-38	3.60567e-35
k68:253353	k68:253353 Putative syntaxin-24 (AtSYP24) (probable)	TAACACATGTATATCAATGAACATTAAGTGCGCCGGAAAACAAAAAAGGAAAATATCTGTTAAAATCCAAAGAATAAAGGAATACAAGAAATCTGCAAAAAAAGAAATAAACTCTGTGGACCATGATAAAAAAAAACTACCAATCAAGATGGCATCTGGTTTCCTCAAAATTAGCTGATGATGATCTGCCATTAGACTCCAGAGGAACCTTAAAATCACACTCAATCTTTGGCTTAATTTTGTGTGTTTTGATCCAACCAGCCTTAAGCCTTATACGCATGTAAAGCTTCACTTCCATCTCATATACCCCTAAATTCTTTTCATTATTGTAATTGGATTTCTCTCTGTCGCCCAATAGAACCAAGCTTTGACCTTTGAACACTGGATGCAAACTGCTAG…	173.918	0	289.864	Inf	Inf	6.64951e-38	4.00066e-35
k58:468686	k58:468686 Auxin-induced protein 5NG4 (similar to)	AATAGAAAAAAAATGGAACCAAAAAGTGGCATCCCTTGTATTCCTGGAAAAGTGAAACTTCTTATAGCATTGCTAACTTTGCAGCTTTGTTATGCAGGATTTCATATAGTTTCAAGACTTGCACTCAATATTGGTGTTAGCAAAATTGTGTATCCAGTTTATAGAAACATTATTGCATTGCTTTTATTAGGACCCTTTGCTTATTTCTTGGAAAAGAAAGAAAGACCCCCTCTCACATTCTCTCTATTGGTTCAGTTTTTCCTCCTTGCATTAATAGGGATCACAGCAAATCAAGGATTTTATATCTTAGGGTTGTATTATGCATCCCCAACCTTTGCTTCAGCAATGCAAAACTCAGTTCCTGCTATTACTTTTATAATGGCTTCTATTCTAAGGCTA…	195.696	6.32335	321.945	50.9136	5.66998	1.01589e-37	6.07277e-35
k64:383199	k64:383199 4-coumarate--CoA ligase 1 (4CL 1) (similar to)	ATATAATAACTTTCCACAAAAAATAAGATATACTTGGTAGCGTATTATCACATAAACAAAGTCCAATCAAAGATGAATAAAGATGTCATATAAATTAATTTACAGACATTTCGCCCATTGCCAAACTGGAAATTATACCGAACATTTGGGTGAAGGTAAAATTCAAAGAACATATAATGGTGGACTTGTTTAGTTTAATACCACCATCAAATCCCAAACCAAAAGAAATTAATTTGGAACACCAGCAGCCAGTCTAGCTCTCAAGTCCTTTCTAAGAATCTTTCCCGACGGAGATTTGGGTACCGTCTCCACGAAAAATACACGCTTTACTCTCTTATAAAATATCACCTGTTTAGAGACGAAATCCTTGACTTCATCCTCAGTGATGGCAGATCCATT…	1432.86	374.826	2138.21	5.70456	2.51212	1.54169e-37	9.157e-35
k58:191766	k58:191766 50S ribosomal protein L6 (probable)	GTTAGATATGTAATCATCCTCCATCGGAATAACATTGTTATTCCCATGAATTTCTCCATTTACATGAAGATTTTGAACTATATGAGCGTTCAAATTCTCTGTCACCAACCTCTTCATTTCTTCGGTTGCCTATGAAATTTTTGCATCTACTGCTTGCTGCAACTCTGCAATGGAACCAACCACACCTTCCATAGATCCTTTCAATGTGTCAACTTCTCTTCGTAATTCTTGCATACGAGTGATGTGATCACCCATGGTAGCATGTCAGAAGAACACTGCTCTGATATCAATGATATGTACTACACGAAATTAGAAAGAGGCCAAGCCTAACATAAGGAAGGAGCAAATAAACAGAGTTGCTCGTGAACAGTTGAGCTCA	143.248	0	238.747	Inf	Inf	2.75269e-37	1.62978e-34
k58:19349	k58:19349 Plasma membrane ATPase 4 (similar to)	ATGGTTATATAGTCTTATTTTCTATATTCCCTTGGATATAATTAAGTTCACTGTTCGTTATGGTCTGACCGGAGAAGCCTGGAACCTGCTTTTTGATAAGACTGCTTTTACTTGTAAAAAGGACTACGGAAAGGAAGACAGAGAGGCCAAGTGGGTGCTTTCTGTGAGAACTCTACAAGGAGTAATATCACCAGAGTTTGAAACTAAAAGCAAGAGACCTTCTATGATTGCTGAACAAGCTAAGCGTCGAGCAGAAATAACCAGGCTCAGAGAGTTGTATACTTTGAGAGGTCATATTGAATCAGTAGCAAGACTTAAGAATCTGGACTTTAACAAAATTCAAACGGCTCATACAGTTTGAATCAGCGAGCAACAGATCCCATCTCCTCCTATAACAAA…	142.953	0	238.255	Inf	Inf	2.92144e-37	1.7242e-34
k58:468648	k58:468648 Coronatine-insensitive protein 1 (AtCOI1) (similar to)	CTTCTTCTAGTCATGGACTAGTTCTTCCAGTTCCTTTCATTTCTTCCAATTAACTTTTGCTTTTCTCTTCAGTTACAAGTGTTTTTTAAACTATGGAGGAGCGGAACGTGAGTCCAGCGGTGATATACGATACCGTATGGGTGTGCGTGATACCGTACGTACAGGACTCGCATGACAGGGACGCGGTGTCGTTGGTATGCAGGAGGTGGCACGAGATCGACGCCATCACTCGGCAGCACATAACTATGGCTTTGTGTTATGCAGCGAAGCCGGAGCAGCTTTCTAGAAGGTTCCCTCAACTGGAGTCACTCAAGCTAAAGGGGAAGCCACGCGCTTCTATGTTTAATTTGATTCCTGAGGATTGGGGAGGATATGCTACGCCTTGGGTTCACGAGATTA…	154.374	0.80964	256.751	317.117	8.30887	3.12317e-37	1.83742e-34
k78:186068	k78:186068 Probable 6-phosphogluconolactonase 4, chloroplastic (6PGL 4), Precursor (similar to)	TCTCTCCTCTCCGCCGATCTCTGACGTTGACCTCTGCTTCTATAATTGGCAAGTCACTTTTTTTCTCGCGCGCACATAGGAGAATCTCAGTATTGAGTACAAACTCATCGAAATCTCAGTTTACAACTAAATCATCAATGGCTGAGACTGTGACCGGGAAAAGTAAAGGGAAAGTAGAAGTGTTTGATTCCGAAGAGGAACTTGCCGTGTCTCTTGCGAAGTACACGGCCGATTTATCGGAGAAGTTTTGCAAAGAGAGAGGTTCTTTTTCTGTTGTTGTTTCCGGGGGTTCACTTATCAAATCTCTTAGGAAATTGGTGGAGCCACCATATATTGATTCAATAGATTGGTCGAAGTGGCACGTTTTCTGGGTGGATGAAAGAGTGGTTCCAAAGGACC…	596.296	108.642	921.398	8.48102	3.08424	4.15016e-37	2.42626e-34
k62:443694	k62:443694 Probable sugar phosphate/phosphate translocator At1g06470 (similar to)	CTCCAGTGATGGCTATTTCAACTGCTGTGCTGTCTCTTATTTTTGATCCATGGCATGAGTTCGGAGACAACATTTACTTTGATAGCTCATGGCACATTACTAGAAGTTGTTTGCTGATGCTTTTTGGTGGAACATTGGCTTTCTTTATGGTTTTGACGGAGTATATTCTTGTGTCTGTTACTAGTGCAGTAACAGTGACGATAGCGGGAGTCGTAAAGGAGGCTGTCACTATCTTGGTCGCTGTGTTTTACTTCCATGATAAGTTTACCTGGATGAAAGGGGTTGGTCTCTTGACAATAATGCTTGGTGTCAGTTTGTTTAATTGGTACAAGTATGACAAATTACAAAAAGGAAATCTAACTGAAGATGAAATGTCAGGATCCTCAATGCAAAATGCAG…	272.405	20.7755	440.158	21.1864	4.40507	7.70329e-37	4.48938e-34
k60:436950	k60:436950 Magnesium-transporting ATPase, P-type 1 (probable)	ACCTTGTTGTCAGGTAAAACATGCAGCAATTATGTACTATGATTCGTTCTCGTTGGGAATTGTTGAACGAGTTCGTCGCATATTCTTGAACAGTCAATCTTCACTAACAGGCGAATCTGACACGACTGAGAAAACAGCTTACGGGAGAGAAGATAACAGCACTCCATTGCTTGATCTAAAGAACATATGCTTTATGGGAACAAGTGTGGTGTCTGGTAGTGGAACCGGTCTGGTTATCTCTACCGGATTAAAGACGTACCTCAGCACAATCTTTTCAAAAATAGGGAAGAAAAGGCCACCAGATGATTTCGAGAAAGGCATCCACCACATGTCATATGTGCTTATCAGTGTCATGCTCGTTGTGGTTACAGTTATCGTCCTATCCGTTTACTTTACATC…	233.705	14.0798	380.122	26.9977	4.75477	9.85918e-37	5.72784e-34
k72:283478	k72:283478 ARGOS (probable)	GTGCAACCATCCAAATCTCCCCAACCAAAAGTAGAGGCTAATTTCCCAAGAAAAATCAACGTCAATAATTCAAAACCAAGTAAAGGAGAATTCCACAGAGTTGAATACTTGATATTTCTTTTTCCATTACCAAATCTTTTTCTTTCTCTCCCATCTTACGTTTTTTTGGTAAATACACCCAACACAAATTCCAATTCTTGATATATTTGGTATTGCATTGGAAGATCAGAGAGAGGGGAATACTGATTAAATGCTACAAATGCTCTGAATTTGAATTTTCAGCAGTATTTTGTTCTTGATTTGGAGTTTGTTTTCCTCCTATTCTTGGACTCCCACTTTGGGGTGAAAATTCAAAGCCTGATACTACCAAGAATCAACATGAATGAACAAACCGAAGCA…	162.568	2.24272	269.451	120.145	6.90863	1.67533e-36	9.70276e-34
k58:497349	k58:497349 Ethylene-insensitive protein 2 (AtEIN2) (probable)	CTCACAGCTCACACACCATAACTCCCCATCTCTCTAGGATATGTATTATGTACAGTTCCATAGGGGCTTCTTTTATTTTAGTATATAGATATTAGTGCTTCTTTTAAAAGCCTCTGATCTGAACTCTGAGCACTGAAATATAGAGAAAACGAAGAAGACACCAGAAAAAGGAAGAAGTCAGAATCAGCAATCGTGTTGTTGGTGAATGAGAAGGTGTTACCGCCGTATACTTATTTGGAGTTGGGTTATTTATTTAGTTGCTCGAAAAGACTATCATCGTAATAAGGTGGACTTGTCTAATTTATTGTTTGGAGTTGGTTGATGTAGCAGCTCGAGAAGACTGTCATCGTAATAAGGCGCAGTTGTCAAGTTCTTTGTTTCTGTTGGTTTTGGGCACGG…	1576.36	429.047	2341.23	5.45681	2.44806	2.94323e-36	1.6993e-33
k60:460864	k60:460864 3-ketoacyl-CoA synthase 11 (KCS-11) (similar to)	AAAAAAATTGGTGTAGCATTGTCCAAAGACCTAATGGCTGTAGCAGGAGAAGCCTTGAAAACCAACATCACAACTCTTGGGCCAATAGTCCTTCCTATGTCCGAACAACTTCTATTTTTCATCACATTAGTCGCGAGAAAAGTTTTCAAGATGAAAATTAAACCCTATATACCAGATTTTAAGTTGGCGTTCGAGCATTTCTGTATTCATGCAGGTGGAAGGGCGGTGTTGGACGAGTTAGAGAAGAATCTCGAGTTAAGTCAATGGCATATGGAACCCTCAAGAATGACATTATATAGGTTTGGAAATACATCAAGTAGTTCATTGTGGTATGAATTGGCATATACTGAGGCTAAAGGGAGGATTAAGAAAGGAGATAGAACATGGCAAATTGCATTT…	243.633	2.74064	404.228	147.494	7.20451	3.16242e-36	1.82019e-33
k58:1519	k58:1519 Endonuclease (probable)	ATATTACATCCCCCTCGATGGGTTGTTCATTCTAGAACATTTCTGTATTCTTCTTCTTCCTTTCTTTCAGCTCAAACTGATTTGATCCCTGCGTTTCATCATGGTATCAAAGCAGGGGGCTAAGACATTCAATCATTCACAGTGGATACTCTTTGCTTTGTGCAGAATCATTTGGTGTAGCTATTGCTCGAATTTCCAATCAGTTGACCTAAATTCTGTTTTTTGTTCTGCAATTTCCAAGCCTGCAATTCCTTGAATATGACAGTAGAATTCACTGAATCTATCGACAATGGAGAACGGAGAAGAAAGTTCAACTGGAGAAAACACAGGGACAACAACTAACATCGATCATCATCATCCTTTGTACTTGCAACCATGCGACACTCCAAGTAGTTCATT…	265.322	20.3707	428.623	21.0411	4.39514	7.18078e-36	4.12028e-33
k72:308138	k72:308138 NADPH--cytochrome P450 reductase (CPR) (similar to)	CCCTGATCCTGGGCAATAGTGTGAAGAGTCCGATGAACGTCCCTAGCCATGCCTTTTGCATCACCGCAGACATATACGTATCCTCCCTGAGAAATCATGTTCCAGATATCCGCAGCCTTCTCTGACATTTTATGTTGTACGTATTCTTTGTTAGGTCCTTCACGTGAGAAAGCAACTACTAGCTCAGAAAGTGCACCGGCCTCGAGGAAATTGTCCAACTCTTCTTGATAGATGTAGTCCATTTGGCGGTTCCTGCATCCAAAAAATAACACTGCAGGACCAAGCTCAGCTCCTTCATTCTTAAGAGCTAATCTTTCCTGGAGGAAACCCCTGAATGGTGCCAATCCAGTACCAGGGCCGATCATTATGATAGGAACCTTGTTATCAGCTGGCAGTTTG…	1222.37	318.446	1824.98	5.73091	2.51876	9.02227e-36	5.16099e-33
k58:491658	k58:491658 BTB/POZ and TAZ domain-containing protein 1 (similar to)	TTCATATTTGGCTAATTCATTTTTTTACAGGAAATTGTATGGAGTTATATAAATTAAGGATTCACCCTTCTCATTCAGCAATATCCAAAATGTAGTTATAGGGGGCTTGAGAGTCTTGTTTAGGGAGAGAACTAAGTGTTAGTGTGTCACTTGTATTTGCCTCTTCGTGAGATTGTTCGCTCGATATTTTGTACTCTCTTTATATTATAGTGGGTTGCTCATCTCCGCCGTGGACGTAAGTCAGTTAACTGAACCACCTTATATGTTTGTGTCTCTTTTGATAAATTTCTTTTTTTTTGTCTAATTCATCGTCGTCCAATGTTTGCTTTGTTAGCTTCCGCATGACACTTGATTCTTTTAGCTCGTTAAACAAAGTGAAGATGCATTCCCATTATGCAA…	165.449	3.36408	273.506	81.3017	6.34521	2.18867e-35	1.24814e-32
k58:472585	k58:472585 Embryogenesis-associated protein EMB8 (similar to)	TTAATCCACTGGACGGAGAAACTTATACTTGGGTCATAAAGATCATTCTTTTAGCAAGCATATGAAAATCACATAAAACAAAAGGCATCAATGCCCTGATGCCAGAAAAGGAAAAAAGAGCAAAAAGGGCAGTCACACAGATAATCGTTCTACTTGTTAGATTTCTCCAGATACGTCTGCTTTTCTTCTTCAGTCATGAAAGCAGTGAGGGGAAAAGACTTTCCAATTCCTACAGGAGTCTTGAAGTAAACTGTATTCTGAGAAGGATCCTCAATGCTCATCTCAACTATTGGCACCCACAGAAATAACTGCTTACTCTTAATTCCAGTCATTTTCTTCATCCTGTTTTTCTGCACGTAGGCAGTGACCTCGGTTGCATAGCTAACTAGAGTTTTTGTT…	282.587	24.6375	454.554	18.4496	4.20552	2.53938e-35	1.44371e-32
k62:445124	k62:445124 Glutathione S-transferase (similar to)	TCATTAAGTATACTTAACCTTGAATTTTATTTAATTATATGTTATTGATGTAGAAAATATGCTATTTTTATATCATTTTCGAACTATATAGCCCTAAAATATAGAGCAATAGTACAACTTTAACATTTACATACGACTAATTTAGATAGTTTAGCAGATAATAATTCGTTAAATTTGTGAAGACTCGTTAAGTAAAAGGATCTAAAGTGTGTCCTTATTAATTAATTGAAGGTTGAATGTGTTAGACCGATATCATAAGGATCAAAGTCACAATTTGTTAATATTTCAGGGTCTAAAAGCACAAATTTTTATTTTGTTAATATACTAACTTTCCTTCGTCACAATAGCACCACATTATCTTCATTCTTGATTTACCCAACATGATTTATGTAGAAATTC…	265.542	21.2734	428.388	20.1372	4.33179	3.1637e-35	1.79317e-32
k58:220413	k58:220413 hypothetical protein	TTCCTTATGATCACCGGAAATCTTCTCTTTCAGTCCCTTCTTCTTCCTTTTCTTCTCTCCAGAAACCTCGTCAACTTCCTCATCGCTTGACGAGCTTGAATTGCTGCTAGTGCGGTGAAGTTTGTCCATGGGACTATTGTGCTTCTCCCCCTCCTCTTCCTTCTCCTTTGGTGGTTCTACATGGGGATAGGGAGTAGTAGTGTCAGCAACATCAATCGTGACAGTGTCATCTTGGGACTTATTCTCTTCTTTCTTTCCCATGAAATTGAACAATCCACATCCACGGTCACTACTCTCTGGAGC	132.408	0	220.68	Inf	Inf	3.83148e-35	2.16506e-32
k58:454093	k58:454093 hypothetical protein	GAGAAAAAACGCAAGAAAAGAAAGGAAAATAGGCAAAAAATTGAAGAGATTTAAAGCTCACGGGGAAAAGGATAGAGGTTGGAAATCATTTGGGGGAATTCTAGTATCTAATGAGAGCAAAGCTGAAATTGAAAAACAGAAAGCGAGTAGCGCCAGAGAGCAGAAGAAAATTGAGATGGCTAAAAAGGCTGTCGAGAGGTATAGGCATGATCCTGATTATAGATTCTTGCACGAGCGTGTATCTAATCTTTTTGCGGATTGTTTGAAGTTGGATCTTGAGTTGTTGAACACTGGGAATTGAAAGATATCAGCCTTGCAGCTAAATGGTGTCCTTCTTTAGATTCATCTTTTGATAAGAGAACTCTTTTATGTGAAAGCATAGCAAGGAAGGTTTTCCCA…	164.603	3.36408	272.095	80.8824	6.33775	4.50318e-35	2.53692e-32
k78:177963	k78:177963 Expansin-like A2 (At-EXPL2), Precursor (similar to)	TAACATCTCTCTACATTCTTGACCAAAGAAATATGGCTCTCCCCATAGTTTCCTGCTTATTCTTTCTTCTTATGATCTCCTCTGCAACAGCGTGCGATCGCTGTGTCCACCAATCAAAGGTTGCTTACTTTTCCAAGGCTTCTGCCCTTCAGTCTGGTGCTTGTGGTTATGGCTCCTCAGCTATAGGCTTTAATGGGGGTCGGCTTGCAGCAGCAGTTCCTAGTCTCTACAAAGAGGGAGCTCGTTGTGGTGCTTGTTATCAGATAAGATGCAAGAATTCAAAACTTTGTTCAAAAGAAGGCACGACGGTGACTGTAACTGATCAGAATACCAACAACCAGACAGATTTTGTAGTCAGTAGTAGAGCTTTCAGCGCCATGGCAAATCAAGGCAAAGCTC…	219.264	12.8329	356.885	27.8102	4.79754	1.05824e-34	5.94371e-32
k70:323039	k70:323039 Calcium-binding protein CAST (similar to)	TCAACTGATGAAATCATCATCTCCACTCTATCAATTTCATTTCCTTCAGGCAATCCCAGTTTCTCTAGTACAGCCTGTAATTCCTTCGCCGATATAAAACCGTCGCCGTTTTCATCGAACACGTTAAACGCATCCTTCAGATCCACTTCGTCCTGATCCGGATCCTGATCCAACCCGATCTTATCCTCATATTTTGACCCGAAAAAAACGTCGTCAAGTGAGCGATGTAGAGCCTCGAAATCTTCGAATCTAAGGCCGTTGTTTCCGGACTTGATGTATGATCTCACCATTGATTCAATTTCCGATTGATCGGCATCTAACCCTAGCAAATTAACCGCTTGACTAAGTTCGTCAACGCTGATCAAACTGTCATGGTTTCTGTCAAACACGTCGAAGATC…	399.376	35.6325	641.871	18.0136	4.17102	1.06744e-34	5.97731e-32
k60:421167	k60:421167 Anthocyanidin 3-O-glucosyltransferase (similar to)	TATAGTCCCATATTGCCAATTATAACACAATAAAATCAAGTGGCTAGTAACATTATTTAACTAGCTCCATTAGGTTCTTGAAATTTTTGGTTGAACTCCCATCTGATTTCACAGCTTCTAATGCTCTTTCTTTCAGCCCTTCAACATTTTGCCTTAATACCTTCCCTTTATCCTCATTGAAGAAAGTATCCAATGCACTCATTGTTCCACTTTTAGCGAAACTTCCGCCATCAATTTGTAAACCTATTTGCCAAACACTTTCCACCATTCTACTATTCAGCTTTTGGTCACCAAAAAAAGGCCTACAAATCATAGGCACACCATATGATATGCCTTCCAAAATAGAATTCCAACCACAATGTGT	184.76	6.50955	303.593	46.6381	5.54344	1.74883e-34	9.73423e-32
k58:485447	k58:485447 UDP-glucose flavonoid 3-O-glucosyltransferase 6 (FaGT6) (similar to)	TGGGTCAATAATAGTAACTTAGAAAAGAGGATACATAACCAACTAAAACTGATAAATTACAGAGTATACATAAAATAGTATTATTACCATCATAAGTCCAGTGTTACTGACCATAATCGGATGTTCATTTAACACTATTAATTATTAGACTTTTCCATGATACTTTGGATGAAGCTTCCAATAGAAGTGTAAGAAGAGCCACCTTCCATTTGTGTTGCTCTGCTTTTCTCCTTCATCTCCTTCACCTTCACCCGAATTTCACTCTCAGAATCCATAATTTCCCTTATTGCTTTCTCAATCTCCTCAGCTTTCACTATAACTTCATTGCCCATCACTTTCATATCCTTCCTATGATCCATCTTAATCTCCACTGCCATTCCCAAATCCTTAACCAATTGA…	129.074	0	215.123	Inf	Inf	2.75357e-34	1.5281e-31
k74:267602	k74:267602 Putative E3 ubiquitin-protein ligase XBAT35 (similar to)	AAATGCACTGAAGTAGAATAAACATCACCATCATATGAGTAGCAGAATGACCAAGTTGAAGCTGAACATGTTAAAGGTCTCAATAAAACAAATTTATACATCGGATTGTATCAATACATCTGTAATTCCAGTAACAATTTCACTTCTCAGTTCTCTGCACAAGTAATTTACATTCTCCGGGAAGATAAACCATGAAGGCAACCATAGCATTTTGCTTCCTTTCGAAAATCTTAAACACAACTAGCATATATATATGTATACAAAACTCACAATTTTCAATAGTGAGAAACTTCTGTGTATGCATTTGTTGCTTTAGTCATTTGCTGCTTCAACTGTTAAACAGCATACAACCTTATCACCTGATCTATCTTGGCACGACAGATGGGGCAGCCCCACTTC…	967.009	241.546	1450.65	6.0057	2.58633	3.13673e-34	1.7304e-31
k58:226074	k58:226074 DNA terminal protein (probable)	ACAAGCATTGTGACAGCTCAAGAAATGAAGAATATTGCAGCGTTCGACATATTTGTAATTTTTCTTATTTTATCAATGGATACATTGTGTTTGCGAGGCGAATCCAGGATCTTAGAATTAGAGTACTTGTTGTCGCCTGTCAAATTCGAAGAGAATATGAGTCATGTCCGAGGTCGCAGTAACAGGCAGCTGTTCAAACCCAATCCTTCGCCTATGGCAAATGCTCGTAAGCATCAGATCGGATCCAGCCCACCACCCATCATGAAATAACTTCTTCTGATTTTATAGTGGTTTTAGTTTCAAAATGTTCAAAATTTTGAAAATTTGTACAATTGAAACAAATGGTCTGATGATTTTATAAGGCTCATGGGAAATTTTTTTCTCAAACTATGTATGGAT…	176.214	5.38818	290.097	53.8395	5.75059	3.80313e-34	2.08031e-31
k60:461828	k60:461828 Superoxide dismutase [Cu-Zn] (similar to)	AGATCACACATACAAAAATGGTGAAAGCCGTTGCCGTCCTTAGCAGCAGTGAAGGTGTTAGTGGCACCATCTTCTTCACTCAGGATGGAGATGCACCAACCACAGTTACTGGAAATGTCTCTGGCCTAAAACCCGGATTTCATGGCTTCCACGTCCATGCCCTTGGTGATACCACAAATGGCTGCATGTCAACAGGACCACATTACAATCCTGCTGGTAAGGAGCATGGTGCTCCTGAAGATGAGGTGCGTCATGCTGGTGATCTTGGTAACATCACAGTTGGGGAAGATGGTACTGCATCTTTTACCATTACTGACAAGCAGATTCCTCTTGCTGGTCCACAATCCATCATTGGAAGAGCTGTAGTTGTTCATGCTGATCCTGATGACCTTGGAAAGG…	314.056	33.7622	500.918	14.8367	3.8911	3.80458e-34	2.08031e-31
k80:95611u	k80:95611u S-adenosylmethionine synthase 2 (AdoMet synthase 2) (similar to)	ACTTCAGGTACCAGAAGACTGCTGCTTATGGTCACTTTGGCCGTGATGACCCTGATTTCACCTGGGAGACTGTCAAGGCCCTCAAGCCTAAAGCTTGAGAGTTCCTCACTCACAACACAAACTACCAACTTTCTTGTGCCTATTATTCTTGTTGCGGAACAATAAACAAGCTACATTGAGTAGATTGATACCCTATTCTTACGGTTAAGGCCCTATTGAGTGGAGGGAGACCGAGGAAGTGTCTTCATACTTTCGAGGATTCTAAGAGCTCCTATAGTTGATCCTGTTGATTTCTTTTCTTGTTTTTGCAGTATTTAATTTCAAAGTGACTTCCGAAATTTATTTCTGATGTACCCGGATACAAACAAGTTCTTTTGTCATTGTGTTCATTTATCTAAT…	488.919	50.6025	781.13	15.4366	3.94828	7.04571e-34	3.83001e-31
k80:94296	k80:94296 Phenylalanine ammonia-lyase (similar to)	GTTATGGTGTTACTACTGGTTTTGGTGCAACATCACATAGGAGGACCAAGCAAGGTGCAGCTCTACAGAAAGAGCTCATTAGATTTTTGAATGTTGGAATCTTTGGCAATGGGACGGAGTCATGCCACACATTGCCACACTCGGCGACAAGAGCGGCAATGCTAGTGAGGATCAACACTCTTCTTCAAGGTTACTCTGGCATAAGGTTTGAGATTTTGGAAGCTATAA	124.852	0	208.087	Inf	Inf	1.08647e-33	5.88874e-31
k72:299980	k72:299980 Probable serine/threonine-protein kinase DDB_G0286465	TTTTTTTATCCCGAAGTCAACAGGGCATTTTGTCCTATGTTTCTTGGTATCGCATCGTGTTTTTACCCAGAATGACACCTTTTTCTTGTCTGTTACTAGCTGGAATTTGTTCTTTTCATTTAGCTTACAGAGATACTCCAGTATTTACAACTACAAAGGAGATTAAAAGAGGTTGATCTGGCGAATGTTTCTGATTCTCTAAATTATGGCTTAATTAAAGATTCTAGACTTGGGGTTGAACCACTACCCTTTTGCTACCATGTTGGCTACTACTGCTACTTGAAATACTAGCACTGCTACTGCAAGACAAGTCACTGCTTCCTTCCTTTCTGGTGGATTGATTCTTTGGCCTTCTCGGAATGCATCTTGCTTTCACTTCATCTATCTCTTTCTCCCTCA…	488.261	84.6565	757.33	8.94591	3.16123	1.13901e-33	6.1556e-31
k58:344006	k58:344006 Phosphoribosyl-ATP pyrophosphatase (PRA-PH) (probable)	AGGGGGAAGCATGTTGTGTTCCGAATAGAAAGCATCAGTAAGGAAAGAAACAACATAACTATGATACCAACAAGAATCAGAAATCAACGATTTTTTCATGGCATCACCCTTCGTGCTTTTACTCTCGTCCTTACCAAAGAAATTTTATAAAAAAAGTGTGCACGGCATCACCCTTCGTGCTTTTACTCTTGTACTCACCAAATTAATCATATCACAACAATGTGCACGACATCATCTTTTATGCTTTTACTCTCTTTCCTCACCATATAATCAATGAAAATCGGTACGAAATGGTACATCGTATGACACTGCATCACCCTTCATGCTTTACACTCTTTTCACAATAGCAAACAATGCACGACATCACCCTTCGTGCTTTAACACTTATTCCTCACAATA…	221.381	14.3591	359.395	25.0291	4.64554	1.275e-33	6.87053e-31
k58:490654	k58:490654 Cellulose synthase A catalytic subunit 8 [UDP-forming] (AtCesA8) (similar to)	TCATTCCTTAGCTTTTGTTCGTTAAGTGAACATTCCTTCTTTATATTCTTGCAAGTAACAAAGAACAAAGCATCACTTGTGTGCTAGGCAGCTGTGGCAAAGATTGAATAGTGTTTTTGTGAGTGGAAAAATGATGGAGTCAGGGGTTCCGATATGTAACATTTGTGGTGAACAGGTGGGGTTAACTAATTCCAGTGGTGAAGTCTTTGTGGCTTGTCATGAGTGCAATTATCCTGTTTGTAAGTCTTGTTTGCATTATGAGATCAAAGAAGGGCGCAATGCTTGTTTACGCTGCGCAACTCCTTATGATGAGGGCTTGACAATGGCTGATGGGGAAAATGAGCATGAATCTTCTACTAACCATACTACAACGGCTTCTCACCTTAATACTGCTCAGGA…	132.998	0.716541	221.186	308.686	8.27	1.28606e-33	6.91012e-31
k74:275199	k74:275199 DNA ligase (probable)	ATTCCCTCATTTTCCTCTTTCTTCCCCAAAACAAACCCTCGTTGCGGCGGTGAAAGAATTTCTTTTCTTTCCCCAAAAGCTCCGATGTCCAAAACCTAGCTCTTCTCCTCCACCGCAGTCGCCGAACCGGAAGCCGAAATTTTCGGGTTTCTTCTGTTCCGTTGTTATTATGCCGACTTACACAGCAATTGCCTTTCAAAATCTACTCGAACCTCGTGTTCGTAAATCCTACGGAAAGCAACAGCTAAATGACGAGAAAAAGGAAGATGAAGTGTTGGAGAATATTGAGCCAGCGCCAGCGCCGGTGAATCACATATACATATCACCGGCTTTGTATATAACACCTGAGCAAGCTCCGATTCCGGAAACTTCTTCTGGCTCGCTGTCTCCTTCTCCGTA…	126.822	0	211.37	Inf	Inf	1.3148e-33	7.04417e-31
k64:378954	k64:378954 Cellulose synthase A catalytic subunit 1 [UDP-forming] (AtCesA1) (similar to)	TTATGATATCATCATCCTTTGAAGAAAGTGACAGCCTCAACATAAACCAATACTGCACAATGACAACAAAATCAATACTAAAATTCTCCACCTAAGCTATAGCACTTGCGCCTGAACATCTGTGACAATAAAAAAATATATTAACAGAAGGCAAAATATGCAGAAGTATCGCATGTCTTCCATCCATCACACTTCCTTCTGACAATGGTACAACATTACTATGAGGCCTTGCATGTGTTTTAGTGCCTTCAAAGTTCTTTAAAACTACATACACAAAGCAACAATTGCTGCTTAACTTAATCAAATGACCATCAAACATCACTAGCAGTTGACGCCGCATTGACCTTTTGCAGCATTTTTTGTGGCGTCAGATGTGAAGGGATCAATGCGCACCCAAAG…	272.579	20.6458	440.534	21.3377	4.41533	1.52351e-33	8.1389e-31
k60:437180	k60:437180 hypothetical protein	ACCAAACACCAATCTCCATCTTTTTCAATCCCTTCCCACACAGGTCCCACGTTATAAAAACTCATTCTTTCGTCATCACAGTTATCTAGCTCCTCAATTTCTACTATAACTGGCGAGCAAACAGATCAAGAACCAGTTGTGGTTGCCTTTAAGCAACATTATCAGCACCATGGTAAAATTCATCATCATCAAGATCCATGTACTCACTAGCCAAATGGTCCAATATGCTAGCAGCTGATAACCCAAAAAAGATCAAGCCGGGCCTAGAAACAATGTCACAACCCCTCAGTTTTTGTGTCCCCTTGGCCTTGTCCTTTGCCTTTCCAGCAGTGTGTATATGACATGTGCACTTAGACCTACCACACTTGCCTGTGAACTTTGAATGGTTGGAGGGCTTTG…	314.905	33.3574	502.604	15.0672	3.91334	2.0695e-33	1.1024e-30
k78:185731	k78:185731 Peptide transporter PTR2 (similar to)	TTCATATATACATTAAAGATTTTGAAAGTTTAACGTACATAATTTCTAACTTGTTTAGCTTATGACTTGCACAGAGATGTTTTCTTTCACATAAGTTTTCTTTCTACAGAATGAAATTTTGGTGGTAAAATCAACTTGGACTCAGGATGCCCTCTTGGATTTATACACTTTAGCGCAGAAAACATAGATTACTAAGTTGCAGAAGCTAAGTGCAGCCAAGAGCCAGAAGAAATAATCGAGATGCCCACTGTTCAAGTTGTTTGGAATCCATCCAGGTTTGCCACCTTGAGTTGTTATGGATGTTACTAGAGTCAGTATGAAAGAGCTCAGGTAATTCCCCAAAGAAGTGGTCATCAGCGACAACGCACTACACAAGCTACGCATGGCATCGGGTGATTG…	125.016	0	208.36	Inf	Inf	2.3037e-33	1.22365e-30
k60:457931	k60:457931 Transcriptional activator DEMETER (similar to)	TGGCATTAACTGTTTGCACAATCAAACAATGAATGTTACATCTCAATTTCCTACAACTATTATTGCTTTGTATTGCTAATTCTTGAAAAATGGCTCAGTTTGTGAGCATAAATGAAAGAATAGGAGATGTTTATGGTACACTACACCCTCTTTGCCAAGGGGTGACTTCAAATATTGTGCTGCTGTAACATGTAAACTTGTATCTCTTGTTAAGGTGAGGTTACTGAACGTCAACAATGTGTTAGTCATCAAATTCTTATCCTACTCGGCAATGTTTCTCTACTTCATATGGGCAGATTTTGGTGGGTTGTAACCAGCAACCTTCTCTGCAGCAGCTCCCTCCTTTTTTCTGTCATCACTTCTATTTTTGACCAACTTACTTGCGGGGAAGTGCAATCT…	240.112	17.0673	388.809	22.7809	4.50976	3.29051e-33	1.73788e-30
k80:113526	k80:113526 Putative E3 ubiquitin-protein ligase XBAT35 (similar to)	TTCACTCAACCCCCGAATTCCCCATTTCTCTTTCCTCAATAATTTTCCCAAAAAGATAAATATATATTGCCAATTATCTTCGATTTTAATTCTTGTGATCAGATGGGGCAGCAGCAATCAAAAGACGAGCTTCTGTATCAGCAAGTAAATTATGGAAATATCGAAGGCATCAAATCTCTTCACCGTGAAGGCGCTGCCCTTGAGTGGATGGATAAGGAAGGGAAGACGCCGTTGATTGTGGCGTGCATGAATCCTGAGCTTTACAATGTCGCAAAAACTTTGATAGAATTGGGTGCCAATGTCAATGCTTACCGTCCAGGTCGTCATGCGGGGACTCCACTACACCATGCAGCAAAAAGAGGTCTTGAGCAGACAGTGAAGTTACTCCTTTCACATGGA…	603.262	124.714	922.293	7.39528	2.8866	3.53004e-33	1.85911e-30
k58:483132	k58:483132 Solute carrier organic anion transporter family member 1B3 (LST-2) (probable)	ACTGTATTAATCAAACAAAAAACAGGGCCAAATTTTAAAAACTAGCCGCTAATTCCCCTCATACATACAGAAGATACAAGTATAATATACAAAAATATACTATCAAGTCTAACCTAAATCAAGCAACGAAGATAAAACCTATATAAGCCCAGAAGCAACAAAGAAACCATCCATCATAGAAGCCCAAAGAGCCCGACGAAACCAAGTAACACGAGCCAAACAATGTGAACCAAAAGCAGGGCCTGACCCGAAACGGGACCCGAACCTCCGTTTCCAACCTCGCACATCCCTGTTTTCGCAACGCGCACACCGGCACATTGAGCATCGGGGCACCCGCACCAGTACGTCACGCCGTTGACGCCGCAGACCGGGTCGGGTCGGAAGCAATTAATGGGGCAG…	270.208	27.3175	432.135	15.819	3.98358	3.69384e-33	1.93988e-30
k58:444119	k58:444119 hypothetical protein	AGACATAAAATGTTGTATTACGACAATAAACTTAAACCAATTTTGCAAACTCATGCGTATGTAGTGGTGATTCGTGTTCGTGATACATATTTGCTTTTAATCTTTAAGTAGCATAGTAAGATTTATACTAATAAAATGTGAAACAAAGATCAGTTCACGTCTGTTGTCACACGCTATCAACAGATATTAAGTAGTCAAACAACCAATAAACTTTGCCCACTTTGACACGGGCTCTCCCTTAAACAAACTTAACGGCATAAACCTCCAGTCCATAAAGACAAATGTATTGGCCAACTGCCCCCGCCTAGAATCAGTAACGGAGCCTGGTTTTTATCAAGCTGCTTCAGAATATTAAAAAATAAATACACGACCAAGCCAAATCCAAGGGGATTCGAACTA…	184.008	8.56607	300.97	35.1351	5.13484	4.9981e-33	2.61744e-30
k80:118128u	k80:118128u Bifunctional aspartate aminotransferase and glutamate/aspartate-prephenate aminotransferase (AtAAT), Precursor (similar to)	ATTTGCATTTTTCATCATCTCAGTACGTGCAGACAAATCAACAAGTTCAATTTTCTCAAGATCCGGGAAAAATAATTGGCAGTAATGAACTTAAGAATATATGAAATGACAGAACATGGAAGGTCAGACTACAAACTATTATGCAACCTTTTGTCTGTTGGTGCATTCAAATTAGCATGCATAATTGATACATGTTTTAAACTGGGACATGAGATCTAAGAGTAACCAATGCTTTCTTGATTCTCTCCACTGCTGCCTGCAAGGTCGAGAGGGATGCTGCATAGGAGATACGGATGCATGTGTCATCCCCAAATGCATCTCCTGGGACAAGCGCTACTTGAGCTTTATCCAGCAAATATCGGCAAAGAGATTCTGAGTCGTTGATGGAGCCAAATCCAT…	601.94	115.86	925.994	7.99235	2.99862	5.138e-33	2.68315e-30
k70:319921	k70:319921 3-hydroxy-3-methylglutaryl-coenzyme A reductase 1 (HMG-CoA reductase 1) (similar to)	ACAATGATGATTAATAAAGAAGAAAGAAAGAAATTTCATATATAAAATCACACTTTCTGAGTAAACATAAAGAGTTTGACATGCCAATTCTCCCTAAATTACAAACTAGTCACAAATTAACAAACAAATGAAAGACAGTACAACAGAAAAGATTAAAAAAAAGGTCATCTTCTTTGGCGCATGAATGAAATTAACCAAATGTTGAATTACAAGTTAACCCCACTGGTCACCATCCCACCTAACACCTTTCATAGATCTTCACTAAATATTTGCAGGTTTTTTACACGAACTTAGAAAAATTACGACCCTACCTCCTCACATGCCTTCATAGAAAGAATACAACACTACATACAGATCCACCCTTGATTTGCTTGTCTTTTTCTTCCTGATCTTTCTCCA…	755.501	182.931	1137.21	6.21661	2.63613	5.82099e-33	3.0313e-30
k80:120630	k80:120630 Probable importin-7 homolog	AGAGATTTAGATGAAATCCGGCCCATTATCCCCCAACTACTTGATGAATTTTTCAAACTTATGAATGAAGTCGAGAATGAAGATCTTGTGTTTACACTTGAGACTATCGTTGACAAGTTTGGTGAGGAGATGGCTCCTTATGCTCTTGGGCTATGCCAGAATTTGGCTGCTGCATTTTGGAAATGCATTAACACGTCGGAAGCAGATGAAGAAGGGGATGATCCTGGAGCTCTGGCTGCAGTTGGCTGTTTACGGGCCATAAGCACAATTCTTGAGTCAGTGAGCCGGCTTCCGCACCTATTCATTCACATTGAGCCGACTCTCCTCCCAATAATGCGTAGGATGTTGACTACTGATGGACAAGAGGTCTTTGAAGAGGTATTGGAGATAGTTTCATAT…	479.704	83.6889	743.714	8.88665	3.15164	8.33935e-33	4.33061e-30
k58:54834	k58:54834 Homeobox-leucine zipper protein ATHB-40 (similar to)	GGTAACGAGCACAAACTGGAGTCAGAGAGAAAGGACAAGCTCGCCTCAGAGCTGGGGCTTGACCCTCGTCAAGTTGCTGTTTGGTTCCAGAACCGGAGGGCTCGTTGGAAGAGCAAGAAGCTTGAGGAGGAATATTCCAAGTTGAAGTCTGATCATGACACTAATGTTGTTGAGAAATGCCGTCTTGAATCTGAGGTTTTGAAGTTGAAGGACCAGTTATCTGAAGCAGAGAAGGAGATACAAAGGTTGCTATTAGAACGCTGTGATGGGGTTTCGAGTAACAATAGTCCAAGTACTTCATCTTTCTCGATGGAAGCTGCTATGGAACCACCATTTCTTGGAGAGTTTGGAATGGAGGGATTGGATAATGTGTTCTATACACCAGATAACACTTATGTT…	129.051	0.40482	214.815	530.643	9.0516	8.4191e-33	4.35985e-30
k58:492243u	k58:492243u Uncharacterized basic helix-loop-helix protein At1g06150 (similar to)	GCTGACAAGCTAAAGAAGTGCTCTGCATCAAAGCTGGTTGCCAAGGAATTGGGTATCCCCGGGTCTTCCTCCCATGAGCATGGTTCAAGCTGGGCGATGGAAGTTGGAAGTAACCTAAAAGTTTGTCCAATGAGGGTTGAAAACTTAAGCATGAACAGTCAAATGCTTGTAGAAATCTTTGATGATGGCAGCCATTTCCTTGATATAGCAGAAGCTATCCGGAGCTTGAATCTTACTATTTTAAAAGGTGTGGCAGAGGCTTGTGGTGAGAGGACACGTATGTGCTTCGTGGTTGAGGGGCAGAATGATAGAACCTTGCATCGCATGGATGTACTATGGTCGCTTATGCAGAAACTGCAAGCAAAGGTCAACATGTAAAGCTGGAAAGTCGGAGAGAGA…	143.456	2.86617	237.183	82.7528	6.37074	1.42622e-32	7.36518e-30
k76:94730	k76:94730 Probable methylenetetrahydrofolate reductase (similar to)	TTTTCCGTGTTAAAGAAGATGTCCGTCCTATATTCTGGGCCAACCGTCCGAAGAGCTACATTTCAAGGACCATTGATTGGGATGAGTATCCACATGGCCGATGGGGCAATGCTCAAAATCCATCATATGGAGCACTCAGTGATTATCAGTTCATGAGGGCACGTTCACGTGATAAGAAACTTCAAGAGGAATGGGCTTTTGCTCTCAACAGTGTGGAAGACATCTATGAGAGATTTATGAACTACTGTCTAGGGAAGCTGAGAAGTTGTCCTTGGTCTGAGTTAGATGGGCTTCAGCCAGAGACGAAGATCATCGATGAACATTTG	237.278	18.8121	382.922	20.3551	4.34732	1.46423e-32	7.54052e-30
k74:266633	k74:266633 Probable pectate lyase 10, Precursor (similar to)	TCTTTTTTTTTTTGGGTTTCTTTTTCATGTTGTCTGCAATCATTGATACTATGCTTCTAAATGGTCCATATTGAGAGGAGAAGGAAAAAAAGAAGTCCATCCTATCAACCATATGCAAGATATGTAGTTTGCTGATCCAGATTGTAAAGCAAACTTGGTAAAAGAGAAGGATAAATGATTCCAAGGAGAGGACAACACTTCAACACCTGCTCCATAGATCCTCGAGTTAATTTTCCAGTTGAAGCAGGGAGAGGTTGAACGCTGCTGCACTGGTACATTAAACAGGTGGAACAATGGACAAGGGGATTCAAATGTGTAAAATAAAAATATATTTCTTGCTGGTGATGTTTAGGAAGGGATGCAAAAGGTAGAGAAGGAATTAGAATTGGAGAAAATTGG…	259.706	8.50122	427.176	50.2488	5.65102	1.76163e-32	9.04704e-30
k60:422673	k60:422673 Phosphoenolpyruvate carboxylase kinase 2 (AtPPCK2) (similar to)	ATAATATGAGCCAAGCCTTGAAAAGCGACTTCCAACTTTGCGAAGAAATCGGGCGTGGTAGATTCGGTACCGTCTACCGCTGCTTTTCTCTGGTCACCGGTCATTCCTTCGCCTGTAAATCTATTGAAAAATCCCTCCTCCTCGATTCAACCGACCGTGAGTGCCTCGACAAGGAGCCCAAGATTCTCCAGCTCCTTTCCGGTAGCACAAACATTCTCCACCTCTACAAAATCTACGAAGATGAACATTTCCTTCACATGGTAACCGAGCTCTGCCCAAACAACGATCTTTACGTGAGAGTTTCCACCGGGCCGTTGTCCGAACGCGCCGCCGCTAACATTCTGGTCCAATTAATTTCCGCCATTAATCACTGTCACAAAATGGGGGTGGCTCACCGCG…	376.991	30.5885	607.927	19.8744	4.31284	2.00252e-32	1.02558e-29
k58:492487	k58:492487 BRCA1-A complex subunit Abraxas (probable)	CGTTAGTGGACCAAGGGTTGCGTTCGTAATGCACAAGCTAGTGACCCCTCCCCTCAACCTTACACATTAGCGATTGGAGGGACACGTTCGCGAAGGGTCTCCCCTCTCACCTTCACATTTGTGACACAACCTTCGCATTCGCGAAGAAGAATTTAGGGACTGGAATATTTTCCTTACGCGTTCGCGAAAGGGACCACGCGAACGCTAAGGGTAAAATCCCTGGGCACTGACTGCAGAAAATCTGCAACTTTTCTTAAACTCAAAACTTCCTGAAATTTATCCGAAACACACCCGAGGACTCAGGGCTCCTAACCAAACATACATACTAACTAAAAAACATCATACGAACATATTTGTGCGATTAGATCGCTAAAATAACCTAAAAACAATGACTCAAAC…	158.182	4.48545	260.646	58.1092	5.8607	2.58209e-32	1.31877e-29
k58:478040	k58:478040 Protein FAR1-RELATED SEQUENCE 6 (probable)	CCAAAAATAAGGATAGATCATCAACACAGATCTATTTTACATTATAATGTAGATTTTCTGTGCATGCATCCATAAATATGAGCATGCCTACATTAGCACATTACAAAGCATGCATAATCCTGAAGAATGATGCACATTGTTCTATTTTACATATTTCACATCTCTTCTTAAAAAGCTAAAGAGTGTTATGATCTTGTAAACTAAATTTGTTCAATATCTCACCCAATGCTTCTAAAGTGAACTTGTATCGTTCACGCGATTTTCTCCCCTCTTCAACCAACTTCACAGCACACTTGTACAAATTATCATACCTGTGGACTGGATTCTTGGTGTCAATCAAATTGCAACCATAGTCAAGAATATAAATACGGTGGATATCCTTTCTCCAGCGTGAAAGAA…	481.654	87.7413	744.262	8.48246	3.08448	2.78065e-32	1.41629e-29
k76:229260	k76:229260 Asparagine synthetase [glutamine-hydrolyzing] (similar to)	ATTATTGTTCGGCTTAAAACAACCCAATCTGGTCTTCATTCTATATAATAATACATGACCTGATGCTTTTTAATGCAGCAGAACAGCTAAAAGACATGCTGCCTCTTCCCTTAATAATGACAATAGACTAAAACTTATATAATAATAATAATAATAACAAATATGAGCAAGAAGTCATGGGTAACAGACTGCTGCTAACTCCTTATTGTGAGCTCGGGAGCAGCACCAACTTCTACCATAGACGGCACACGGCCAATGATTTTTTTGGACAAGTTCCCATTAGCCATAGCAGGTACATGATTCTCATAAGCCGAGTTATGTACACCAATAGCAGCCCTGCCTGAAGGATCAAGGTTCTTTGACCAAGAAGCATCCCACTCTACAGCTTTAGCTGTGCTA…	196.13	8.50122	321.215	37.7846	5.23973	2.85109e-32	1.4482e-29
k70:300131	k70:300131 GDP-mannose-dependent alpha-mannosyltransferase (probable)	TATTTATAAATTCTTCATTGACACCCTTCAATTATTCCTTACCTTCCTCTTGTTTTCATAAAGTTTCTTGCTTTTCTACTTCAAGAACATACCCCATTACTTTAATTTACAAAAAGACCAATTTTTTACAGTGTAAAAAGACTTTTAAGAAAAGACCCTTAAAGAAAAGATCCTTAATTGTTGCAAAAGGTAGTAATAAGATGACAATTACTGAGTACAGAGATGAAGATGAAGATAATCCTCCTCCTTTGCTTGTATCTGAAATGAGTTCAAGGCCTAGGCGTATTGCTCTCTTTATTGAGCCTTCTCCTTTTGCGTATGTTTCTGGATATAAGAACAGGTTCCAGAATTTTATAAAGTATCTCCGCGAACTGGGGGATGAGGTTATGGTTGTGACGA…	261.375	23.5768	419.908	17.8102	4.15463	4.27038e-32	2.15734e-29
k66:356407	k66:356407 GDSL esterase/lipase At4g10955 (similar to)	TCCTAGAGCGAGACCGGCAAGAAAAGCGGCAGGAAGCTCAAGCTTTTTCTCCTCCGTGGTGGAAATATTTCCAATTTCAGTTATATCGCGTGCTTGTTGATGATGTTTATTCCTGCATTTTTGGTGCTATATATAAATTTGCACCCTCAAAATCCTATGCTGGTGATTCCAAAGATAAAAGCCCACAGTTTGTTATTACTTTCTGTGGGACCTTAACTAAAGGTGATGCATTTACACGAGATTTAGAACTGGATGTCCACATAATCAGAAATGGACTTCATCGGACATCTCGCTTTGAAACAGCCATTCAAGCTGTTCGACATGTGGCTGCCACATTTGGAAGCTCAAATATCTGGCTAAACGGTCATTCATTAGGAGCTGCAATGGCGATGCTTGCTG…	355.576	49.7405	559.466	11.2477	3.49156	4.58718e-32	2.3111e-29
k58:455803	k58:455803 COBRA-like protein 6, Precursor (similar to)	ATCCGAGCTTCGTGTACCTGAAAATTTCACGCTTGGAATTCCTGGATATACTTGTGGTGATCCTTTTAAAGTCGCTCCAAGTAAGTTCAATGTAGATCAAGGACGACGAAAGACTCAAGCCATTGCAACTTGGAATGTGATTTGTTCTTATTCCCAGTTTAGAGCATCATCTTCTCCAACATGTTGTGTTTCCTTGTCTGCTTTTTACAACAATACAATTGTGCCATGCCCCAAATGCAGTTGTGGTTGTCAGGGACAACTAGGAGCAGATCAATGTGTGAAGTATGGTGAGCTACCACCAGTTTTGCAACTAGACCATAACGAGCTGCCAAAGCCAGTACTACAGTGTTCACAACACATGTGCCCAATTCAGATACATTGGCATGTAAAACAGAGTTA…	119.346	0	198.911	Inf	Inf	4.75184e-32	2.38759e-29
k58:468423	k58:468423 Nitrate transporter 1.5 (similar to)	ATAGCAGTGATGGCTATGCTTTCTGCAGGAATTGTGGAGTGCTACAGGCTAAAGTATGCGAGCAATGACTGCAAAAACTGTGAAGGCTCGAGCTCTCTTAACATCTTCTGGCAAGTCCCTCAATATGCTTTTATAGGAGCTTCGGAAGTATTCATGTATGTAGGCCAATTGGAACTTTTCAATGCACAAGCACCCGATGGACTTAAAAGCTTCGGAAGTGCACTATGCATGACATCGATATCATTGGGGAACTAAGTGAGTAGCTTACTTGTAAGCGTAGTGATGAAAATATTGGCAACAGACAAAATGCCTGGATGGATACCAGGAAACCTTAACAAAGGTCATTTAGACAGATTCTATTTTCTATTAGCTGGCTTAACATTAATAGATTTGGTTGCC…	140.265	1.61928	232.695	143.703	7.16695	5.00278e-32	2.50691e-29
k80:117784u	k80:117784u hypothetical protein	ACACATAATTGTAAAATTACATAATGGAAATAGTATACAACGTTAACACCCCACTATATATATAGTACCCCATCCGCCTTCTCCCTAGAGGAAAAAGGACTTACACTGGAATACAAATTTAAATAGCCTGAAAGCTAATGACATAACGACTGGACGACTCAAAGCAAATGCAAATCAACAAAGAAAAGTGCAAAAAAAAGTATGAAAATCAGCTTAGAATGTGAATATGGTTAAGTAGACAAGCCTACTTAGTTCTTAGGGGGTGGTGGGGTGAAAAATGGGATAGAAGTAGGGAATTTTGGGAATGAAGGAAATGATGGAATTGGTGGCATTGCAACTCTTGGAATGCTTGGAATTGATGGCATTGGTGGCATTGATCCAACCCTAGGAATTGATGGC…	140.258	2.24272	232.268	103.565	6.69439	5.18268e-32	2.59007e-29
k70:308446	k70:308446 Probable pectate lyase 10, Precursor (similar to)	TCGGAATAGTACAGAAAGGAGGAAATTGGGTTTTTTCTCATGTGGAACTGGAAATCCTATTGACGATTGCTGGCGCTGTGACCGCAATTGGCAACGTAACCGCAAGCGCCTAGCAGATTGTGCTATTGGATTTGGACGCAATGCCATTGGTGGCCGCGATGGCAAGTACTATGTTGTCACCGACCCAGGTGACGACGACCCCGTAAATCCCAGACCTGGAACACTTCGTCATGCTGTAATTCAGGACAGACCATTGTGGATTGTGTTTAAACGGGACATGGTCATTACACTTAAGCAAGAGCTTATTATGAACAGTTTCAAGACAATTGATGGACGTGGTGTGAATGTTCATATTGCCAATGGGGCTTGCATAACGGTCCAATTTGTTACCAATATCAT…	138.467	2.86617	228.868	79.8518	6.31925	6.02895e-32	3.00492e-29
k62:446491	k62:446491 3-ketoacyl-CoA synthase 19 (KCS-19) (similar to)	AATTAACAACATTGTACAAGGAAATCTTTTAGGTAACAAAGAATGATAATAATAGATAACTTTTGCCTGGAAAAAAAATATAAAAACCATTTTCAAGAATCAACCAATTGTCACAATTCTTGGAACTTCAACTGGAAAATCACCAATTTCATCCATCCAAGGATTCTTCTCTTTAGCAGGATTAATAGTCCTCAAAGCTTGCCAAACAGCACTATTACACTTAAATCCTGAGCCAAATGCAATTTGCCATGTTCTATCTCCTTTTCTTATTCTCCCTTTAGCTTCAGAATAAGCCAATTCATACCACAAAGAAGAACTAGAAATGTTGCCAAACCTATAAAGTGTCATTCTTGATGGCTCCATATGCCACTGGCTGAGCTCGAGATTCTTCTCAAGCTC…	508.635	98.0198	782.379	7.98185	2.99672	6.96173e-32	3.46056e-29
k58:483861	k58:483861 Zinc finger protein CONSTANS-LIKE 13 (probable)	AAAGCGATAAGATTCTTGTGCCTAATAACCACTCTGTTCTTTCCACAACCACTCCTTTGCCTAAATAAGAAATAGTAATTTCTAATCTTCCAAGAAATTCCTACACCAAATTGTATCTTGTCTACAATTAAATATAATCGTATCATATCCCATAAAAAAGAAAAAAAAAACCAACAGACATGACTGAACTGAAAGAGGATCAAGAAAATCAGAATCAGCAGGCACAAAGGCGGCTCTGTGATTTTTGTAGTGAAAATACTGCACTTTTGTACTGTAGAGCAGATTCTGCTAAGCTCTGTTTTAGCTGTGACCGTGAAGTTCATTCCACTAATCAGCTTTTCACCAAGCATACACGTTGGTTACTCTGTGATTCTTGTGATTCATCTCCAGCTTCTATAT…	321.466	39.8669	509.198	12.7725	3.67496	8.1689e-32	4.04979e-29
k72:289862	k72:289862 Random slug protein 5 (probable)	ACATAAAAATGATTTGATTGAACTCTGTTATAACTCTAATTCACTTGTTGCAGATTGAGATCGAAAGTAATCCAGTTTGTCATATCAAAATGTTTGATGGAGATGGAAGTTGAAAACATCAAAACAAAGCCAATGAACTAGAAGATCAGGTGGACAACAATATATCATTTACTTTTTATGTAGAAGCTGAATATTTAGTAATTGCATACAAATGTAAAATATTTTGCAATATTTTTCCTCAGTGCTATTAGGAGAGGGCATTGTCAACTCGATCAGATTGAAACTTCTCGGGTGAGCTAAAGGGATAGTGCAATTACTTGCTTAGGCGTCCTGTATAGGAACTAATGGCATTTTGCCTCCATAAGCCTCTGGAAGCTGGCTTTCATCGATATCTTGAAG…	1458.01	133.126	2341.27	17.5869	4.13643	8.9615e-32	4.43091e-29
k58:469138	k58:469138 hypothetical protein	CTTCTTCCAAAAAATACTCTCCAAGCTTCCAGATCTGAAATTCAAACTTCAGATCTAAAATTCTCTTAGATCTTAGCTTCTTCAAAAAAGAAAAACCAAAAACAGAAGAAAATATAACAGAAATCCAAAAAATATTGTTATGTTCCAATTTCGTTGGATGAATTCAAGTTTTAGGGGGTAATTAGCATTTTCTAGTTCAATATTCAGTAGCTGAAGTATCCGGGGTTGATTTCGAGAAGTTTTAAGCTTAATTAGATTGATTCTGTGTGAGATTTGGTTTTGTGGAGATGTGCTAATGTTTTGATGGTGTGACTGAGTGCATCTTGGGTTGTTTTGGTTCAATTTACTGATTTCATTTGAGTTCTCAACCTTTTTGGGATTTATGGACTCATTCTCTGG…	322.706	40.8952	510.58	12.4851	3.64213	9.67805e-32	4.77251e-29
k58:431009	k58:431009 Myb-like protein A (probable)	ATGGGTTCCAAAACATTCTCCTGTTCAACTTCCAGCTACTTTTGATTTAATAGTGTACTATACAAATTATTATGACTAATAAATAAGCACAGTCCAAACCCAAACAATCCTTGAATCAAAACAATCTAAACAATTCAACAACAATGCCAATTTGAATACAATGAACCACTCATTCGAAACATGACTAAAATTAACTAAGGTGCAGATGATCAGCAGGAAACTTTGCAACAATTTTATTTCATGACTTCCACAGGTGAAGCTTCAATTGGAGCTCAGTAGGGTACCTGGAAATCGCAAATAAGAAAGGGAAGATGAAATCAACAACATTAACAAGCAGAACTCAAACGACAGCCCAGAAAGTTAGTTCCACAGCCCAGAAAAGTTTGAAACCAGGCAGAC…	608.599	131.191	926.871	7.06506	2.8207	1.03034e-31	5.05406e-29
k78:151610	k78:151610 Cellulose synthase A catalytic subunit 8 [UDP-forming] (AtCesA8) (similar to)	ATCACTTGTGTGCTAGGCAGCTGTGGCAAAGATTGAATAGTGTTTTTGTGAGTGGAAAAATGATGGAGTCAGGGGTTCCGATATGTAACATTTGTGGTGAACAGGTGGGGTTAACTAATTCCAGTGGTGAAGTCTTTGTGGCTTGTCATGAGTGCAATTATCCTGTTTGTAAGTCTTGTTTGCATTATGAGATCAAAGAAGGGCGCAATGCTTGTTTACGCTGCGCAACTCCTTATGATGAGGGCTTGACAATGGCTGATGGGGAAAATGAGCATGAATCTTCTACTAACCATACTACAACGGCTTCTCACCTTAATACTGCTCAGGATGTTGGAGTTCATGCTAGAAATATCAGTACTGTTTCAACTGTGGACAGTGAATATCATGATGATTCTGGGA…	118.635	0	197.724	Inf	Inf	1.05385e-31	5.15577e-29
k58:453945	k58:453945 CBL-interacting serine/threonine-protein kinase 21 (similar to)	TTCTTCTAATCTCTTTAGGTATGACATTTTATCTGATAGTGGCCCTCCTGGTACATACTCCATGATGATGTAAATTTTCGTCTTTGTCCCTATTACTTCGTGTATTTGAACTATGTTGGGGTGATTTAGGAGCTTCATTGTCCGTATTTCTCTTTTAACTTGGTACGTGAGATTGTTTTGCTTGATCATGTGTTTGTCAATGATCTTGATGGCTACTTTCTCGCCATTGATAGTGTTATTAGCGAGTTTAACCTTCGCAAAGGTACCTTTTCCAATCGTTCTTACAAGTTGATACTTTCCTATCATGTTTGAAAATCCCATTTATTCTGTTACGAAGAAGTCAAACTCTCATTGTTTAGTTTCAAAAGTATTCTTGAAACTGCTTGTGGTTGAGGTGTT…	118.348	0	197.247	Inf	Inf	1.11947e-31	5.46244e-29
k66:367560	k66:367560 Baculoviral IAP repeat-containing protein 3 (API2) (similar to)	TGATAATTAATCCCCAATTTCAAGAAATTACTTCTGTACAGTAAATACACAAAGTAAAACCACAATGATTATATAGAATCTGTATGAGATAATTTCTTCGGCCTTTGTTTTAAATTTTGTTCATATTTCAAGACAAGAACACCTCAACACCAGCAGTTGTCATCAACTGGCAGATGGGACATACATTAACTAATCCTTCACAATCTTTACATAAACACAAGTGTCTACAAGGCATCAATAAGATGGATACCTCCTTCAATTTGCACACCTTGCACTTCAAATTGGCTTTTTTCGCTGATGTACCTTTCCCAGAACCACTAGGGATGCTGAGCCAATTGTTTGGATCAATGCAAGACACAGCATCGTCTATCTCATTGTCTCCCGTACCTTCTTTTCCTT…	341.871	49.275	536.935	10.8967	3.44582	1.32099e-31	6.42892e-29
k78:191833	k78:191833 Auxin response factor 9 (probable)	CCAGCATCTCATTTCATTAAGTTGAATCAGAATAACAGGACAATGCATTGTGATACAGAATGCTTGACTTCTTACAATGACACATAAATATTTACAGAATACATAGAACACTAAACAAAACACCATTAACTATTCACAAATCTAATACTATTCCTACACTAGTTCCTACTTCAACCAGTTAAATTACTTAGCTGCTCTCAGAACCGAGCATGAAGTAGCTAAAACCTTGATGATCTTACAACCACGACTCTTTCCAACAACCTAACATGAAGGAATGAAAAGGGAGTTTTACGCCGTGCTATGTTAACGCCCCTGTTGCTTTAGAAGCGATATTTGGAGACTCAAGTCGAAGAGATGAAAAAAATGACTCAACTTAGAAAGCAATCGCTTCATTGTCTG…	225.176	18.4397	363.001	19.6858	4.29909	1.47963e-31	7.18213e-29
k58:488861	k58:488861 Calcium-binding protein CAST (similar to)	TGTTTGACAGAAACCATGACAGTTTGATCAGCGTTGACGAACTTAGTCAAGCGGTTAATTTGCTAGGGTTAGATGCCGATCAATCGGAAATTGAATCAATGGTGAGATCATATATCAAATCAGGAAACAACGGCCTTAGATTCGAAGATTTTGAGGCTCTACATCGCTCACTTGACGACGTTTTCTTCGGGTTAAAATATGAAGATAAGATCGGGTTGGATCAGGATCCGGATCAGGACGAAGCGGATCTGAAGGATGCGTTTAACGTGTTTGATGAGAACGGTGATGGTTTCATATCGGCGAAGGAATTACAGGATGTACTAGAGAAACTGGGATTGCCTGAAGGAAATGAAATTGATAGAGTGGAGATGATGATTTCATCAGTTGATCAAGATCACG…	571.889	119.945	873.185	7.27988	2.86392	1.63878e-31	7.93397e-29
k58:460210	k58:460210 NAD-dependent malic enzyme 59 kDa isoform, mitochondrial (NAD-ME), Precursor (similar to)	CTAGATCGACATTTTCAAAGGGACTCCCACTAGCAAAAACAATATTTTCCCCAGCAAGCTTGAAAGCATCAACAGGACAGCATTCAGCATTGTTTGTGGGATTTGACATGGCAAAAATTGCAGGTCTAACAGAATCCGACTCTCGCATGGCCCTCAGCACCTCCTCATGAAATATACCTCCAACTCCGGACAAACCAAGAAGCACATGAGGCTTCACCTTTTTGACCACTTCAAGGAGACCTGCTCCCTCCTGCAGTCCTAATCCCTCAATCTCATGATGGGCTTTAGCAAATGGTAATGCTGCTGGATCAATATCTTTCCTATGTTTTGTGATAAGACCATTTTTATCCAGAAGAAAAAAGTGGGGATCTGCTGATGGTCCAGCCATTCTTGAAACCG…	215.933	16.0715	349.174	21.7263	4.44137	1.76536e-31	8.52458e-29
k68:337955	k68:337955 4-coumarate--CoA ligase 2 (4CL 2) (similar to)	CAATTCAGACTTTTCATTCAGCCATTTTTTCTCTGCATAAAAAAGAAAGATTTTCTAATTCCAATCACAACCAAAAATAAAAAATGTTGAGTGTAGCTAGTGTTGAAGCCCAAAATGCAGAGTTATCTTCTTCTGTGATTCCTCCTTCTAATCAATCTTCTGAAGAGTTACATGTGTTTAGATCAAGATTACCAGATATACAAATTTCCAACAATGTCCCTCTTCATGTTTACTTGTTTGAGAGGCTCTCTGAATTTCAAGATAGGACATGTCTTATATCAGGTAGCAGTGGAAAATCCTACACTTTTGCTGAAACTCATCTCATTTGCCAGAAAATAGCTGCTGGTTTAACAAATATAGGAATCAAAAAAGGAGATGTAATCATGACATTTCTTCAGA…	208.435	13.8287	338.172	24.4543	4.61202	1.87127e-31	9.01258e-29
k58:496158	k58:496158 hypothetical protein	AAAAGAAAGAGAGAATGGCATCAAACTTGGGGCCAGCATATGCATATACCGTAGTGTATGTTAAAGACGTTGCCAAATCTGTCGCTTTTTATGCTAAAGCCTTCGGCTACAACGTTCGCCGCTTAGACGATAATCGCAAATGGGGAGAATTGGAGAGTGGAGCCACCACAATAGCATTCACACCTATCCATCAGCACGAGACAGATGACTTGACGGGTCAGGTCCAGACCCCTCATTCCCGGGGCGATAGGCAACCCGTTGAGCTTTGCTTTGATTATGTAGACATCGATGCTGCCTACAAGAGGGCAGTAGAAAATGGGGCAGTTGCGGTGAGCCAGCCTGAGGAGAAGAAATGGGGACAGAAAGTTGGATATGTACGAGATCTTGATGGTAACATCG…	127.218	1.12136	211.282	188.416	7.55777	2.52732e-31	1.21409e-28
k60:474468	k60:474468 Magnesium-transporting ATPase, P-type 1 (probable)	CTTGACACCTAAAGCCATGTCTTAACACCAAAATGTAGCCTCTCTTGAAAAATTGTCCAAATGAAAAACGACATAAGAAAAGGACAACCAAAAAACCAAAGTATGACAATGGTAAGGCTGTCAATCCTAGAACATTTCCAATTGTAGTGTATGGAATTACAATGCCACTTGTTGATATAACAACAGTAGAACAAACAACAGGCCATGATGCAACTTCCTGAATAAACGGGATTTTCTCAGTTCGGATCAGGTGTATGATAAGTGTTTGCATCAAAAGTCCTTCAACGAATCAAGCAGAACAAAAAAACTCAAAATCGAGTATTGAAACCTTGTAATATAGCAATAGGAATAAGAGGGTTGCTATATCTGATGCAGAACAAAGAGGTCCGTTCCATAGTG…	209.112	11.7398	340.694	29.0205	4.859	2.65165e-31	1.27053e-28
k72:284812	k72:284812 Probable receptor-like protein kinase At5g24010, Precursor	ATCATCAAATACCATCTTTACCTTCTCTTCATAGCTTCACTTTGATCTTTGTCCAATTAAAATGGCGACTCTCTTTTCCACCTTAGCCCTGCACTGCTCCTTCACACTCCTCTGCTTCCACCTTATCGCAGCATCGTTTTCCCCCATCGATCACTACCTCGTAAACTGTGGGTCCCATGAACTTAAAACCGTTGACTCCGACCACCGCTACTTCACCGGCGACTCAACGATGTCGTTTCTTGCCTCCACTGGAACGATTTCACTCACTGACGCAAGCCCAATTCCTAAGTCTTCCCCAATTTACCACACCGCCCGTGTTTTCACGCGCCCCTCTAAGTACAAGTTCCTCATCAAGAACCCTGGTACTCACTTGGTACGTCTCCATTTCCGGCGATTAGT…	1294.28	388.812	1897.93	4.88136	2.28728	2.69447e-31	1.28773e-28
k60:443876	k60:443876 Serine/threonine-protein kinase 38-like (probable)	ATTGGAAGAGGAGCTTTTGGAGAGGTCAGGTTGTGCCGGGATAAAATATCTGGTAATATATATGCAATGAAAAAGTTGAAGAAGTCTGAAATGCTAAGTAGGGGGCAGGTTGAACATGTTCGGGCCGAAAGGAATTTGCTTGCTGAGGTAGCAAGCCACTTTATTGTAAAGCTTTATTATTCTTTCCAAGATGCTGATTACTTGTATCTAGTAATGGAATATCTACCCGGTAGTGATTTGATGACGTTGCTGATGAGGGAGGAGACATTAACCAAGAAAGTCGCAAGATTTTACATTGCTCAAAGTGTTGTGGCCATAGAGTCTATTCATAAGCACAATTACATTCACAGGGATATTAAACCTGATAATCTTCTTTTGGACAAAAATGGCCACATGAGA…	277.249	32.6126	440.34	13.5021	3.75512	3.26523e-31	1.5565e-28
k80:95608	k80:95608 S-adenosylmethionine synthase 2 (AdoMet synthase 2) (similar to)	ACTTCAGGTACCAGAAGACTGCTGCTTATGGTCACTTTGGCCGTGATGACCCTGATTTCACCTGGGAGACTGTCAAGGCTCTCAAGCCTAAAGCTTGAGAGAGTTTCAACTCACAGCATAAACTACCAACTTTCTTGTGCCTATTATTCTTGTTGCGGACTAATAAACAAGCTTCATTGAGTATATTGATACCCTATTCTTACATTTAAGATGCCATTGAGTGGAGGGAGACCGAGCAAGTGTCTTCATACATTCGAGTATTCCAAGAGCTCCGATCCTGTTGATTTCTTTTCTTGTTTTTTGCAGTACTTAATTTCAAAGTGACCTCTGAAATTTAATTCTGATGTCCCCCCGATACAAACAAGTTCTTTTGTCATTGTGTTCATTTATCTAATGAGA…	924.06	57.0796	1502.05	26.315	4.71781	4.74467e-31	2.25595e-28
k72:285876	k72:285876 Putative peroxisomal-coenzyme A synthetase (probable)	TTCTTTAATTTAATTATTATTATAAATTATTTTCCTTAATCTGTGACCAAATTTCCAAGATATAGTACTATATTATTGATTCTGTTAAATATTCGCTATGGCGAGTTTCACACTCACTGGATTGTTGAAACATGTTGCCGAAAAATTCCCTTCTCATCGTGCGATTTCCATTTCTGGAAAGTTTGATATTACTCATGCACGGCTTCAAGAACTCGTTGAACGTGCCGCTTCTCAACTTGTATCTGCCGGAGTTAAGCACGGCGATGTCGTTGCACTAACATTTCCCAACACTATCGAGTTCGTGATCATGTTTCTAGCTGTAATTCGAGTACGAGCCACGGCGGCGCCACTGAATTCAGCTTACATGGCCGATGAATTCGAGTTTTATTTATCCGATTC…	282.078	29.8678	450.217	15.0737	3.91396	4.94009e-31	2.34287e-28
k58:472958	k58:472958 Lysosomal beta glucosidase, Precursor (probable)	CGTTATGGTGAATTCTAATCTGCTTAAGATAATGTATTTGATACTAGAATAATTCTAAACATTTTGATTATTCACACAACTATCCTGAATTGCTTCTAAACACCAACCCTGATGTTTCTATTATTACCTTCCTTTGTTGTGGAACATTCCTCTAATGGAACTTTTAACTGGTTAAGGTCAAAGGTAGCAGCCTGTGCCAAGCACTTTGTAGGAGATGGTGGCACAGTGAAGATGAAAATAACACTGTAATTAACTCAAATGGTTTATTTGGCATCCACATGCCTGCATATTATGATTCAATCATAAAGGGTGTTTCAACGGTAATGGTGTCTTACTCGAGCTGGAACGGCAAAAAGATGCACGCTAACCGAGATCTTGGCACTGGCTTCCTAAAGGACA…	311.819	41.6441	491.935	11.8128	3.56228	5.32385e-31	2.51206e-28
k58:468529	k58:468529 Glycine cleavage system H protein, mitochondrial, Precursor (similar to)	GCTTTTGCTACTGTGGCCAAGGATTTAAAGTATGCAGAGTCTCATGAATGGGTTAAAGTTGATGGTAGTTCTGCAACAATTGGCATCACTGATCATGCTCAGGATCATTTAGGTGATGTTGTCTATGTTGAATTGCCTGAAGTTGGGGCTTCTGTAAATCAATTTGACAGTTTTGGTGCTGTTGAAAGTGTCAAGGCCACCAGCGATATCAATTCTCCTGTTTCAGGGAAGGTGGTGGAAGTTAATGAGAAGCTCGACTCCTCTCCTGCTCTGATCAATGGGAGCCCATATCAAGAAGGATGGATTATAAAGGTGGAGATGAACAACCCCGACGAGCTCAAATCATTGATGGACCCTGACAAGTATTCCAGTTTCTGTGATGAAGAAGACGCTAAACAC…	152.608	3.64338	251.918	69.1441	6.11153	6.59497e-31	3.10396e-28
k58:284674	k58:284674 Subtilisin inhibitor CLSI-I (probable)	ATCTAAAAAGTCATCACAAAATGAAAAACAGCTCCATTCTTCTTTATTTTCTGTTCAATGCCCCAAAACATGGCCTCAATTGATCGGACATTTAGGCGATGATGCTGTCAAGGTGATTAAAGCAGAGATGCCTGAGGTAAATGACATACAAATCATTTATCCACCATGGGCATTGACTCAAGATTTTAGACCCTTAAGAGTTCGGATTCTTGTTGATAATTTTAACAAAGTTAGTATGCCCCCCAGCGTTGGTTAATTGTCTGCAATTTGAATATTTCCTTTTACTTAGAGTGTCAAGATTTGCCATAGGCTGAATCAAATAAAAGCAGTGGGCATGTTATTAAGATTGAAACTAGTATTTGTCTCTCAATTGTAATGATTGTATCAATGTCTCTGCAA…	135.489	2.24272	224.319	100.021	6.64416	7.04291e-31	3.30641e-28
k58:460131	k58:460131 Cysteine proteinase 15A, Precursor (similar to)	TTAGAACCCTTAGTTGTACTGGCCAAGCTACTTTCAAGTCTAAAAGAGAAGAAAACTTTATACATGAAGTTTAAGAAGAGAGATAGAATTAAAATATACCACAAATTATTATAACTTGAAAGAGTTTCGGAGCAGAGACTTTAGACCTACTTATTCTTCATCTTCTTAGGAGGTTTGGGTCATAACAGCTGAAACCATTGTGTTCATTCCACACATGCCATGACCTCTACATAGCTTGTAGTAGCCATGCTCTCCCCATCGCTTTCCCCACGAGTTCTTTATGATCCAATATGGCTGGTTGCTCAATCTCAGAATCGAGAACCCCTTCGAGCCATAACCAACTAGCAAAACGCCATGGTTAATCCACCTCTTTCCGCATATTAGCGGGCACGATACACC…	129.856	1.52618	215.409	141.142	7.14101	9.57581e-31	4.47294e-28
k58:231156	k58:231156 MOXD1 homolog 2 (probable)	TTGTTCACCTAGTTTACCTTTAACAATTATGTATATTCTTTAGATCTTTGCTAGATTGAACTCGTAGGGTAGTTAGTAAGAGTTGGTTCATCCAACTTCTTTAGCCTTGACAACGTTTCCAGGATGATGCATGCCAACATTGTTGAACCGAGAACAAATCCATAGCCTATTTTCCATCCTTCCCCTGCGCCTGCATAATGCATCCCCAATACTATGTTCACAGCTCCAAAGAAGAGAGCAGTCCTGCCCACCCAACCGTGATACAAATTCCAATACGTGCGATACTTGCCGTCTTTATCTGGTCTTACAAAGAATGCCAAAACCTGAAGAATACTAAGTACAAGAATAAGAATGCCTATGCCTTGATGTCCTGGTATATGGGGTTGCATCCTGTTGTTG…	113.199	0	188.666	Inf	Inf	1.0042e-30	4.67894e-28
k78:192517	k78:192517 Replicative DNA helicase (probable)	AACATAGACCTTAAACCTTACAAACCTCAACCTTCTAAAATAAGTATATTAGAAACCAAAAATTCCCAGCATATTTTCTACACATAATCTCACTGGGAAGAATATGTCAAAACAAGTTACTACAAATGAGATGAAGTTAATTGCCTGTAGTTAGCTGAAACTGAAAACTTGAAATGATCAGCATAAGAAACATACACTCCTATTCTTTGGTGTGTTCCTTTCTTCATAGCCTCTAACGAATGATCTAATCGATAGATGCTCGGAAGCATATGTCATGAAGGATGCCAAAATAAGACCACCTACCACCATCAAACCTAACCTCATAAATAAAGAAGTGACTCCAAAAATGCCAGGCAATGCAGGGGCTGCAATGGCAAGAAATGCCATCCCTAATCCATA…	303.839	38.6525	480.63	12.4347	3.6363	1.4e-30	6.50682e-28
k72:299163	k72:299163 3-hydroxyacyl-CoA dehydratase PASTICCINO 2A (HACD) (probable)	GTTGTAAACCGAAGTCAGGATTTAGGTGGAAATGCCATTGCAAAACTGTACCAACAATATAAGTTTGATTAACACAGAATCTGTCTTCTTACAAAGGAATCTCAAAATCTCTTTCTTCCCCTTTACGACTGCAATATCTGCTGCTCCTCTCCTGTCAAGAATGTCTTCCAGATAAGCTCCTTCACGGCTCGATCATGTATAAGCAAATGTCCAACATTGGGTACTTCATGGTATTGTATCCACGGAAGCCTTTGCGCGACGTAGCGCTGTAATATAACAGGCACAACCCAGTCTTCAACACCATGCCACAAGTGGACAGAGCCTTCACCATTTGGGAAAGGGCTCTTAAGATCCATAGGATCAAAATCCCATTTCCCGAACCCCACTATCATGTCACGA…	341.484	52.0157	534.463	10.275	3.36107	1.71171e-30	7.93572e-28
k70:323613	k70:323613 Late embryogenesis abundant protein D-34 (LEA D-34) (similar to)	TACATTTGTGACTTTAATGGCAAAACATCACTAACTCCCTGGACATGCACAAGAGTCAGAAAAAGTACATGCTCTTCAAAAAAAGAAAACTTCAAATACTCTTGAACCCTTGCACAGAGGGAAGGGAAGAGAAACTGACTAGACAGATTCTCCAAGTATTATTCACTACAAAATTACAATCCTGTAAGCTAAGCCTCAATTAGGGCTTGTAATGGTTCCTTGACCAAAAAGGCAGGAGAAAACACCAAATGGGGTTATACTTTTAAAAGAGAAAAGAAAAGAAAGGTTTAAGTCTGGAAAGAAGGCACCGGAGAAAATGTCAAAATGGAGAAGAAAATTGCAGGATTAGATATTACAGTAGTGTACTTGGTCATTCTAGTTTAGTTTTTGTTTGAGATT…	123.182	0.80964	204.763	252.906	7.98246	1.81696e-30	8.40273e-28
k72:307570	k72:307570 Probable pectate lyase 10, Precursor (similar to)	CCACCATTTCCTTCAATTTTCTGAAAGAGAATCACATACATTGTACTGCTTTTGGAGAATCAGAATTTTTGATATTTTTCTCCAATGGCGGTCTCTTGGAGATCATGTCTATCATTGCTAGTTGTGATAATGCTAGCCATCAATAATAATGTCACTGCCAGTAACAGTCCTGAAGAAGCAAAGCAATTTCAGAGCTTAAACAACTCGACAATGGCGAACAGGTTAAGTGAAGAAAATGTACCAAACCATGAAAAACATGCTGTAGATGATCCAGATATGGTTGCTTCCATGGTAGACATGAGCATTCGGAATAGTACAGAAAGGAGGAAATTGGGTTTTTTCTCATGTGGAACTGGAAATCCTATTGACGATTGTTGGCGTTGTGACCGCAATTGGCAA…	160.628	6.41645	263.436	41.0563	5.35953	2.48614e-30	1.14689e-27
k74:278257	k74:278257 Putative AC transposase (probable)	CTACCCCTCCCCCGGCTCCCAGACCTAGAAAAGATAAACAAGTTCAAACTAGTAGCCAACCTAGAAATACTAATGAAAACTTAGGAATACTTGATAGTGATCACCCGTGTTTTCAATTTAGCGATGTTAATTTTCTACATGATATAGCAGTCGGTGATAGAATAGATGATGATATTATGAATTTGCTTTATCCTAATGCACCAATATCAGAGGGAAATGAGGGTGATGATGATGACGAAACCCAACCTCCGGTAGATTTAGATGATACACCTACTAGTCCTGCTCCTAATGACCCAGAACACCCACCCGTACAAACTCCCACTTTTAGTAGACAACCTCGGAAACGTACAGAAACTTCATTAGTTTGGCATTTTTTTATTCAACTAAGAGATAAAGATA…	678.653	165.362	1020.85	6.1734	2.62606	2.60163e-30	1.1972e-27
k76:227537	k76:227537 Transmembrane protein 184 homolog DDB_G0284525 (probable)	TTTGCCTTCACCATAGATGCCAAAAATTTGAAAAACCATAGCCAGTAAAGCACATATCATCTTAAGTATCATATATTGCACTATCCCAATTTTTACTGCTTGATAAAAGTCAGGGCCAAGATGCCACTCCCTGATCATGCAATTCAATGGAAAAGGATGTTCAACAACTCCATATGCATAGGCATCATCCAATAGAGGCAAGCTGGAACTTACAACACTTTGACTTTCCATAAATTCGATTGTGTTTTTCTCTCCACCTAAGCAGGCTATCAGATACCTCTCGAAGCAATATAATGCAAAAGCCTCGTAACAATCACGTATGATCTCACAGTTGAATGCGGCATTTGAGTCCAGTAAGGATAAGAACGATTCCAGTGCATAAACAGGAACCATCAAGAT…	124.564	1.43308	206.651	144.2	7.17193	2.65497e-30	1.21872e-27
k58:495884	k58:495884 Indole-3-acetic acid-induced protein ARG7 (similar to)	TCTCAAGCAAAGAAGTGTTGTGTTGGGCTTCCTCTTTTTGTCCCAAAAAGCCTCTCACTGTTTTATTTTACGTTACTTAAAAATTTTAAGTGAAGCAAAAGATGGCAATCAGAAAAACAAACAAGCTGCCACAAACTGCAGTCCTAAAGCAAATCTTGAAAAAATGTTCGAGTTTGGGGAAGAAACATGGCTATAACGATGAAGATGGTCTTCCCCTTGACGTCCCCAAAGGCCATTTTGCTGTTTATGTTGGAGAGAACCGAACTCGATATATTATACCAATTTCTTTCTTAACTCATCCTGAGTTTCAGTGCCTCTTACGACGCGCTGAAGAAGAATTTGGCTTTGATCATGAAATGGGCATCACAATTCCATGTGAAGAAGTTGTTTTCCGATCAC…	325.987	45.8785	512.726	11.1757	3.4823	4.5395e-30	2.07355e-27
k80:117053	k80:117053 D-3-phosphoglycerate dehydrogenase, chloroplastic (3-PGDH), Precursor (similar to)	AAAGCTCAAGGAGGATTACATGAGAAACAACATCGCTTTGATCACTTCGAACAAACACCTAAACGACCACATTAATTAAGTAGAGTGGGCAGAATCACCTTAAGCCAAACTGCAAAATATTAAACTTAGTACTCAGATATATCTTCTTCTGGAATAAGAAGGCGGACTAGCAGCAAATATTTGACCTCAACATTCCAGCATAAATACTCCAATAATTCCCAGCATAAATACTGTATTTTTCTCAATAATAAGTAGGAAGTTCGTTCATTCCACCACCAAGCATTGGGTATCTGGACTATAGTTTAAGGAAGACAAATTCTTCAATTGCAGATACCTCTCCAATCTTCTTCTGAGTATCCTTGTTTGGTTCCTCGTCTACTCCAATTGCCATAATTGCCT…	361.066	41.2916	574.248	13.9071	3.79775	5.33017e-30	2.42874e-27
k72:312667	k72:312667 GDP-mannose-dependent alpha-mannosyltransferase (probable)	AAGAATTTTATGGGGCAAAGTTGATAGGATCACAGAGTTTTCCCTGCCCCTGGTACCGGAAAGTACCCCTCTCACTTGCTCTCAGCCCTAGAATAATCTCCGAGGTAGTACAGTTCAAGCCTGATATCATACATGCATCATCTCCGGGTATAATGGTATTTGGTGCTCTTATCATTGCGAAACTTCTATCTGTGCCGATTGTAATGTCTTACCACACGCATGTGCCAGTGTACATACCCAGATACACCTTTAGTTGGCTGGTTCAACCAATGTGGATGGTTATAAAGTTTCTACATGGAGCTGCTGATCTTACGCTGGTTCCATCTGCTGCTATTGCAAAGGATCTGGAAGCTTATAAGGTAACAAAAGCTAACAGAATAAGGTTGTGGAATAAGGGTG…	429.955	87.5593	658.219	7.51741	2.91024	5.97418e-30	2.71553e-27
k76:220689	k76:220689 hypothetical protein	TTTCCTTTATTCAGAATTATGATATACAACTCTTAAGACCTTTAACAATTGAGACTAAGTATATTTGGTAAACCACAAAAAGGTAAAAGAGTTACTAACTTTGACGATGAATACGCTCATTTTCATTAGCAGCAGAATGATAGAAGGCCCGAAGCAATCTTTTACGAAACCTTCCAAGATTCAACCTCACATTCTGACGATCAAGATAGATCCTTTTTGTGAATTCCCATCCTCGGTCGTTCACGCTGTTAGGGTCCATCAGAACGGGATCATTCTTGTCGTATTCATCATACAAAGAGCTCTCTTTTGGAAGAATTTTGTATCCGATGTACTTGAGACCTAGTTTCACTGCTGGTTCTCCATAATAAGCGCCTGCTGCCCAATCTGTCCCGAGGGGAA…	187.326	12.5212	303.862	24.2679	4.60098	7.19239e-30	3.26129e-27
k78:191220	k78:191220 Protein WEAK CHLOROPLAST MOVEMENT UNDER BLUE LIGHT 1 (Protein WEB1) (probable)	GGACCAGTGAACAATTCCTGTCTTTACCGTTTGAATTTTCTGCTTCTCTCTATCTCGGAGGTTGCAACTACCCATGCTTAATTTTTTTCTCCTTTCACTATACCAACAGTATTTCCCCTCATCCTAGTTTCTGCAAAATTCCTTTTTTTATTTACCTCTTGAAAATTAAAAACTTGAAGAAAGGGCTGTTTGGTTGTTGGGTTTATGTTGTGTAGTTAAAATATTGACTTTTGGATATCCGTTTAGTTGGGTCAACCACTTTCGCCTTTTGCTTCAGAATTTGCTGCTGCCATATCGACCCTTTTGGGATTCAAAAGCTTGACGATTTGTTCCTAGGGTTTATGGATGTGCCCTTTTTCCCCCTCTTTCGTACATGATTGGGGCTCGAGTTATCATTAG…	701.469	141.283	1074.93	7.60831	2.92758	7.5744e-30	3.42615e-27
k58:496582	k58:496582 Guanine deaminase (GDEase) (probable)	AAGAGCGCTGCATCAAGGGAAAGTTCAATATAAAGAATTACAAGACCTTGAGAAAAGAGGATTCTACTTATCAAAAAAATGAAAAAGAAGTACCCTGCTACCTCATCAAGGAGAAGGCGAACGGAGCCACAAAAACTTGAAGAAAAGCAAAATGTTTACATGCATTAAAGAAACCTGACTATCCCAACATTGTGTCTGCCCTACTAAAAGGATCTTCGAAGCTTTCTCCATACCCTCTTCAACACTTCTTCCAGTATTTACAATAAAAAGAGTACATATAAGACCCAAATTCTTTAAAAAAACATTAACTATCTTCACTGTTGGACTCCACTTCTACCAAAATACAGATGAATCAGGTTATCTAGATTTGGTACGAGGAGATAATACTTCATTGCAGTG…	175.428	9.78053	285.86	29.2275	4.86925	7.63862e-30	3.44681e-27
k72:300012	k72:300012 Ras-related protein RHN1 (similar to)	TAACTACATTATATTAACAGCTTATATAAGGTTCACATATCATTAAAGATATCCCATACAAGAGTAGTAAAGCATTAACCTTAGTAGTATACATTAGATACAACACAAAGACCATAATCATTACTTTGCATGAGTAATATATCATGCATATCATTTCGGATAAAGCAACGATCAACAATGATGCATCACATCTTTCTGATTTTTATCTGATGCAAAAGGACAAGGAATCGTATTAACGCTGAACATTCAGTACAGAATTACCATCCATGACCATCGCAAAATAAACATAGTAGGTATTATTTACCAAGAAAGAACTCATGCTGGAATGTAATGTCATGCAGAGCAACAGAATAGTCTCCTCTCTCCTTCCCCTGTTCTGTTGCCTAGTTTCATTCCACC…	129.72	1.61928	215.121	132.85	7.05365	7.74709e-30	3.4873e-27
k58:359033	k58:359033 Photosystem II CP47 chlorophyll apoprotein (probable)	ATTTTTATTTCATCATTCCCAATCATGTAATTTGAACAAGGAGGAGGGAGAAGGGTGCTCTTGATTAGCAAAATAAAACCCATCCTCTTTGATTAACCAATAGCATTGTTTAGTATCTAATCCTCCATATACTGAACAAGCACCATCTACTCTAAACACATCAAAAAATGCTTGTTTTGTACCCCACCAAAAGTGACAGTAAAATAGAGTAATAGCAAAAGTACGAAGCTTGAAATCGAATTGAAACTCTTGATTTACGGTAGGGTAATGATATCCAAGATCATCATCGTCAGATTGACAATGAAAGCTTAATTGAGGAAAGTTTGCTTCAATCCCATCAACGATATGGACATGAATTCGATGTCTATAAAAAATTGGAATGATAATTTTTGCATTCAT…	109.962	0	183.271	Inf	Inf	8.65756e-30	3.88773e-27
k58:474738	k58:474738 Cellulose synthase A catalytic subunit 4 [UDP-forming] (similar to)	TCGTTACGCCACCAGTCCTCTATGCCTATACCACTCCATCGTAGCTCGAGCACACCTGTCACTATGATGGAAAGGAAAAGACCAAGGAAAAGTATACTCGCGACATTTGATAGCGTAGGGATGATGAATTTTCCCGTAAGAAGGCAAACTGCAGGAATAGTACAGTAAGCAATGAGGGGAAGAGAAGTGAAAGGATAAACAATGGTGTTGGTATAGGCAAGTCTTTGGAGCCATTTGAGGCGTCCGCCTCCAAATCCATACCACAAAGGGCAATGCCTACTCAAGAAAATCTCCACCGATCCAAGAGCCCATCGAAGAACTTGGTGCAACCTGTCTGACAA	108.584	0	180.973	Inf	Inf	9.50265e-30	4.25693e-27
k64:414038	k64:414038 Probable cyclic nucleotide-gated ion channel 5 (AtCNGC5) (similar to)	GACATACTAAACATATTTAATTACAGAAATATTGTTGCAGTAACGCTCTAAACATAAATTATACATCGAAGCCTCTTAAAAACCTCACAAGACCAGTAAACAAGTCAAAACAAAAATAAAAATGAGCAGATATTCAAACAAAATCAATCTGCATCTGCACTAAAATCTGGCTCTGGAGGCTTCTGCAGCTTCACCAACTCCCTAGCACTCTTGAGATTTCGATTCCTATGCACACCTCGGAGAGCATTTGCTGCAAATCTCGATGCCAAGAACGTTGCCCGGATACTGTAAGTGGCGCCACCAGAATTGCCGCTAGCTGCAGCCAATGCCTCGGCTTCTTCTTCTTCCTTCCGTTGGAGTTCCATAAGTTTCCTCTTGGTGTACCGCCTCCATGCTGCT…	163.898	0	273.164	Inf	Inf	1.01763e-29	4.54776e-27
k58:489592	k58:489592 50S ribosomal protein L4 (probable)	GGGGAGGCCTTAGAGCGTGTTTTCAAAGCAGCTCTAGAGCTGCTTGTTGCCTACAAGGATCAAGTAGCAGAAGCCGCTAAGGAGGATGAGGCAGAAGATGATGATGATATGCATGGATTACAAACTGATGAGGACGACGACGAAGATGATGGATCTGACAAAGAAATGGGGGTTGATGCTGAGGAAGGGGATGAAGCTGACAGCACTAGGCTTCAAAAATTGGCTGCACAGGCAAAAGCATTCCGTTCGCACGACTCCGATGAAGATGATGACTCCGATGATGATTTTAGTGATGATGATGAAGAGTTGCAATCACCCCTGGATGAGGTGGATCCCTTCATTTTCTTTGTGGAAACGATCAAAGCTATGCAGGCATCTGATCCATTAAGGTTCCAGAGC…	346.815	52.4812	543.037	10.3473	3.37118	1.03942e-29	4.63399e-27
k72:37113	k72:37113 Long-chain-alcohol oxidase FAO4A (similar to)	ATGGTTACATTTTCCGCAAAGGAAGCAGTATTGTTGTTCCAGAACCAGAAAAAAAGGTTGAGTTAGGGACACTTTCCTCCAATCAGATGGACTCTCTTACTGCTCTTTGTGACACTTTTTTACCTTCCATTGATGCTAATTCCTTTTCTCAAAATGAAGCCATTGATGATCCTTTCACTAACTTCCTCAAAACTTCAGCATCCATGACTGGAACTCCTCAACATATTTCATGGATGATATGCAATAGATTGCAACATCCTAAGCTGAACTTGTGCAAACTAGCACTATGGCTATTATCAACGAGGATAGGAACTTTAATACTTTGTGGTAAGGCAAGCTTGTCAAGCCAATTTCCATACTTGCAGAGCTTCTCTAGGATTTCACCAAACAAGAGAGAAG…	982.16	89.8909	1577.01	17.5436	4.13287	1.27982e-29	5.69213e-27
k58:470759	k58:470759 Pectinesterase 25 (PE 25), Precursor (similar to)	AAATGTAAAACGACATTATGTAAAAACACACATCAGAAATAGTTGAAAAAGTTACACTAACAAGAGCATCAGTAATCAGTGAAACTCTGTGTGAAATTTCATCTAAGCATTAAGTTAAAGAATAAAATTGAAGAAAAGAATTGGAACAAAAGGTACATAAAGCTATCTGATTTTATACAGGAATTCCAACTACAGGCCTTGAGAGAAAGGGACATTTGTAGAAGGCAACCAAGTATCTCCCATAGTAAAATTATAAACAGTAAAGTTCATTGCTTGTGAAGCATTCATTAAGTTATAACCAGGCCATTGTACTCTTGTTGTTGTATTAGCCCCTGGTCCATAATTCTCAAACTCCCCATAGTAAAGGGTGTCGAGTCCATTCGTTCCATTCCACTCTAA…	1477.32	0	2462.2	Inf	Inf	1.42425e-29	6.31936e-27
k74:159220	k74:159220 Methylenetetrahydrofolate reductase 1 (AtMTHFR1) (similar to)	ACAAGGCTAACCAAGAAGTAACTGTTCTGAACTTGTTCAAGCAATTTTCTTGATGGATCACTCTCTTGGTATAGTTGAGCCCAACCTCTTGACCAGATTTCAAATGCCTCATCCTTCCATACCATGAAGCTGGCAGGATCGACCACGGTTGGTTGTACAATCTCCTTACCTGGGAAAACTCCCCATGTCACCGCATTGATATCGGTTTGGTTGGCGTTAGAAATCCAGTTTCCTTCCTTGTTCACAGCCATATAGGTAAGGAAGGGGAAAGCCTTGCATTTTTCGACAAGAGCATTCAACTTCTCGTGAGAGCAAAAGAACTCCAAGTATGCCTTTTGATAAACATATCCACCAGGACCACCCCATCCAATAGAAGGAGCATCAGATTTTGCTCCAT	387.212	26.0058	628.015	24.1491	4.5939	1.44344e-29	6.38925e-27
k66:385773	k66:385773 Meiotic activator RIM4 (probable)	GCCAAGTTCACAACAATTCTTTCGTAAAAGAAACCAACAAAGCAATACTTTCAGTTTCTTGTTTTGTTAATTCTATTTGTTTTCCAAGTTAGAAGCAATAAAATAACAACGATGATGATGTCTATATTCAGTTCCTTTGATGCTCTCTCTGCTGAAGTTTTTGGGCAAAAGGTGACATCTTTTTGGGCACCCAGTACTGAGACAAAACAACAACAAGAAGGGGGTGGACCTCTTGTATCAGATCATAAGACTGGTGGTGTTTCTCCGCCGTCTACTTCCTCAACCGGTGGTCTCAAGAAGGACGGAGAGGCATCGCCGCCGTCATCTTCGTGCCTACAGCAGCAGAAGAGGCAGAGGTTTGCACTGGAATTGGATGGTGTCCACTGTTTCGAGACTATC…	198.076	14.2336	320.637	22.5268	4.49357	1.63966e-29	7.24056e-27
k62:408962	k62:408962 Receptor-like protein kinase 5, Precursor (probable)	TGATGCTCTGTTCTTATATCCTAACTTCTATATATTAAATTTTGTGGACTTGTCTTTTTGTTCACACGCAAATGTTGACCAAAGACTCAAAAATCAGCCCATAACTCCCCCCTCATTTCTCCGACCACCATGATCACCGGGATGTTCACCGGAATGCAGTTCATACTGCTACTGAACTTCATACCCATTTTGGTAAATTCACAATCTCCGGCCACCACCAATGAACGTGATATTCTACTGAAGATAAAGCGTCAATGGGGAAACCCATTATCACTCAGCTCATGGAACTCTACTTCCTCGCCGTGTGATTGGCCGGCAATTGAGTGCTCCGATGATGGAGAAGTCACCGGAATAATACTTCAAGAAAAAGACATCACTGTCGAAATTCCGAGTTCCATT…	329.364	53.6067	513.203	9.57348	3.25904	1.75488e-29	7.72838e-27
k58:465956	k58:465956 Probable importin-7 homolog	CCAATTTTTCGCCCTCTGTCCGCAACCTCTTCCTCCTCCTCCTCCTCATCATCATCATTTCTTCTTCATTCTCTTCAATTTCTATAAAACCCTAGAAGAAGAAGGGAATTTGGAATTTCAATTTCCTTTCTTCTTTTCTAATTTCGTTTTTTTGTGTGTGTGAAGTTATGGATCTTCAGAACCTTGCTATTGTTCTTCGTGGTGCACTTAGTCCTAATCCCGATGAACGTAAAGCTGCCGAAGACAGTCTTAATCAGTTTCAGTATACTCCCCAGCATCTTGTGAGATTGCTGCAAATCATAGTAGATGGGTCTTGCGACATGGCAGTCAGGCAGGTGGCTAGCATTCACTTTAAGAACTTCGTTGCAAAGAATTGGTCCCCTCATGATCCTGCTGAGC…	475.079	99.048	725.766	7.32741	2.8733	1.75844e-29	7.72838e-27
k64:309897	k64:309897 Probable 6-phosphogluconolactonase 3, chloroplastic, Precursor (similar to)	AACCATTGTTACTTTCAAGCCCCTTTATTTGCAAAAGCGGGCAGAACCTTCTAAGCTTGATGATAAGGATTGCTTTGCACAATTATTTGATGTTGGCATACCACACCCTGGTAACGATACAAAGAATATATCCACATGCCTAACCTACAGATGAACAGAAAATAACAGCACAAACTGCACTTCTATTAGCGACTTCCTGATAGCCAAGCATCATTACAAGAACAAATGAGGAAAACTGCCAACAACCGGATAGTGGCATATGAAATCTCAGCATTTTACTGGCAATACTGGGGAAGACATCCCTTCTTGAGAATGTATTGAAATTACAAAAATACACACACAGCACTGAAGAACTAATTCACAACTCACGTATCTTCATCCTTTACAGCTTTGAAGCTG…	147.239	6.44887	241.099	37.3862	5.22443	1.77699e-29	7.79148e-27
k64:378252	k64:378252 Probable glutathione S-transferase parA (similar to)	TCCCACGCAAGTAGGGATCGACTATATAAATTCTGAATAGACATGTCGCTTCACTAAGTTAAATCCACCTTAGTACAAAGAAGTGCTTAGGAAAATAAAGTTTTAGAGGCTGAACTACGCCAAACAAAAACCTTATAGATAGAGTAGCAACAAGTAAAGTTTTAAAGACTGAATTACACAAATTTATAGACGTACAGAGTAGCAACAATATTGATAAATTGATACTTGAACAACTAGAGAGTGATTTTATTGGAAGGACATGATTGCTTTGTGCAGTAAGTAAGAAGTGTTTGTTGTTCAAGCAAGACCAAGCTTGTGCTTGAGTTCCAAGACAAAATCATAGATCTTGTGAGGATGAGGAAGAGACTTTGAGACACACTCGTTCTCCATACATCTTTT…	163.637	8.16125	267.287	32.7507	5.03346	1.96498e-29	8.59549e-27
k62:63599	k62:63599 Anthocyanidin 3-O-glucosyltransferase (similar to)	GTGAAACTTTCTTGAAGGATGAACAGATCAAAGAACTGGCTTTAGGTCTGGAGCAAACTGGGCTACCTTTCTTTCTGGTCCTAAATTTTCCTGCCAATGTCGATTTCTCGGTCGAGTTAAACCGAGCTTTACCAGAAGGGTTTCTAGAAAGAGTTAAAGACAAGGGATTTATTCATTCAGGTTGGGTGCAACAACAGCATATATTAGCTCACTCTAGTGTAGGTTGCTATGTATGTCATGCAGGGTTCAGTTCAGTGATAGAGGCACTAGTGAATGACTGTCAAGTGGTTATGTTACCCCAGAAAGGTGACCAGTTTCTGAATGCAAAGCTGGTGAGTGGTGATATGAAAGCTGGGGTGGAGGTCAATAGGAGAGATGAAGATGGGTATTTTAATAAAG…	135.308	2.74064	223.686	81.618	6.35082	2.31425e-29	1.00995e-26
k58:486490	k58:486490 50S ribosomal protein L17 (probable)	TTAAAGCCATCCATCCCATCACTAACAGAAAAAAAAAACTCGTTAGGAATTATCACACTTCCTAAATTTACAATTAAGTGTCTCTATGCCGAAATCTCAGTCATTGCAACTGCAGGTAGCTCTTGTGCAGCCGATGTCGTCTCTAGTGCCAGAGTTATGGGTGCTTGTTGGTGTAAATGGGTGAAGTGAAGTTCAATCTGAAGCCGATGATGAAGAGGGGTTGATGTTATCAAACCTTTCTTGATATCGGCCTGCAGCTCCCTGATTGGTATCGCAGCCAAAAAACTCTTGATGTATTCTTTGCACGACTCTCTACCTTGACAGAGAATTTCTTCTGCACTTCCAGCCTTCACTGCTTCATCTGATTTGTTCACTGCTTCACTGTCTGGAGAACCAGCT…	107.421	0	179.035	Inf	Inf	2.65394e-29	1.15548e-26
k58:506994	k58:506994 Aconitate hydratase, cytoplasmic (Aconitase) (similar to)	TGCGATCTGGGTCTACATATTAAGCCATGGGTTAAAACAAGTCTTGCTCCTGGCTCCGGCGTAGTTACAAAATATTTACTCCAGAGTGGGCTGCAGAAGTATTTGAATCAGCAAGGTTTCCATATTGTTGGATATGGCTGCACAACTTGTATTGGGAATTCGGGGGATTTGGATGAATCAGTTGCTTCTGCTATATCAGAAAATGACATTGTTGCCGCTGCTGTACTCTCTGGAAATCGAAACTTTGAGGGGCGTGTTCATCCCTTGACGAGAGCAAACTACCTTGCTTCACCTCCTTTGGTGGTTGCCTATGCACTCGCCGGCACTGTTGATATCGACTTTGAGAAAGAGCCAATTGGAGTGGGAAATGATGGTAAGAATGTCTACTGCAAGGATATT…	1499.52	484.366	2176.29	4.49307	2.1677	2.86128e-29	1.24284e-26
k58:450125	k58:450125 Transcription factor TEOSINTE BRANCHED 1 (probable)	TCTTTGCTTCCTCTTTCTAGAGCCTTATAAGGACATAGAACTTGGAAAATAAAAAGACAAAGAAATTAAAACTAAATCTAGCTATTTAACCGAATGATGTATCTCTCTCAGTAGTCTTAATACTCTTGTTTTCCTTGTAGCTACAGCTTTGCTTTTGGTTAAGTAGCCAAATAAAAAGATGTTTTAACTGTGTTTTATCCGTCATTCTCAAGATCTAGCTTAGTCCCACTACATAGCTCCCTCAAGCTACAGCTGCAAAATATATAGTACTATATATATATAACAAATGTATCCGCCAAGCAATAGCTGCAACTACAGCCCCATTTTCAACATCCTTTCTCCTTGTATGCAATATGGAGACGAATTATTCTTCCAATATTATCATGATGATTACCTTCA…	123.017	1.21446	204.218	168.156	7.39365	3.28942e-29	1.42549e-26
k74:254196	k74:254196 Xylogen-like protein 11, Precursor (probable)	CCAGAGGCAAACAAGTGGCAATCTCAAGTTCTCAACAAGTAACAATTTAATGTAAAGCAAAAGTCGTAGTAGAAAATTACAGAATAAGAATATGCAAATATCATCAACGTGGAAAAGATAATGAGAAATTACAAAATAGAAACTGCCTAAGAGTTTATTGGTGTCCTCTAAGAATTATCCAAATTTTAGTATCTACCAAGAATTCAAAGGGTCAATTCCAAGAAAGAATTGTAGTCGAATCAGAAAATAGTTGTGAAAAACATAATTCCAAAGCCAAGAACGATGTTCATCTTGGAGAATGCCATAGTTTGAGCTGCATTTTTGTCGTTGTTCTCAGTTGTAGGGCTTGAGGCCAATCCTCCAGGTGAAAGAGCAGGAGCTAATTCGTCACTTGCTGTT…	1489.38	482.925	2160.35	4.47347	2.16139	8.92682e-29	3.85052e-26
k70:296466	k70:296466 BTB/POZ and TAZ domain-containing protein 4 (similar to)	TCTTAATACGTAGTTACAGTTGAGTTGTATAAATTACATTGTAGAAGTGTAGCTTGCCACAAAATTCCAGTTTAGTAGTAAGAGATACAATGAATTTTATCTAATTAAAGAATGAATTCAATAAGGTGCAACAGTGATTGGTTGTATTGCAAATTATGTGGATTCAAATGAGAAGAATGGAGCTCCAGAAATGCTCTTGGATCTCACTATCTTTCTCACCAATATTCTCCATTTCATTTCATCCTTCTTGTTCTGTTTTCTTCTCTTTTGCTTAAAATTCCTGCACAAAGGAACCCGACAAACATCCGGATTAGCACAAAGGCGAGAATGCAGTTCCAAAACTTGCCACATTCTCTTGCAGTGGATGCAGCCACCAGGGACTCTCAATTTACACCCGGC…	121.946	1.21446	202.434	166.687	7.381	1.35062e-28	5.81231e-26
k68:332295	k68:332295 E3 ubiquitin-protein ligase At1g63170 (probable)	TGCAACAGCTAGCCCCAACGATGCTGCGCTTGCAAAGGGGACAGGTTGCACTCATATATAGCCATTTGTCAATACAAGCACAGTGAAAATGGTGACCACAGGGAAGTTCTCGGAGTACATCTTCATCATCATAAGTAGAGAGACATATGGAACATGCAGCATCGTCTGTGGAAAGTGAGTGCTCAATGGGTGTATCTGTCCCACACTGGGTCATGAATCCAGCAAATGTCCCTTGAATCTCACCAGTCCGATTCTTACTACCGCCATTGTGTCGGAAAATGTACTTTGACAGTTGTTCAATATCTTCTTTGTCAGCTCCTTTCTGATCAGCTACAGCATATAGAACAGCAATAATACATGGAAGGCAACAGCAGATTCCGAGACCAACAGCACAAGCCA…	398.655	75.2201	614.279	8.16642	3.0297	1.41359e-28	6.06925e-26
k58:7315	k58:7315 Miraculin (MIR), Precursor (probable)	AATACACATGTACACAAAAAATATACATTTTGTATTTATTCCTGTCGATTAAAATGACAAATTAATATGAAACACCTCCTGCATAACATGCGTACGGCCCACACCAATAAATTATTACATCAGGGTTTGCTATTATTTTGGCTATATATGTTACTAGCTATGAACATCTTAATAGAGACGGACCTAGCTTATAATATATTACTAGCTATGCATACCTTATATATGTATTAGAAAATCAACATCTATTATAAATATTTAATCATGAAAAATCTTGGATCCACCTCTTTATCTTAAACCTTCTTGAACACAATCTTGAAAACTGGACGATTCACAGCCAAACGCCTCGATCCATTAGCTGCAGGTGAAATACCAATATACCCACACAACAATCTGGGGCAA…	151.14	6.72817	247.415	36.773	5.20057	1.44109e-28	6.17307e-26
k72:287884	k72:287884 Auxin response factor 9 (similar to)	TTCTCCCTCTGTTGCAGTAGTTGTAGTAGTACTATTATTTGCATTTATTTTTCTCAAGTACTATACATATAATAGAACTTTTATAACTCTTGTTTTTATAAAGGGGTGGTGAATTTACCCAGTTTTTGGGATGTTCTTTGTGTTAGTTTCTTGATTTAGAATTTTGGGTCTCATTTTGTTTTGCTTTCTTGATTAATTAATGGAGAATAATGGGTGTTATCAGTCTCAACAGCAGACTAATTTTTCAGCTAAAGGTAAAGATGATCTGTACCAAGAGTTATGGAAGTTGTGTGCAGGTCCCTTAGTTGATGTACCAAAAGAAGGAGAAAGAGTTTACTATTTTCCACAAGGTCACATGGAGCAATTGGAAGCATCAGTGAATCAGGAATTGAATCCGAG…	195.908	13.7032	317.378	23.1609	4.53362	1.69025e-28	7.22373e-26
k70:301917	k70:301917 Leucoanthocyanidin dioxygenase (LDOX) (similar to)	ATGCCACCAAAAGTTGAAGAAAGCAGCTGTGGAATGGGGTGTTATGCACCTTGTTAACCATGGCATATCAGATCAGCTAATTGATCGCGTCAAGTTTGCCGGAGAGACCTTCTTTGATCAACCTGTTGAAGAAAAGGAGAAGTATGCTAATGACCAACCCTCTGGCAATGTCCAAGGCTATGGCAGCAAGCTAGCAAATAGTGCTTGTGGTCAGCTTGAATGGGAGGATTATTTCTTCCATTGTATTTTCCCTGAGGACAAGCATGACTTATCCATTTGGCCGAAAACCCCTACTGTGACTACATTCCAGCAACAAGTGAATATGCCAAGCAGATCAGGAATCTAGCAACAAAGATTTTGGCAGTGCTTTCTATTGGGTTGGGACTAGAAGAAGGAAGA…	124.429	1.931	206.094	106.729	6.73781	2.0123e-28	8.58037e-26
k58:471112	k58:471112 Protein ycf2 (probable)	TCTTCTTCAAAATGGAAAATACAAACTAAAAGCCTAAGCTTCGTCCAAATGACCACCTCCCTTCGTCGCTGCCTAGTCCTCACGAGCCAGCTCCTGACGAAAACCGAACAAACCAGTCTGCTTCGTCGTCAACAATCAGCTCCCTTTCATATTCGTTGTCCGTCTCCTTCATGTCCAGCAGCTTTCTCCAACACCATCGCTGCTCCTTCTTCTTCGTCTGCTCGGTTCCGTTCGCGTTTTCGGCGCCGCTGAAGTTTTCTGGCCATGGTCACTGATATTTGGTTCGTTTGTTTCAAAAATTCAAATTCCAAAATAAAGGTTTGTTTCTTTACATATGTATCGTTTCTTCACAAATTAATTCATGGATGTTGGGTTGAACAAATATTTCGGTATCTAAGT…	277.787	40.1504	436.212	10.8644	3.44154	2.02413e-28	8.61106e-26
k58:247331	k58:247331 Heme exporter protein C (probable)	AATTTTACAGGACAAAAAAGGGTAAATCAACATAACAGTAGGCTGATTGAAGGGAGAAACAAAGCCAAATCCAAATTTGCCAAAAGAAACAAAATAAATTAACTAATCTGATGAGTATTCAACCATAACTGAATACTAACTGAAATTGGGTTAACCGAAATTAGAAAAATCCCATAAAACTCACAAATTAAACTAACTGAACTCATATTTCTCTACTTATGCATATTATCCTAAACATGAATAACTTTTAAACCAGACACATGTAAACAACAAACCAACATGAGGTGTTCTTCCTACAAATACATATAACTCGATAGACTAACACCCCAAATCCAACCTTAAGGTGAATACTATGAAGGGAATACACATAGCACAGCTAAGTTGATAAAAGCACAAACA…	158.932	7.63091	259.799	34.0456	5.0894	2.49305e-28	1.05337e-25
k72:228004	k72:228004 Pectinesterase 25 (PE 25), Precursor (similar to)	GCCCTCTTTCCTTGTTCCACGAGATAGCAAACCAAAATGTCAAAGCAGCTCCTACTCTTCTTCTTCATCCTATTTTCTTTAGCTTTTCCAATTTTCAGCCAAATTACTCCTTCCACCGCATGCAAATCCTCACTCTATCCAAAACTCTGTCGATCCCTTCTCTCTGCATTTCAGCATTCTCCTTCTAACCCAAATGACTACAGCAAGTTCTCTGTGAAGCAATGCCAGAAAAATGCAGGCAAATTGTCCGACTTAATCGCACATTTTCTTACAACCCAGAGAGGGAGAGCACTATTTGTTAACACCAAAGAGATTAGTGCTTTAAATGACTGTCACCAGCTCTCTGAACTCACAGTTGACTACTTGGAATCCATTTCCGCCGAGCTGAAAGCAGCTGAC…	1911.82	39.0573	3160.33	80.9152	6.33834	2.57464e-28	1.08537e-25
k58:475123	k58:475123 Aluminum-activated malate transporter 4 (AtALMT4) (similar to)	AGGAGGTTGTGATTGTCATCAGCATTTTAATTGCAGGATTTTGTGCAACTTATTTGAAATTGTATTCTGCAATGAAGCAATATGAATATGGATTTCGAGTGTTCTTGTTGACATATTGTATTGTGCTGGTATCGGGAACTTCACATTTTTTTCAAGCAGCTGTTTCCCGATTGTTGCTAATTGGGGTTGGTGCTGGTGTCTGTTTACTTATAAATGTTGGCCTCTTCCCCATTTGGGCTGGTGAAGATTTGCACAAATTGGTGGTAAAGAATTTTAAGGGTGTTGCTACTTCTTTGGAAGGTTGTGTCGATGGCTATCTGCAATGTCTTGAATATGATAGGATACCGTCAAAAATTCTTCTTTACCAGGCCTCTGATGATCCTGTGTATAGTGGATACA…	183.746	14.1729	296.795	20.941	4.38826	2.64078e-28	1.11073e-25
k72:311245	k72:311245 ATP-citrate synthase beta chain protein 2 (ATP-citrate synthase B-2) (putative)	TGAGAGCGTCTTCACTTGGTGTAGAGAACGTCTTCCCATGGGTGACGGTATAGAGGCTGCTTCAATCTCTTCTGGTCAAATGTGTGCCCGATAAGACCAATAGAACGTGCCAGCACGAACAGACCATTCAGGTAACCGATCTCTACTATTTCATCGATTTCTGGTTTGGTGAACATTCCACTTCCAGCTAGGAGATCCAAGAAGAGGGAACCAATGGCGCCATCAACGTTGAGGACTAAGTTGTTCGCCTTTGAGAGTGTGTAGGTTTCAACCTGAACCGCGTATTCCATGTACTTAACAGAAGGGAAATTTTCCCTCGCATAAAGCTGCAGTAGTTCCACTCTCTTGTCTCTGTTGTCACCTCTCTTGATCCTATGGCCGATTCCAGGCACTCTGATG…	733.143	195.193	1091.78	5.5933	2.4837	2.69411e-28	1.13061e-25
k76:230950	k76:230950 F-box/kelch-repeat protein SKIP11 (similar to)	TGTCACAATAAAGGAAAGATCTCCTAAGATAACATGTATGAAACTGAAAGTTGGAACAAAGTACTTCATTTCCAAAGCTACCAATTGTCTTGAAAGTAAGCTTAATTTGTGGACCATCAATTGCAAGAATAAATGTACTCAGTACACAAGCCAAGATGCTAAAGAACAACCTTGCAGAACCTTATTTCTCTCCTCGACAAAGTCAAGAAATAAGGATCGCGAAACCCATAAAGAACAAGTTCTATGACTTTCCTAGAGAAGCTTTAGCAAACACTAATCAAAATCTATCACTGTATTGCTCCCTTATGTTATTTCACCTATCTCTAGCTATTTGATGGCCACCTTTGGAATATCATGTTACTGAAAATGGGAGAAGACAATTCAATTGATAGGAACTTT…	251.706	31.5843	398.454	12.6156	3.65713	3.54625e-28	1.48486e-25
k80:114929u	k80:114929u Elicitor-responsive protein 1 (probable)	AAATATACAAAGTACTGCATCTTATTATATCTCCAAAGAACAAAATATAAAAAAATAAAAAGTTACAAAGCACCAAAATTAATTTAAAAATCAAAGCCACCCATATCTCCCATGGCATCCCCGTAGCCATCATCATAAGCAGCCATCTCTCCAACATCCGAAACCATATCTCCCACCAACAAACCACCAAGCAAACCAGCACCCAATCCCAAACCTAATCCACCTCCCATTCCAAACTTGTTCTTTTTCTTAGGCTGTTGCACCGGTGGATATCCATACCCAGGTTGTTGTACGGGTGGATACCCGTACCCTGGCTGTGGTTGCGGGTATCCATAACCAGGTGCACCACCAGCAGGTGGGTATCCAGTGTGTGCATACCCACCATAAGAAGTTTGAGGA…	536.291	123.872	811.237	6.54901	2.71128	4.65582e-28	1.94508e-25
k58:484805	k58:484805 hypothetical protein	CAAACAGCATTTACTAAGAAACACAAATGGATGTTTTCTGATGCTAATAATGGAAAGCAGATCTCCATTGGATCATCTAATAATTCCAATTTATTCCAGGATGATGCTGAATTTGAGCAACAACTTTCCACTGGGATCAAGACAATTGCTGTAATCTCCGTTGAACCGCTAGGCGTTCTGCAATTTGGTTCTACTAGTAAGCTTCCGGAGAGGACTGGTTTAGTGGAGGAAGCTCGAAAACTTTTCCACGGGATAGAAGTCGAAGCAAGAAAGTTTTCATTGCAAGTTTCACCTTCACTCTCAAGTGGTGAAATCTATGGTTTATTAGGAGGATCATCAACCTCATCAATCTGGGAGAATCCGCATTTTGTGAATTCCAGTGTTTTGCCAACTGCAAAC…	178.047	10.246	289.914	28.2952	4.82249	5.08507e-28	2.11964e-25
k58:89660	k58:89660 hypothetical protein	CAGAAGGAGATTATTTATGAAGAATCAGATGCAAATCAGCAAAAGCAAATCAAAGTCCAATTGCAAGAAGCATCCTAAACACAAGCAAAATCCCGGGGTTTGCTCTGTCTGTCTTAGTGAAAAACTCTCTCTGCTTTCAAAAACTTCACCAATTAATACTACAACTATTACTTCTTCTTGTTCTTCTTCTTCTTTGTCGTCTTCGTCTTCGGATGTATCCTCGTGTTCTTCTCCACCTCGTTATAGAATGGATACTAATGTGCTTAAGAAGAGTAGATCACTGGCTTTAATAATGAGAAGAAGAGAAGGTGGAATATTGGAAGAGAGTATTAATGGGAATAAGAAGAAAGGAGGATTTTTATCTAAATTGTTAAATCCAAGGAGAAATAGAAAGGATGA…	129.897	1.61928	215.415	133.031	7.05562	5.96776e-28	2.48201e-25
k58:465509	k58:465509 Transcription factor MYB1R1 (StMYB1R-1) (similar to)	CACATAACCCAAAATCAAGTTTATTTTTCAATAGTTTATAGTAGTAATTAGACATTAACTATGCCACCAGTCGTGACTACAAACATAAGCAACTGACTAATACACTCTGGTTCTCTTGTGGGCAGATGCATATGTTTACATGATCAAATGAAACAAGACTGAAATTACTACAACAATAACAACCCGGTATAATCCCATTTAGTGGGGTCTGGGGAGGGTAGTATGTACGCAGACCTTACCCCTACCCTTGAGTAGAGAGGTTGTTTCCAAATAGACCCCCGGCATCCTTCCCTCCAAAAATTTCCCACCTTGCTCTTGGGGAGACTCGAACTCGCAACCTCTCGGTTGGAAGTGGGGGTTACTTACCACAGAGCAACCCCTCTTGTCTGAAACAAGACT…	146.67	5.48128	240.796	43.9306	5.45715	6.52413e-28	2.70735e-25
k64:411028	k64:411028 NADPH--cytochrome P450 reductase (CPR) (similar to)	CCCTGATCCTGGGCAATAGTGTGAAGAGTCCGATGAACGTCCCTAGCCATGCCTTTTGCATCACCGCAGACATATACGTATCCTCCCTGAGAAATCATGTTCCAGATATCCGCAGCCTTCTCTGACATTTTATGTTGTACGTATTCTTTGTTAGGTCCTTCACGTGAGAAAGCAACTACTAGCTCAGAAAGTGCACCGGCCTCGAGGAAATTGTCCAACTCTTCTTGATAGATGTAGTCCATTTGGCGGTTCCTGCATCCAAAAAATAACACTGCAGGACCAAGCTCAGCTCCTTCATTCTTAAGAGCTAATCTTTCCTGGAGGAAACCCCTGAATGGTGCCAATCCAGTACCAGGGCCGATCATTATGATAGGAACCTTGTTATCAGCTGGCAGTTTG…	939.215	163.055	1456.66	8.93355	3.15923	7.49557e-28	3.10355e-25
k66:170931	k66:170931 Phosphoribosylformylglycinamidine synthase (FGAM synthase) (probable)	TCCTCTACACCTTCCCCGACCCCAATGCCAACGCCAATGCCAAGTCCATCGCCATCAATGGGACCATCTGCACCAACTCCTACTCCTAGTGGCGGTGCAGGATCTTCGCCATCGTCCTCACCAACCGCTAGCCCGGTCACACCGGGGACTACTCCTTCACCTGAGGCACCTTCTGATGGTCTAATTCCTCCGCCGGCTCCTAGCTCTGCCCCGAGAAACGTCTTTGCTCCTGCCTTGACCATGTTCATGTCTATTGCCATTAATATCATGTGGTAGATTCTTGTATTTATATATATCGGACTTTTCTGTCACGGAGGATCTTCTAGTGATTTGAGTGTTTGTATTTATTTTACATATGAGTTGATATCATTATAGGACATGGTGATCATTTTACCTGTA…	251.912	33.2036	397.717	11.9781	3.58233	8.22837e-28	3.3994e-25
k58:491162	k58:491162 Zeatin O-xylosyltransferase (similar to)	ATATTTAACTGTGTTTCTGTTTTCTTTATGTATTGTAGTTTCATATGCTTCCCTAAAGGAATGCCTATTCCACTTGAAGATGAATTACTTGAAAAGTTACCTTCACTTGAATCAGATGCACCTGAAGAGATTAACAAGTTAGTAACCTTTCAACTACAGTATAGAGATATTAGATGTGGTGATTTATACAATTCAAATAAAGTACTTGAAGGTAACTTTCTTGATTTGATGGCAAAATTTGCTAGAACACAAAACAAGAAACAATGGGCAATCGGACCGATTCTACCTACTAAACTAGATCATGTGTCAAATAAGAGAAACATATGTTTAGATTGGCTTAACAACCAACCTCCAAGATCTGTTCTTTATGTATCTTTTGGATCGTCGACTACATTTTCT…	125.193	3.27099	206.474	63.1228	5.98009	8.58392e-28	3.53842e-25
k58:503341	k58:503341 Zinc finger CCCH domain-containing protein 6 (OsC3H6) (probable)	CCTGGTTCATATATCCCTGGGACTTATGGTTCTATGCTTCTTCCCCCAGGGATGGTTCCTCTACCAGGTTGGAGTCCGTATTCGGCACCTGCTAGTCCAGCTCCCTCCCCAAGTACTCAGCCTCCTCCTCCTGCTGGCCCTATTTATGGGATTTCTCAACTATCTCCTTCAGCACCTGCCTACATGGGACCATATCTATCTGTTGCTTCTGCTTCTGGTCCTTCAAGCAGCAGCCAGAAGGAGCATGCATTTCCAGAAAGGCCTGGACAACCAGAATGTCAATATTACATGAAGTATGGGGACTGTAAATATGGATCTTCTTGTAGATACCATCATCCGCCTGAGTGGAGTGGACCTAAAACAAGTTTTATCCTCAGTGCTATGGGCCTCCCTCTTCGT…	253.824	34.4505	400.073	11.613	3.53767	1.11912e-27	4.60298e-25
k58:54287	k58:54287 Expansin-A11 (AtEXPA11), Precursor (similar to)	TGGTAAGCAATGTAGGAGGAGCTGGATCCGTTCGATCTGTTCAAATCAAAGGCTCAAAAACAAACTGGATGACAATGTCTAACAACTGGGGAGCCAATTTCCAATCCACTGCTTATCTCAATGGACAATCCCTGTCCTTCAGGGTCACTGCAACAGATGGTGTCACAAAAACATTCCTAAACATCGTTCCAGCCAATTGGCGATTTGGGCAGACATTCTCAAGCCCCACTCAGTTCTCATAAAGCAAAAGCTCAAGGGAAAGAATTTTAGAGTTCTTGTGTTCATAGGCAGTGGCGTGCTTAGATA	99.5098	0	165.85	Inf	Inf	1.54876e-27	6.35603e-25
k58:475063	k58:475063 External NADH-ubiquinone oxidoreductase 1, mitochondrial, Precursor (probable)	GAGTCTCTTCCAAAAATGTACCGCCTTACCCAGTCAGAGACAACTAGTGCCCTTGTACGCCAACTAACTTGTTTGCTAGCATACACAGAATACCAAAGCCACTGAGTGCTGTGACCAATTGAAACCCAATCTCCTGGAAGCTGTGCTGCTGTTTGCTCTCCTCCCAAGGGTGCAAACTGTCCCAAATGTCGGTACCTGAATGGGTGAAAGCGATGGCGACCTTCTCCTCTAAACCGAAGAGGACCTTCTGGATTTTTTTCACATTCCTCCATACGATTAAAGCAATTAGCTAAGTAGACGCCTTGCTGAGATGCTACCTGAGCTGTTGCTGGGAGATTCTTCATCTCAGAATCCACTTGGGACAGAGCTGATTTAAATTCTTCAATATTCACCTCAACT…	347.88	55.8411	542.572	9.71636	3.28042	1.76586e-27	7.23102e-25
k58:404188	k58:404188 High-affinity fructose transporter ght6 (probable)	ATGAAGGAACGAACAAAATTTTACTCCATACACCCAGTAATGCACAACAGGGCTTGTTAATAATGCTTCAAAATTTCAATATACACAAACAAAATAAAAGTAAAAACGAAAAATCTAGAAAAGGAATATAAAGACTAATCGATATAACAATCAATGATACAATTGTAACATAACTGATCCAATAAAAAAAATACTAGTACTACTGCTTTTGGGTAGGCTTATGACACTTGTCTTTGATCCACTGAAAACCAGCAGTGGCACCTGATTTTACTTTCTTGACCCCAGTCGAAGCTACAGATTTAGTTTTCCCAAAGGTGTCTCCAACTTTACTGGAAATCTTGGAAGTAGCATTAGTTCCACTTTTCTTGTCATTAAAACTCTTGTATTCATAACTTGCTG…	178.631	11.9908	289.725	24.1622	4.59468	2.21832e-27	9.06386e-25
k58:496854	k58:496854 Long-chain-alcohol oxidase FAO4A (similar to)	GAAAATATTAGTCACTGCATATTTAAAAAAAAGTACAATCCATTATAATCCCACTTAGTGGAGTATGGAGAGGGTAGTATGTATGCAGACCTTACCCCTACCCTGGGGTAAAGAGGCTGTTTCCAAATAGACCCCCGGCATCCTTCCCTCCAAGAACTTTCCACCTTTGCTCTTGGGGAGACTCGATCTCACAACCTCTCGGTTGGAAGTGGATCCCTCTGATTAAGAGGCTTGTTTATACAATTATTTTTCCTTACTCACACAAACTTCAATAAACATAAACTATTTTTTCACAAAAACAAATCTTCTTCATGCTTCCCATAGTACGAATGCCATTTTATCCCATCTTTTGATTCTTAAGAAGTTGAAGAACCGATTGTGCAGTACAGTAAGAAATGG…	626.858	132.689	956.305	7.20712	2.84942	2.29004e-27	9.33639e-25
k58:484244	k58:484244 Transcriptional repressor XBP1 (probable)	CATTATAAAATAGTAATGATTGCATTAAAATTCTTTACACTATACAATGTTATGTGTCATAGTAATTTACTATCAAACCAAACCTTGAGTAGAAGTTACTGAGATAAGATGTGTATGTATATATAAACACTTTATACACAAAATATCCTGATTCTCTATTTACAAAAATAACCACAGCATACTAAATTTACGTGTCTTTATTTGCCTCAATATTAGTCCTCTGAATTTTCATCAATAGCCACAATTTTGGCTACACTTTTACCAGAATTCATTAACTTAGGAGTACTGACATGATTCTTAAAATCCAACCTTGAATTCTTGGTTATATTATGATTCATAACAACCCCACAATCTTCATCTTCTTTCTTTAAATCACTAGGTGGCAAAAAACAATCCAAA…	99.6158	0	166.026	Inf	Inf	2.36098e-27	9.60052e-25
k58:66094	k58:66094 L-galactonate transporter (probable)	TAACCTTAAAGGTTGACTTTTCCTTTGGGATCCCATGGGTTTAACCGCTAGAGCTTCCCGATTTCCTTCTTCTATTTTTCGACCCAAATCTTTGCTCCCCAGGCACCTCCACACCATGAGAACAAGGACAATTTTTGGGATTTCCTTTTCCCTAATCATCATCAACATGGCCGCTATAATGGAACGCGCTGATGAGAATCTCCTTCCAGCTGTTTACAAAGAAGTCAGTGAAGCTTTTACAGCAGGACCATCTGATCTTGGGTATCTCACATTCATAAGGAACTTTGTGCAGGGAATTGCATCACCAGTGGCAGGTATTTTGGTTTTAAATTATGACCGTCCCACAGTTCTTGCAATTGGTATCCTCTTCTGGGCCCTATCAACCGGTGCAGTGGGTGC…	291.003	42.5145	456.662	10.7413	3.4251	2.36516e-27	9.60052e-25
k72:311391	k72:311391 Monoglyceride lipase (MGL) (probable)	AGTTATCATCCTCATTCCTCCTCCTTCCTCTGTAAATAAATTTCTGTTTCGTTTTCAGGTCCAAAAAACCCTTCACATTTTCTCTATAAATACCCTACCAAAACTTCCTCTGTAAATTTCTTTCTCCCCATTTTTTCATTTTTCAATTCCTCTCTATTTCCATATATCTTGTTTCCAATTTTATCTCGTTCAACATATCGCATTTTATTGATGGAATCATCGTTGCCGGTGGAGGAGTTAACCTCCGGTGCAAGTGGCCGGATAATTCCGTTATTCAAAAATCTCCGGCGGTCGGTTTTCTCATACGAAACATTCCGGCGATTAACAATCTTCCTACAGTCCATTTTCCTCTGGGTAATTCTGTTATCTCGACGCCGGTTTTCTACGTCACCGTCGTCT…	301.359	51.2709	468.084	9.12962	3.19056	3.39831e-27	1.37642e-24
k70:274637u	k70:274637u Probable peptide/nitrate transporter At1g59740 (similar to)	TTTTTACAGAAATAAACCTCCTCAAGGAAGCATTTTCACTCCCATTGCACAGGTTTTGGTGGCTGCATTCTTAAACAGAAAGCATATTTCACCATCAGATGCAGGTATGCTTCACGGGACCCACACCATCAAGAATGTCACTCCCACATTGTCTCATGATAATATTGGTATTCTTTCTCACACCAATAGATTCAGATTTTTGGACAAGGCTTGTATAAAAGTGCAAGATGGAAATAATACAAAAGAGATAAGTCAATGGAGACATTGCACAATAACACAAGTAGAGCAAGTGAAGATCCTAATTTCAGTCATTCCCATATTTGCTTGCACTATAATTTTCAATACCATTTTAGCACAACTTCAAACTTTTTCAGTCCAACAAGGAAGT	97.9209	0	163.201	Inf	Inf	3.60526e-27	1.45707e-24
k58:25743	k58:25743 hypothetical protein	TTGTGTATTTTATGCCTTGTAGGAGTGATTCCGTATTATGGAATGAATTTAAGTCATTTGGAGCTTTGAAGTATGAGTAAAAGCCTAAGTAATCAAGTTGGGATTGTGTTCGGGGATTAATAGATGATAGTCAGAACGAACGAAGAATCGAGCGGGCATACAGTGCATTGTCTAGTAAAATACACATAACTTTTCGCTCAAAACTCCATTTGAACTCCACAATATATCGTTGGAAAGCTATTTGAAAGGGCTACAACTTTCCTGTTTTGTATTTTTTCGAATTCCCATTACCGCGGTGCATGGTGCGGCGCGCAGTGTGCCGCGCCTGTGAAAAATTCCTGCAACCTGTTGGAATAAACTCTCTAAACTTTTCCACAAGCACACCGCGT	108.783	1.12136	180.557	161.016	7.33106	3.70246e-27	1.4931e-24
k72:257425	k72:257425 hypothetical protein	TATATATTGGAAAAAGAAAACTACTCCAAATAGTTTTCACATTCTCCCAGAGATCTGATCCTTAGAACAAAATGGAGCATGAAGACAGCTACCAGGTAGTTTCAGAGCCAAAATATGAATGCCTTCTCTTTGATGTTGATGATACACTTTATCCACTTAGCTCTGGTACTTCAGCACAATGCACGAAGAATATCATTGATTATATGCTTGAAAAGCTTGGCATAGATGAGGCTAAAGTTCCAGAAATGTGTGTAAGCTTATATAAGGAGTATGGAACAACCATGGCTGGTCTCAGGGCTATTGGTTATGACTTTGATTATGATGACTACCATAGTTTTGTACATGGGAGATTACCTTATGAACTTTTGAAGACCGACCATGTTTTGAGGAATCTTTTGC…	222.502	21.9251	356.22	16.2471	4.02211	3.95134e-27	1.59002e-24
k60:447532	k60:447532 Probable O-acetyltransferase CAS1	CACCCCTGTATGTGATATCCTGATTGAACTGTTGGATGTGGAAATTGTGCTGTGTAACTTTTGTCTTAATGTTGTTTCAAAATGTTTTATCAAAATTTTAGCATGCTTTGCTCCAAAGGAACTAATTTTATATTATTCTAGAGAAGATGTACTAGCATATATATGATATGCATGCTAATGTGTAACCTCGTTCGTACTTTCTAGAAATTTTGGATCTTGTCTACTATAATTGGTTTATTTTTGAAACTTCAAATTTTCCATGTTTAACTGTTTTACCACATGCTTCAGACTCACTCTTGATAAATTGTTGTTTTCTTTGCTTTCTTGTGCCCATCCCGTTAGTTTTGTATGTAGTTCTTGGTATTGAGAGTTTAGTACAGGATCTGCATTGGTAGTTGA…	135.25	3.64338	222.988	61.2036	5.93554	3.98982e-27	1.60204e-24
k72:271341	k72:271341 Ubiquitin-conjugating enzyme E2 2 (similar to)	AATTAAATAACTAAAACGAAGCGTATAGCCTTCGATTCAAAAGCTCATGAAATGCCCACTGCTTATTCTTCGCTTGAATATATGATCAACATTGCTGGTCTATTCAGGTCGGCATAGCTTACAAGTAAAATCCAAAGTTGAGGGGAAATGGAAGTATCTGAAAACCATCTTTGTTGGAAAAACAACTACCACATTCTAAGCAAATCCAATACCAGAGTTCATTATTTACAGGAGCTTATCGATGCAACGCAGCAAAAAACAATTGAGGGAGTAGAATCAAGCAACTATCTAGGACCAGAATGAATGTGTCCACTAAAATTAAAATTTCAGACATAAGGTATTTGGAAACATTACATAGATGAGCCCTCAAGCTCCTGATTGAGGTTGCAATCATCTCTT…	183.284	13.517	296.462	21.9325	4.455	4.18925e-27	1.67849e-24
k80:119587	k80:119587 Endo-1,3(4)-beta-glucanase 1 (Endo-1,3-beta-glucanase 1), Precursor (probable)	TAGATTTGAAAGCGAGTTTCCATCATCAAATCCAGTTAAGCTCCTAGTTTTGTCCAAAGCACCCACTTTATCATATATTGCTTCCAATGTATACACAAACCCTTTCCACCCTTCTCCAACCCCACCTTCCCTTGCCAGAGCTGGCAGTGTCCATTCGACCAACTGCTTCACAAACTGAACGTCTGAAAACAGAACTTCAGTAATGGGCAAAATGGGTAAGACCTGAATTCCAAGTCTACACTCTCTCCATTCAGCTGGAGCAAACCAAAGGCCGCTGTCCCTTTTGTTAGACCATAAAACACCCACCACCTTGTTATCCTTTGTAAATTCTTCCCCATACAAAGTGCTTCCCTCTTTCACATGCCACCACGTCTGTGCAGAATGAATCTCAAAAGCCGA…	98.1854	0	163.642	Inf	Inf	5.01448e-27	2.00481e-24
k76:226245	k76:226245 Caffeoyl-CoA O-methyltransferase 6 (CCoAMT-6) (similar to)	TACTCAAGCGAAATACGATAAAAATCTTAAGTATTTGTTACAATTTCAGAAGTACGATATTTGAAATGCAAATATATAGAAATATTAATAGCGATAATAATCATGAGATACAAAATATTTATTCACAAATCAAAAGAAAAACAAAAGTAGTTGGATAAATAAAATAAATCAGTTGATGCGGCGGCACAGGGTAATTCCATCACCAACGGGAAGCATGCAAATCTCAATTCTTGGATCAGCTGCCAAAGCTTTGTTAAGTTCCAATACGAAGTCCCTATAGTACCTTACGTATTTCCTCATAGGGGCATCAGGTGGAGCTGCCACAGAACCATTCCATAGAGTGTTGTCGTAGCCAATCACACCACCAACTTTAACTAATTCTATTATCCTCTTGTGGTA…	318.338	48.2102	498.424	10.3386	3.36996	7.2556e-27	2.8946e-24
k68:336269	k68:336269 Transmembrane protein 184C (probable)	AGAAGAATAGTGCAAAAATTCATTAACAAGTGAAGTTAACAGTCGTACATCTTTTAGAAATCTGTCAAAACTTAGTTGCCTAAGATTTGTTTTTCCTCATCATGCAACAAACTATCTTATCAGCTTGCTTCAACCATGTCATTGCCCAAATTTTTCTCCAAGCTTTACACATGAAATTCATCAGCTATTCAAGTCTTTACAGTACTTCAACCCTAGACAAGTGCCTTCTCAATATTCACGCACACTCCTAAATATAGGTTACCTATATCATCTCAATGTGGAACTATGTCCACAGTATGGTTAATGAACAATACGGTTAGATGAAATCCACACCTCTGCTTCTCGGTTAGATTAAATAGTCTACTATCTCCGCAGGGATGACATCCCTTTAGATTGATG…	158.737	12.8977	255.963	19.8456	4.31075	1.10793e-26	4.40117e-24
k66:377591	k66:377591 Intracellular protein transport protein USO1 (Int-1) (probable)	GATTGTAGCCGAGATGACAGCTGAAGATCATGGTATCATAACATTTCATGGATACATACATGAAATATTAGCCTACTGTAGCTAAAGCCATAGATGAAAATACATAAAACTACTAAAGCATGAATAGGCATCATCCTCGACAAATAAGCATAATAGCAGGTTCTATCAAATTATCGGAGAATCCATGAAATGTTTTCCATCATTCAATCCCAATCAACTCCCTTAATGCCATTAAGCTGAAATCTTTGCACATACTGGAGGGTTGTGACTTGTGAGCAGCAAGCCAGTTTTTCCTGACCCAAACAAACAGTTGCTCCTGGACCTAAGATTCTTGTTTGCTCCTAGAAATGTATTTTGTCTTGGGCTTTCTTGGTCTGACAGGCTTAATTTATAAAGAAC…	200.628	15.3832	324.125	21.0701	4.39713	1.32199e-26	5.21804e-24
k58:455424	k58:455424 Heat stress transcription factor A-5 (OsHsf-06) (probable)	ACTTGTCTTCCTCCTCCATCCAATTACGTAAACGGAAAATATTATCATACATAGATAGATGGGTGCTTGTTTGTCTTCCTCTTCCGTCATCGATTCAAAAGATCAGAAGCCCTCCTCCGCCTACGTGATATCAACCAACGGAGAGCTCCGTCAATATACAGTTCCTATTAACGTCTCTCAAGTTCTTCAGTCTGAGATGCCTTCTGAGGCTTCCTTCATCTGCAATTCCGACCGCCTTTACTTTGACGATTTCATACCTCGTTTGGATTTAGAATACCAGCTTCAGCCCGGTCAGATCTATTTCGTGCTCCCTACTTCCAAGCTTCAGTATCGCCTGAGTGCGTCTGAAATGGCAGCTCTTGCCGTTAAAGCAAGCGCTGCTCTCGAGGACCTCAACAA…	350.499	63.0389	542.139	8.60007	3.10435	1.37153e-26	5.3907e-24
k72:311314	k72:311314 Nephrocystin-3 (probable)	TTGTACAAATCAGCCAAACGTACATAGACCGAGGCAATTAAGGGATGGTTCTCTCCTTTGGTAGACTTGAACATAGTAAGAGCTTTTTGGTAAGCACATATAGCCTCATCATATCGCGCCATAGATAAATATGCATCGCCAATGTTGCAGTCAAGTGAAGCTACATCAGCTTCCAGGCCGCTGGCTGCCATCGCCATACTTGCTAAAACATAATGTTCAAGAGCAGCTTCGTAATCTCCCTTCGAATCGTAGATAAGTCCCAAAAGTCTTCTATCAGCAGCTTCTTCAGGAGAGGCGGATGAATTATTCTCCTTATGAATGTCAAGAGCCATATGACAAAGTTTTTCGGCCTCATTAAATTGCATAGCTTGAACATGGGCTTCAGCTACATACCTACAA…	249.356	35.2601	392.087	11.1198	3.47506	1.38286e-26	5.42375e-24
k66:205050	k66:205050 Ubiquitin, Precursor (similar to)	CTCTCTATCAAAAATATCTCTTCTGCTTTTCCTTCTCTAAGAAGCGTTTGATTCCCAAAAACCGTTTCAAAGATGCAAATCTTTGTAAAGACCCTCACTGGCAAAACCATCACTCTCGAGGTTGAGAGTTCAGACACTATCGACAATGTTAAGGCAAAGATCCAAGATAAGGAAGGAATTCCTCCAGATCAGCAAAGGTTGATCTTTGCTGGAAAGCAGTTAGAGGATGGCCGAACTCTTGCTGACTACAATATCCAAAAGGAGTCTACCCTCCACCTTGTCCTTCGTCTGCGTGGTGGTATGCAGATCTTTGTAAAAACTTTAACAGGGAAGACTATCACTCTCGAGGTTGAGAGCTCGGACACAATTGATAATGTTAAGGCAAAGATTCAGGACAAG…	1594.26	548.611	2291.36	4.17666	2.06235	1.43763e-26	5.62672e-24
k80:14405u	k80:14405u SEC23-interacting protein (probable)	TTGTCGGTGATCTCTATATACATTTTTTTTGTTTTGGAAAATGGCGGCAGTTTCCGGACCTCTGACGCCTGGACAGGTGTCATTTTTGCTTGGATTTATCCCCGTCCTTGTTGCATGGTTATACTCCGAGTGGTTGGAGTACAAGAAGTGGTTGTTCCCATCTAAAGTTCATTCAGATAATAATCTAGTTGAATTGGAAAATGCAACAATCACAGAAGAAGATCGAGCTGTCTTGCTGGAAGGAGGTCTGTCAAAATCTGCATCTACAAAGTTGTCTAGTTCATCAATAAAAACAAATATAGTTAGGTTTCTAAC	158.263	9.65501	257.334	26.6529	4.73622	2.04519e-26	7.97105e-24
k68:328247	k68:328247 Conserved oligomeric Golgi complex subunit 6 (COG complex subunit 6) (probable)	CTTTAACTTTCCCAAGTTTTCTTTTTTTTCAGCCACCAGTAATGAACCTCGAGGTTATTCTTAGCCTTTTTGATTCATATTGGTTTGATGTCGAAATCCTCAAGAAACATTCGAATCCAAACCCTCCATTAAATTCACAAAAACATCCAGATCACAAAATTCAAGAAAATTCACCAGAAACTGTAAATAAGTCGTGTTTGTTAGAAATTCAACTTGGGTCACAAAGTGATGATTTGAGCTATAATTCAGACTCTTTCTCTCCTGATTCAGTTCTCCCAACAACTTATTTCACACCCTTTTGTAATAAGGCTGAATTAAAGAAAGTAAAAGGTAGAAGAAAGGAAAAGAGAAGAAGAACCAAAAAGGGTCTTAGCAAAAGTTTATCGGAGCTAGAATATG…	94.7642	0	157.94	Inf	Inf	3.09477e-26	1.19864e-23
k70:279165	k70:279165 Lysyl-tRNA synthetase (LysRS) (similar to)	ATGGTATCGTATTTTATGGCTTCCGGTTAGTTCCTTCACCAAACCTGATAATAGTTGCTCTGTCAAATCCATCAAATCATTGTAATTAGCATAAGCCATATAAAACTCACACATTGTGAATTCAGGACAATGAGTTTGATCCATTCCCTCATTCCTGAATACCTTCCCGATCTCATAAACACGATTAAATCCACCAACAACCAACATCTTAAGATAAAGCTCAGGGGAAACACGCATGTGTACGTTTGTGTCCAACTCATTATAGTAAGTAGTAAATGGTCTCGCGGAAGCTCCTCCAGCAGTCAAATTCATATTAGGAGTCTCCACCTCGAGAAACTCAAGATCATCGAGGAAACGCTTGATGTATTTAATGATTCTGGTGCGAGTCCTGAATACAGT…	130.38	4.57854	214.247	46.7938	5.54825	3.27192e-26	1.26461e-23
k80:61472	k80:61472 Phenylalanine ammonia-lyase G4 (similar to)	ACAATAGGCCAAAATGGAGAGCTTCACCCTTCAAGGTTTTGTGAAAAGGACTTGCTCAAAGTGGTTGACAGAGAATATGTGTTTGCATATGTTGATGACCCATGCAGTTGCACCTATCCATTAATTCAAAAGCTAAGACAAGTGTTGGTGGATCATGCTCTTTTAAATGGTGAAGGTGAAAAGAATTCTAGC	181.84	2.42892	301.448	124.108	6.95545	3.41282e-26	1.31634e-23
k70:326674	k70:326674 NAD(H) kinase 1 (AtNADK-1) (similar to)	GATTCACTCTCTCTGTTGAATTCTGAGAAGGCTGTAGAAGAACTTAGTCAACAACCTCTTCTTCACGGGATTGATGATCATCTGATTGAGTTTGCCGAGGCTTTGAGAACTGTTGCAAAAGCACTAAGACAAGCTGCTGAAGGAAAGGCATCTGCACAAGCTGAAGCTGCTGAGTGGAAGCGTAAATATGAACTCGAGAGGTCACGTATTCTGCACTTGGAGAGAAAAGTATCATCAGAGGAGCATTTGATAAAGGAGGGACGAGTTGTACCCTTGACAAACCAAACTGTACTATCAGATGGTGCTCCAGAGCAATCTGAAAGGTGTTGTGGAGAGAACGGTATTTGCTCTCATGAGGTTCTTCGTGATGGAGAACGTGATCGTGATGCAAGTGCCTTT…	145.536	8.78469	236.703	26.945	4.75194	3.6206e-26	1.39359e-23
k58:455098	k58:455098 Lysosomal beta glucosidase, Precursor (probable)	GTGCCACCATCTCCCACAAAGTGCTTGGCACAGGCTGCTACCTTTGACTTTCCAGCAACAAAGGGAACACCCTTGCGAGAATTAGCTGGCAGATCTCCTTGTAAACCAGGAATTATCTCTGTCATTGCTCGTACAATCTTGTGATCTTCGCTATAGCTTTCGTAACAACGACCCCACCTAGGATCTCTACATACTGCAATGCAAGGGGAAAAAGCATATTGAATTCCCGTGGCTCTAACTTCAAGTGCAGTTGCAGCCCCAATCCGCTTTAGAAGATCAGGGTCCCTGGTGACACCAAGCCCAATATTGTGAGGAAAGATAGTAGCATTGTAGACATTATTGTGGCCGTGAACTGCATCAATCCCATAAATCATGGGAATACCAAGGCGGGTCGAAAGA…	172.854	14.0474	278.725	19.8418	4.31047	3.64668e-26	1.40072e-23
k58:264834	k58:264834 1-aminocyclopropane-1-carboxylate oxidase homolog (similar to)	AAGTGAAATTTTTATGTGCTCCCTTTATTCAGAGGGTTACTATTGATAGTGCTCTAACCAAATATCTCTAATTAATTAAGAGCGAATGATTGTAACCATTCCCCCACACCCTTCGTCCAAGATGGATGTCTCCAACACACAACAAAATTATGATAAACAGAGTGAACTAAAAGCCTTTGACGACACAAAAGCTGGTGTGAAAGGGCTAATTGATGCTGGGATTACTGAAGTACCTCGAATATTTATTCACCCAGAGGCCTTAGAAAACCCCTCAAATCACCAAAAACCACATTTTATTTTCCCTTTAATTGATCTTCAAAACATCAATAAAGATCCTATTAAGCACAAAGAAATAGTAAACAAAATTCGAGATGCAGCTGAAACATGGGGTTTCTTTCA…	176.998	13.8287	285.777	20.6655	4.36915	4.21081e-26	1.61408e-23
k62:423243	k62:423243 ATP-citrate synthase beta chain protein 2 (ATP-citrate synthase B-2) (similar to)	ACTGCTTCTCATCAAAAGTGCTCCGGAGAGAAACAAATCTTGTGCAATAATATAATGACTCAATAAGCAAGGTAAAGCAATGAATGTTTTATTTCTTTTAAGATACAGGAAATGAAGCAAACTCTTCGTGAGAAACTAGAAGAGTTCTCTCTTGTGACAACTTACTACAATGCTTATAGCAAGCACTTAGGAGTCCAAACTACTAGCAGAAAACATGAAGAATGATCACAACAAATGGCTAACAAAACACATTTAGATAAAATGCTGGATAGGAAGAAAATCGGCCGTTTCTGCCTGCTGCTATTGAGAGCGTCTTCACTTGGTGTAGAGAACGTCTTCCCATGGGTGACGGTATAGAGGCTGCTTCAATCTCTTCTGGTCAAATGTGTGCCCGATAAG…	680.663	192.331	1006.22	5.23169	2.38728	4.47296e-26	1.71104e-23
k58:471300	k58:471300 Transcription factor MYB1R1 (StMYB1R-1) (similar to)	GTAACGTTCATAAAGGAAACAAAGATTCACAAGTTTATAGTAATTAGACATTAACTATGACAACAGTCGTGACTACAAACATAAGCAGCGACTAGTGCACTCGGTTCTCTTGTGAGCAGACGCATATGTTTACATGATCAAATGAAACAAGACTCAAATTCAGGCCAAATAAACTAGACTGGTACACTATAACAAATTAAACTTGAATATATTACAAAAAAAAACATAAAACAGAATCCTAGCTAGAGAGACATTTTTCCCCTCATCAATCCCATATAGCTCCATGTACATCCCAAGACTGTGAAGAAATCTCATACGGGTATGCCACAGTTGAACTTCCATAAGACGATCGAAAATCCATAAGATGTTCATCACTTGAGTTATTCCAGTATTTCACTA…	123.403	3.45718	203.367	58.8245	5.87834	5.58324e-26	2.13136e-23
k60:464493	k60:464493 Auxin response factor 9 (similar to)	GAAACAGAATAACAGGACAATGCATTGTGATACAGAATGCTTAACTTCTTACAGTGACACATAAATATTTACAGAATACATAGAACACTAAACAAAACAGCAGACTCCACCATTAGAAACACCATAACTATTCACAAATTTTAATACTATTTCCTATACTAGTTGATTCCTACTACAACCAGTTAAATTACTTAGCTGCTCTCAAAACCGAGCATGAAGTAGCTAAAACCTCGATGATCTTACAATGGTGACTCTTTCCAACAAACCTAACATGAAAGAATGAAAAGGGAGTTTTACGTCGTGCTATGTTAACACCCCTCTTGCTTTAAAAGCAATATTTGGAGACTCAAGTGGAAGAGATGAAAAAAATGATTCAACTTAGAAAGCAATCGCTTCATT…	302.689	53.7929	468.619	8.71154	3.12293	6.93976e-26	2.64378e-23
k58:465254	k58:465254 Lysyl-tRNA synthetase (LysRS) (similar to)	CTGAACCAATACAAATTGACTTCACTCCTCCATTCAGAAAGATTGATATTCTGTCAGAGTTGGAGAGAACGGCTAACATCAGTATACCTCGAGATCTTTCCAGTGAAGCTGCGAATAAGTATTTGTTAGATGTATGCGAAAAGTTTGACGTCAAGTGTCCTCCGCCTCATACCACAGCACGATTGCTCGATAAGCTAGTTGGCCATTTTATTGAAGTAAGCTGCATAAATCCAACTTTTATTATCAATCATCCTGAGATCATGAGTCCACTGGCAAAATCGCACAGATTAACGCCTTGTTTGACTGAGCGTTTCAACTTATTTGTAAATAAGATAGAGCTATGTGATGCCTATACTGAACTAAATGATCCTGTAGAACAGAGGCGACGCTTCACTGAGC…	124.704	4.48545	204.85	45.6699	5.51317	8.97819e-26	3.41335e-23
k58:461379	k58:461379 Prolipoprotein diacylglyceryl transferase (probable)	CGCGCATAAGTACTGATCACAATAATTGTTCTTCATAGACAGAACCAAGTTGTTATTCTTAACAATGATTCATGTGTGACGTACTACAGAAAAAGATTTATAAAAATATAGCTGGCGTTGGGCTAATTAAGGCAGGTGGATTCGGTTTAGTGGCAGATAAAATAGAAAGAAACGATGACTGACCTAATGAGTGAAAAGCTCAAGGACATGAAGACAATGCAGAAATGTCTACAACTAGTGATTAAATATATAACGCCTTCTCTGAAAGTACACCCTAAAAATACAGAAAATTTTCAGTAAAGCAAGATATATATATATAATGAACTGGCTACTCATTCCTTGTTACGTTCCTCTTGTCTTCGTATAGCAAACATACATATATTTCGACTGCATATAATA…	142.134	6.60264	232.489	35.2115	5.13797	1.02334e-25	3.88262e-23
k58:494565	k58:494565 Myosin-9 (NMMHC II-a) (probable)	TTTTTTTTCTTTTTAAATTTTACAACATAGAAAAAATTTTCAGGAAAAAAGAGATCTACTCTCAAGCATTAACTCTTGAATAAAGTAAAATAAAAATGGACTTGAACAATGTCCATGTACATTTGCCTAATTTGCAGGATGCATCAGCATACAAACAACAGAAAAGAATTTTTCGTACTCTGCTAAGAGACTCTCTGACTCCTCCACCAAAGAGATCACAAACTACCTATACAACTGCTGATCTTTTGGTGATTATCACGTCTTTTAAATTATGGTATACTCGGGGTCCGTTCAATGAAAATGACCCCCAATACTTTGGCGACAATTTATTTCTACCATTCTTGATTGAATCAGCTGTGTATGAACATCATGTACTGGAGAAAAGAGTCATATGTGAGC…	403.156	91.6075	610.855	6.66818	2.73729	1.13766e-25	4.29882e-23
k58:493627	k58:493627 Transport inhibitor response 1-like protein (TIR1-like protein) (similar to)	AACCAAATCATCAAACCAATCCGCTGGTGATTTGGTCCCACTTTGAATTCTACTCAATACAGATCAAGAATGCAGCAGCATACAGATAATATAGCAGGCTCCTCAAGACTCTTATCCAAAAGAATAAGATTTTGTTCAATGAATTATCATAAAAGTTGAAATATATAAGAGATGTGCTGTACTATCCTTTCCCACTACAGAGACTCTCCAGAGAAAACAGATGAGAAAAATAAGGGCCATTCATAACCTAGAAAGATAGAAAGGATAAGACTGGTACATGGATCCCACAAACACACAGTGACAAACTATGAGGGGGGAGAATGAATGTGTGAAGGAGAAGGGGAAAGGGGGTCCTGCATTTTGTACTTGCACAATGCTTTCCATCTCACTATCAAGGCT…	227.829	26.3175	362.17	13.7616	3.78257	1.18837e-25	4.48133e-23
k64:186258	k64:186258 Disease resistance response protein 206 (probable)	GATTCGACCTCAGCTTTCGAATCTGCCTGTACAAAATTGTCATCGGCTCCTCATCATAAGTCAGGTCATCGCCTTATTCTTGTAATTGATTTTTTTTTCTACTACGCTTATCCATCCGTCAAATTAACATCCAGTAAGTAATTGGGCCATGGAGAGGTTTGCTCTACTGGTCATATTGTTAGTGACAACATTTGCATGGGCTGAAGGGCAAGACCAAGAATCATGGGCCAAGAGGGTAGAATCAGGCAAAGAAGTAGTGACAACTCTTCAATTCTATTTTCATGATAAACTCAGTGGATCTAACCCAAGTGCAGTGAGGATAGCCCAAGCAGCTGAGACCAACAATTCGGCTACAATATTTGGGGCTTTACTGATGATTGATGATCCACTTACTATTGG…	116.606	3.36408	192.101	57.1034	5.8355	1.24439e-25	4.68307e-23
k74:258842	k74:258842 Glycogenin-1 (GN-1) (probable)	TTTCCATTTCTCTTTAAAAAAAAGAAAGAAAGATTCTATTTTTATCATGAAAATCACTGTTTTACGACTAGGGGTTATTTTATTTTTTATTTTTATGTTATGTGATTGTTTTATTGCAGCTTCAAGTAAATCTGAAGAAGCATACGTGACCCTTTTATACGGAGATGAATTCTTGCTTGGGGTTAGGGTTCTTAGAAAGTCAATTAGGGATACTGGATCCACTAAAGATATGGTTGTTTTGGTTTCAGATGGTGTTTCTCAATATGCTAAAGAGCTCCTCTTGGCAGATGGTTGGATTGTGGAGAAAATTAGTTTACTGGCAAACCCAAATCAAGTGAGGCCGAAGAGGTTTTGGGGTGTCTACACAAAGCTAAAAGTATTTAACATGACCAGTTACAA…	148.818	9.68743	241.572	24.9366	4.64019	1.3346e-25	5.01239e-23
k78:173556	k78:173556 Trans-cinnamate 4-monooxygenase (C4H) (similar to)	CTGCAACTATTCCTCTTTGTTAGTATTATTATTACACTCTTGTGCCATTTTGAGCTCTCCAAAAGATGGATCTTCTCCTTCTAGAGAAGACCCTTATAGGCTTATTCTTTGCTATCATTGTAGCTATACTTGTTTCTAAGGTACGTAGCAAGAAATTTAAGCTGCCCCCAGGTCCAATTCCTGTGCCAATTTTTGGCAATTGGCTTCAAGTTGGTGATGATTTGAATCACAGAAACCTCACTGAATATGCCAAGAGATTTGGTGACATGTTCTTGTTAAGAATGGGACAGAGGAATCTTGTGGTTGTATCATCCCCTGAATTAGCCAAAGAGGTTTTGCATACACAAGGGGTTGAATTTGGATCAAGAACTAGGAATGTGGTGTTTGATATTTTCACTG…	1011.12	238.084	1526.48	6.41151	2.68066	1.34863e-25	5.05488e-23
k74:277000	k74:277000 Phenylalanine ammonia-lyase (similar to)	TATGGTTCTATTTGAGGCTAACATTCTTGCTGTCCTTTCTGAAGTTTTGTCAGCACTTTTTGCTGAAGTTATGCAAGGAAAGCCTGAATTCACAGACCACTTGACTCATAAGTTGAAGCACCACCCTGGCCAAATTGAGGCTGCAGCTATAATGGAACACATTTTAGATGGAAGTTCCTATGTTAAGGAAGCCAAGAAAATCCATGAAGTAGATCCTTTACAAAAGCCTAAACAAGATCGTTACGCTCTACGAACATCCCCTCAATGGTTAGGCCCTCAAATTGAGGTCATTAGGGCCGCGACTAAGATGATCGAGAGGGAAATTAACTCGGTTAATGACAACCCATTGATCGATGTCTCGAGGAACAAGGCATTGCATGGAGGTAACTTCCAAGGCAC…	469.153	12.926	773.305	59.8256	5.90269	1.37532e-25	5.14455e-23
k58:474452	k58:474452 Octapeptide-repeat protein T2 (probable)	TTTTCACTAACTAGTATTCACATTTAAATAAGTATTTGGTTGGTAACAAAGGGAAGGTGAGATGTGATTATCAAAGCCACCACATGTAAATGGAGAGTATATAGTCAGCAATCTTAGGCCCCTCACCAAATTCTAGTGGCTGCCAATTTTGACGATATCATGATTTTCAACTTCCATTTTAGGACGTGTTCCTACTTTATTCCTTCTATTTTATTACTTCCATTTTTCTTCATAAGATATTTCTCCTCTTCTTCCTTTCATACTATTAATAATAATTAAAACCATACTGTTTTCCTCCTCAGCACAAAGAATTCAATTTTCTGTAAGTTAAGATCATTCATGGGTGGTGACAAAACTGAAAAGACCACTGTAATGGTGCTCAAGGTTGATCTTCAGTGC…	232.736	28.4671	368.915	12.9594	3.69592	1.49407e-25	5.57752e-23
k74:258120	k74:258120 Pyrophosphate--fructose 6-phosphate 1-phosphotransferase subunit alpha (PFP) (similar to)	CCTTCATGCAGAGGCCTTAGATATATTTCGAGACGAGTAATCAATCACATGCTTATGAGAATTTGCCAAGCGACAGATTTCAAACTCCAGTGCCAATAACGCCACTAATTACATCAAAAATAACTGCTGGCTTCAAATAGTCTTAAGCATCAGCAGGAACTTCAAATTGAATTCCCAACTTCTCACAACTTAATACTATATGTTATTAACCAAGAATGTTAGGATCCCTCAACAAACCTCAAAAGGTACAAACTTCTCAACATTATTTGGCTTTCACAAAACTGAGAAAAGTAAGGGCATAAAACAAAGAAGCAGACAGCCGCCAAAGATGGAAACCTATATTATCACACAATCAACTAACTGCTCTGCATCTAAGTCAACTTTCCCCTGAATCCAAGA…	559.523	152.687	830.746	5.44084	2.44383	1.77657e-25	6.61885e-23
k58:486166	k58:486166 UPF0639 protein (probable)	AAAAAAAAGGCTGGAGAACTTTATCACAACTATGAAACAATGAACTAATCATGGGATTCAATAGGGCTATACAGAACAATAATTTACATCCCTGCAACTGGACAGGTGCGGTCAAGTGACATGACAAAAAGATGATGACATATCGGCTCAGCTTAACCTCATAGTATTGTCTTCGATCAGCCCAGTATTAGCATCTTTGCTTACTGTTAAACATCGTCTTTTAGCTTAATCTTTAATTTTCGTATTTGTTTAAGCCGCTGTCTATGTTTCCGGCTGCTAGCTTGGAATGGATCCACCCAGTTTTGGTCTTGCTCAACAGCTCGTTCCCACCGATCCTTAAATATTTGTAGCTCATGCGTTGACTGTCTTCGAATCTCGGATCGCACGTCAACGTCGTGT…	143.916	8.56607	234.149	27.3345	4.77265	1.83562e-25	6.82517e-23
k76:233437	k76:233437 Fasciclin-like arabinogalactan protein 17, Precursor (similar to)	ATTCCATCCCCCCACACAATAAACATTGTGTTAAGACCGACAATTCTCTAATAGCTAACACCATATAGAAAAGAAGAAGAACAAAAGAAGAGAGAAGAAGAAGAAAACACAAAGCACATTCAAGAAAACTGAAGAAGTTTCAGCTTCAGTTTCAGTCTTGTTCAAGTGCCATGGATTCCCAGATCTATGGCTTCTTGTTTACTTTGATTCTCTTCTTCTCCATTACAGGTGCTGCATTGCAAGAGAACCCATCTGCCAAACATCAAATTTCAGCTCCTCAGATCAACTCAAACTCAGTTCTTGTAGCCCTTTTGGATTCCCACTACACTGAACTCTCTGAGCTAGTAGAAAAAGCCCTCTTGCTTCAAACCCTTGAAGAAGCTGTCACCAAACACAATA…	1964.72	742.328	2779.64	3.74449	1.90477	1.89457e-25	7.03027e-23
k58:468139	k58:468139 Nitrate transporter 1.5 (similar to)	TCGCTCTTCTCCAACACTATATTAGACTACTTTGAGGATGAAGGAATGTGGGCTCTTGGTTTTTGGGCATCTGCAACATCTGCTTTTGCAGCATTATTGTCTTTCTTGGAGGCACTGCTAGGTACAGACACTTCAAGTCTAGTGGCCCTCTTGCCAGGTTTGGTCAAGTTTTAGTTGCAGCAACAAAGAAGAGTAGAGTCAAGACACCAGAAAATGAAGATGACTTCTACCAAGGGGAAGACGATGACAACACAACTGGTGGTAGAAAAATGCTACACACCCATGGTTTCAAATTCTTGGACAGAGCAGCAGTGGTGACATCAAGGGAACTCGACAACCAGAAGCAGAGCGATCACAACCCATGGCGTCTCTGCCCTATCTCACAAGTTGAGGAGGTTA…	113.945	2.64754	188.144	71.0635	6.15104	2.10267e-25	7.78697e-23
k62:418143	k62:418143 Beta-galactosidase (Beta-gal) (probable)	CTCAGTTCAAATGTTTAAAATTTTGTGAATCAACACTAGATATAGTGACATTGCTGCAGTTTCACAAGTACAGTACTCAACAATCTGTAGGGAAGTACTATAATAAACTATCAATAGAAGAAAAAGCAAAAAAAGAAAATGAAGTTTACTTGAAGAAGAAGATTAACTTATGCGCAACAACTCTATTCTTCAAGTAAAAGGATCTGCAGCCTAAAGCGGCTTTCACTTCAGCGACATGCTTTATTAAGTCAAAGTTCCAAATTTGATGAATTCCATGTGCTAAAAGTGAACAATGCAAATGATACTAGAAGTCATCAATAATCACTCCTCCAAGAATTGGGACTTGTAGATATCAGCTCCAGTGGTTGCTGCAGTTTTTGGGAAAAACCTTATGGAGAA…	91.254	0	152.09	Inf	Inf	2.22527e-25	8.22462e-23
k78:177577	k78:177577 Importin-7 (Imp7) (probable)	AATCAGTTTCAGTATACTCCCCAGCATCTTGTGAGATTGCTGCAAATCATAGTAGATGGGTCTTGCGACATGGCAGTCAGGCAGGTGGCTAGCATTCACTTTAAGAACTTCGTTGCAAAGAATTGGTCCCCTCATGATCCTGCTGAGCAATCAAAAATTCTGCCAAGTGATAAGGAATTGGTGAGGCAAAATATTCTCATATTCATTGCACAAGTTCCCTCATTGTTGAGAGTACAGTTGGGTGAATGCCTTAAGACAATGATACATGCGGACTACCCGGAGCAGTGGCCAACACTTCTTCCATGGGTAAAGCATAATCTGCAGGATCAGCAAGTTTATGGTGCTTTGTTTGTTCTGAGAATTCTCTCCAGGAAATATGAATTTAAATCTGATGAGGAG…	269.74	42.6724	421.118	9.86863	3.30285	2.30382e-25	8.49805e-23
k70:323040	k70:323040 Calcium-binding protein CAST (similar to)	TCAACTGATGAAATCATCATCTCCACTCTATCAATTTCATTTCCTTCAGGCAATCCCAGTTTCTCTAGTACAGCCTGTAATTCCTTCGCCGATATAAAACCGTCGCCGTTTTCATCGAACACGTTAAACGCATCCTTCAGATCCACTTCGTCCTGATCCGGATCCTGATCCAACCCGATCTTATCCTCATATTTTGACCCGAAAAAAACGTCGTCAAGTGAGCGATGTAGAGCCTCGAAATCTTCGAATCTAAGGCCGTTGTTTCCGGACTTGATGTATGATCTCACCATTGATTCAATTTCCGATTGATCGGCATCTAACCCTAGCAAATTAACCGCTTGACTAAGTTCGTCAACGCTGATCAAACTGTCATGGTTTCTGTCAAACATGTCGAAGATC…	358.049	68.4271	551.131	8.05427	3.00975	2.86757e-25	1.05357e-22
k58:503046	k58:503046 Uro-adherence factor A, Precursor (probable)	TCTGTTTTGCTCTGTTTCTTTGCTTCCACCTGAATTTTGTACTGATTAAAATCCATGCGCACTCTCAAATTTTCTTCTCTTCTCTGAATATGGCTTCTCTTTCTCGGTTCCTCTACCAAAATCTTTTCTTATCGCTTACTACCGCGTTTGCCTCTGTTTCCACCTATTTCTCTCCTCTGTTCGGCTTCATCATCACTTTCTTCCTCAGATTAAGAAGGGATAATACTTCATTAAGCAAGAATCCAGACTTTAAAGAAGACTATAAAAAAGAATCTACTTTTTCAGAGGCAGAACGAGGGTTAGATTCTGAGTTTGAAGCTTTTAAGGATGCTTCTGAATTCCCAGATTCGGAAAATAATGGGGAGGTACAAAAAACTGAGTTCGGTTTTACATTTAGAT…	117.037	3.36408	192.82	57.3171	5.84089	3.00784e-25	1.10293e-22
k72:51210	k72:51210 Probable inositol transporter 1 (similar to)	GAAAACTCTTGACATTTTGTAACAGTACTTTTTGTCAAGCTCATTGTACAAGAAAGTAGAAAACTGCATACCCCTTTGATCTTACACATTATATTTGGAGCACATAACTAGAAAGCTTAGACCAAAGACGTTCGGATGCTCTATTTGAAGACCATTACTATACAACAAGGGAAACAATTTACTGGAATTCTCTGGTCTCACAACCAACAGAACTCTTAACATATTTCCTGAAATAACTGACACTAGCAATAGATATAATAGTACTGGAGGACATTTCTCCCTGTCAAGGGGATTGGAGCTTGCAACCAAAGCTTTAATAACGCAGTTGCAAGGCCCTTTGTCCACATTACATTAACATTACCAAAATAAATATTTCATATAATTTACAAACTGCTACAC…	90.8641	0	151.44	Inf	Inf	3.06539e-25	1.12182e-22
k58:501697	k58:501697 Phospholipid-transporting ATPase 1 (AtALA1) (putative)	AAGGGCACAGAAGAAAAGCTCAATCATCTTCGCGGAGGATCAACAATTGGATTCATTTCTATTTCTCCAGTCCAAGAGTCTCCCAAGTTTCTGAACTTCTCTCCTTCCCTTGCAATTTGAATATCACGAGGTCTAACATGCTGAATGAAAGCGTTGACGATAAAACGAGGAGCAAGTGCAGCTACTGTTATGCCAAGCAAGCACAACCAGAATTTAGCTTCCCCGGCTGCATGGAAAATGGCCCAGTATCCAGGTAGAAATGTCAGAGTGTCGATGACCATGACACAAATGAAGGTGGCTACTATAGAACCCCAAATTGCAGCATGAGTAATCCAAGACCAACGGATCACATCCATTGCTAGATGTATATTGACCAAAATAACAACAGCAAGTGTCCAT…	112.743	0	187.904	Inf	Inf	3.32465e-25	1.21431e-22
k70:327481	k70:327481 Pantothenate kinase 2 (similar to)	TAGCTGGTTCATATCTACATACACAATCATAAATATTCCCTTTAACCAACTTTTGTGCCAACCGCTGATTCTTCACCATAGCAAGCTTTAGAGCATCACATTTGAACTTTGCATTATAGTTGGTATGCAAAGATCGGCCCATCCCTTCCAAAATTACCAGATCCGCATCTTTGGCAGCGGCTGCTAACTCAGAGCTCACTTGTCTCAAGTCTATGCATGGACTGCCACATCCATTCTCCACAACCATCAGAGGAACAGAGGGTGTATCTTCCTTATAGCCGTCTTGCATGGTACTCATAGCATCCACAAGTAAGCCTCCTGCTTCAGCTGCCCCTCGAAGAATATCACAGTGCTTAGCAGCCTCAGCAACAATATCGGGCAACTCCATTGCAGTAACAT…	151.207	12.8977	243.413	18.8725	4.23821	3.54045e-25	1.29059e-22
k58:38775	k58:38775 Gamma-tubulin complex component 6 (GCP-6) (probable)	ACTACAATTAAGTTGATTTTCTTTCTTGATTCTCATCTAAAGCTTCGACCATTCTTGCAGAAATTCAAGTTTTTTAATTCGATTCTATAATTCTAAAGCGTACACGATCTGTACCGTATTAAAGATATAAATTTTTTAAGGACGGTGAATACACTATCAGAGTCATTAATTTTCTGCTAATTTTTTCCAACACCGACTGGGAAGAAAAAGTGCACCTAAACTCTAGGCCTTCATCTTGTATTTCTGTGAAAAGACTGTTTTCACGCCTTAATCCTTGACTTACTAGTTACCGAGCAAGCAATTCTACCGTCAGCCCAAGGATATTCTTGTCATTTAACATTGACAATGACACTCAAGAAATACAACAACTGCAGATCAATATCTTATTTCTTCATATCA…	112.253	2.95926	185.115	62.5545	5.96704	4.36835e-25	1.58616e-22
k58:221112	k58:221112 Protein EFR3 homolog B (probable)	CCGGGTTTACATAATAACATAAGTTAGAACAATACATACAGCCAGAAAAGCGTTAGTAATACTGGACATTACAAACAATGATTCAGCATTCTTAGTTACACACACAAATAACGAGCACTCAATACATTCAGGCGTGGCAGCTCCGCGGTTAGAACTAAGCAAAAGACTGAGCTAAACCTACTAGTCACCACTAGCTACTTGTCATTTACAACTAAAACAGACCGGTTGCGTGCATCTAACCTCTAGCTGCTCTAAGGAAGTTATCAAAAGGACTTGCAGGAGGTAGCCTAAGTGCTAACCATGGTTCCTTTGACAGCGGAGGTGGTCCCCTAAAAGTTCCCTCTTCTTCAAGTATCTTTGCGACTGCTGATGGCCCATTTGTTGGGAAGGCCGGATACG…	450.327	109.638	677.453	6.17898	2.62737	4.84093e-25	1.75433e-22
k58:280058u	k58:280058u Bis(5'-nucleosyl)-tetraphosphatase, symmetrical (probable)	AAAAAAAGGAGATGACAAAAAGGGAGGAGATGACAAGAAGAAAGATGATGGTAATTCTCATCCTGTAATGAAGGCTTTCCCAGCTCCTATGTATTATCATTATCAGCAACCTTATCAACACTATCAGCCTCCTGTTCCTTCTTATTATCACCACCGAAGTGTCGAAGAGGATCCTAATTCTTGTGTTATCTGTTAAGTTATATTGATTATTGGATTCAATTCATATCTATTATAGTACTATATATTTCTGCGACTTTTGAGAGGTTGTAGATTAATTCAGAAATCAAATCTTGATTGTGCATATATACCTTTGCTAGTTTGTTCTCTCACATTTTTGTTCTACTTCCATAATTTTCTACGATTATTTTAATTAAACGGGCACTTGGATTTATTAGAACA…	108.566	2.24272	179.448	80.0135	6.32217	5.08552e-25	1.83939e-22
k58:466417	k58:466417 Aspartic proteinase, Precursor (similar to)	TCTAACGATGCACGACAACACATTCAACCTGTGTATTGCGCCATACAGATACACAAGAAAACAACAATAAGAACAAGCATACACTAACAGTACCGCATATCATGTCAAGGAGAAAAGCCAATATTTACAAGGTTTTTTCTCTTGCAATACCTTAGATTCACACTAGTACAATCCCATTTGCTGATGACCTACTTAAGGGCAAGTCACTACAACATCTGGGAGCATGGGAACACGGGATGGGGGTGGCTTTGCACTTTTTATTTTACTAAGCTGCTTCTGCAAATCCAACTCTAAGTTTTCCAGAATCAAAGACGGTGTGATATCGACCCATGAAAACATCCCCCAAGATCCAGAGAGGTCCACGGGGTGGAGGAACATCCAGGGCAATGAAGCCACTAA…	333.247	64.8486	512.18	7.89809	2.9815	5.48284e-25	1.97924e-22
k58:145439	k58:145439 ABC transporter B family member 25 (ABC transporter ABCB.25) (similar to)	ATACCCTTATAGGCAATACAACATGAACACACAGTAACAACAGCCTGTCGATCTTGAATTTGGCAGGCGAGTACACAATTTATTCATATGTTGTGTTGTCTCTGATCCCTATTAATGTAGTTGTACTGACGAGGCGATGTACACTTCAGCTTGTTGGTGCTTGTAGTTGTCGTCGAACAAGAGCAGTGTAAATTCCATCCATGACCAGAAGCTCTTCATGGCTTCCACTTTCCACAATCTGACCATCAGAAACAACTGCTACAATGTCTGCACTTTTCACAGTAGAAAGCCTATGTGCTATTACAAGCACTGTCCTGCCTCTCATCAGAGAATCCATAGCATCTTGTACAAGGTATTCGCTCTCAGCATCTAGAGCACTAGTGGCTTCATCAAGAAGTA…	99.8088	1.12136	165.6	147.678	7.20631	6.05238e-25	2.18061e-22
k78:191544	k78:191544 GTP-binding protein YPTM2 (similar to)	GGTTGGCTTGCCATTCTGTTCTTGATTGAAGCAGCCATAGCCATGAAAGCCTGTTCCACATTGGTGGCATTTTTCGCACTAGTTTCCATGAAAGGAATGCCGATCTCATCAGCAAAAGCCTGAGCTGTCTCTGTGGAAACTACCTTCTGCGCTGTGAGATCGCACTTATTTCCGACAAGAAGTTTGTTCACATTATCACTTGCATATCGATCAATTTCACTCAACCATTGCTTGACGTTATTGAAACTATCTTGATCAGTTACGTCATAGACAACAATTATGCCGTGAGCACCGCGATAGTAGCTGCTGGTAATTGTCCTAAAACGTTCTTGACCAGCAGTATCCCAAATTTGAAGTTTAATGGTTTTCCCATCCTGCTCGACTGTGCGGATTTTAAAG…	278.464	44.1337	434.684	9.84924	3.30001	6.57945e-25	2.36592e-22
k76:237446	k76:237446 Probable sugar phosphate/phosphate translocator At1g06470 (similar to)	TGGCACATTACTAGAAGTTGTTTGCTGATGCTTTTTGGTGGAACATTGGCTTTCTTTATGGTTTTGACGGAGTATATTCTTGTGTCTGTTACTAGTGCAGTAACAGTGACGATAGCGGGAGTCGTAAAGGAGGCTGTCACTATCTTGGTCGCTGTGTTTTACTTCCATGATAAGTTTACCTGGATGAAAGGGGTTGGTCTCTTGACAATAATGCTTGGTGTCAGTTTGTTTAATTGGTACAAGTATGACAAATTACAAAAAGGAAATCTAACTGAAGATGAAATGTCAGGATCCTCAATGCAAAATGCAGCTGCAAAATATGTTATTCTTGAAGAATTGGAAGATCAAGATGATGGTCCTTGAAATTCCCATACCGCATTATCTGCATTTGCAAATTTA…	246.729	33.0132	389.206	11.7894	3.55942	6.82349e-25	2.44893e-22
k66:366529	k66:366529 UPF0501 protein KIAA1430 homolog (probable)	TTGATATTAAGAAGAAACCACTTTGGAAGTTCATATCCTCGGAACAACTCATTATTCAAAGACTTTTATACATAGTAGGACTCCAGGGAACTTTCGAACTGGCCTCAGTAAAATGCGTTTTATCTCTATGGAACTTTCAGTTTTTCAAGTAGCTATAAAGCAAAACCTGCAAATCTAGAATAACTCATCTGCTCAAACTTGCCGTGTGTGTTTTCGGTCAGACTGCTATATTATGCTTTGTAAGCGTCAGGTTTCTATTGTCTGCCAAGAAAGTAAATGCCCATGCAAGGCAACATTCTCGGTTATGAAAAGCCGGCAGAATAATAGAAAGATGATGATCTAAAAGGACCTGCAGGTGATGAGGAAGCCGAGAAAGAGCTTGGACGAACAAAACTACAA…	365.903	81.7339	555.35	6.79461	2.76439	6.92996e-25	2.48235e-22
k72:299782	k72:299782 Zinc finger CCCH domain-containing protein 58 (AtC3H58) (similar to)	CTACCTCACACTCGATCATCACCATTCCATAGCTTCCCCTCACACACACACACTCCGTCTTCTTTCTCACTCTGTTCATAGATTTTATATATATAAACACAAATTTCTATATACGTATAGTTAGTACATAGATATATATAATATATATACACACATCTACTATATATATATTTTGTAAAGCTTTTGTGTATAAAATGGAGAGGTACAGTGGGACCCAATCAATGGAGGTTGGTGCACCGGTGGATCCGGTTTCCGAATGGACACTTCCCGGCGGTGAGACTGGGCTCGAAGAGCCTATGTGGCAGTTGTCACTGAATACTGGTCCAGAATCGTACCCAGAAAGGCCTAATGAGCCTGATTGTATCTATTACTTACGTACGGGCTTTTGTGGTTATGGTG…	91.0445	0	151.741	Inf	Inf	7.23667e-25	2.58723e-22
k80:116467	k80:116467 Adenosine kinase 2 (AK 2) (similar to)	CAAAATTCCTTACAACAGGCTAGAAATATGGGACAATACAATAGCCCAGAAATTGGAAGAATTTTTTAAAATTTTCTGTTACAATGTTATTCTCAAATGATGAAAAGGCAATCAAAATTCCTCACAAAATGGGTAGAATTTTGGGAACAATAGCCCAACAATTGGAATTACTCGACCGAGTACTAAATACTAGAAGTCGAATATGTTCTGTCAACGTAACACTAGAAACCAAGAATAAGAACTTGTCTTATGCAAAATCTGGTTTCTCAGGGTATGTGCAACCCGACCTTTGGATGATAACATTTGACGCGTAACATCCTGCTCTTACACAATCTTCAACAGGTTTTCCTTGAACCAATTGTGACAAGAATCCCCCAACAAATGCATCCCCAGCACCAT…	837.666	194.392	1266.51	6.51526	2.70382	7.76203e-25	2.76973e-22
k58:14575	k58:14575 GDSL esterase/lipase At1g28670, Precursor (probable)	GTTACAGAAGCTAAGAGGGGCATTCCCCTATACATACAAAGCAATGAGGGACTACTCTTTGAATCAAACACATTAGGGGAAAAAACATGCTATTTAGTGAGGAATTGAATGCAGAAAACTGGCTTAGACGAAGAGTAAATGCCTAACAACAGAAGACATGTCTCCAACTCGTGCAAGAATTCTGGAATGACGCGTTGTTACTGCTGCTGCTGTTTCTTCTCCAACCTTCAATTCTGGGAATACAAATCCTTTTTTGCTGAACAGCGTATCGATCAGGTTCTCTAAAGCCTCGGGTGTCAATCGAAATCCATCCCAATATAAATACGAAGCCCGTTCAGAACATACAGCTACCCCTTCCTCTCCACACTGCTTCTGTGCATCAAAATTGAATGGGCCGTC…	182.215	17.9094	291.752	16.2905	4.02596	9.17156e-25	3.26643e-22
k60:472448	k60:472448 S-adenosylmethionine synthase 1 (AdoMet synthase 1) (similar to)	TTTATAACTTTTAAGGATTAAAAATTGGCCTATAATATCTATCCCGACAGAAATCGAGCATAAGCTTCTCTTAAATTTTAGTAGCAATTACAAAGGTTTGTACGGTCTAAGTTAGCTTCACAACTACTGAAAAATTTTCTTAGTATCATTTGATCTTGAATCGTACTTGGTTTCCAATATTGGCCCCAATAAAATTCATTTATTCAATTTTTTTTTATTCTTCGATCGTTAAATTTAATATGCAATCTCTCTCCGTTCCTTTATTTTTTCCTTTGAATCGATCCGCGCATCGCGCTGGTACGTATACTATTAAAAAAAAATAAACAAGGGTAGAAGAAGTAGAAAGACGAGCAAACACGGGGATTCTAGAGCCACAAGCAAAAAACACCAAAGAACAAA…	870.714	287.21	1259.72	4.38605	2.13292	9.38857e-25	3.33732e-22
k58:491205	k58:491205 30S ribosomal protein S5P (probable)	TTTTATAACAATCACACAACAGCATGTATTACAAAAGAATCAAACAAATATTGCACATGTACACTTAAATCATCTTGTAATTTTTTTAAAAATAGAACACAACAAAGTACAAACTATCCATCAGTGTTGTTTTTTTTAACGTGATCTGTAGCATCAGAATTTCCTATGGCGGAGATTATCAACTCTAGTAGCCCCTTGTAAATTGCTCGTAGTAGGCAATCTGGAGCCATTCTTGTTCGAAACAGGAGAAACCAGAGAAGAAGCTCTGTAATTGAAGCTTTTAGGCTGGGACAGCTCCAAAAAATCAACAGTAACCGGAGACTGAAAATCCGAACGAGTTCTCCGGTGAGAAGAGCCCTCTATAGAGTCAGCTCCGACGAGTATGTGGTAGCTCCGGTT…	131.302	0	218.837	Inf	Inf	9.94709e-25	3.52911e-22
k72:295279	k72:295279 hypothetical protein	AGTATAGAAACTGTAGAGAAGTGAAATCACCGAAAATAAGAAAAAATCAAAAGAAAATGTATAACTAGCAACTCATAGTCGTCTCAACCTATAGTTACTTAGCCGCAATCTTTGTGTCACGATCTAAGCAAATCAAACTCAACATCATTAAAATAAAAAAGTTAAATATTTCCACCAGTCAAAACGAATAAAAAATAAACTAACTTTTGACTCCTTTAGAATGGGTGTACATTCCTGGTCAATCCACCATTCACATTAGTGAAAAATCCGACGAGCTCCGGCCGGTAAGGAAGATACGATCGTCGCCGTTCTTCATCTCTTGCTTTACTCCTCATATAAGCTTCATGTGCTAACACTGCTTCACTCTTCTTTACAACTTTCTTCTTCTTCTGCGTTATT…	142.302	9.28261	230.981	24.8832	4.6371	1.00256e-24	3.55021e-22
k60:445458	k60:445458 Vinorine synthase (probable)	AAATTCCATGGTAATAGAAATCATGTCAAAGAAGCTTGTAAAACCATCATCACCAACTCCTACTCACCTTCAAAATTACAACATGTCTTTCTTTGATCAACTAGCCACTAAAATGCACGTGCCCATTGTTTTAGTTTATCATAACCTCGACAATTCCATCACTGATGAACTTCTTGAGGAATCCTTGTCTAAAACATTAACCCACGTTTACCCATCAGCAGGAAGAATTAACAAGGAGCGTCGTGTGGTGGATTGCCTTGATCAAGGCGTTGAATTTATTATTGCTAAGGTAAAGTGTCAGCTCGATGATTTCCTGGAGCAAGCACGCAAGAATATTGACCTAGCAAATCATTTTTGGCCTCAAGGAATCAAAGATGTTGATGGCAATTATGATTTTGC…	170.611	14.857	274.447	18.4726	4.20731	1.06868e-24	3.76995e-22
k62:395629	k62:395629 Transcription factor TT8 (AtbHLH42) (similar to)	TCCCTGTGCGATTTCCTTGTATCACATTTTGTATTATTCTATACTCGCTACTCAGTGTGTCCCCAAGAAATTGTCTTATCCAACGTCACAAAAACTTCCACATACACTATAGTTGCATTTAATTTGTATTCAACACTTGTTTCCGACCTGCTTTGAAATAGTTAAGAGAAAGGCTATTTTTTGGGACAAACTGGGAGATTAATTAATCTCTACGGATTATCTGATGTATTGACCTTTTTACTTCCAAAATGCTTGCTTTCCTTCCATATATATTCTCTTTTACCTTAGCTCTTAACTCAGCCAAGAGGACGCCATTATTAAGAGATGATTGAATGGCTACAACTTCCACTTGGAGTTCCCTTAGCATCTGCATTACATTTAACAGCAACTCCTCTTTGT…	89.6258	0	149.376	Inf	Inf	1.07078e-24	3.77023e-22
k74:260341	k74:260341 Monoglyceride lipase (MGL) (probable)	GGAAAAAACCTTTACGCATCCCCCTTCAGCCTTCCAATTTCTTCTCTTCTCAAACTCTCTGCCCCATTTCCTTATCTAAATTTTTTAAATATTATCAAAATTTCCGTATTCAACTTTGCTTTCCAGAATAACCAACTTATCTAATTTTTTGCTAGCAGCAACAAATTCGAAATTTTGTTCATCCAATTTTTCCATTTTATGATTTGCTTGACAAATCATAAGTTGTGTATACCTCCACGAATTGAATCACACTTCGGAACCTATATTAACAGTAAACGAAATTTGAGATTGATTAATTCTTGGAATTTTCACACATATTTATCCGAGTTGAAATCGTTGACGACGTTTGGGATAAGAAGAAAGACAACATCAACAACAATGGCGGTCGAAATAGCGAAA…	125.68	4.0482	206.768	51.0766	5.67459	1.23548e-24	4.34189e-22
k76:218676u	k76:218676u GTPase-activating protein gyp7 (probable)	CACATCGAGTCCTATTTGGTGTAATGAGAGTTTCCACTCTATTACTCTTTTGTCATGTTCCTTTACCATATCAAAACCACTGGGATCACCATTTGCTTGACCAGCTGAAGTCGCTTCTTTCGCTGCATTTGCTTCTTGAAGAACTAAAGGATCTAAAATGGGATCACCATCTTCTGTTATTACAGGTGCAGTAATAAATCTACCACTTCCAATCGTCGGAAACATTGTGCGGCATTCTTCTTTTAATACAGCATATTGTGTCCTTCGTAGCTTTCGTATATCCTCTCGTTCTGCATACGTGCTCTTTGGATCGTAGGAACCAAGTAAGAATTCCCAAACTTCACCTCTAATTGATGGATGAATTCCCCCACGATGAATTCGACCAAGTGTTTTGCCTAT…	98.7115	0.80964	163.979	202.534	7.66202	1.29328e-24	4.53644e-22
k72:306843	k72:306843 Probable pectate lyase 1, Precursor (similar to)	AACCGCAAGCGCCTTGCTGATTGTGGCATTGGATTTGGGCGCAATGCCATTGGTGGTCGTGATGGTCGTTACTATGTCGTCACTGATTCGCGCGACGATGACCCTGTTAACCCCAGGCCCGGTACCCTTCGCCATGCTGTTATCCAGGAGGAGCCCCTATGGATTGTGTTTAAGGGTGACATGGTCATACAATTGAAACAGGAGCTCATTATGAACAGTTTCAAGACCATTGATGCTCGTGGATACAATGTTCACATTGCCAATGGTGCTTGTATCACTATCCAGTTTGTTACCAATATTATTATCCATGGCCTTCATATTCATGATTGTAAGCCAACGGGGAATGCTATGGTGAGGAGCTCCCCGACCCATTTCGGCTGGAGAACGATGGCTGATGGT…	519.393	134.863	775.747	5.75213	2.5241	1.91756e-24	6.70097e-22
k72:285230	k72:285230 Guanine nucleotide exchange factor LTE1 (probable)	AGAAATCTCTCAAAATCAAAAGATATAGCATAACATGGCTGAAAAAGAATACTTGGGAGCAAACAATCTGTTCAAATTTGACTAGTCTTTCCACAAAGCTTATTATCGTATATTTGAACACGCATTTGACTTAGTGAAGAACCCGTAAGATGTGAATGTCTCTGCCTAATCACATTCTAAACCATGATGAGTACACAAGTTTTCACGAAAACTATTTTCACTTCTTGCAAAAAGTCTCACAAACAGACAGAACTACGCACTGCATAAATACCAGGAAAGCAGGACAAAGACAAGGAGTTCATAGCTGCTTTTCAAACAAAACCAGGATTATTGAATATATAATTGTGTAGCTACGGTCGGCACCCATAATTCAAACAAGAAGAAGACTACTGTATAACT…	736.487	224.102	1078.08	4.81065	2.26623	2.09971e-24	7.32374e-22
k58:474841	k58:474841 Auxin-induced protein X15 (similar to)	TAATATTGTAGTAACATTAATAATCATCACCACCAGAACAATATCATAATCTGGGGGTAAAAAAGCACTAGAACCTAAAAAAAAGAAGGAAAAAAGATCACCCAAATCTCTTAAGAACCCAGTAAACATTCATAAAACCAAATTTTCTGGGCTCATGGATGGTTGAAAATGAAGAGAAGATAAAAACTTCCTAGAAATATTCAAACAAGGTTAGTTAGGCAAAGGAAAAATAAAGCCCCCTAAACCCAAATCTCCTTCCTCAAGAACTGAACCGGCCGCCGCAACACCGGTCGGTCAAACCCTAGCATTCTGAAGCAGAGGAGCAAAACCATGAGAAGCCGCTTCTTTACAAGACTGATCTAAAGATTCAAAACCCACTTCAGAAATCACCATTACAAT…	130.218	6.10473	212.96	34.8844	5.12451	2.15268e-24	7.49444e-22
k62:415388	k62:415388 Arogenate dehydratase/prephenate dehydratase 6, chloroplastic (AtADT6), Precursor (similar to)	GCCACGTCGGCTCGTCAAGAGCTGACTGGCAGAGCTCTTGTGCCATTCTGGCTAGTAAGGTTGTCTCGCAGCAGCAGGATACTGAGAAAACCGGCGACATCACCGTTGTGAACGGCCACAAAACTCTGGACCTCGTTCCTATTGATAACCTCCCCAAGCCGCTCACAATCACTGACCTCTCTCCTGCGCCGATGCACGGCGCTCAGATGCGCGTGGCCTATCAAGGCGTACCTGGCGCGTACAGTGAAGCTGCTGCTGGAAAGGCTTATCCTAACTGCGAAGCCATACCTTGCGATCAATTTGAGGTTGCATTTCAAGCTGTAGAACTCTGGATCGCAGATCGTGCCGTACTCCCGGTAGAAAATTCTCTAGGAGGTTCAATTCACCGCAACTACGATC…	187.227	0	312.045	Inf	Inf	2.42921e-24	8.44135e-22
k60:476612	k60:476612 hypothetical protein	GTTCATGCTTAAGTTTTCAACCCTCATTGGACAAACTTTTAGGTTACTTCCAACTTCCATCGCCCAGCTTGAACCATGCTCATGGGAGGAAGACGCGGAGATACCCAATTCCTTGGCAACCAGCTTTGATGCAGAGCACTTCTTTAGCTTGTCAGCGTGCTTGGTAATACTTTGCATGAAGACCATGTGTTTGACTGTCCGTTCTAGAAGTGAGTCTATACTGCACTTAGAACCATTTGGAACCAGCTCGCGGAGCTCCTTGATGCGATCTTGGATCAATTGTCTATCCCTGGGCCTAGGTCGGCAACTTTCACCAGGTCTAGCCCTCTTTTTATGCATTTTAGCGGGTTCAAGTGGCCTCTCAACATGTCCACTACCTCTGCTACAACTGGTTGATGA…	135.526	6.60264	221.474	33.5433	5.06795	2.57358e-24	8.92633e-22
k58:306377	k58:306377 Dual specificity protein kinase shkD (probable)	CACTGCATTACATTAGCACAAAGGCAATGAATGATAGCACCCAGAGTACTGTAAACATGATACAATACATCGTTAATAATCACTCATCAAATGAGTAATGTGACACCTGGGCGAATTCCTATATTGGCAAACATGCATCAGACTCTAGTGATGCTTTTCAAAGTCGTGCGAGTCTAAGCTCAAAGCGAATAACATCATTAGTGGACTGGACTGTTACAATTACAATGACAAAAGAAAAGGAAAAAGTTTAGAAAAAGCCACGCGGTAGAGATCAATTGGGTAAGACAGCAAATGTAGTGGGAGCTGCAAGATAACTAGTTGGATGGAGGGGGTGAAAGTGTAGGCATGGTTGGAATTGTTGGAATCTTTGGAAGTGAGGGCATGTTTGGAAGAGGAATA…	111.608	3.05236	183.978	60.2741	5.91347	3.00257e-24	1.03949e-21
k76:220227	k76:220227 Biotin carboxylase (similar to)	GTGAAACTCTGGATATCATCTGCAGGAGAAGCCAATGGTGCTTGGAGGGTTGTGGTTGCAAATGTGACAGGGCACACCTGCATTGTGCATATCTATCGGGAAGTTGAGAATGTGTCTGAACAAAGAGCGGTCTATCATTCAGCCTCCGGGGATGGTCCTTTACATGGTGTACCTGTTACTGCACATTATCCACCATTGGGGGTGCTTGATCTGAAACGGCTTTTGGCCCGGAAGAGTAACACCACTTACTGCTACGATTTCCCACTGGCCTTTGAAGCTGCGTTGGAGAAGTCTTGGGCCACTGAGGCTCCACTAATAGAGAGGCCTAATGGTAAGATCCTCTTGAAAGCCACAGAGTTAGCTTTTCCTGACCAAAAAGGTAGTTGGGGTACTCCTCTT…	459.074	92.2268	703.64	7.62945	2.93158	3.17587e-24	1.09744e-21
k58:71382	k58:71382 Phosphoglycerate kinase (probable)	TAAGGTATTACAACATTCATATGCTTCTCAACCACATACAAGTCTCCACAAATGGAATTTTCTGTACCCCAAATTTGTCTAGAAAAGAATACAACACAACTGCACTCACAAATCATGTACTGTGTCCAAACATAAAGACAAACAATACTTTACACAAACATCAATCCAGATGTATTTAGACCATTCTCTGCACTTTTTTGTTTATAGAGTATTGACTGTATCAAGCACAACTTGATGATCTTTACCTCTATCTTCAATATAATACACAGCCGAGCGATTTACCGATGCTGCTCCAGCTGAAACAAGCCAGTTTGAGAGACTGGTATCAACTGGAATTTCATGCCCCTGAGTCTTAAGCTTAGAGTTTTCTTTGGGATTTAGCTCTGCACAACTGATTAC…	230.313	31.1146	363.112	11.6701	3.54475	3.4736e-24	1.1981e-21
k78:179022	k78:179022 Glucose-6-phosphate/phosphate translocator 1, chloroplastic, Precursor (similar to)	ATCAGTGCCAAACATGGAACGACCAATCCTGCTCTTTTCATTCAAGGTGTAAAAACCAAATTTGCTTCACTGAACTAATTTATCTCACTCTTAACCAAGTAATCAGTTTATTTTGATGCCTCTATCAAGTTCGATGCATAACGAAACAAGGAAACCTGCCTTCGCAGCTCTATAGGATTGAGTTAATTGTGAGTTTTTAACCCATTATTGCTATCTACATACTAATAAGTTTCATGTTCCACCTCAAGTAAGGGTAGATTGAGGATTGTGGGAGACGTTTTCTCAACACCTCAAGGTTCTCTGCACGCCTTCTGTCCACCCGATATGCAAATTCGACTCTTCACTGTTTTGCCTGTGAATACAAGAAAGTTCCAAGAATTGCAATGGCAGCTCCAAGAG…	676.554	203.857	991.685	4.86462	2.28233	3.524e-24	1.21323e-21
k62:409312	k62:409312 Probable WRKY transcription factor 53	AGAAAATCACAGCCTACATGGACTGAACAAGTCAAAGTCAGTGCAGAGACTGGATTTGAAGGTCCTATTGATGATGGATATAGCTGGAGAAAGTACGGTCAGAAAGACATTCTTGGAGCTAAATATCCTCGGTAATAAGTCAATTCCTTCTCATGCTCTAAATATAAAATGCACCAAATATAAGCAACTTATGTTCACTGAGCCGAGGGTCGATTGGAAACAGCCTCTCTGCCCTTTCAGGTAGGGGTAAGGCTCGTCTACATATTACCCTCCCCAGACCCCACTTTGTGGGAGTATACAGGGTAGTTGTTGTTGTTGTTATAAGCAGCTTATGTCTACCTTTCAACTTCAAATATCAAAAGTTCTTATCCTCTGTTGGTCATGCTTTATTAGTAGTAC…	152.822	11.7115	246.895	21.0814	4.3979	3.89331e-24	1.33789e-21
k60:462503	k60:462503 Eukaryotic peptide chain release factor GTP-binding subunit ERF3B (Eukaryotic peptide chain release factor subunit 3b) (probable)	ATTTTTTGAAAAGGAAATATTTGGAAATAGAAGAAACTCCTCCTCCTCCTCCTTTTTCAAATTCACAACCACCAAGACCCCATCTATCTCCATAAACCATCAGCGACAACAAGAAAAAGAATGGGCAAAAAATAGATGTGACAGCCTTTTTGTCCAGGACGCCATAATGTCTAAAATTCTATCTGCGTCTCAGCCTGAAGATGGGTCCAGTGAGCCTCCTGAAGTTGATTTCTCACAAATATATTTGGAGGAAGTAGGTGTTAAGAAGACGCGTATTTATGGTCTTGGTTCTCAAGCTCCTTTCTATGGGCATGTTGGTGCTTCCTCCAGCTCGATATCTCCACCTCAAGATCTAGACTTCAATACTCGGGTGAGTGAATGTGTAGGACATCGTTTGCA…	121.391	4.89027	199.058	40.7049	5.34713	4.46361e-24	1.53104e-21
k76:49599	k76:49599 Early nodulin-like protein 1, Precursor (probable)	TAATCATTGTGATCTTTTATTCTCATCCATTTAAAACCAAGCACAATACTTCACTAAACAATGTTGAACAAAATCAATAGAAATTACGACAATAGACAGTACAAATAGAGTGGTACATTTTTCTACCAATGATCCTACTTAATAGAGTTCATAACGGACAACTGGTTCATCTAAAGGCCCAAAAAGCAGATTGATAATCCAACAACCAAAAGGTAAGAAAGCCCATTTAAATTTGTTGAAGCAGAAGGCAATGTTGGCCCAGCAGCTACAGCCATTGATCCAATATTTTGGGCCACATTTTGTTCTTTGGGCTGGATTTTAACAGGTATTTTCAGCCCATTTTTGCAGCTCTCTGTGTTCCCACTAGCGAAGTACCTGATTCCTTCTCCTTCGAGTGAG…	333.104	66.2168	511.028	7.7175	2.94813	4.54036e-24	1.5545e-21
k58:464374	k58:464374 Glyceraldehyde-3-phosphate dehydrogenase, cytosolic (similar to)	CCCCTTCTCATTTTAATATTCGCAGACATTAGCCTTCTTTTCTCTGCTCTTGGCTCTCTCTTTCTCTCTCTTACTCTCTCTCGCTCTAGGGTTTTGCATACTATATATATACATATACAATACATACACATACCCACCAACCTCAGGAGGCTGTTCGTATTTTCCTAACACCAACCTCAGGAGGCTCTTCGTATTTTCCTGAATCTATGGCTTTCTCTTCTCTTCTCAAACCTACCGCCTCCATTGTTCGACCTTCCCATCGTTCCCAGGTATCATGTGCAGGTCTTCACCAGAGTGCTAACTCTGTCAAATTACAATCGTCCATCTTCGGAGATGCTGTCTCAGTCATGCAATGTTCGTCCTTACAAAAATCTGGTGCCTGTAGCATTCAACCTGTTA…	804.84	253.686	1172.28	4.62097	2.2082	4.7645e-24	1.62824e-21
k66:365786	k66:365786 Cell division cycle protein 48 homolog (VCP)	TGAGCAAAATATATTGCTGCAAATTTTCCTTTTTAAATCTGTGAAATATCCAAAATAATATTACAAACTCTGAGCAACGAATGGAAATATTCAATCTGCTCCAAAGTTTCTTAGCTGAATAATGAGCTCGGCCATTGTACACAGTTGTTGTAAAACAATAAATATGATATGAAAACAAGATATTTGACATCAAAGGTAACAAGCTTTGATGATCTAACTATAGAGGTCATCTTCGTCCGCTCCACCAGCAGAAGTTGCAAACGGATCAGCAGTTCCAGCAGCTCCAGTGCTCGCTTCTGGGAACCGGAACTCAGTTCCAAAACCTCTGGACTGCTGCAACGTCTGAGCAAACGCCTGGTACTTGCGGATATCAGCATCGCTGACACTCCTCCTGGCATA…	1144.66	404.722	1637.95	4.04711	2.01689	5.10643e-24	1.74189e-21
k74:229078	k74:229078 Pollen-specific protein C13, Precursor (probable)	CTTTATTGTTCAAATTTAGTTGATGCTTATGCCCCCATGTGACTTTACTTGTGTTTGCCAGCCCATCCACCGACGCCTTTCTCCCATATATTCACTTCCCACTTTCCTCTCTTTTCCCTAAATTTTATCTCATTACAACTTCAACAAGAAGGAAGCAAAGTTAGAGAAATTTCTTGCGGGCTCCAAAAATGGCAAGATTGGTTGCATTCGTTGCTCTTTGTTTACTCTTTGCTTCTTTGGCTGCTGCCACTACTCCTTTTCTTGTTAAGGGTAAATGTTATTGCGACACTTGCCGCTGTGGCTTTGAGACTGAAGCTACCAAGTACCTTGCTGGATCCAAGGTTAAAATTGAGTGCAGACACAGGGTGACCAACGAAATCACATACACAATTGGTGGTG…	3181.29	1316.8	4424.28	3.35987	1.74841	5.4695e-24	1.86232e-21
k58:465830	k58:465830 Caffeine-induced protein 16 (probable)	ATAATTTCCCACTGCCAATATTCTCATTATCCCTTCATTTATATATATATACGACTAGACTACCTCATTCTCATCCTCAACAATCAAAATTCAAGAACTCATCTCTATTCCTTAAATCTTGTGTTATTGATATGGGCAACTATATTTCTTGCACCTTATTAGGACCAGGAGGCAACAAACAATCAAGAGGTGTAAAAGTCATATTCCCAAGTGGTGAAATCAGACATTTTTATCAACCAATCAAAGCAGCAGAGGTGATGTTAGAGACACCTAATTTCTTTCTTGTAAACACAAGGTCACTTAAAATTGGAAGGAGATTTTCTGCCTTAAATGCTGATGAAGATCTTGATATGGGCAATGTTTATGCTATGTTTCCAATGAAAAGAGTAAATTCATTTG…	187.842	21.0872	299.011	14.1797	3.82576	5.70155e-24	1.93779e-21
k58:479002	k58:479002 1-aminocyclopropane-1-carboxylate synthase (ACC synthase) (similar to)	CATTTAATTAGACAAATTATGATGTCACAATAGATCAGTGCAAGTAAACACATATAACAATTATTTCTGAAAAGAATCATTCTACTACATTCCTCTTTTCTTTTACTTTTATCTTCATTTATATAAAATTAAAATAAGAACTAATTCCTCCAGTTTAAGTTCTAGCTCGAACGAGTGGTGAGTGAGGGATAGGAGATGAAAGTGGTGACAAATTAACACTTTCATCGTACATTCTTTTCGAGAAACTAAGTCGTAGATTGTTCTTTTTCCATTGCTGCTTCTTCTCCATTGGAGTCGATTCATCTCCACTTTTCTTAACACCCACAAACCTCCGAATCCTCCCTAACGCAATATCCACAGTTTCATCGTCCATGTTAGCGAAACAAACTCGAAAAAATC…	130.587	7.13299	212.889	29.8457	4.89945	6.40273e-24	2.17213e-21
k58:480997	k58:480997 V-type proton ATPase subunit C (V-ATPase subunit C) (probable)	TCAATATTACAAGTTAGATTCCCTGCTAAAGAGAAAAAAGAATTCAGAAAGAGATCCTAATTAGGCTATAGATTTATACTTGCAAATAACTTTACACCTAAGTACTCTATCTTTCACATAGAAACCAGGCATTACCATGATCTTAACCTTGCTTGAACCTTGTGATTTTTGCCTATCTCCAAAAATTTCTTCCATGTAACATTTATCAAAACTTGTATTCTCTTCAACCCTCAGAATCCCAAGTGGAGGATCGAACGAAAACGCGAGCAAATGCAGCAACCAAATGCACTTAGCAGCAACAAAGAATGCCTGAAGTAGTTGCTCTGGCCATGGCCTATTCCAGTTAAGACTTGTGATAATGCAACTCATTTTTTGATCACAGAATTTGCTGAAATCATC…	641.129	180.113	948.472	5.26597	2.3967	6.4422e-24	2.18154e-21
k58:466078	k58:466078 Probable RNA polymerase II transcription factor B subunit 1-1 (AtTFB1-1) (similar to)	ACGAAGCCAGAATCGACTACCACAGTGGAGAGTATATATATGCGTACATTCAGAGGCTGACTGATCTCTCCAGTTGGCGCTCAGAAAGACAAAAGTAGGCCTTTCCCGTCTCTTCTAAAACCCTTCAATCGGAACCCTAGATCTCCGTTTCCATAAATCACTGTTATCTCAATCCAAACATCGAATTCACATTTGCCCTAGCCTTGAGAAATGATCATTTGTAAATTCAAATTCTTTGATTAGATTCTAATAGAGTACTTTATATACCCAAATTGTATTGTTTTGTTTGATGTGTATTGTGAAAATACTGTAAATTTTGAACAATTCGATTATGGCCGATGGGAAGGTGGTTAAGCGTGCCAAGTACAAATCTTCAGTCAAGGACCCTGGCGTTCCTGG…	467.086	118.139	699.717	5.9228	2.56628	6.47145e-24	2.18746e-21
k58:464017	k58:464017 Thioredoxin-like 1-2, chloroplastic (AtACHT5), Precursor (similar to)	TTTTCCTATCGAAAAAGTTAAGTAGTTCTTGCTTAGATATATTTCTTCTTCCATTTCTATTTGAGAAATTTGTTGTTGATATAAAAGTGGTGGGAATTTCATTGTTACATGCATTAAGCTTGATAAGTCCAAATATTCTTAGCAAAAATGACAGCTTGTTTGAAGAATGGTTTCTGTGTTTATAATTCCTGTGAAGCAAACTTCAAGTCCAAAGCCAATGGGTCTTCTGGTTTTGGAACTCTGCAACTTCCCGAGTTATCAACCAAAGAATTTCTTGGAAAATCCTTGGATTTGTCGAATCAAATTGGTTTGAACCACTGGAATGTTAAAGATTCAAAACCCATCTTGGTCAACGCACAAGCATCAATATGTTTTAGCAAAGCAATGAGATGGTGGGAA…	140.783	8.12883	229.218	28.1982	4.81753	6.8094e-24	2.29751e-21
k70:299363	k70:299363 Voltage-dependent T-type calcium channel subunit alpha-1G (probable)	ATTAAAGAATACAACAAAGCTGCTCTTAACCAATGCAAGCTTAACAATACTTGAAAGAAATAAGGTTTATATATACTTGTTTTGATGCAATAAAGATGAAATTGAAACTATTTCCCAATTTATACAACTGCAAGAAACAGATGCAAAAATGTTTTCTTCTGCATCTCAAATCTGGACAAAGAGAAAAGCTGCTATAGGGCTGACTTTATCTGTTCAATCAGCGCTTTAAGATATTGCAAATCCAACAAGCTGATAAACTTTAATTTCTTCAGAATCCTGAAATAGGAATTAAGTTTTACAGACCTGAAACTTTAAAAAAGTCATAATAAACAAACAAATATTAGTAGATTTGGCAAATCAAACAAGGAATGAAGCTATACAGTAGCTACAAATATATTC…	194.337	15.5087	313.556	20.2181	4.33757	7.27074e-24	2.44872e-21
k58:416763	k58:416763 hypothetical protein	AATACGCTTACAAAAAGAAGAAACATATCAAAAGTCGTAAAATACAAGTAAATCTTTTTAATTATTATGAACTTCTTCACTCTAGTTGTGTTCATGAATTCAAACACATAAAATAAAGAAAAAAAACAATACAGTGGCTTTAAAAACATTCCTTGAACAATAATTAATATATATAGCTACAGCAGCTGTTAGCTCTCATATCCTACTTCGCGGCGTGTCACGGCGGAATCCGATGGCGGAGGAGCGGTTTTTGGATGGACTTTCTTGAATATATTCCTGGAAAAGCAACCACCCGAAGACGAAGGAGAGGAGGTTTTAGGATCATTATGTTGCTTTTTGGTATCATTAGTTCCCTGTTCTGTCTTCATCTTCTCCTTGTATTGTTTTCTCGTCACGTAA…	177.411	17.9094	283.745	15.8434	3.98581	7.60451e-24	2.5565e-21
k74:255675	k74:255675 5-methyltetrahydropteroyltriglutamate--homocysteine methyltransferase (similar to)	TCTTGTTAACTCTATCGGCTATCTCCTCTGTGGATGGTATTCTTGGAGAGTGGATGTCATAGACACCGGGACCGATGCCAGCTCCGTACTTCACTCCCTCCCTGAAAACTGAGAGGAGTTTCTCATCAGAACGTGAGTTCTCAATAGTGATCACATCAGCATCCATGTCGATGATGGAGTGGATAATGTCATTGAAGTTGGAGTAGCACATGTGGGTGTGGATCTGTGTAGTGTCCTGGATGCCAACGTTGGTGATTCTGAAGGAGTGGACAGCCCAGTTCAAGTAGAATGCGTGTTCAGACTTCCTCAGAGGCAAGCCTTCTCTCAAAGCAGCTTCATCGATTTGGATCACAGTGATTCCTTCCTTCTCCAAATCCTCCACTTCATCCTTAATGGCCA…	2325.57	922.833	3260.74	3.5334	1.82106	8.79131e-24	2.95015e-21
k66:372927	k66:372927 E3 ubiquitin-protein ligase RKP (AtKPC1) (similar to)	CAATGCCCTTGCCTCCACTACAAAAACTTTTACCCAGAGCGACGCTGCCCTACATTCCATCTTCTCTGGTAGATATATACCAAGCTTATGACTTCTATTCTAAATTGTAGAGCCTATAAAAAAAATAACTTACCTGAAGGTATACGCATTATACTACCATCTTTCTTGCATCTCTATGAGACTCATCGAGCAAAATTCACAGCTCAGAGCCCTCAACTGACAGCTGAGTACTAGCCTATCTAACCACTGTTCCAGTCACCAATCACCAGAAAAAAGAAACACACCTACTAATGCTCTTCCAAGTTTGAGAAATGACCTCAATCTGCATTTACATCAGTCCTGAGAACTTCTAAAACTGTTGCATTGCAAAAGAAGCATCTCTCACAATTCAAGAGGTGT…	218.349	32.2078	342.443	10.6323	3.41038	9.73876e-24	3.2622e-21
k64:381216	k64:381216 Thioredoxin H-type 1 (Trx-H1) (similar to)	AAGACTACCAAGCCAAGAAATGTTGCTTGTTTGTCTTTGTCACAATTCACAAACAAAAGACACCACCAAAACAAAAAAAGATAACAATAAAAGACACAAGCACACGCATTTGAAATAGTAGAAAAATATTTGAATATTTTAAGTGAAATAGAAAATTTCAAGCACAAATCTTCGAACTATTTTTCCAATGAAAATTCTTGCTCAAACACAACTTCAACTTACAATCCAAATATACTTTTCGACTTACAACTTCAAATACCCTTTTCTCCAATTTCAACCATGCTATATCGTCCAAACGCATACTCAAAAGATACTCCGAGATACCGGATAACGTACCAAGAGAACCTCAAGAACAAAGCAAACTGTAAATAAGTCTAGTGCTATCCAAGCAAAATGAAA…	983.006	341.962	1410.37	4.12435	2.04417	9.88825e-24	3.30632e-21
k58:159062	k58:159062 Mavicyanin (similar to)	TTTTTACAGATTACTGGGATTCTTTTTTCTCTGTTGGATGTTGAATCATGTTTTTCACCAAGGAAGCTATGCTTTTGCTCTCAACAATGGCTGTTCTTAGTTTGTTTACAGCCACGCTAGGCGCCGCCGCCGTGTACAAAGTGGGCGATGCAGCTGGCTGGACGATTGGCGGCGCCAATGTTGACTACCATATGTGGGCTTCTTCTAAAGCTTTCCGGGTCGGCGACATTCTTGTTTTCCAGTACAACCGAACACAACACAACGTACTACGAGTGAGCCTCCCCGACTACCACTCGTGTAACGCCGCAAATCCAATTGCCACTTACTCCTCGGGCAACGACTCCATCACCATCAAAGGTCCGGGTCACTACTACTATATCTGTGGTTTTCCGGGCCACT…	149.858	8.97089	243.782	27.1748	4.7642	9.96134e-24	3.32478e-21
k72:295155	k72:295155 4-coumarate--CoA ligase 1 (4CL 1)	CATAGCTAAAAATCTAGTATTTCCTTTTAGCTTTGAGCGAGCTCCAACTTTTTCTCTTTTGTCTCTCTAAATCTAGTTAAACCATAGCCAAACTGCCAATGGAGAGTACTACCGAAACAAAGCAATCAGGAGATTTAATCTTCCGATCAAAACTTCCTGATATTTACATCCCTAAACATTTACCTCTACATTCTTATTGTTTCGAAAACATTTCGGAGTTCAGTTCTCGTCCCTGTTTGATCAATGGAGCCAACGATCAAATTTATACTTATGCTGAAGTTGAGCTCACTTGTAGAAAAGTTGCAGTTGGTCTTAACAAGTTAGGGATCCAACAAAAAGACACGATTATGATCCTTCTGCCAAATTCCCCTGAATTTGTGTTTGCTTTTATGGGTGCAT…	477.059	129.106	709.027	5.49181	2.45728	1.03056e-23	3.4335e-21
k58:476726	k58:476726 Pyrroline-5-carboxylate reductase 1 (P5C reductase 1) (probable)	CTCGATTTTGTCTACAACCCTATTTTCCCACGCTCCGCGGTCGCAGCTCGACCGCGGCCAAAGGCCTTTTCTGAACTTTTTTTTAGTCTTAGACCATGTTTCACCGCGTTACGTCAGCGGTCACGGCTGGACCGCGGCCAATGGTTGCTTCATAATTCCTTGGCCTGTTTCACTTGATTTGGTTAGGGGTTTTCATGGTTGGAATTTTTTCTTCATTTTCTCGACTCCACAAGTACTTCTCGCCTTCCTAGTCGTGTATAGCCTATTATCAAAGAGTGAGGTATGTCTTTGGGAGTCCTGTGGAGAAGAGTAACGTTGGGCAGGGTCATCCATTGCATGAGTATATACACGGGTACAATGTCAAGGTTGGAAATGTTGATCAGTAGAGTCATTTGGATC…	196.87	24.2327	311.962	12.8736	3.68634	1.1903e-23	3.95863e-21
k78:185332u	k78:185332u 4-coumarate--CoA ligase 1 (4CL 1) (similar to)	GAGGTTGTAAAACAAGCCAAAGCCTCAAGTGCTAAGATTATTATAACTCAATCGTGCTTTGTGGGCAAAGTGAAGGATTACGCTAGTGAAAATGATGTGAAGGTTATTTGTATTGATTCTGCACCAGAAGGTTGTCTTCGTTTCTCTAAATTGACACAGTCTGACGAGCATGAAATTCCTGAGGTGAAAATCCAACCAGACGACGTCGTTGCTCTGCCGTATTCCTCTGGCACTACAGGACTGCCGAAAGGTGTGATGTTGACACACAAGGGATTAGTCACGAGCGTTGCGCAACAAGTTGACGGTGAAAATGCAAATTTGTATATGCACAGTGAGGATGTATTGATGTGTGTGTTGCCTTTGTTCCATATTTACTCACTCAATTCCATCTTGCTTTGT…	801.158	255.552	1164.89	4.55834	2.18851	1.26861e-23	4.21153e-21
k58:246207	k58:246207 Proteoglycan 4 C-terminal part, Precursor (probable)	AAAAAATGGCTCAGCATTGCCATCTATCCTACCTCTTACCACTTGCACTTCTCTCTTTATTCATGTATGGCCACATAACCAGCGGTGTATCAGCACGTCGTCTTTTGGAGACACCACTTCCTGAAATTCCTAAGCCGGAATTTCCAAAAGTCCCAGTCTTGCCAAAGTTTGAGATCCCAACTGTGCCAAAACCAGATCTTCCAACCATACCGAAGCCTGAAATCCCAGCCATTCCAAAGCCTGAAATTCCTATTGTACCAAAACCTGAAGTACCAAGTGTACCAAAACCCGAGCTACCATCTGTGCCAAAGCCTGAGTTACCTACTTTACCAAAGGTTGAAGTACCAATTGTGCCAAAACCCGAGCTACCATCTGTGCCAAAGCCTGAGTTACCTACTT…	101.075	2.24272	166.964	74.4469	6.21814	1.4431e-23	4.78227e-21
k78:174547	k78:174547 Calcineurin subunit B (probable)	TCTTAAGATCCTCAACCCCAACTTTGCCATCACCATCTTTGTCCATCACCTTGAAAACATCCTCCATTACATTATTATTATTATTATTAACCCCTAACGTTCCATTTCTTCTGCTTTTAGAACGGTCTAGAACCTTCTCGAATTCCTCGAATTCCACGTACCCATCTTTGTTGAAATCGGCTACCGTCATCATCGTACGAATCACGTCATCGTCGGACTCGCCGTTGGCGCCGACGAATCCTCCGTAAGATGTTCGGAGATCGTCGCTGCTTATCTTTCCATCGCGGTCAACATCTAAAACGTCGAATGCGGATCGGAGATTCGGCTTTCCGGTGGCTTCAGAATGCAAAACGCTTCCCGTCGGACACATTCCCGGTGGTTTTCGCCGTTAATTGATGA…	353.439	79.2077	536.26	6.77031	2.75922	1.46241e-23	4.83762e-21
k60:438692	k60:438692 Cellulose synthase A catalytic subunit 4 [UDP-forming] (similar to)	AGATTTGATGGGATTGATAAAAGTGACAGATATGCTAACAGAAACATAGTCTTCTTTGATGTTAATATGAAAGGTTTGGATGGCATCCAAGGACCTGTGTATGTCGGTACAGGATGTTGTTTCAATAGGCAAGCACTTTATGGTTATAGTCCTTCTAACCTGCCTACATTACCCAAATCAACTTCATCTTGCTCTTGCTGCTGTCGCCGCAAGAAACCAGCCAAAGAGAAGGATCTTACTGAGGTATATCGTGAGGCAAAAAGAGAAGATCTAAATTCTGCAATCTTCAACCTAAGAGAAATTGAAAATTATGACGAGCATGAGAGATCCTTGCTTAT	89.1271	0.716541	148.067	206.642	7.69099	1.78534e-23	5.88494e-21
k64:383965	k64:383965 Transcriptional activator DEMETER (probable)	TTCTCTCTCTCCTCTTTTTTAACAAGACTGACTTGGCTCTCCGGCATTGACTGGTTCTCAAGCAACTTCACTCCGGTAACTGAACTCAGCTAAAGATCGTGAAGTCTTATCTGTGAGTCGAAACGAAGTTAATTTCTAACAGTTAAAAGTCTTCCCAAGGGATGAATTAGACAGTGAGAAGAATATACTTACAATTTGAGGATGAATCTGGGGAGATTTTCAACTCCCCAAGGGAATAGAGTTATCCAAAATGGGGATCCTTGGGTTCCTGCTACTCCACAAAAGCCAGTTTTGCAGAGTCCCGATCTTATTCCAGCTGAAATGCAAGGAAATCAGATGGAAAGGTCAGATTGGCAGGATCTGCTTGGGATTTATGGTAACTTTTTACAAAAACCTGCT…	134.38	10.7481	216.801	20.1711	4.33422	1.84129e-23	6.05863e-21
k68:337965	k68:337965 DNA-directed RNA polymerase II subunit RPB1 (RNA polymerase II subunit B1) (probable)	CCAATTCGTCCTTGTTCTACGTCAAGCAGTCCTGGGTTACCGAATTTAGCGAGACAGCAACTTACTGATGTTAGAGACAAATTTCATAGCCGTGTTGTCTCTCAACAGTTGCGCAATGCAAGCATTAACGTTATTCCAAGGGACAAAAGGCACAATGTTAGTCACATGGGTCCCCAGTTTTTAACTCTCCGAACAGGGTTCAAAAGGGCAGGGTCATCTGGACAGGCTTTGGCAACTGGTAGATCGGTGTATAATTCATCCAGTGCTAGTTCTGTGCCTCAATTTGGTGGAACTCATTCTTCAGTGGCTAGGTGGCAAGAGCTTTATGGCAGGGTGCCTGTAGGCTCGAATAAATATCTTGCTTCCTCCCAGCCCAATGCTGGTATACTTGGTGCTAGT…	152.583	13.4563	245.335	18.2319	4.18839	1.84697e-23	6.06656e-21
k58:96721u	k58:96721u Sex determination protein tasselseed-2 (similar to)	TGTGAAGAAGAAGTGGAGAAAATGGAGGAATTTGTGAGAAATTTGGCAAACTTGAAAGGCACAAATTTAAGGGCTAAGGATATTGCTGAAGCTGCACTTTATTTGGCAAGTGATGAATCCAAATATGTAAGTGGTCATAATCTTGTTGTGGATGGT	82.8511	0	138.085	Inf	Inf	2.30704e-23	7.55104e-21
k58:502597	k58:502597 ALA-interacting subunit 5 (AtALIS5) (similar to)	TTCTGATCTCATTTCCCCCCTTTTTTTCTCTCCTTCCTCAAAATATTCACAATTTTAGACTAATAATACTTCCTTTCTATAGATTTGACGTAACAATGGGCGAAGGAACCTCATCTTCTTCAAAGAAATCCAGGAAACCTGACTATTCAAGGTTTACTCAGCAAGAGCTTCCTGCTTGCAAGCCAATTTTAACTCCACAATGGGTTGTCACGGCATTTATCTTGATTGGCATCGTCTTCATTCCTATAGGACTTGCCTCATTGTCTGCATCAGAAAAAGTGGTGGAAATTGTAGACCGTTATGATGAGGATTGCATCCCTACAAATTATTCAAAACCGGCACTTGCATATCATGATAGGGTTACACATATCCAAAATAATGAGTCAAACAAGACTTGCG…	82.6092	0	137.682	Inf	Inf	3.49906e-23	1.14124e-20
k58:468304	k58:468304 Mucosal pentraxin, Precursor (probable)	CCAGGTCAGATTAGTTACAATACCATCATTCTCTTGTCGTGGTTCGAATTAGTAGTACTACTTGTATTTTAATAAATCCCTTTCAAACAGCAGAACTAGATCCGCCACCACCTTGAAAAAACAAGATATATAAAAGCGAGAAAGCCAATTCCCACTAAAAAAAGCTCTTAAAAATATGTACAATTTCCTTTTGATAGAGAAGCATGCAGGATCGTCCGTGCGTTGCATGCCCTGCTATTTCGTGTACGTACTCCAGCCCAAGTTTGTATTATTGGATTGAGTTGATATTACTTTTATCTACCGGGCTAAAGAGAGAGCTGCATTTGTATCCAATCTCCATGCATATCCTCCGCCGTCCATCCTCCACGCATCACACGGCAGAATCAGCGAGTTTTTCTC…	177.09	10.7764	287.965	26.7219	4.73995	4.5334e-23	1.47343e-20
k58:446281	k58:446281 Maturase K (probable)	AAAAATAAAAAATAAAAAAGTTTTATATTTCTCAAAGAACAACTCATTTTTCTCATCTCTCTTTCTTCCTAAAGCCAAGGGAGAAGAGAGCAAATCCAACTTATTATTTGATTGATATAATCTTTTTTAGTTGGCTTTCACGTGGATTTTCCATTCAAAAAAAATGACACGAGAAACTAGAAATGTGCGTTCTTGGATGGAGGTTGCTCCTGCACTTATAACCAGCTATCGACGAAAACCTTCAAATACACCAGGATTGGAGACCATTAGAGAAGAAATCAATGAGGGTTGCGACGATGATATACAACATCAATGGCAACGACGCAGTCATGGAATATGATTCGATATTGTGTCTTCTATTTAGTGTTTTTCTCTTTGAGAGGTTGAAATTTTATCCCT…	113.221	5.10889	185.295	36.2692	5.18067	4.91546e-23	1.59481e-20
k58:450374	k58:450374 Hydroxymethylglutaryl-CoA synthase B (HMG-CoA synthase B) (probable)	GGCTGTAAATCTCCTCCGTCAGCGGCGACGCTCCAAATCGTCCCAAAATCACACCTCGAACCCTCCTTCACCTCCTCACTCCGAATGCATCCTTGGTTTTCTCTAAATCACCACCCAAAGTCTCGAATGTTGGATTGAAAATCAGACCCAAAACGCTAAGTTGTCCAAAGTTGACCAAAATCACACCATATAGTCTCTTAGGCATCCTCACTCCAAATCCCTAACCAAAATCGCTTAAATTTGAGTGGAACTGAACGAGTTACGGATCTAGGATTCATGTTGTTCAAGGCTGTTTCGAGATTCTTCAAGTCGAGTGAGTCCCAGTTAATATTACAGGTCTATGCCTGACGAAATAGACGTATAATATTAACCGGGATTCAATTTCGAATGGATCTCTTG…	153.921	13.2377	247.71	18.7125	4.22593	5.25154e-23	1.70089e-20
k60:473418	k60:473418 Respiratory burst oxidase homolog protein E (AtRBOHE) (similar to)	CCCTCTTCATAAACACTCGTTAGATAATTGTGCATCTCTATCAGACCTTTGTGATCCATTTCGGCCACTTCATTCATCACCCCTTTAAACCACTCAAAGGATCCAGGTTCTCTGGTAACCCAATAAAAATGTGCACTTTTTGTCCTTATTGATTTCTTTTTCCCACTTGATGCCGTGCTTGAAGAGGCATAACTTGTCCAGCTGTCATCTGATACGCTGGTCTCAGTATTTGAATCCAGTTGTTCTTCTGATCTTGAATTATTCAATAGATCCTTTAGGATACTTATAAAAGGGGTAGCTCCAATACCAAGTCCCACAAGGAGCAAGACATCATAGTTTTGATAGTCCTGTGCTGCGGCACCATATGGTCCATCAACAAGCAATCGAGGTAAACCTCTT…	87.9074	0.40482	146.242	361.253	8.49687	5.28009e-23	1.70716e-20
k66:380972	k66:380972 Tetrapyrrole-binding protein, chloroplastic, Precursor (similar to)	GAGGAAACTCGGCGTCTACTCATAGTTTTAGCAGGAGAAGCAGCAGTTAAACGAGGCTATGTTTTCTTCTCTGAAGTTCAGTTCATTCAAGAATCTGACCTCAAAGAAATTGATTCCCTTTGGAAAAAATACAGCGACAACAAATTTGGATACAGTGTTCAAAAGAAAATATGGAATAAAGTGAACAGAGATTTCACTAGTTATTTTATTAAAGTTGGGTGGATGAAGAAACTAGAAAGCAGTGAAGTAGACCAGTATAATTACAGGGCATTTCCGAATGAATTTATTTGGGAATTAAATGAAGAAACCCCAGATGGACATTTGCCATTAACAAATGCTTTAAGAGGAACTCAACTTTTGAGTAGCATTTTCACTCATCCTGCTTTAGTTGAAGAAGGA…	2252.99	927.668	3136.54	3.3811	1.75749	5.40766e-23	1.74537e-20
k58:450414	k58:450414 Ras-related protein RGP1 (similar to)	TTAGTCCTTGAAGAAATAGGTAGCTGGGAAAAGAAAATTAAAAAATAGTTAGAGGGGAGGCGCGAAGCCGTTAGTGATTGTGGAGGACGCGGTCCTCCCCTCCAACCTGACAACCACCCAACAGCCGATTCCCTTTGCCTATATGGCTTTTCCCAACTATTGATTAATTTACTCAGTCAAAAATCTATATATATACAACTTGCATTTTCATTTCTTTCCCATTTTCCATTAAACCCTAACCCCATGAACTCTGTTTTGTCTGTATGTTAAATCGATAAATCGAACTCCTGAAGTTTATGAAATAGCAGTGCGAGTTCATTTTGACCGATCGATTTGATCGATCGGGTTTTTAGTTTCTTTCTATCGGTTTTGTTTACAATAAAGAATAGTGGAACCTTA…	327.321	68.6782	499.75	7.2767	2.86328	5.71988e-23	1.83975e-20
k66:352620	k66:352620 Putative sodium-coupled neutral amino acid transporter 7 (probable)	AAAGAAATGCGAACAGCCGATGTCATGTCAGATGGCCTTCCCATCTCTGCTCTTACCGGATGAACTGCAAACGAAAATAACCACTTGAAGTGAACAGATAAAAATGTAAAGGGCGACGATAAGAAAGAACGACAGATATCACCTAAAAGATTAGCTACTACCCTAACCTTCAACTCCGTACCTAAATAGATATGTTTTCAGGGTAGAAAGTGAACATATTTTTATACGCCAACGAACGATTTACCATTAACATGACATCCAAAGGCAGTAGCAAAGACTGGAATGGTTGTGAAGAGATCAGAAAAGGAAACTCCAGGTGAAAAATCTGGTATCCATCGTAACTTTTGTGTTTTCCCCTCCCACATTGCATGTATTGCCATCATCGAGCATATGACTACA…	115.877	4.26682	190.284	44.5962	5.47885	5.78416e-23	1.85722e-20
k80:115549u	k80:115549u Phenylalanine ammonia-lyase (similar to)	CCATAGCCGGCCGTTCAGGCACTGAGGTCACGGTGGAGCTGTCAGAAGGAGCACGGGCCGGTGTCAAGGCAAGCAGTGATTGGGTCATGGAAGGAATGAATAAAGGGACTGATAGTTATGGTGTTACTACTGGTTTTGGTGCAACATCACATAGGAGGACTCAGCAAGGTGCAGCTCTACAGAAAGAGCTCATTAGATTTTTGAATGCTGGAATCTTTGGCAATGGGAGGGAGTCATGCCACACATTGCCACAGTCGGCGACGAGAGCGGCAATGCTAGTGAGGATCAACACTCTTCTTCAAGGTTACTCTGGCATAAGGTTTGAGATTTTGGAAGCTA	121.818	5.20199	199.562	38.3626	5.26163	5.82915e-23	1.86843e-20
k66:353148	k66:353148 Putative methyltransferase DDB_G0268948 (probable)	TCAATTCTTATACGTTAGTTGTGCAATACATGTAGATGTTTTAATTTGTACTAAAACACTTTATTAGAAAACAGCCAGCAGAAAGTACAAAATTGATGATCAACTGCAGATTCTAAATTCCCTAATCAACAAATTGGGAAACTAATAATACTGATTTCACTTTCATTACAAATTTCCAACTTTGCCAATCCTCAAGTAAATTGGGAAAGACACAGTTTTCTGACTCTCTCCATCTTCATTCCAAACACTTGTGAATTTTTCAACAACATCATCAGTCAAGAGCTCAACACCCTTTTCTTTTGCAGTTTGATAAGCTGACCATGACTTCAAGTATGTGAAATAAGAATTCAAGTCCATCACTTTCTCAATCTTGAACTCAAATGGTCCATTGTGATCATA…	374.989	91.2309	564.161	6.18387	2.62851	7.97167e-23	2.54203e-20
k80:115635	k80:115635 Transcription initiation factor IIF subunit alpha (TFIIF-alpha) (probable)	AGAGGATGACGTGGCCAATGGTGACGAAGCGCGAGTTGAGGGAAATGACCTTGACCAGGATGCTCGACATAAGGCTCCTCCTCGCCAAAGTCAGAACCTGCTCGAGCCCCAACCTATTCCATTTGTTTGCAAGAGGGAGAGATCACCAGAAGATCCAGAACCCCTCTCTTTAGCTCAAAGCAAAAGATCCAAGCGCGAAGATCCTAGCTCTAGCCATGCAAACGGTTCTGAAGATTCAACTACTAGCCAACAGGATCCACCAACAACGATGATGACGACAAATTACTCCCCCCCTTCTCTCTTAGCATTCCCTTTGTTAGAGCCCCTTGAACCTAAAGAAAGCCAACCTTCTAATCCCCCTACTTTCGACTCCTCCAATCTCGAAAAATCTGTTCCACC…	396.163	95.3074	596.733	6.26114	2.64643	8.74975e-23	2.78537e-20
k78:185218	k78:185218 Proline dehydrogenase 1, mitochondrial, Precursor (similar to)	AGAAAGAAATAAACACTTTTATTTTTTCAACATTTCGGCTCCACATTGAGTACCTTTCTTCCATTTCTAACACGAAACCAAATATAACAAAGGTGCTACAACACAATAGACCTAAAAATAACAGATGGAGAAAGATACTACAAGAGGACCATTTTGTGGTCAGTGAGGATACCAACTCTAAGATTACTTAAGAGGCTACGTACATAGCTTATTTTCATAAAATAACACAAGAAGATATCCCCTGAGCATGCTCCTTGTGCATTTTAACCAGATGGTTTGCTTGATCAAGATCATTTCTGCCACGCCGTTGAATTATTTACAGTAGTTGGGTCATGGTTTCTCGCTTATTCTTACTACTAATATAGACTTCCATTTTCAATATGAATTCAAGAAGTTGCC…	220.841	34.7298	344.916	9.93141	3.312	8.85558e-23	2.81424e-20
k78:189907	k78:189907 hypothetical protein	TTCCTTTCTCGGTCGTCGGATTTTCAAGATTCAGTTTTGTCAAAAACATAAATTGGATATATATAATTCCAGGATTTCGTCCTATTTTGTATTTGAGCCGTTAGTTAGAGACATTGGTACGTTATAAAATATACAAAAACCAGTTTTATGAAACTCAATAGTTAGGCATTTTTTGCAACTAGAAAAACAGAAGAGATCAGACAGCAATCTAATTGTACATTCATAGACATTCTTTAGCTACAAATTAAATTTTTGCAAAAGAAGAATAAGAAAAGATGGGTTTCTGGACATTATTAGAGGTGGCATCTATGCCAATACTGCAGGTGGTTATAATAAGTGTATTAGGTGCTGTAATGGCTACTGATTATCTCAAGCTACTTCCTGATGATGCCCGCAAGT…	144.471	11.7115	232.978	19.893	4.31419	1.12975e-22	3.57195e-20
k78:56312	k78:56312 Probable NAD kinase 1 (similar to)	GGCTTCATGACTCCTTTTTATAGTGAGCATTACAAGGAATATCTGGATTCAATTCTTCGTGGTCCAATAAGCATCACACTAAGGCATCGTCTCCAGTGCCACGTGATAAGAGATGCAGCTAAAAGTGATCTGGAGACGGAAGAGCCCATACTTGTTCTCAACGAAGTCACAATTGACCGTGGGATTTCATCATTTTTGTCAAATCTAGAGTGCTATTGCGATAATTCTTTTGTTACCTGCGTACAAGGGGATGGTTTGATTTTATCAACAACATCTGGGAGCACTGCATATTCTCTTGCAGCTGGAGGGTCAATGGTCCATCCTCAGGTTCCTGGCATCCTCTTTACACCTATCTGCCCACATTCTTTATCATTTCGTCCTCTTATTTTGCCTGAGCAT…	243.283	40.5228	378.456	9.33935	3.22332	1.2215e-22	3.85549e-20
k74:252994	k74:252994 GATA transcription factor 8 (probable)	AATAGACTTCTTCTTCCTCAGGTTTAATTTCCTTTTAAGGTACATAATATTATTTATTCCTTTATTCATTCATTCATGCCCCCTCATAGGTCATAACACAGAGAGAGTGGCCGGTAGGGGCTATTTCTGTTTTGGGTTTTTGTACGTTTCTATTTCTTCAGACTTTTCACTCACTCTGCTCAGAGACTAGGAATTCTCTGAGCTTTTCTTGAAACTTGAGACAATTTTTGCGGGAATTTTGTAGAGTTTAAGGGAATTGATTCCTAACAAATTTAGCACACTTTGAAGCTTCTTTCCGCCAGAAAATTCCAGCCTTTATTCACAAGGTATAGAGTTATAGATAGCAGAGAGAAAGAAAAAAGAGGAGAGTAAAATGGGGTCAAATATGGTGGATGAGAT…	326.16	69.7995	497.067	7.12135	2.83215	1.47705e-22	4.6542e-20
k58:442578	k58:442578 Hydroxycinnamoyl-Coenzyme A shikimate/quinate hydroxycinnamoyltransferase (probable)	CTCCGTAACTAATCAAAATGGTTGAGTTGGAACGGAGGGAGTACATATTTGCACGTCAAATTAACAGATAAGATAGTAGCTTGTTTATTCTTTTCATACACATTATATAACGAGCTCAATATTTAGATAACCACATTAATTCAAGTTGAGATAATCGGCAGTCAGGGGCTTGAACACATTGGACGCAGAGGCCTCAACCAATTCCAACTGCCATTTCAGCATGTGCATGTAAACAACCCAATCTCCATTTCCTTTAGGACTCGGCATTGGCATCACATATCCTGCTTTCCCTTTCCATGGAAAATGATACGATCCAAACACTGGCTCTCCCCACCCAAATTCAATCTTCCTCACCGGAAACTGCTGCCCCGACGACACCACCACCGCCAACGCATCTTC…	80.0767	0	133.461	Inf	Inf	1.53751e-22	4.8365e-20
k58:475382	k58:475382 Homeobox-leucine zipper protein GLABRA 2 (similar to)	TAACAAGTTTCCTTTGATAGTTGTTATGTTGATAACATCACAAGAGTCGAGAATCTGAAGTAAATATGTCTAAATTTCGGGAATTACAATTATGGGGGGAGAAGAACTCATCACTTCATGTGAATCCTTTTTGTCATTGTATTGATCAGATGAAAATGGTAAAGGAGGAGGAGAACTATATCATCTGTATAATGAAATTAGCATATTTCTACCTACAAGAATTAATATGCATCGTCACATTGGAAACTTGTCTTGATCTTTTGCAATGTACATGATAAAAGGTTGTTGACCGATTCGACAGACTCCTTAGAAAGTTTAGCTGTTGGAGAGTTGCTAGTTAGAATTTGAAAAGCAATTGTTAGCAAGGATCCTCCTTCTGAACTTCTGTCCTCTGGTTTG…	125.915	8.25435	204.355	24.7573	4.62978	2.06857e-22	6.49605e-20
k58:482545	k58:482545 Translation initiation factor IF-2 (probable)	GGACTGATTTGTAAACAGAAAATTGAGGGTTGCCCTCATCTTTGCCTATAAAAGGGCAACACCAATGCCTTAATGAACAAGTTTTGGGAGCCCAAAATTCCCTCCCCAAAACTCCCTTCAAGCACACAGATCTGAAAATTCCTCTAGAGTATTCTCTAAGTCTTCCCAGCTGAAATTTGAATTTCAAAACTCCAAATCTTCAGAAACCAAAAAAAATAGAAACAATACAAAAAAACTACAAAAATACACTATTACATTGGAATTTCTGCACTGTCAGTTAAAAATCTGAGTTCTTGGTGACCTTGAGTTCAATTTCAAGCTGTTTTTTGAATGTATTCAAGCTATTTTGGTTTGTTTTAGTTGATGAGGTTTCAGAGGTATTTCTGGGTTTGAATTCGA…	174.66	20.059	277.727	13.8455	3.79135	2.24119e-22	7.02626e-20
k66:391466	k66:391466 hypothetical protein	TCTTTTGATCATTCTTGTATCTTCTCGCAACCTGGAAGTTACCCAAATAAAATACTTGAAGTGGTTAATAAGCAAGGACTTCATGAGACTGCAGTTCAGGGATCTGGTCACTGTGAGAATCTGCTTCCACCAAGCTGTGAAAGTTCCCTTATAAAACACCAAGGGCAGATGTGTGAAGAAACTGATCAGAAGTTTGAAGGGCAATCTAGCAACTCGAGAGCCTTGGGAAAGGGCTCAGTAGATAAAGCCGAACCAACTTTTAGAAATAATGGAAGTAATGGAAGTATTTCATATGATGCTGGACAAGTCACCGAAGACACTGTGCCATATAGAAACGATCTTTCTTCTGAAGCTTACAATGATCAAATTGGAGTGTTGGATGTGCTGGATCTTCCCAAT…	88.7302	0.80964	147.344	181.987	7.50769	2.39681e-22	7.50148e-20
k66:370596	k66:370596 Homeobox-leucine zipper protein GLABRA 2 (similar to)	AGCTTGAAGAAGAGAAGGAAAGAAAATTATACATGAGATGACAAGAATCCTTATAGTATATACACATTTGTGTTGTAACAAGTTTCTTTTGATGGTTATCTTGATAACATCACAACAACTGAGAATGCTGAAGTAGACATGTCTATCTTTTTGGAGTAGGGAATTACATTTACGGGTAAGAAACCATCACTTCACGTGAATCCTTTTTGTCATTCTATTTAGATGAAAAGGGTAAAGGATCAGAAGAACTATACCATCTGTATAATGAAATTAGCATATTTCTACCTACAAGAATTAACATCCATCATCACATTGGAAACTTGTCTTGATCTTGTGCAATGTAGATGATAAAAGATTGTTGAGAGATTCAACGGACTCCTTAGAAAGTTTAGCTGTTGG…	309.155	65.7513	471.424	7.1698	2.84193	2.43013e-22	7.59298e-20
k74:266087	k74:266087 Chalcone synthase 2 (similar to)	ATTATCTTCTTTATTACTAGCAATATATAACTAGCCTATATATATATATATATACCAGACCATCAAAGGTCACCAATAATCTTATTAAAAAACACCATTTTTTCCGGCGAAAATGGTCACAGTCGAGGAGGTTCGGAGGGCACAACGCGCTAAGGGGCCGGCCACCATTATGGCCATCGGCACGGCCACTCCTTCGAACTGTGTTGATCAAAGCACTTATCCTGATTATTATTTTCGAATCACTAATAGCGAGCATATGACTGAGCTTAAGGAGAAATTTAAGCGCATGTGTGACAAATCAATGATTAAGAAAAGGTACATGCACTTAACAGAAGAAATTCTAAAAGAGAATCCCAATATTTGTGAATACATGGCTCCATCTCTTGATGCTAGGCAAGA…	117.702	4.45302	193.201	43.3865	5.43918	3.54034e-22	1.10433e-19
k74:265229	k74:265229 Homeobox-leucine zipper protein HAT22 (HD-ZIP protein 22) (similar to)	ATAATATATGTATTATATTCCTTAACTATTTACGGACTTATAATATGATCATAAGAAACAAATTAAAATGATTGATTAGTGACCTTAAATCTAACTCTACACATACTACTGCACTACTCAGTTGATTTCATACAAGCCCTTAACCAAAAAAAGTGGCGGCCTTGGGAGATCATATTGTAAAGATGATATTGGTATAATATACTATTAGAGAGTATATTATTTAATTTATATATGCCCTCTACTTAACAAGCTGCTGATGGATTGGTGAAGGAATTGTAGAAGTGAGACTTCTGAGCCAAAGTGAAAGGATTCTTCGACGGATTTTCTCCGACGCCGCCGATCCTCTCGCAAGAAGGACACATGGTTAACATGTCCGCCGGCAGCTGCATGTACAAAGGT…	338.239	77.7422	511.903	6.58463	2.7191	3.61852e-22	1.12683e-19
k58:64120	k58:64120 Inner nuclear membrane protein HEH2 (probable)	ACTCTGTCTTTTCCTCTGTTTTCCCACAAAATTCCTCTTTCAAAAACCCCATAATTATAAAAATGGAATTGAATCAGAAACAACAGAGGCTTAATCCTCCACCAAGAAGGGGACAAATAAAGATGAAAATCTTGAAGTCTTTGATTAGTTCTGCTGCTGAATTGGCTAATATCGCCAGTGGATCGAAAAGCAAAAAGGGATGTGAAACTTCCTCAATATCTTCAAATGGAAGAAAAACCCCAGGAGAAACTCCTAGTTGCTATAGTTCTGGTGCTGATTCTGATGGATCGTACAGATGATGGTGTGTTTTTGTAGTTTTTTGAAGTTGAGGGGAGTTTTATGTACAGATTTAACCTTAGGGAATTCCTGTTTCCCCTGTTTTATTACCCTGCTTTAGCT…	127.785	8.25435	207.472	25.1349	4.65162	3.67155e-22	1.14143e-19
k68:343965	k68:343965 hypothetical protein	GGCGAGGCAAGGTCCAAGGCAAAGCTGGGCTGGAGACAAAAAAATGTGGGCAGCAATTGTGCATGGCTGGGTGTGTGTCTAAGTTGGTGATGGACTTAGGCAAGGCAGTTAGGCAAGGCAGCTTGAGTGTTGGCACCGCAGCCTTGGTTCGTGGGTATCGGCAATGGCAAACGGAAGCATGGCACTTGACAAAGGCATGCGCGGATCAGTGGGACGACTTAATCTATAGCAGGGCGTGGCTATGAAATTAAGGGCGAGGCAAGGTCCAAGGCAAAGCTGGGCTGGAGACAAAAAAATGTGGGCAGCAATTGTGCATGGCTGGGTGTGTGTCTAAGTTGGTGATGGACTTAGGCAAGGCAGTTAGGCAAGGCAGCTTGAGTGTTGGCACCGCAGCCTTGG…	121.225	6.50955	197.701	30.371	4.92462	4.11853e-22	1.27612e-19
k74:253065	k74:253065 Naringenin,2-oxoglutarate 3-dioxygenase (F3H) (similar to)	ATGGCACCTTCGACATTAACAGCTCTAGCAGAGGAAAAGACACTTGAAACAAGTTTCATAAGAGATGAAGATGAGCGTCCAAAAGTGGCATACAACCAATTCAGCAACGAGATTCCGGTCATATCGTTGAAGGGTATTGATGATGAGAGTGGAGTTAATAGTGAAAGAAGAGGTGATATATGTGAAAAGATTGTCAAGGCATGTGAAGATTGGGGCATTTTCCAGGTAGTTGATCATGGTGTTGATGCTCAACTTATCTCACAAATGACAACTCTCGCTAAACAATTCTTCGCTTTGCCTCCTGAGGAAAAGTTACGCTTTGACATGTCTGGTGGCAAGAAAGGTGGCTTTATAGTCTCTAGCCATTTACAGGGTGAAGTGGTCCAAGATTGGCGTGAA…	449.712	1.21446	748.71	616.496	9.26795	4.3755e-22	1.35124e-19
k68:338957	k68:338957 Pectinesterase 61 (PE 61) (similar to)	TAAAGCTGGCACTTTTTCAATTGAGCCAATAGCTTTTTGATAGTATGTTCTAATTACAACAAAAATAAATTACAACACTTATCATTCAATGTAAGACGTAAACTCTAGGATGATTGCTCTTTAGTCAATTTAGCAATGGAGCAAATTGCAATTTAACGGCTTAATTATTAAAATTTGAAATTAAATACTATATTCGGATATGTATACTTATTTATATACCACTGCAAAAACCATAAATATCCATTCTGGAGTAGGTTTGGTTTACCTTCCTTAAGTATTCAGCCCTGCCAAGTAAGCCACTCCTGTTGAAGGCAACCAAGATGATCCATAAATGAACTTTGCTACGGTGAACTTACTGGCCTCTTCCACGGACTTGATGACCCGATACCCCGGCCAAGT…	759.271	260.297	1091.92	4.1949	2.06864	4.36859e-22	1.35124e-19
k58:497688	k58:497688 Spindle-defective protein 5 (probable)	TCTCACCAGACAAAAACGGAGCTAAAATAAAACCTCAGCGAAGCCAGCTGCCTTCACGTTCTACTTGGGCCAATAAAAGATTACGACAAATAACTTAGATCACGACTAAAAACTTAACATCAGATGGATGAAAACATTTAATGGAGCAAACAACTATCACGCTCTAACAGAGACCCATGTTTCCGACAAACAGTCATATATGGAGAATGGAGAATGAAGAGTAACTAAAAAAACAGGAGACATTCTTAAAGAAGCTAAAAGGGTTTGAGTTTCCTAAGAATAGTCATACAAGGAGAAAGAAGACAAACTAAAAGCAGCAAATATTCTTGCAATTAAAAACATTGCATCAGCATGTAACGACAATAGCATTCGTAATTTCCTATAATAGTAGGTTGCATT…	104.732	3.45718	172.249	49.8235	5.63875	5.01912e-22	1.54743e-19
k58:470092	k58:470092 Adenine/guanine permease AZG2 (AtAzg2) (similar to)	AGCTGAATACCACAAAGCCTAAGATGCACAAGCGCCCTTGAAAGATCAATCTATTACATCTTGCCTATTTTCCATCTGAAAAAAGCTAATTAATTGAAAAGATAATCTTTCACGGTGGCCTGTGCATCTGCTGTCACTACATGAAATAAAACAAAAACTACTTCCAATCAAAATATCAAACAATTTCAATATTCTGATCTGCAGTGGCAGCTGACACTTGATTTTGCTCCTTCACCACCATCTTCCTCATTCTCATCAACCACTTCACCCAACAAACCATACTATCATACAAACTTAGAGCAAGATACACTCCAATCCCACCAATAATACCATTGGAAATTGAGTATGTCAAAGGCATTAGAACCATAGTCACAAATGCAGGCACTGCATGCTTAATAT…	108.231	3.862	177.81	46.0409	5.52485	6.45198e-22	1.9859e-19
k60:440460	k60:440460 K(+) efflux antiporter 6 (AtKEA6) (similar to)	AACAAGGGTGCACTCTGCGAACTCTTAATTTCTTTCTCTAAAACCCTAACTAACCACATTTTCCCTCTCTAACTCTCTAACACCGCAATGCCAATGCCAATGCCAAGAGGGCTCTGCCTTCTCCTCCTTCTGTCCTCCTTCTCCTTTTCTTCTGCTGATCCGATACCTGGTGGAGATTCAGAAAATGGCGTCGTCGTCGTCGGTGTCAATGCTGCTGCTGAATTGAATGCCTCTGCCGTTGCGAGATCCGAGGAAGGTAGTTTCGCCAACATGATTGATCGAGCTCTGGAAAAAGAGTTCAATGAGACCGAAGAGCAGCCCGGTGCAATAGATCATGGGAGCTTCAACAATAGCGTCTCGGAGCAGGAGGCAGTTCTGGAAACCGTTGCTAGGGTTGGT…	162.939	16.1646	260.789	16.1334	4.01198	6.47273e-22	1.98899e-19
k76:82603	k76:82603 Ras-related protein RIC1 (similar to)	GCTGGTAATTGTCCTAAAACGTTCTTGACCAGCAGTATCCCAAATTTGAAGTTTAATGGTTTTCCCATCCTGCTCGACTGTGCGGATTTTAAAGTCCACACCAATGGTACTAATGTAACTCTCAAGATATGAATCATCAGCAAATCTCAAGAGGAGACATGATTTGCCAACACCAGAATCTCCAATAAGCAAAAGCTTGAAAAGATAGTCGTATTCTGGATTCATGATGATTACTGTAAAGTGCAAGATCGGTAAAGCGAGATGAAGGTACAAGCAAGGAAGCTGTCAATACAACAAGAATTAAAGATTTCCCGGCGGGAAACTGACCGGAGTGAAAAGGGTCGCCGGAGATTAGGACGTATACAGAGAGAAAGTTGGAGAGACAAAGATGATGAAATT…	186.871	24.3258	295.234	12.1367	3.6013	7.6109e-22	2.33488e-19
k72:257585	k72:257585 Pentatricopeptide repeat-containing protein At1g11290 (probable)	AGAGGAGAGAGAAGAGAGAGAGCTAACGGGCAGAATTCGTTACTCAGGAAGCTTGAGCCCCTCGCTAAGGACAAATTTCTTCATTTCATGTCAGCCAATTCGCTAAGGACATTACTCAGGAAGCTTGAGCCCCTCTACACCCTCCCATTTGACTTGCCTACTTCTGCCATTGCCAACCAACCATTCCTCCCTTTCAGCTACCTTTTGAATTCATGTCATTCCCTCGCAGCCCTCAAACGGTTACACGTTCTTGCTTTGACAACTGGTTACCTCGCCAACCTCCAAGTATGTACCAAGTTTGTATCTCTGGCTTGCTCTTTATCGTCGACAATGGACTATGCTCGGAAGCTGTTCGACGAAATGCCTCAAAGAGATGTGTTTGCTTGGAACACCGTAATT…	223.56	0	372.6	Inf	Inf	8.70053e-22	2.66475e-19
k58:368702	k58:368702 Peptidase, M16 family protein (probable)	CATATCTTACTAATTTCCCGAAACAACCTTACAAAACTCCAAAATTTCAAATCTGAAAAGGAGTTTTGTTTGATTCGAAGGGAAGCATCAAGTTGTTGTTACAGTCATTGTACGAGTCCCACGCTCTTTGCATTCCTCTTCTTCGTGGATTAGGCTTTCAGGAGTCTTTTATTTCAAGGAGATTCAGTCAAAGTCATGCAAGACCGGATCCCTCGAAGGAAAAGACCTCTATTGGTCAATCAAGGTGGAGACGGACCTCAAGGCTTATCTTGGTTGTTTTCTAGTCCAAATGATATCCAGGTACCTTTTGAGCCTTTAAATGATCAGAGAAGTTGGGAGCATGTATCTGTTTGTTGTAATGAAATTTGGTTTGCTTAAATGTTAGATTTAGCTCATATA…	112.164	4.98336	183.617	36.846	5.20344	8.93584e-22	2.73232e-19
k58:442582	k58:442582 ABC transporter B family member 27 (ABC transporter ABCB.27) (similar to)	GTCAGCACTGCTTGCTTTGCCATCAAACCCGTATGCAATGTTCTCTTGTATTGAACAGTTGAAAAGAACAGGTTCCTGGCTCACTATACTAATCTTTTTGTGTAAATATTCATGTGATATTTCAACCAAAGGAACCCCATTGAGCAGTATATTCCCCTTAAGTGGATCATAGAACCTCTCTATCAAGTTAGCAGTGGTTGTTTTTCCTCCACCGCTCGGACCAACAAGAGCAACTTTTGATCCTGGTCTCAATCTTAGCGATATACCCTTGAGTACCATATGACTTGGGCGAGATGGGTAAGCAAACCATACATCATCCAGTTCAACGTCTCCATCTGGGTCACTTATAGGACACTTGTCTCCTGATGTAGGCATGCTTGAGACACGATCTAGAAGCTG…	76.5123	0	127.521	Inf	Inf	8.95138e-22	2.73258e-19
k60:448182	k60:448182 Fructokinase-2 (similar to)	ACTAATTGATTGACTCCACACAACTTAAATGATAACCTATGAAATGGAAAACTAGAAAAGGCTGAAAGTGACACCAATTGAAAGGTAAAATGAAAAATTCCACCGACAAATCAATAGGAAGAAGCTTAGTTTATTAAGTGCCTTAATGCATTGTCTTTCACCACTACAAGAAACCACTAAAATCCGAAACCCCGAAAGTGAAAAATGAAATACTTTGATTGATTGAAAGGACAAAACTCGTAAAGGGCCGAAATATATCACGATTAAAAAGAATTAAATGGGTAAAATCATCTTCGTCCTATGCTCCTCCCTTAAGCAAAGTGAGGGCTTCAGATTCAGTAGGAAGAGCTGGGATTGCTCCTTTCTTGGTTGTTGTGATTGCTCCACATGCACATGCAA…	548.669	165.2	804.314	4.86873	2.28355	9.517e-22	2.90048e-19
k72:300461	k72:300461 Probable ADP-ribosylation factor GTPase-activating protein AGD11 (ARF GAP AGD11) (similar to)	TAGCATTAATAAAACCAGAAAATGAGAAAAGTGCTCGTTTTGGTTAGAACAGATATCTTACATCATACAGTTGATTAAAGAAATATCTAGCTCTAGCAATATCAAAAGTCTAATATGACATCAAAAGTTGAATGCTGGTGTGATTCCGGATTCCCCTGCCTTTCTGCTGCAGTCTACACTTGTCCGTCCAAATAGTTGACCCTTCACAATCTCAGCCCTGTCAGCGAGAGCAGCCTCTAACAAGCATAATTCACTTTTGCAACTACTCCAGTGTAGAGATTCTGGCAATGGTAACGAAATTCAGACACTTTGCCAGTTTATTGCGTTTCCTTCTTCTACGCGTCCATGTTTGAAGCAATTGACTAATCTAATGCAACCAAAAGCTTCACTGCAGCTAAG…	172.191	21.0872	272.927	12.9428	3.69407	1.21212e-21	3.68209e-19
k66:369330	k66:369330 Allergen Act d 3 (similar to)	AATTTTACATGGAATAAGAACTCATTCCCTCAGCATAAGAAATGCGGTAATAAGAAAGAAAAGGGGAGGCAAACTAATAACCATTCACGTTTATGTATTACTAGTAATTAGTTGATCTATGGAATTTATGGATAGCGAACTCCAACTAATCTCACATCATCAACCACAGGACCGCACAATGAGCCAGAGTGATCGCTCTTCATGTGATAGTACGTGCTCAAGAACCTGACCCTGGTGCGCTCAGAAACTGCTTTGAACCGAAGCTTGGCTCGTTTGAATCCTCCATTACCTGTGGATTCATAGGGTACTCGCAAAGTGATCTGGCCGGCAAATGCCTCTATAAGCATAGACCCTTGGCAGGAATTGCTGGCATCTCCTACTGAGAACATGAGGTCATAG…	147.9	14.3591	236.927	16.5002	4.04441	1.29791e-21	3.92986e-19
k58:331823	k58:331823 Peroxisomal biogenesis factor 2 (probable)	ATGCACTCTTCGATTCTTGATATTTTGCCTCGTGCTTTTTGCTTCCTCTCCTTTATAAAACCTTCCTCCGAATATTTTGGTTTTCGTCAAACCAATTCCTTCACCATTAGTTTGTTCCTTCCTCTTTTTCTTTGTCTTTGTTTTTTTAATAAGGAGAAATTAAGAGTTTACGTCGTAGTATTTGTATATACTGACAATGGCGAAGAAGATGGTGAATATGAAACCCTGGATTGAGGTTGCCCCATCTCTTTTTGTTTTCCCACAAAAACATTCTCGTTCTCCAAAACTGGAGACTATTAAGGAAGATGATCGAGCAGAAGGACAGGATGGAGATGATGAATGTTCATCCTTTTAGCTTTCCTGATGAAGCGCTCTCCAGTTTTAATTTCTTCTCCCCTT…	76.0539	0	126.756	Inf	Inf	1.32314e-21	3.99972e-19
k78:181317	k78:181317 Phenylalanine ammonia-lyase (similar to)	TTTGAGATTTTGGAAGCTATAACCAAATTGCTCAACAGTAATATCACCCCATGCTTGCCTCTCCGTGGCACAATCACTGCTTCTGGTGATTTGGTACCACTTTCCTACATTGCTGGGCTTTTGACGGGTCGACCCAATTCCAAGGCCACTGGGCCGGATGGAGAATTGTTGGATGCTGTCCAGTCTTTTCAACGGGCCGGCATTGAGACCGGGTTTTTCGAGTTGCAACCCAAGGAAGGATTGGCATTGGTGAATGGCACTGCGGTTGGTTCTGGCATGGCGTCTATGGTTCTATTTGAGGCTAACATTCTTGCTGTCCTTTCTGAAGTTTTGTCAGCACTTTTTGCTGAAGTTATGCAAGGAAAGCCTGAATTCACAGACCACTTGACTCATAAGTTG…	620.357	17.4439	1022.3	58.6051	5.87295	1.37044e-21	4.12487e-19
k60:127774	k60:127774 Beta-galactosidase (Lactase), Precursor (similar to)	CAGCTTTACTCCTTTCCAGGACCTGGTTCCAAATCATTTGGTGGAAGGGTTGCCTGTGAACCACAAATGCGTTGTATACGTACATATACATGAAGCTTATTTGTGAAGTATATAACTAAAATCATAGTGGGCTATGGTGTTCAAGATGCTGTACAATTCATTCAATCCATAACCCGACCTGCAGCTTTCCTGGAACTTACGAAATCAAAGCTTGCAGAGAAGCGAGGAATTTTCAAAGCTATGCTCTCTGTAATCCAAGTATATTTTTACTGAAGTTAATAGATTTTGGCTCCATTACTTGCCTGTAAATACCTTGCCTATTTCAGCTGCAAATAGCCTCCACTGAGAGTTTCTTAGAGGTATTTGGACACGGATCGCCTCCAAAGACTTCAGGCACTA…	106.493	4.48545	174.498	38.9032	5.28182	1.37119e-21	4.12487e-19
k58:465205	k58:465205 Auxin-induced protein X15 (probable)	CTTAATTCTCATTTCTATTTCAAGTAATTAGTATTCCCTTTTAATTTTCTCCTCCAAAATGAAGAAACTCATTCGACGTTTATCGCGCGTGGCTGATTCCTCCTCCAACTACTCCTTGCTCCGTTCCGAATCCCGGTCGGTGTCGCGTCCACGTCGGCTCCAATCGTTCCGAACCGGAAAGCTCAGATCCGGTGCCGGAGTTCCTGAAGGACACCTTCCGGTTTATGTCGGCGATGAGATGGAGAGGTTTATCGTTAGTGCTGAGCTTCTTAACCATCCGATCTTCGTCGAGCTGCTTAATAAATCTGCTCAGGAATATGGTTACGAGCAGAGAGGTGTTCTTCGAATCCCTTGTCATGTTCTCATCTTCGAACGAGTACTTGAGGCTCTTCGACTCGG…	132.128	10.4971	213.215	20.3118	4.34425	1.3766e-21	4.13444e-19
k58:499431	k58:499431 S-adenosylmethionine synthase 2 (AdoMet synthase 2) (similar to)	ATAAATGAAACACAGACATTTAATATCAAACAGAAGAGGTGGTTCATATCAGCTTGTTCAAGTACTCGAATGGAACAATGGACGCTCAAAATCACTGATACTTACACCTAAAAAATAATTCAAAAGGACCAACTACTAAGAAATCTCAGAATGCTTGAAGTCCCTTTCTCCCACTGCTCAATGGAGCCTGGAAGTAGATTTTGGCAATCAAATGTATGCTATGAAGCTTGTTTATTGGTTTTTCCACAAGAGTAATGACCATAAGAAATTTAATCGGCTGAAAAACTGTGAGTAAATTTGTTTAAGCTTTAGGATTGAGGGCCTTGACAGTTTCCCAGGTGAAATCAGGGTCATCACGGCCGAAGTGACCATAAGCAGCAGTCTTCTGGTACCTGAAGT…	556.374	174.519	810.944	4.64673	2.21622	1.54431e-21	4.62321e-19
k76:237474	k76:237474 Regulation of nuclear pre-mRNA domain-containing protein 2 (probable)	GTGTGGTATTGGCATAACATTTGCTCATAACAGAGTACCAAACTGCTCTAACAATGGGTGAACCGTAATGAGGGGTAGCCTGAAATGGCCTAGCAATTGCCAAAATGATGGTGACAAATCTCTAATAAGAGACAAGGAGAGGAGAGACCATATACCGATTAAAAAGGGAAGAAAAACACAATATAATAAATATACAAAACTTAACTGCCTAGGAATATGCTACAGAGCTCTTTAGACAAATGGACTATCCCCTGTGCAGTTGCAAAAGAACTCTAAAATACATATATACAAGCATGAACTCGGTGTTCTCTGCTTCAGCGCACCTCAGCATACAAACTACTCTCGGATTAAGTATAAACAAGCTGCACTACCAGCAGCTATAGCTTCCTCTCTTGGGTC…	420.274	113.779	624.603	5.48959	2.4567	1.54956e-21	4.63146e-19
k58:500311	k58:500311 Histone H2AX (similar to)	AGCAATTCAAATTGGACACCTACCTTAAACATGCGTTCAACAACAGCAACCAAATCGGTGGGTGGCAGAGGAAAACTCCAAAAAGCTACAAAATCCATCTCCAGATCTCAAAAGGCGGGTCTCCAATTCCCTGTTGGCCGAGTTGCTCGGTTTTTGAAAAAGGGTCGTTATGCTCAGCGAGTTGGCTCCGGTTCACCGGTTTATCTCTCAGCGGTTCTTGAGTACCTTACTGCTGAGTTGTTGGAACTTGCTGGGAATGCTGCAAGAGACAACAAGAAGAACAGAATTGTTCCTAGGCATATACAGCTTGCTGTGAGGAACGATGAGGAATTGAGCAGGTTGTTGGGATCTGCTACCATTGCTAATGGTGGTGTTTTGCCCAATATTCACCAGAATTTG…	282.453	57.2784	432.57	7.55206	2.91687	1.82148e-21	5.43548e-19
k58:472183	k58:472183 3-isopropylmalate dehydratase small subunit (probable)	ATTCGAACTTAGTACAATGTATGTTAAATAACCTTTGGAAAAGTTTCAAATAATTACAACTACTAGGTCTAATAAATTTTTAAACCACACATGGATGAATTAAACTAACTTGACGTTTAAACAATCCGAATACACTAGCATCAGCATCAACAGTATTTAATCAAGACTGAAAAGAAGTTACAAATTCAAATGAAGAAGAACAATAGAAAACATCTAGCTAAGTATAAATCAGGAGTCAAAATCCCGAATCAACATGTTACAATTCCATCTTCTCACTCTCATGAACATACCTGGATATCGCAAAAGAGAATGAAATAAGAATTTCAAGCTAAATATGAGTATAGATCAGCAGTTAGTCAACATCAATAGTAGCTTCAATTTAATCCATAATCAAGCCCA…	152.72	15.1687	244.42	16.1135	4.01019	1.83383e-21	5.46355e-19
k58:484122	k58:484122 Histidine-rich glycoprotein, Precursor (probable)	TACATTAGAAGCCAATGGATTCTGGGAATAGTGGTAGTATGCAATCTTCAAGTGGTGGGGATGAAGAGTATGATTCACGTGGAGAATCGATCTCTACTTTCTTGAATAATAATAATAATAATCCGTCTCTCCATTTTGGTTCAATATCTTCTAATAATCATAATCCACCTCCACCTTTTCTTTCTCATCAACCCACTTTCTTTGATCCTCACTCACAAAATCTTGACACCAATTTCCCACAAAATGCAAATTCTCAGTTTAACACTAATGATCTCATTTGGTCACAACGGGGTCTAAGATCTGACCAAAACTTCAACAGCTTTGGTACATCCTCAGCAAATGCTACTCAAGTTGTTCTTCATCAAAACCTTTTTTCAGGTTCATCTTCAGTACCACTCC…	214.257	32.8594	335.188	10.2007	3.35059	1.93679e-21	5.76108e-19
k66:356337	k66:356337 UDP-glycosyltransferase 82A1 (probable)	AAGAGCAAAGTACTTCTAGTTCCATATCCAGCACAAGGTCATGTCACTCCAATGCTTAAACTAGCTTCTTTGCTACTTAACCATGGCCTTAATCCAATAATCATCACTCCAAATTTCATCCAAATGAATCCTAAAGAAGATGGTATTTCTATCATTTCCATACCAGATGGAATAGAAGATGGAAACCCTCGCGATTTTTTCGCGATAGAAAATGCAATGGAGAATTACATGCCATACCATTTTGAAAAACTTGTTCAAGAACATGAGTTTGATGGAAAAGAAGAAGATGGAGTTGTGTGTGTGATTGTTGATTTGCTTGCTTCTTGGGCTGTTAAAGTTGCTAATAAATTTGGTATTCATGTTGCTGGATTTTGGCCTGCCATGTTAGCTACTCATAAA…	101.918	4.08063	167.143	40.9601	5.35615	2.05151e-21	6.09255e-19
k66:384194	k66:384194 Nephrocystin-3 (probable)	TTCCATTTCTCAGTTTTCTGCATTCCTAATTATTTTAACTTCCATCTCAAGTTTATATAGTTTCTCAAATTCAATTCTTCTTCACCAACTTTCTACCATCATCAACCTGTAGATTCATATACACAACACAATTGCATTACGTATATAACATCCTGATAATTTTGTTGTCTCTCTCTGCATTTATCTCTGAACCCAAACAGAGGTGTTTCTAATGCTGGAATTTGTCATGGAGGGATCAATTGTAGATGACAATCATAAAGAACCTAATGGTCACCTTATACATCACAGAGAATTTTTTGATCAGGGTTCTCCTAGAAGTCCGTTGAGTACGCACAGTCGCGAAACTGATTCAATTGATTTAGATATGAATGGGGCTGTTGACACTTCAATTGAGCAACT…	215.152	41.8669	330.676	7.89826	2.98154	2.10724e-21	6.24809e-19
k80:115614	k80:115614 Lipoxygenase 6, choloroplastic (AtLOX6), Precursor (similar to)	AGAGGCAATTGAAGACAAGAGATTGTTTATACTTGATTATCATGACATGCTTTTGCCATTTATCGGGAAGATGAACTCCTTGCCAGGGAGGAAAGCTTATGCATCAAGAACACTTCTGTTCCACACATCCAGAGGTGTTCTAAAGCCGATTATCGTTGAACTTTCACTGCCTCCAACACCTTCTTCACCTAGGAACAAGCATATATTCACCCATGGGCATGATTCAACCAGTCACTGGATCTGGAATCTAGCCAAAGCACATGTTTGTTCAAATGATGCTGGCATTCATCAGTTGGTGAACCACTGGTTAAGGACTCATGCTTGTATGGAACCGTATATCATTGCAACCCATAGGCAACTTAGCTCTATGCACCCAATTTACAAGCTACTTCACCCACA…	278.067	58.0273	424.761	7.32001	2.87185	2.11096e-21	6.24916e-19
k72:218278	k72:218278 Probable galacturonosyltransferase-like 10 (similar to)	TTCAACGAGGTGATTTTTCCATCTTTTTGCTATGATTCTTTCTAAAAAACACATTTTTTTGCTATTTGTGTTAATTGCTTTGCTTCTAATTCCAGCAAGCGCTATCAGAGGATTTCTTGAGAAGCCTAAGTCAAATTTTGATGGATATTTGAGATATATTGAATCTCCAGAGTATAGAAATAGCGAAGAATGTCCAATTTTAGAATCAGATTTATCAGTTTGTGATCCAAATTTGATACATATAGCTATGACTCTTGATTCACATTATTTTAGAGGTTCAATAGCAGCAGTACACTCAGTTCTAAAGCATTCTTCTTGTCCAGAAAATATTTATTTCCATTTCGTAGCATCCAAAAATTCCGATTTTCAACAGTTGACAGAAACAGTGAAGTCAATATT…	124.852	9.28261	201.898	21.7501	4.44295	2.15694e-21	6.3751e-19
k58:485569	k58:485569 Zinc finger A20 and AN1 domain-containing stress-associated protein 8 (similar to)	TGTGTCCCTTCTTAGCACATTCAGTAGTCAGTTTTGTCTCACTGACGGATGTGTGCATATGGAAGTCTGCATAGGACATTGTCAAGCCATCCTGGGGGTATCCGTCATTGTATCCTATGTGGAAAGTGTTTGCTAGGTTCCTGATAGTTGAGTTGAAAGAATAAAATTTTCCGCCTTGTGGACATCGTATACTCCCTAAGTGTTGAGTTTTCAGTGCTCTGCTACTCTTACTGTCTCTACTCATCTACTCCTTTCTACCATTTTCGAAATGGAAATATGTTTTATATATTTTTTTCCATGCTTATTTGTCGCTGAGGTGTAGGAACATGTGGGGCTAGTTCTGGTGCTCTGTATCTGAGCTAAGTTTGATTGTGTTCAATTGGGTTACATCCCACATGC…	131.448	9.25019	212.914	23.0172	4.52464	2.17865e-21	6.42907e-19
k70:315487	k70:315487 ELMO domain-containing protein A (probable)	AGTTTAATATCTGAACAGTGGAAAGAAATGGGCTGGCAAGGAAAAGATCCTTCTACTGACTTTAGGGGTGGTGGATTTATATCGCTGGAGAATTTGTTATACTTTGCAAGGAACTTCCCGAAATCTTTCCAGGATCTTCTCCGAAAGCAGGAAGGTGATAGAGCAATTTGGGAATATCCATTCGCTGTTGCTGGCGTCAACATCACATTTATGCTTATCCAGATGCTCGATTTGGAAGCTTTAAAACCCAGAAATCTGGTGGGAGCTACTTTCTTGAAGTTTCTTGCAGAAAATGAGTCGGCTTTTGATCTTCTATATTGCATCACGTTTAAGTTGATGGATCATCAGTGGCTTGCGATGCGCGCATCGTATATGGACTTCAATACAGTCATGAAAGCT…	203.146	33.0174	316.565	9.58784	3.26121	2.32376e-21	6.8464e-19
k72:304185	k72:304185 Interferon-related developmental regulator 1 (probable)	TCTGTGAAAAATATAAAAAACTTTCCAATTATTATTTGTGCTTAGATCTATAAATAGCAGAGGCTTTTTCTCCTAATACTTCTCTTTTTCTTTTCCTTGTAATCTTGTGAGAAATCTCTAGATCTTCTCCGTTTCTAAATTTTCTTCCCAAAAAATTACTTTATGGATACATTGTTCTTCGATTCAATTAAGAAGTTTGATTTCTCTGTTTGTTCAAAGCCAGCTTTGCCTTTTGATTTTGATATTCATCGTCAGATTTTTAGTCAACCTTGTATTTGCTTCTAACCTTTGTTACCTGGAGCTGTCGCCATGGGTAGAAGAAGTTCACAGCGTAGGAATGCTGCTATGCTGGATAGTGATGACACGGATAGCATTAGTTCTTCATCAACTACTCGGTCG…	949.85	354.738	1346.59	3.79601	1.92448	2.50072e-21	7.35611e-19
k58:212504	k58:212504 4,5-DOPA dioxygenase extradiol-like protein (similar to)	AGGCATCAAGATGTTAACAACTATGACATGAAGGCTCCGCATGCAAAAGTTGCACATCCATGGCCCGAGCACATTTATCCATTACATGTTGCGCTAGGTGCTTCTGGTGAAGGCACAAACGGAGAGCTTATTCACCACAGCTGGGATCTTGGTGCACTTTCTTATGCTTCCTACAAGTTTTCTAGCCTGAATAGGCCTTCATAGATGAACGTTTGTTGTATCTATTTATAGTTTCTGGTGGTGTTGAATGTTTGAACTTCTCAAATTGAATGTCTTTAAAGTTTAAATTGTTGTGATGACCAAAGTTATAAACTCTTGAGCAGAAGTAAATTATGTGCAGTATTGTATTGTTGTGATCCCTTTGGTGTAATTGGAGGTGATGAAGATTCAGAGCTCATA…	115.708	2.0241	191.497	94.6084	6.5639	2.59342e-21	7.61675e-19
k58:90717	k58:90717 Endonuclease (similar to)	TATTTCACAGATAGAAAAATAGTCTGTGTAGAAAGATAGAGAGTGGGCAATATGGTAGTGAGGTGGGAATCTCAAAAGAAGGGTTATTCCTTTGAGTGTATAGTAGTTACTAGACTATTTACTCGGGACTACGAAATATAAAATTCTTCATTATAGTGGATTACCTTGCTTCTCTCGGGACCGTAATTTTTTTCCATTATTCAGAACGGTTTTTCACGTTAAAATCTTTATGTTCTTGTTCTTTTTATTCTTGTTGATTACTGCATCTCGGTACTACATTATTATTCCGCTTTTATTACAGTGAATATTATTTCTGTGAAGGTTTATTTTCAACAACTGATATCAGAGCCCAAGTTCCGATCATTCGCATAAGTACTATTCACTATCTGTAGTACTATA…	113.883	6.63507	185.382	27.9398	4.80425	2.86681e-21	8.40639e-19
k78:180036	k78:180036 Tubulin alpha-3 chain (similar to)	AGAGTGTATCAGATCTGAAAATCGTAGGAAGAGGCGTCTTGATAAACGCCGATCTTTGAGTTTCAATTTGAAATTCTAGGGTTTCGAAAAAACAGCGAAAATGAGAGAGTGCATATCGATCCACATTGGTCAGGCCGGTATTCAGGTCGGAAATGCATGCTGGGAACTTTACTGCCTCGAGCATGGCATTCAGCCTGATGGCCAGATGCCAGGTGACAAGACAGTTGGAGGAGGTGATGATGCATTCAACACCTTCTTCAGTGAAACTGGGGCAGGAAAGCACGTCCCTCGTGCTGTCTTTGTGGATCTTGAACCTACTGTCATTGACGAAGTCAGGACTGGGACATACAGGCAGCTCTTTCACCCTGAGCAGCTTATCAGTGGCAAAGAAGATGCAGC…	1396.11	556.716	1955.71	3.51294	1.81268	2.90479e-21	8.50435e-19
k58:499092	k58:499092 Zinc finger protein 233 (probable)	CCCTACTGGGGATTCTCCTTCTTCATCTCCTTCATTGCTTCAGATCTCTCCATTTTATTCCATAATAGGGGAGGTTTCAACAAATTCTTCTCCTGTTATATATAATCTCATCGTCTCCATTCAATATACGTACATATAATGTATGTGAATACACATTCTCATTACTGAGCTTTAATCAGACGGGAATATCCATTCCATTTGTTTCTCTCTCCTGTTTCAGCGCATTTCACTTGTCGGTGATCTCTATATACATTTTTTTTGTTTTGGAAAATGGCGGCAGTTTCCGGACCTCTGACGCCTGGACAGGTGTCATTTTTGCTTGGATTTATCCCCGTCCTTGTTGCATGGTTATACTCCGAGTGGTTGGAGTACAAGAAGTGGTTGTTCCCATCTAAAGT	166.865	9.78053	271.589	27.7683	4.79537	3.11374e-21	9.10177e-19
k76:237366	k76:237366 Neutral/alkaline invertase 2 (similar to)	GGCGGGGAGGAGTCAGAGGCCGTGAAGGAGGCATGGAAGTTGTTGGAGAATGCTGTGGTTACATATTGTGGAAGCCCTATAGGGACTCTTGCTGCTAATGATCCTAATGATAAGTTGCCATTGAATTATGATCAAGTCTTTATTAGGGATTTTATCCCATCTGCCCTTGCTTTTTTGCTCAAGGGGGATAAAGACATTGTTAAGAATTTCCTACTTCACACCCTGCAGCTGCAGAGTTGGGAGAAAACTGTGGACTGTTACAGTCCAGGGCAAGGGCTGATGCCTGCAAGTTTTAAAGTTAGAACAGTGCCCCTTGATGATAACAAATATGAAGAAGTTCTAGACCCAGATTTTGGGGAGTCAGCTATTGGCCGTGTAGCACCTGTTGATTCAGGCTTG…	138.523	10.4646	223.895	21.3953	4.41922	3.13175e-21	9.14005e-19
k58:466430	k58:466430 Plasminogen-binding protein pgbA (probable)	AAGGAGAAGAAAGAAAACTTTGGTGTTGGTCTCTGGAGCGTTTATTTTCTGTATGAAGTTAAGAGAAGAAGAAATGGAGCAGAAAAAGGGAAACAAGAAAGAAGATGGGGTTTTAGTCCATAGCCAAGTAAGAAAGATAAAGCAAGAAACGGAGAAAATGAAGGATCATCCATCTCTACAACTGCAACAGGCGGAGAAGAAGACGGCATTTTGCGAGATCACTGGAAAACAACAGCACCATAGATCACCTTTGGGCTTAGCTCTTAGAAACTGATAACTACTACAGCTTCATGTTTTTGGGGGTTTTTTCCTTCTTCTTCTTCTTCTTCTTCTTCTTCTTCTTCTTTAGCATTGCTAGTCTTTCTAGGTTCAATCCCACTCTACTGTCCCCTGTACAAT…	104.013	4.79717	170.157	35.4703	5.14854	3.38605e-21	9.86674e-19
k58:473437	k58:473437 Kynureninase (probable)	ACACACACATTCTCTCTTTAATTAATTTCTTTTTTTTTTACATGCATTTGCCCTAAGATTTTGAAAACTGATATACTAAGATTTTGTTATGTACGGGATTCAATAAATGGTCAAACTACATTACCCTACCTTGTATTTTTATAAGAGACAGTATTTATAGCTTGAACTATGACGTCGTGGTTGTACTGTTACGCCGAAGATCCCCTTCTAAGATTTGAAAATTAGAATAATGATAACAAATATTACAATTTGGGTTGATTTTTTCAGGTTGTTCAACCATGGAATTGGAATACATTTATTAGGAAAAGAAGATGCAAAGTCAAAGAAGGGAAAGATAAACCCAAAAGATAACCACATTTCATTCCAATGTTCAGATATGGATCTAATTATTGAAAGATT…	116.205	6.19782	189.543	30.5822	4.93462	3.66901e-21	1.06745e-18
k72:289581	k72:289581 Lysine-specific demethylase REF6 (probable)	CACCTTTTTTATGAGTGGGAGAAACTATACATTTCGAGATTTCGAGAAAATGGCAAACAAGGTATTTGCTCGTCGGTATTATAGTGCTGGATGCCTTCCTCCGACATACTTAGAAAAAGAATTTTGGCATGAGATAGCTTGTGGAAAGACCGAGAGTGTGGAATATGCCTGTGATGTTGATGGTAGTGCATTTTCCTCTTCTCCCAATGATCAACTTGGAAAAAGCAAATGGAATATGAAGGGGCTTTCTCGGTTGCCTAAATCAGTACTGCGACTCCTTGAGAAATCGATCCCGGGAGTTACTGAACCTATGTTGTATATTGGAATGCTTTTCAGTATGTTTGCTTGGCATGTGGAAGACCACTACTTATATAGTATCAATTATCAGCATTGTGGGGC…	168.556	21.7107	266.453	12.2729	3.6174	3.91285e-21	1.13662e-18
k72:292129	k72:292129 Calcium-binding protein PBP1 (similar to)	TCGAAACCCCTCTCTACCGTCCAAATTTTCCTTATATATTATTCACAAACACACCCATTCTTACCAAATCAGTTCAAATCTTCTCTCAAAATCAATTCTTTCTTCAATGGCTACTTCAAGAAAATCCAATTTCAATGATTTCTTGCCACTTATGGCTGAAAAACTAGGTGGGGATGGTTTGATTGGTGAATTATGTAAAGGGTTTCAGTTATTAATGGATAAGGATAAAAGGGTCATTACATTTGAGAGTCTGAAAAAGAATTCTGCTTTGTTAGGGCTTCAAGATTTGAGTGATGATGATCTTAAGAGTATGTTAAAAGAAGGTGATTTTGATGGAGATGGAGCTCTTAATCAGATGGAATTTTGTGTTTTGATGTTTAGATTGAGTCCTGAATTAAT…	405.031	100.202	608.251	6.07026	2.60176	4.0816e-21	1.18378e-18
k58:176570	k58:176570 Zinc finger protein 530 (probable)	AAAATATAGAATATCAGATTTAATAAATTGTATCAACGGAATTTACGGTTACATGCCCATGGTTAATTACAACCAGACAAGAATAAAGAATTTCGATTTCAATTTTAACCAACAACAAAAAATAAAATCAATTTTGGAATTATTAAGAAAATCAATAGGGAAGGATTGTCTCGAAACAGTTGCAAATCTCGGCCTCTTTTGTTGCTGTGGTCGGGAAGATGACGACACCGCCGCCTCTCCGGCCTTTTTCAGTTCATCGGTTGAAGAAGTTAACGGCGGAGAAGCCTCGTTGTTGCGATCGGATACAAGTGGCGAAACCCCTTGTTCTTGTTGTTTCTTCTCAGTATTGGGTGCCCAAGAGCGGTTTACCTTAAGGCCAAATATCTCAGCAGAGAGAAC…	105.887	3.9551	173.842	43.9539	5.45792	4.38997e-21	1.27124e-18
k68:337972	k68:337972 17.3 kDa class II heat shock protein (similar to)	ATATTGGCACATTTTCTATTCATCATACTCATAAAACATAGTAGTAGAGAACTTAAAGACAGAAAAGCATAAGATTGCTGCTCCTAGATCTCCAACATCGTTATTACACCAAACCATCAAATATCAAAACAGAGAACTTCCATTCCCAAGTCCAGAAAACAGAGTAATTAATAACAACTCCAATACCTCATGCAATTTTAACCTCGATAGTCTTGGGTTTCTTAGGCTCAGGAGGAGGCAACTTCTGAACAGTCACAGTCAAAACGCCATCTTGACAAACAGCAGAAATCGCATCAGTATTAGCATTCTCCGGTAGCGTAAACTTCCTCATGAATTTGCCAATCCTTCTCTCCATTCTGATATACTTAGCCCCTTCTTTCTCTTCTTCCCTCTTCCTTT…	123.114	8.34745	199.625	23.9145	4.57982	4.68266e-21	1.34969e-18
k58:460105	k58:460105 Calcium-binding protein PBP1 (similar to)	AAGAATTCTGCTTTGTTAGGGCTTCAAGATTTGAGTGATGATGATCTTAAGAGTATGTTAAAAGAAGGTGATTTTGATGGAGATGGAGCTCTTAATCAGATGGAATTTTGTGTTTTGATGTTTAGATTGAGTCCTGAATTAATGGAACAATCTCAGTTTTTGTTAGATGAGGCTCTTAACCAAGATTCTGAGTTTTCATTCTAACTTTTGTAAGCACATAAAACACATTGGAATATATATACAGATGTTTACTGCTCCTCCTTTTGTTGTTGTTTCTGGCTTATTTATGTATGTCTTTGTACCATCTGTATCTTTATTTTGAGCTTGTAACTGTAGCTAATTGAAAATTGCATTGCTGTGACGGCAAGTTGTTGCGACGGTTAAGTTGTCTCTGTTAGC…	73.6276	0	122.713	Inf	Inf	4.74286e-21	1.36492e-18
k60:455785	k60:455785 Protein transport protein SEC31 (probable)	GAGTCTTCCGCCTCCGCCGCTGGGTTCCACCTAGACGCCGTCACTCTCCGGTATCTTTCCGGTAAGCCCGTTACGTTAAAAGTGTCCGTTTTCACGGGGCGCATGGGTCGCACGTGCGGTGTTACCAGTGGGAAGCTGCTGGGATCGGTTCAGGTGAGCGTTAACTTGAACGGGACACATTCAAAGTCCAGCGTGTTTCAGAATGGGTGGATGAAATTGGGAGGCGAACCGGCGGTGGCTATGTTGCACATGGCGGTCCGTGCAGAACCGGACCCGCGGTTCGTGTTCCAGTTCGGGGGTGAACCGGAATGCAGCCCGGTGGTTTTCCAGATCCAGGGGAATATAAGGCAGCCGGTTTTCAGCTGCAAGTTCAGTGCTGATCGTAACAACCGGACACGA…	94.4983	3.58271	155.109	43.2937	5.43609	4.91139e-21	1.41124e-18
k72:305395	k72:305395 4-coumarate--CoA ligase 1 (4CL 1) (similar to)	TATTTATATGGAAATTCTTCATGAACAATAACATTATGTGAACTCATACTCTCGATATAATTCGTTTTCCACAAAAAATAAGATTCTTGGTACCGTATTATCACATAAACAATGTCAACAAATGAATAAAAAAGTCTTATAAATTAATTTACAGACATTTCGCCCGTTGCCAAGCTGGAAATTATACCAAACATTCGGGTGAAGGTAAAATTCAAAGAACATGTAATATCTTCAATGGTGGACTTGTTTAGTTTATTACCACCATCAAATACCAAGCCAAAAGGAATTAATTTGGAACACCAGCAGCCAGTTTAGCTCTCAAGTCCTTTCTAAGAATTTTTCCCGACGGAGATTTGGGTACCGTCTCCACGAAAAATACACGCTTTACTCTTTTATAAA…	801.838	288.61	1143.99	3.96378	1.98688	5.16498e-21	1.48182e-18
k58:486007	k58:486007 WRKY transcription factor 44 (probable)	CAGCAGCTAAATTCACATACAAACAGAAACACTCATCAGAAAGTCAAAAGTGCAACAGCTAACATTAGACAGTTAGTTGGCCTCATAGGCAGTTGGACACACACTATTCTTAGATGCTAACATCTAACTTTCTTCACTTCCTCCAAACTCAATTACGATTTGAGTTGCAGAAAACCAATGAAAATGGAGTATTCTTTTTCCGTACATTAATGGAGTATTTCTTTCACCTATTCCCACTAAACTTCTAATCTGTATTCTGTATATTGCTCTAAAGAAAGGACAAGTTTCCACAATTTACCACGCTAATATGTTCATGTTTACTGTAAAAGTAGAACTGAAGATTTTAATTTTAGGGCTAGTTCGTATTTCCATTCGACAAATAGTTCCTCCTTTGGATTT…	354.516	40.6159	563.783	13.8809	3.79503	5.25679e-21	1.50583e-18
k74:260932	k74:260932 Abhydrolase domain-containing protein 4 (probable)	GAAGAGACTGAAGATTGGTTTATTGATTCCTTTGAGGAGTGGCGCAAAGCCAAAAACCTTAGCAACTTTATTTTGCTTGGGCACTCCTTTGGAGGGTATGTCGCTGCAAAATATGCTCTCAAGCATCCAGAGCATGTTCAGCAGTTGATTCTGGTAGGACCAGCTGGATTTACATCAGAGACTGAACATATGTCCGAGCGGCTTACCCAGTTTAGAGCAACATGGAAGGGAGCCGTCTTGAATCATCTGTGGGAGTCTAATTTTACCCCGATGAAACTTGTCAGAGGCTTAGGCCCATGGGGTCCAGACCTAGTTCGCAAATACACTAATGCAAGATTTACTGCATATTCTAACGGAGATAGTTTGACTGAGGAGGAGTCCAGGCTACTCTCAGATTAT…	115.73	5.26266	189.376	35.9848	5.16931	5.27633e-21	1.5091e-18
k76:132323	k76:132323 Probable 6-phosphogluconolactonase 5, chloroplastic (6PGL 5), Precursor (similar to)	GGGAAATAAGGAAGCTACATGCCCATCGGGACCCATACCCAATAGCATCACATCAAATTTTGGAAATCCAGTAGCATCGGATATGTCTACAATCTTGCTCTTAACCAAGTGTCTTAGACAAGTCTCGTAATCATCTGCCGCACCCTCTGCTGATAGTGCATCGTTTATCGCATACACATTGCCACTAGGAATAGGTATCTTGGATAGAAAAGCATCATAAGCAAGCAAATAATTGCTATCCGGATGGTCCTTTGGAACCACTCTTTCATCCACCCAGAAAACGTGCCACTTCGACCAATCTATTGAATCAATATATGGTGGCTCCACCAATTTCCTAAGAGATTTGATAAGTGAACCCCCGGAAACAACAACAGAAAAAGAACCTCTCTCTTTGCAAAA…	191.341	17.97	306.922	17.0796	4.09421	5.81417e-21	1.66038e-18
k66:371604	k66:371604 Phenylalanine ammonia-lyase (similar to)	TATGGTGTTACTACTGGTTTTGGTGCTACATCTCATAGGAGAACCAAGAATGGTGGTGCTCTTCAGAAAGAACTTATTAGGTTCTTGAATGCTGGAGTATTTGGCAATGGAACAGAAACAAGCCACACATTGCCACATTCAGCAACGAGGGCAGCTATGCTTGTTAGGATCAACACACTCCTACAAGGCTACTCTGGCATCAGATTTGAAATTTTGGAAGCAATTGCAAAACTGATTAACAGCAACATCACTCCATGTTTACCTCTCCGTGGAACGATCACTGCCTCGGGTGATCTTGTTCCTTTATCCTACATTGCTGGTTTGCTCACTGGTAGGCCTAATTCCAAGGCTGTTGGTCCCAATGGTGAGGCACTTAATGCTGAAGAAGCATTCCGCGTT…	1391.65	548.729	1953.59	3.56021	1.83196	6.05008e-21	1.7251e-18
k58:469619	k58:469619 Histidinol-phosphate aminotransferase (probable)	ACAAATATCAATATGTCTTTCGTGGTAAGTACCACACAATTCAACAAGATGACATAAAAAATAAAAATGAAGATAATGAAATGATTCTCTCATTTTGTACGATTACACGTGCAAACTATACCAACACTAAATTACAAAGTTTCCACCTAACTCATTGCCTAACATTTTCTTAACATTGCCACCTAATAAAAATATGAATCCAACTCATCAATGTGCAATTACCCTTTTAGTTCTCTTCCCCGTTGACTTGATAAACTTTGACCAAAATCCTTCTTTCTTCTTCTTTCCATTAATTCCAACTCTACCACCTCTAGCAACAATAGCAATTGATCTACTCTTCTTCAAACCACCGCCGGCGCCTCCGCCGGCGAGAGTAACAATGGAGAAGTGACCGCCGGT…	175.231	23.7348	276.228	11.6381	3.54079	6.23914e-21	1.77357e-18
k72:284814	k72:284814 Histidinol-phosphate aminotransferase (probable)	CAAATATCAATATGTCTTTCGTGGTAAGTACCACACAATTCAACAAGATGACATAAAAAATAAAAATGAAGATAATGAAATGATTCTCTCATTTTGTACGATTACACGTGCAAACTATACCAACACTAAATTACAAAGTTTCCACCTAACTCATTGCCTAACATTTTCTTAACATTGCCACCTAATAAAAATATGAATCCAACTCATCAATGTGCAATTACCCTTTTAGTTCTCTTCCCCGTTGACTTGATAAACTTTGACCAAAATCCTTCTTTCTTCTTCTTTCCATTAATTCCAACTCTACCACCTCTAGCAACAATAGCAATTGATCTACTCTTCTTCAAACCACCGCCGGCGCCTCCGCCGGCGAGAGTAACAATGGAGAAGTGACCGCCGGTG…	175.231	23.7348	276.228	11.6381	3.54079	6.23914e-21	1.77357e-18
k64:389323	k64:389323 Putative E3 ubiquitin-protein ligase XBAT35 (similar to)	ATTGCAGTCTTTCTGCAATGCATGCAAGGGAATTCCTCAGGTCATGCATCCAGCATTTCCTTTCAGATCTCAAACTCCTGCTGTCCCTGCAACTGCTCCTTCGGCCACAGAGGATGTGGAATTAGCAATGGCGATTAGTGCCTCTCTTCAGTCCGCTTCACAACAAAGGCCAACCTATCATGAGAATCACCCAGGATCAGGAACAGAAACATCAATCAATTGGATTAACCCTGTTGAGATTATCAGTCATAGTGATAGCTCTTTTACAGGGGTCTCTTACCACAAAGCTAGTAGCAGTGGTTGTCAAGTTGAGGAATCCAGTTCAAGTGGCACTCAAGTTGAGCAAGTGCACTCTTCTAGTGATACGTCTACTGTTGTCGAAGCAATGCAAGAGAATCC…	238.578	44.1662	368.186	8.33638	3.05942	6.66165e-21	1.89078e-18
k62:434851	k62:434851 NADH-cytochrome b5 reductase 1 (similar to)	ATTGTTGGGGTTGCTGTTGCTGTTGTTGCTGCTGGTGCTACTGCCTATTTTTACTTCTCTTCTAAGAAGTCCAAAGTATGCTTAAATCCTGAAGAATTCAAGGCATTTAAGCTTGTTAAGCGCACACAACTTAGCCATAATGTGGCAAAATTCAGATTTGAACTTCCAACACCCACTTCCGTGTTGGGCCTACCCATTGGACAACACATTAGTTGCAGGGGTAAAGATAGTCAAGGTGAAGAGGTTGTTAAACCATACACGCCAACTACTTTGGACTCGGACATTGGACATTTTGAATTAGTTATAAAGATGTATCCCCAAGGAAGGATGTCTCATCATTTCCGTGAAATGCTTGTTGGTGATTATTTGGCAGTGAAGGGACCCAAGGGCCGTTTCAAG…	1000.75	377.497	1416.26	3.75171	1.90755	6.7972e-21	1.92631e-18
k74:244108	k74:244108 E3 ubiquitin-protein ligase RHA1B (probable)	TCTCTAACCATATCTCTATTTTTTACACACACAAAATTACTAATTTGCTTCACACAATTCGTGTGTTTGGTTCTGTTTTTCTGAAACCGAACATTTTAGTATTTTGATTTTCGAGAAATAATGGGTTTTCCTGTTGGTTACACGGATTTATTCCTACCCAAATTGTTAGTCCACGTACTAACAATTCTGGGTTTTATCAGAAAGTTCATTTGCACGCTTTTCACAGTTCTGGGTCTTGGAGATTTCCTCGAACCCGAAATGCCATTCCCGACCCGACCCGACTCTCAGTCGGAGCTCCACTCAGTGTCAGCAACGTTGATCCGGGAGCTGTTGCCGGTGGTTAAGTTCTCCGAACTTGTTAACCCGCCGGAGAGCTGTGCCGTTTGTTTGTACGAATTT…	190.636	26.8478	299.828	11.1677	3.48126	7.22449e-21	2.04429e-18
k64:321728	k64:321728 Putative BTB/POZ domain-containing protein At2g05330 (probable)	CGGACGGTGACTTTTTGGCCAATAAAATGTACATTTATACATAAATCAAACGGAGAAAGTACATAATATGATATAAAGCACAAGAATGGTATCGGAAAAGAATTACAAGGACGACGAAGTGGGGAAAAACCAAAAATTAATACTACGGCATGCTCAAGGTTGGGATTGTTTTACTTTCACTCTACTAGCATTGTGTGCCTGTGCAGCTGCTCATTCGACCATACGATGAAGATGAATGCAATGCCTCCAGGAGCAGGGGACCGCTATGAATTAATTCACTTTCTACTAATTTATACATTTATACGTACTCACCGCAAATTATACTTAACAAGGATATATAGAGTAGTAGTAGCTGTGGCTGCCTGCGTAATGAGACGTACATTTTAACTCCCCGATGGA…	321.881	60.723	495.987	8.16803	3.02999	7.41815e-21	2.0959e-18
k80:109319	k80:109319 E3 ubiquitin-protein ligase RGLG2 (similar to)	TTGTCCATAAGCCAACCATATATGCAAACAACAACAGGACAAGTTTTCCACACCATCCCAAAAGACTCTAAAAGGGGACAACATATGACAATGAACAAATGATTTACAAGTATTTTTATACTGGGGATCTTAAGCTTCTAATATTGGAAGTATAATTGGCAAAAATAAGTACAATCAAGAATCAAACAATGTACAGAAGAAGGAAATCTTGTTAGCGCAATGCCAAAGCCTTATCCAACAAATAAAAAAATCAGCATCACCACCAATTTTCACATCCAAACTGATCGAAAAGAATTGCAGCCTGGAGCAGCAAAAGGAATCAGAGTAAAACAATGTAACTCAGTAGAGCTTTATTCGGGTTAGAATTGAACTTCGACATATAGGGCAATTTTCAAGCGC…	177.911	27.5685	278.14	10.089	3.33472	7.4722e-21	2.10796e-18
k80:35293	k80:35293 Phenylalanine ammonia-lyase 2 (similar to)	GAGGAGCACCATTCCATTCTTTCAAGCAATCAAGCAAAGGATCTATCAATTTACCTTCATTTATTGCTGTGAAAACCTTATCAAATACTTCTCCTGGTGACTGCACATTTTCACCTGTCAATAGATTGGTCCCTAGTTCTTTTCTCACAAATTTATACA	85.9365	1.8379	142.002	77.2632	6.27171	7.6481e-21	2.15432e-18
k60:267288	k60:267288 Reticulocyte-binding protein 2 homolog a (probable)	TTACCAATGATGCGAAGCAAGTGATTCCTTCCTTTTAGCACCTCTTCAAAAACATGATTCGCTTGTGACTCAAACTTCTCCAAACCAGCCTTTAATGCTGCAGATTTCTGCAGAATAATTTCTTTATTTCTCTTTACTTCTTCTTTATCTTCTGCATGTCCCCTTTTCAACTTAGCTTTTGTTTGCATTAGTACCTTCTCCATTTCTTCATACTCATAAAAACCTATCTTCCACCTCTCTCCATCTCTGTAATATTTCCTTTGAAAATCAGTGACAAGTCCATTGACTGAGTCCCTGAATGACTTAATTCCAGGAGAGTTGCATAGAATCTTATCGTCAACTTCCACCTTACTAGTTGGATACAAAAAAACACTTATAAGAAGAAAAAATAATAAATTA…	96.8043	3.05236	159.306	52.1909	5.70573	8.15885e-21	2.29471e-18
k66:366108	k66:366108 Citrate synthase 2, peroxisomal, Precursor (similar to)	AGAACGCAGAAAATTTCCTAAAAACAAAAAAAAGGCATACAAATGGAGAAGGGGAATTCTTCAGCTGTTGCGCGAGGTCGGTTAGCTGTGCTTTCAGCTCACCTCGCCGCTTCAGTCAATCTCTCCGATTCCAAACTTTTAGAAACTTCCGTTGTATCCGCCACTTCCGTCGTCGCGCCGCCGCCGAATCTAAAAGGCGCTTTGACGATCATCGATGAGCGAACCGGTAAGAGGTATCCAGTTCAAGTTTCGGAGGAAGGCACTATCAAAGCCACCGACTTGAAAAAGATAACAGCAGGACATAATGATAAGGGTCTCAAGCTTTATGATCCGGGATATCTCAACACAGCACCTGTTCGGTCATCAATATGTTATATAGATGGTGATGCTGGTATCCTT…	95.2579	0.40482	158.493	391.515	8.61293	8.26452e-21	2.32092e-18
k74:277758	k74:277758 Dihydrolipoyllysine-residue acetyltransferase component of acetoin cleaving system (FMP) (probable)	CAAATAAAGGAACTTAACCCAACATTCTTGACTTCTACAAAATATTTGTACAGTTTCCCTAATAAGTTAAATACTACTGTCTTCTCACTTGTTAAACCTCAACCTTGTAAAATTCTCCCAACAAAGCCATTGAATCATCTTCAAGACTCAACTTTTTTCCATTCCAATTCCAGTCAAGGGCGTCAGGTATGCTTGGGAAAGTTTTAGTCCTCTTGTTGGTTGCAGGCCTAGCATGGTCATTCCCGGCCCTCCAACCTCCACCTTCCAAAGTTTGTGGCTCTCCTGGTGGTCCATTAATTACTGGACCGAGAATCAAACTTAGGGATGGAAGACATCTAGCTTATGAGGAGCATGGTGTACCCAAAGAAACCGCCAAACATAAGGTCATATATGCTCATA…	91.8472	0	153.079	Inf	Inf	9.06543e-21	2.542e-18
k78:187985	k78:187985 Coproporphyrinogen-III oxidase, chloroplastic (Coprogen oxidase), Precursor (similar to)	AAGGCTGGTGTTAATGTTTCTGTTGTTTATGGTGTTATGCCTCCTGAAGCTTATCGGGCTGCTAGACCCACTGATAATGGAAATGTCAAGCCCGGCCCTATTCCCTTTTTTGCTGCTGGAGTTAGCTCTGTGCTGCATCCAAAAAATCCATTTGCACCAACTTTGCATTTTAATTATCGTTACTTTGAGACTGATGCGCCAAAAGATGCACCAGGAGCACCAAGGCAATGGTGGTTTGGTGGTGGTACTGACTTTACACCTGCTTATATTTTCGAGGAGGATGTGAAGCACTTCCATTCGGTGCAAAAAGCTGCTTGTGATAAATTTGATCCTAGCTTCTACCCTCGGTTTAAGAAATGGTGTGATGACTATTTCTATATTAAGCATCGTGATGAGAGG…	1290.35	393.642	1888.15	4.79662	2.26202	9.09573e-21	2.54665e-18
k74:253570	k74:253570 Endoglucanase 5, Precursor (similar to)	CAGGTCCAACTATGAACAAACCGAGCCAACATTATCCGGTTCAGCTCCTCTTGTAGGACTCTTCTGCAAATTGCAGTCCCTCTCTCCAGCTTCTTATCATCGTACGCCAACACCTTACCAGAAGCCTCCAGTTCCCTATCACCCACAACCAGCAGCTCCCTACCACAAAGCTCCAGAATCATCAAACCCCTACAATAAAGCTCCAGGTGGCCCGATAAAGTTCTTGCACTCGATAATTTCAACATGGACAATAGGTCCAACAACTTACTACAAGCACAAGGTGGTGGTGAAGAACACATCTCAAAAGCCAATCACAGATCTCAAGTTAACGGTTGAAAACCTTTCAGGATCATTGTGGGGGCTCAGTCCATGCCCAGAAAAGAACACCTATGAGCTTCC…	77.3421	0.40482	128.634	317.755	8.31177	9.85e-21	2.7526e-18
k58:384350	k58:384350 Chaperone protein dnaJ 10 (AtDjC10) (similar to)	AAACAAAAGCTGCACAAATCATGGCTTACGCCTTTCTGAGTTTTTCAATTATGGTAAATTTATGCCTTGTTGTTGCTGTATCATGAATACGAAACCACAACTTCACTTGCCTTTGTACACAATCTCTTCATCATCCACGTCGAATGCTGGATTACACAGACATCTAAAGAGTCTGCCTATTCCCTGTGTGAGTAGAGGAGTTCTATAATTTATTGTTCTTGGTGAGTCTTCCTCATCATCACTGCTATCAGAACTGGTTTCCTCTGCATTTATATCACCTATTGTCTTCTTTTTCGACGTCCCAACACCTTGTCCGCACTTCTCCCTCTCAAATACTTTTCCCAAAATCTTTAAAGCCATCGCTCGTTTCTTGAGTTCTTCCTTCTTCACATTGCCTTC…	99.0479	3.7689	162.567	43.1338	5.43075	9.8609e-21	2.7526e-18
k58:491564	k58:491564 Probable sugar phosphate/phosphate translocator At3g14410 (similar to)	GCAACATATTGTAGTATGTCAACTGCCAGCATCTTTCGATGTCTGTCCAGCCTTTTTCGTGCAGAACAAGGTACAAACTCTCTACATCATTCAAGTATACTGTTTTTGTATCTAATTCTCAAATATCACAAAATCCTCCAAATTCAAAAGTAGAAGCAACAATCAAAAAGGTCGCATCCACAGGTACGCTCCAAAGTCAAAAATCACTGTGTTTCACTATGGCTTCACATAAAGCAAAAACTGTGAGCCACTATGTTAGATAATGCATCATTTGAAAAGCACTCCCATCCCCCAACAAGAGCATATAAGAACTTGAACGCTTGCCATCATTTACATGCAAGAAATCAAGATAAGTTGCAACGCTGCCCTTCACATACATCTAGTTATTGGAATCTGTAG…	140.965	15.108	224.87	14.8841	3.8957	1.02788e-20	2.86494e-18
k78:50941	k78:50941 Putative syntaxin-24 (AtSYP24) (probable)	GTCTACATATACCCAAAAAATCCATATAAAAACGAAAGATGAAAAAATAATTATAAGAAAAAAGAATCAACGAAATAAGAAAAATATAAGAAAATAGTGGTGGACTATAATGGACGATATCAATCATCAATTAAAGCCTAAAACCAAATTTGCAATCACTACTCCTAATCCTGATAGAATTATTTGCAGACAAGCTATCCACATCTAGCTTACACTTAACCAAGAACTTCCATTTCATAAGCTTCAATTTACCAATCTTGAGCTTCACTGGAACTTTTGCCCTGAGATTCAATGGAATACTTCCTCTCTGTTGATCCACCTGTAGTGACTGCAACATTTCACTAACATTCTCTGTTTGTCCTGATAAATTCAAACTTAAAACAGTTGTGTTCCTATGAC…	238.664	45.7248	367.29	8.03263	3.00587	1.11098e-20	3.09193e-18
k72:311764	k72:311764 hypothetical protein	ATGCACTATTTATTTCCTGATATAGAAGCCTCAAGCTGCCCCAAAAATCAGTACGAAATCAACACTAGTACATCTTACTGCGAAATCAAGTTTTGGTTTCATCCAGAGGAACATGATGGATGCCACATTCATTGAGAGAACACTTCCAGTTATATTCTCAGTTGAAGATAGCCTTTCCTTAACAGTAGGGAAATGCTACATGGCTCCTTAAAACAGGTAAAACTCTAGTTATAATTTATATATATAGATGCAAAAAGTGATATACCAATCAGTGATCAGAATCCTGGGCCACACGGAAAGAACCTGCAGCATACAACATCTGGTAAACTGGTCTAATTCTGATGGTCAAGATCATGCTCAAGAATGCTCCAAAGGAACAAACTCCTGCTAAAACCAGGA…	82.3841	0.80964	136.767	168.923	7.40023	1.27183e-20	3.5343e-18
k58:324819	k58:324819 hypothetical protein	CCAGCCCGCTAGAGCCCGAATTTCTATGATAGTGTCACTTTTTTGTGCTATGGGATTGGGTTTGGGAGCAATGTTGTTTACAACTGTGATGAGACATAAATGGGGTCTTTTTTTCACGAAAGATGTTGAGATTCTTAAGTTAACATCCATTGCATTGCCTATAGTAGGGCTTTGTGAGTTAGGAAATTGTCCACAAACTACAGGTTGTGGGGTGTTAAGAGGAAGTGCAAGGCCAACAATTGGAGCTAATATTAATTTGGGTTCATTTTATTTAGTTGGAATGCCAGTAGCTTTTATTCTTGGATTTATACTAAAAATGGGATTTGCTGGACTATGGCTTGGCTTGCTTGCAGCACAGGCCTCATGTGCAACTCTTATGCTTTGTGTACTATGCAAAAC…	72.2456	0	120.409	Inf	Inf	1.28779e-20	3.5733e-18
k68:354481	k68:354481 Probable voltage-gated potassium channel subunit beta (similar to)	TACGGAGCATGGGTCACTTTCGGCAATCAACTCGATGTCAAAGAAGCTAAATCCCTCTTACAAAAATGTCGTGACCACGGTGTCAATTTCTTCGATAACGCCGAGGTTTACGCTAATGGAAGAGCAGAAGAAATTATGGGTCAAGCAATTCGTGAATTAGGTTGGAAAAGATCAGATATTGTTATATCTACTAAGATTTTCTGGGGCGGGTCGGGTCCAAATGATAAGGGTTTATCGAGGAAACATATAATCGAAGGGACGAAAGCTAGTTTGAAAAGACTGGATATGGCTTATGTGGATTTGATTTATTGTCATAGGCCTGATGCTAGTACACCTATTGAAGAAACTGTTAGGGCTATGAATTATGTGATTGATAAAGGTTGGGCTTTTTATTGGGGG…	663.618	220.389	959.104	4.35186	2.12163	1.35393e-20	3.75124e-18
k58:494571	k58:494571 Chorismate synthase 1, chloroplastic, Precursor (similar to)	TCATATTGATAACTTCTCCATTTGATATACCGCCCTGGATACCACCAGATCTGTTGGTTCTTGTCCTGATTCGGCCATGCTCATCCATATAGAATTCGTCATTATGCTCGCTACCAGTCATGAATGTTCCTTTAATTTTCACCAGAAGCAAATTTATACATAATATGTCCGTCCATCAGAGAAAGTAGCACCTAAGAACGTTTGTAACAACAACAGTAACAACATACTCGGTGAAATCCCAAAAGTAAGGTCTGGGAAGGGTAATGTTTGCGCAGACCTTACCCCTACCTCTCCTCAGTACATTTTAGGCCTCCCTCTATCCCGCTCTGACCCGCCATGGTCAACCTCTCACACCTCCTAATCGGGTCATCAGTGTCTCTCCCTCTTCCCGTGCCCGAA…	182.469	25.9775	286.797	11.0402	3.46469	1.42434e-20	3.94044e-18
k58:466287	k58:466287 Cytochrome P450 4g1 (probable)	CCTTTTTGGTCTTCGATCAAATTCCTCTGCACATCCCTTCACTTCCCTGATTTTCCACACCATAACACAAGCCTCTTCTCAAAATAGCAAAAAAGGCCCTCCCCCTTCCGCACGTCAGATTCCCAAAACCAAATATCCCGAGATCTGAGAGCTAAAAAAAACGAGGTTACACCCCTGCTTTGTATTTTTCATTTTCACTCAACAATGGAGGCCACCTAAAATCTCCAGCTCCCTTTCTTCTATTACTTCCTCATCTTCTCGAAATACATACTCTTATTTGGAATGGAAGATGGAGACAAAATAATTTGAAAGAAGAAAAGGCAGAATCTGAATTTTCCAAAGGGAACTTGAAAAAATTGGTTTCAATTCTCAACCTCTTCTTTCTCTGGTCTGTCAAGC…	100.574	3.23856	165.465	51.0921	5.67503	1.47725e-20	4.08074e-18
k60:437390	k60:437390 Exocyst complex component 7 (probable)	ACTATTTTCTGTAATTTCCTTTTAAACAAGAACACAAAATAACATCTCCAGATACAAAGTCACTTTGCGTCATTTGGAATACAACAAGTCAGCAGTAAATTGCAAACCATAAGCAGGACGAGGAAACTATAATGATTAGCTTACCAAGTATCCTATCCATATGATGAAATTATGGTCTGAAGAACTCGATTATAGACCATTGTATCACCAGATATCACATATAATACATATACATCTCACAAAGTTATTACAGTAGGTGAACAAGAGTATAGCCAGTCTCATTGAAATTGCGTTTAACACATCAGGCCAACAAAGAAACAGAACATCTGCAGCCTATACTCTAGACATGCTAGCACTTAGAAAGGAGGCATACCTGTCTCCAAAGACCTGCACTCTACG…	406.147	102.185	608.789	5.95771	2.57476	1.61647e-20	4.4587e-18
k78:174687	k78:174687 ATP-citrate synthase alpha chain protein 1 (ATP-citrate synthase A-1) (similar to)	ATTTGTCGGTGTATGTCTTACAACTTTGTCAGATACATTCAGCTCAAGATTCATTGAATCAGTGTTTTCTTTGTCCTCTTTTTTAACGGTTTAAAAAATGGCCCGCAAGAAGATCAGAGAGTATGATTCAAAGAGATTGTTGAAAGAGCATTTTAAGAGGCTTGGAGGTTATGATTTGGCCATTAAGTCTGCACAGGTGACAGAGTCTACTGATTTCAATGAGCTAGCAGAGAAAGAGCCTTGGCTCAACTCGTCAAAGTTGGTCGTAAAGCCCGATATGTTATTTGGGAAGCGTGGAAAGAGTGGTCTAGTCGCCTTGAATCTTGATCTTGCTCAAGTTGCTACTTTTGTTAAGGAGCGCCTCGGCAAAGAGGTGGAGATGGGTGGATGCAAAGGTCC…	159.713	18.0956	254.125	14.0435	3.81183	1.65125e-20	4.54788e-18
k72:296074	k72:296074 Protein WEAK CHLOROPLAST MOVEMENT UNDER BLUE LIGHT 1 (Protein WEB1) (probable)	GCATCTTATTTATGCGAGTCAATTGCATATAAATCATAATAACTTACTTTCAAACACACAAAATAAATACCAAAAGTGAAAAGGGAAAGAAAATGCCGTTCCACAGGTTTCAGATATACACAATCCATGGCATATAGACCGGTTCCTCTCCACCACACATATTTTGCGCACACAAAATTTTGGCAAAGTGCTACCAAACAGGCTTCTCTCCAGGCAGATATGAAGGAGAACTTCCCTCTACTTGGTTTTTCTTCTTCTGAAAAATGCCACTGATATTAGGCATCAATACCTTCTTCTTTGACACAGATGTCTTTGCTTTCTGCAACTTGCGTGATTCCGTTATCTTCTCTTGTGAGTTTTGCTTCCAGGTGTCCACTGGTGGTGGGTGCATCTTTGAAT…	282.164	50.6109	436.532	8.62526	3.10857	1.82387e-20	5.01589e-18
k70:232218	k70:232218 Probable xyloglucan endotransglucosylase/hydrolase protein 15 (At-XTH15), Precursor (similar to)	CCAATCACAAATATCTCTTGCTTCATTTCTTCAAATTGAAGTACAACAACGTCATTATATAATGTTCCTTCAGCTCTCTATTCTTGCAGTTTTACATCTATACCCTGCTTTTGCTGATAATTTCTACCAAGACACGACCCTAACCTGGGGTGACCAGCGTGCTCAGATACAAGAAGGTGGCCGCTTACTCACTTTGTCCCTCGATAAAATTTCAGGTTCCGGCTTTCAGTCCAAGAATGAGTTTTTATTCGGAAGGTTCGACATGCAGCTCAAGTTAGTGCCTCGAAATTCTGCTGGCACTGTTACCACTTTCTACTTGTCGTCTCAAGGAGCAGGGCACGACGAAATTGATTTCGAGTTTCTGGGAAATTCATCAGGCCAGCCTTACACTGTTCATAC…	257.128	5.38818	424.954	78.8677	6.30136	1.83913e-20	5.05039e-18
k76:216212	k76:216212 Putative AAA family ATPase L572 (probable)	GATCGAAATCTTGGGCATCAACCCGCTGACACTAAGTTAACGTTATCTGGTTTGTTGAACTTCATTGATGGATTGTGGTCCAATTGTGGGGACGAAAGAATTATTGTATTCACAACCAACCGCAAGGAGAAATTAGATCCAGCACTATTGAGACCTGGTCGAATGGATATGCATATTCATATGTCCTATTGTACTAATCAGAGTTTCAAGATTCTGGCTTTTAACTACCTAGGTGTTCGTGACCATAGACTATTCGAGGAAATTGAAGGCCTAATCAAGAATGTAGAGGCAACCCCTGCAGAAATTGCAGAGGAACTCATGAGAAGTGAGGATGCTGATGTTGCTCTTGAGGGAGTGGTTAATTTGCTCAAGCGAAAAGCCGATGAAGCTAATCGAATC…	135.96	14.3915	217.006	15.0788	3.91445	2.17279e-20	5.95782e-18
k66:376568	k66:376568 Heat shock factor protein HSF24 (HSTF 24) (similar to)	CAAAGATAGTTATGGTCGTGTTGTTCTTGGTGAAGATTGGCAAAGTAGGAGCCAATGGAAGAAACTAAGATCATAATCAATCGCCCCAAAAACAACCTTGTTCATTCTATGGTTTTTCTATTCGGTTTCTATGTTTGGGATTGGGAATTCCTGACTGCCCTTTTGCTTTTCAGTTATTGCTTCTTCTAATTTTCCCTAGCTAGGATCTTCTCATTTAATTTCCTTTTTCATTTTCAACTCACTCATAACTAGCCCAAATCTTCAAAAGAGTTTTTGCTTAGGTTCATAGACGTTTAGAGAAACAGAGGAATACAGGGGGAAAACAAGGGATGTCGCAGAGGACAGTTCCGGCGCCGTTTCTGACGAAGACGTACCAATTGGTAGATGATGCGACCACCG…	219.911	41.5835	338.797	8.14739	3.02634	2.26479e-20	6.19185e-18
k58:265388	k58:265388 Probable protein phosphatase 2C 74 (OsPP2C74)	CCGAAGCTAGAAAAATCAAAAAAACCAAGAATTAACGATCCCACGAATGAGAATTTCCTCAAGAGTGATTCAACGATCTCGGATAAGGATCAAAATGTGGATGGATTAATCAGTGGTGGTATGATGATGGAAATACCGGCTTTTTCGGGTATGAATGAAGAAGGTAGGAGATCTACAAATTCAAGAAAGAGACCTGCAAAGCTTATGGTACCATCATTTGTTCCTTCTTTGGATTTTGGTGAGGTTGGTAAGAAATATGAGAAGACAGAATTTGAGATTGAAGGAAGAAATTACTCGGTTGCATGTAGAAAAGGAAGAAGAGAAGTCATGGAAGATGGCCAAGGTGCCATGCTTGATATTTTAGGTGACCATAATCAAGCATTTTTTGTTGTGATTGAC…	136.617	14.0798	218.309	15.5051	3.95467	2.42671e-20	6.62478e-18
k74:266548	k74:266548 Probable NADH dehydrogenase	AGATCCGTAGAACTGTTATTGACTGTTTTGAGAAAGCAAGTCTGCCGACCCTCAGTGATGAGGAGAGAAAGAGACTGCTTCACTTTGTTATTGTTGGTGGTGGACCAACTGGTGTGGAGTTTGCAGCGCAGCTTCATGACTTTGTCAATGAAGATATAGTTAGACTATATCCTAAAGTCAAAGATTTGGTGAAGATAACACTTCTAGAGGCAACAGATCATATTCTGAACATGTTTGACAAGCGCATTACTGCTTTTGCTGAAGAAAAATTCCAGAGAGATGGTATTGATGTAAAAACAGGATCAATGGTTGTGAAGGTAGGAGACAAAGAAATTTCTACCAAGGATGTCAAACGTGGAGAAATAACTTCAATGCCTTATGGAATGGCTGTCTGGTCAA…	264.591	53.7887	405.125	7.53178	2.91299	2.47641e-20	6.75055e-18
k60:436370	k60:436370 Phosphatidylinositol-4-phosphate 5-kinase 1 (AtPIP5K1) (probable)	TTTGATAAACGACCATATATACAAGTCACAATTGTGGTCAAGTAAACCTCAGAGTAGTAATATTACACTCAACCACCGGCTTGCATTTTGCTTGCCGGGGTGGCCTAAAAATAATATTTATACTTCGGCATAGTAAATTTACATTTACCAAACTTGTTACATGTTGTAAAACAAAACAAAAAGAGAAACTTCAATAATGGTTAGTGTCACAAAATTTTCCATCCATCTGATTTTGTGCTGCTTTGATAGCAGCAACTCTAGCAGCAGTAGCAGCTCTATTTGCAGCCATTACTGCTTTGTTCACTTGTTCATCCACCCTCCTTAATTTAATTGCATTCTCTGCTGCCTTTCTAGCAGCCTGAACAGCTCGTAGGACAGCATCAGTAAGAGGGGGCAAAG…	150.22	14.2336	240.878	16.9233	4.08094	2.51274e-20	6.82956e-18
k66:365680	k66:365680 Aconitate hydratase, cytoplasmic (Aconitase) (similar to)	TTGGAAACAACCTCTCTACCCCAGGGTAGGGGTAAGGTCTGCGTACATACTATCCTCCCCAGACCTCACTAAGTGGGATTATACTGGGTTGTACTTATGAATCAAGGACTTAGTCCAATCACTAATTATTACTATAAGTTTGAGGTCAATGGTTCCTACTAATAAGAAAATTCAGGTCGGTGTGAGTTGTGACAGTTCTTCTATTGGTTTTCTGTATCTTGAAGATTCATCGTCAGTTCTTCTATTGGTCTTTGAATAATTTCCATTTCATGGTAATATCTTGTCCTTTTTTTATTGGGCATATTTTCAGGTGCCGGTAGATCTTGTAATTGATCATTCAGTTCAAGTTGACGTGGCAAGGTCAGAAAATGCTGTCCAGGCTAATATGGAACTGGAATT…	192.158	33.3615	298.022	8.93309	3.15916	2.58069e-20	7.00399e-18
k58:490469	k58:490469 Zinc finger protein ZAT6 (probable)	CACTTTTCCCGTTTCCTTCTTCTTTCTCATCGTATTTTCGCCTGAATTTGATCACACAACAAGAACAAATTATGGCTCTTGAATCTTTGAATTCACCAACAAAAGAACCAACTCCTACTACATCACCCATCTATGAACAGGTCAATTTGGATTCTAGTACCAAAGGAAAACGTTCAAAACGTCCTCGCAGTGAAATCCAACCGACTGAAGAGGAGTTTCTTGCCCTCTGTCTTATCATGCTCGCTAGATCAGGCGGCGGCCGCACAAATTCTACTCATCATGATACTACTATTGCTGCTGCTGCTGTCCAACAACAGAAGAAACAAATTACCAATGGCTCACTATCACGACAAGATCAAGAAGCATTAATAGAGCAACATTCTTACAATTGTAGCGTAT…	100.121	5.20199	163.401	31.4112	4.97321	3.26631e-20	8.83895e-18
k70:319155	k70:319155 UNC93-like protein (probable)	TTTCTTCATAGCCTCTAACGAATGATCTAATCGATAGATGCTCGGAAGCATATGTCATGAAGGATGCCAAAATAAGACCACCTACCACCATCAAACCTAACCTCAAAAATAAAGAAGTGATTCCAAAAATGCCAGGCAATGCAGGGGCTGCAATGGCAAGAAATGTCATCCCTAACCCATAGTACCATGCTGCAGTGTCACAACATGATTGTTGCCGCTGATGACCTTTTCCAGGTTCATAATCCAAAAATACAGGATGAGCCAGAAATTGTCCAGCTTGATTTGCGGCAACCCTTCCCCAATGATACACCAAGTGCAAATAACTTCCAAACAAGAGGAAGAAAAGTGTAAATGCCCACTCATACATTAAGAGGAGACCGGTCCATGGCATTACTTGGC…	174.858	24.2327	275.274	11.3596	3.50584	3.2651e-20	8.83895e-18
k74:262323	k74:262323 Biotin carboxylase (similar to)	AGTCATGTTGATGCTGATACACCTTATGCAGAGGTTGAGGTTATGAAGATGTGCATGCCCCTTCTTTCACCTGCTTCAGGAGTTATCCATTTTACGATGTCTGATGGTCAAGCAATGCAGGCTGGTGAGCTCATAGCATCTCTTGACTTAGATGACCCTTCAGCTGTTAGAAAAGCAGAGCCTTTTCGTGGAAGTTTCCCGCTTTTGGGACCTCCAACTGCAATATCTGGAAAAGTTCATCAGAGGTGTGCTGCAAGTCAGAATGCAGCAAGGATGATTCTTGCTGGATATGAGCATAATGTTGATGAAGTGATTCAAAACCTGCTAAGTTGCCTGGATAATCCTGAGCTTCCCTTCCTGCAGTGGCAAGAGTGCTTAGCAGTGCTGGCAACACGACTT…	116.46	7.10056	189.367	26.6692	4.7371	3.29259e-20	8.89712e-18
k76:233781	k76:233781 ATP-dependent RNA helicase drs1 (probable)	AGCCATCCATCCCCTCACTAACAGAAAAAAAAAACTCGTTAGGAATTATCGCACTTCCTAAATTTACAATTAAGTGTCTATGCCGAAATCTCAGTCATTGCAACTGCAGGTAGCTCTTGTGTAGCCGTTGTCGTCTCTAGTGCCAGAGTTATGGGTGCTTGTTGTTGTAAATGGGTGAAGTGAAGTTCAATCTGTAGCCGATGATGAAGAGGGGTTGATGTTATCAAACCTTTCTTGATATCAGCCTGCAGTTCCCTGATTGGTATCGCAGCCAAAAAACTCTTGATGTATTCTTTGCATGACTCTTTACCTTGACAGAGAATTTCTTCTGCGCTTCCAGCCTTCACTGCTTCATCTGATTTGTTCACTGCTTCACTGTCTGGAGAACCAGCTTTGGAG…	225.633	40.1786	349.27	8.69293	3.11984	3.39828e-20	9.16939e-18
k80:116287	k80:116287 Alpha-glucan phosphorylase, H isozyme (similar to)	GAGTAATCGAATGCGTATATATTCAATAAAGATAAGTAACTAATACCTGCTTGTTAGCAGTATATTGAGTGCTTCAGAATGCTGCTTGAACTAATAACTTTTCATGTTCTAGTACTATTTAATGAACATTAAATCCATATAAACACCAGGATTGGAAGTGCGCTGATGCAGTTAAGGTACGCGGCACTCTGCAATATTCCAGATCTCTTTTGCATATTGAGAAATTGTACGGTCACTACTAAATTTGCCACTCCCAGCGGTGCTCAATATAGACATCTTTATCCATCTTTTCCTGTCCTTGTAAGCTTCATCTACTCTTGCCTGAGCATCCATGTAGCTCGGAAAATCATGGCCAACAAGAAAATAGTCACCACGACCATAGCCAGAGTTCCCTTCCAG…	143.86	20.0632	226.392	11.2839	3.4962	3.4133e-20	9.19657e-18
k78:181033	k78:181033 Putative AC9 transposase (probable)	CAAATCTCATAAAACCTTCAAGGTTTGGAGGTGGTTGTGTTGGCGGTGGTGGAAATGAAGCTTGTTCATCACCACTTCCGGGTGAAGATGATTCTTGAGCAATTTCTGCTAGCATTTCTTCATAGCACTCATCTATTTCGGGTTGAGATTCAGCTAGCCCAAAGTTTCTTCTTTCAGAGCGGATCCAATCTCGGAAGAGCACTGATTTTTCCAAGCTGTCCCGCATCGACGCTCTATGATCTCCTATTTGTAGTCTGGCTTGACTAAATACGCTCTCCGATGCAACAGTTGACGCTTGAATGGACAGAACATCCCGAGCCATCCTTGCAAGAACGGGAAAATGCTTTTCCCTTGTCTTCCACCAATCCAAAAGGTCGAAAGATCCGTCTGGATTATCAT…	283.516	64.0389	429.835	6.71208	2.74676	3.61231e-20	9.71867e-18
k58:506340	k58:506340 Testis-specific gene 10 protein (probable)	AAGCGAAAACGCTTAACTTTATTTTAAACCGGTTTAACAGACGGACAAACATCCTGTCAATAGCTAAATTGTACATTGGTCCAATGTTTATAGCAAAAAAAACTACGTAAATATATTACATAGCCAGCCATTTTCCTCTTTACTGAAGACAGTTCAAGAATGGAAGACAAAGGGCCTCCGCCGACAACTACAAAACTAGAATACATGGAGATGCTGGCTGCTATACCAGCTTAACCTCCTCGGACGAGTCTTCTCAAGTCCTCATTCTCCTTGTTCAAAAGATCGATACGAGATTGAAGAATGTTGATCATTGCCTGAGCTCTCATCACTTCAATCTTCAGCGTCTCCCTTTCCATGGACACATTTAGTATCTCGTTCTCTAAATTGCTAATGAACTTC…	246.037	46.7813	378.874	8.09884	3.01772	3.65759e-20	9.82628e-18
k64:383977	k64:383977 hypothetical protein	CCGGTCCATGTACACCCCTTGCCTGCCTTAGCCATGTAAGAAAATGAGGACATCTCTCTTACACTTTAAAGTTAACAAAAAAGAATAAGATTTTTTTTTTACACATTACAGTAAATAGAATGAGTACCCTAGCCATGGTCAGTGGAGAAATGACGCTTGGCCTGATCCGAACTGAACACGTCCCATCAAACCACTTTGATCATTCTTCAAGATGGCTCTCATCTGGACAGCCTGATCGAAGAATGTTCACTTGTCTTTTCACCCTGATTAGCCAAAGATCAGCAACAAAATTGAATTTCCGGTAACAGTATAATAATGAACCTGCCTTGTGTACATAAATGTTGGATTTGGTTATTGACATCCTTGACTCTGCCACAAAACACTACATTCACGTCTTAC…	265.838	56.8129	405.187	7.13197	2.8343	3.739e-20	1.00305e-17
k58:499568	k58:499568 WRKY transcription factor 22 (similar to)	TTGCATAATCTTTACAAGCCTTTCTTCCCCAAATCTCAACCACAACAACAGCCACCTCTTTCTCCTCAAAATATACCTATTTCACCCCTCTCTGTTCTTGGAGGACTACAAGATCTATCACCCCAACAAACGCTAATAAAACAGCAGCAACAACAACATATTCATCAGCTAAACACAAGAGTATTAACACAACCCAAGCAGTCACTATCTGTAAATGGTTCCACAAATAGTACAACTAGCCTTTCACATACTCAAAGCCCAAGACCTAAAAGAAGGAAAAATCAATTGAAGAAGGTATGTCAAGTACCAGCTGAGGGTTTATCTTCTGACATGTGGTCTTGGAGAAAATATGGACAAAAACCCATCAAAGGCTCTCCATACCCAAGGGGATATTACAGG…	147.661	15.9784	235.45	14.7355	3.88123	4.01772e-20	1.07627e-17
k66:381518	k66:381518 Nucleolin (probable)	TAGTCTTTGTACCTAAACCCCTAAATCCTAATGGCCTTACGAGCGGCGGCGACGACTACTCCTGCAGCATCCCGAGGCCTACGGGCACTTTTCTCTACATTTTCTTCCAACTTTCCTTTCAATCCACCTCAGCCACAAGTAGAGAAGCCGCCGCCGGCTGAACCATCCACCAATCTCTTTGTTTCCGGTCTTAGCAAACGTACTACCTCAGAAGGGCTTCGTGAAGCATTTGCCAAACACGGTGAAGTGGTCAATGCTAGAGTGGTGACAGATCGGGTGTCTGGTTATTCAAAGGGTTTTGGTTTTGTTAGATATGCAACTTTGGAAGATGCTGCAGCTGGTATAAAGGGCCTGGATGGTCAGTTCCTTGATGGATGGGTCATCTTTGCTGAGTATGCG…	550.839	173.11	802.659	4.63669	2.2131	4.08981e-20	1.094e-17
k66:302057	k66:302057 hypothetical protein	AGCTCACAAAAAACTCAACCAAAAATGAAGAGAGAAGGTCGCCAACACGGTATGGTTCGTACTTATCCAATTTTACCTTCACCTTGGAACCCAAAACCCGAGCCCAGGTACGTCAACAAGTCCAATTCACCACCAACCGCTGGGCTTTTCACAAAGGTTTCAACAAAGCCCTGTAACCGTTCCAAGTTCACAGGCAAGTGCGGTAGGCCCAGATGCAACAACTGCCATATTCACCCAGCTGGAAAATCGAAGGATAAAACTAAAGGAACTCAAAAATTAAAGGGACGTGGTGACGTTGTTTCGAATTATAGGTTGATTACTTGGAGAGTTGTTGATTCCAGACCTGGGTTGAATTTTCCTGGGTTTTCGGCTACTGGATTATTGGATCATTTGGATAGT…	223.999	10.1205	366.585	36.222	5.1788	4.23265e-20	1.13059e-17
k66:373229	k66:373229 WD repeat-containing protein 26 (probable)	AAAAAATTGTAAAGTTGGCATCTTTTGTGATATTGGAGCAGAAGTTTTTTGAACTATTGGACAAAGAAAAAGTCTTGGATGCCTTGAAGACACTAAGGACTGAGATTTCACCTCTTTCCATAGAAAATAATAGGGTCCATCAGCTTTCCTCCTTCATTATATCACCTTCTCAGCAGGTTCTTTCTGGGGTATCAGGTCAAGTTATAGTGAGAGTAAAGTCACGTACAAAGCTTTTAGAGGAATTGCAAAGATTGCTTCCCCCAACAATTATGATTCCAGAAAATAGATTGGTACATCTTGTTCAACAGGCTCTTGACTTGCAACTAGATGCTTGTAGATTTCACAATTCTGTGGTAGGTGAAATGTCACTGCTCGCTGATCATAAGTGCGGAAGAGATC…	160.723	17.197	256.407	14.91	3.89821	4.31572e-20	1.15112e-17
k58:488268	k58:488268 20-hydroxyecdysone protein (20-HE), Precursor (probable)	ATTATGCTCAAAATCTGTAATTAGTAATGACTTAAAGAGTTTTCACACCAGGTACGATTATCAAGCACCACACATGCGAATCAACATGACTTACAAATCATTCAACCTTAACAGTTTACAATCTCATTAATACAATTGGAAATATGATACAAGTGAATCAATCAAACTAAAATTTCTAAACTAAGCAATAAAGGCAGAAAGTACAGATGTAAACATGCAGTTCCTCATCATTTAAACTTCAAAATGGTTTTCCACATGTGAATATAATTTTCAGTATCACTTGAGCATGAGAATATACCTGGAAATAGAATAGAAGTGAAGAAGAAGAAGTCAGCTAAGACAGTAACGAGAACCAACAATAAACAACACCCATCAATGTTGAACAACAAGCAGCAAATG…	188.722	30.463	294.228	9.65854	3.2718	4.70032e-20	1.25191e-17
k58:358803	k58:358803 Taxadien-5-alpha-ol O-acetyltransferase (Taxadienol acetyltransferase) (probable)	AACATCACTTACGTCCCAAGGTTCAGTCATGTAATATTCAAATTTCTTCACAACTCCTTCTGGCATAGAAACCAATACTCGAATTGCATCAAATTCACCCACTGACGGTAAAAACAAGCAGTAAATATCACTGGTTAAAGGACCCATTTGAATTGGCTTCCCTTCACCAAAATCTACTTCCTCCAAGCTCAATCTTGACCAT	69.1839	0	115.307	Inf	Inf	4.95966e-20	1.31909e-17
k74:271469	k74:271469 WD repeat-containing protein 26 (probable)	GACTGAATGCAAATTTCACATTCTTGTTTGTCATAAATGTTTGCTTTGACGTGAACGTAAAGAATATACAAAGAGAATAGGGATAAGAGATCAATCTTGTAAACATTACACACTATCCTTTTGCATCTCAGACTTCAACTTCGCCCATTGCAGCAGTTCGCGCCATTAGTAACAGTGCCATGCTGCTTCATATCTACTCGATTCAAGCCCCATATACGGATACTACGATCATCACTTGCCGTTGCCAGCATATGAGGATTTGCTGGGTTCCAGCTAACACAATTCACTGTCCCAGAATGTCCAGCCAATGTCCCAACAAGTTCACCCGAGCCTCTATGCCATATATAAACCTGTGAGTCCTCACTTCCACTGGCTACGAAAGCTTGATCTAGTCCTCCA…	270.204	59.0232	410.991	6.96321	2.79975	4.99778e-20	1.32733e-17
k60:445175	k60:445175 Biotin carboxylase (similar to)	GGCGAGATCAATTGAACAGCAACTACATTCAAGCATGAACTACAGAAGCCTCATAATTTATTTGGACATTCTGCTAACTGATTCTTATACAAAGGGAGCAATCAAGATGTACATTATAATCAGGCTCGCAGGAATTTCAATAAGGAACCTGCAGCTAGGCCGTGCATCTTTTAGCTCAAACAATTGAATGCTGTAACCTACATCTCTTAAGGATTCTACTATCTACGTTCTACTACACAAAGTTGAACAAATGACCTGCAAAGCATCTCCAGTGCTTCGTTGAAAGCATATTATTCATTAGAGAACCATCACTTCATAGTACAAGTCGACTGCTAGCTGCCTTAGCAGATTTCAGGTTCAGCACATATGGTCCGTGGAGCAGGAACAAGTGGCGTCGAG…	471.736	42.8869	757.635	17.6659	4.1429	6.26721e-20	1.65983e-17
k78:186933	k78:186933 Intracellular protein transport protein USO1 (Int-1) (probable)	ATTTCATAAACTGCCTTTCTTCATGATCTCAAAGTCCTCTATCTCAAGAAGAAGAAACACTCAAGAAAACCTCACCTCATAACCAAAAATCCTTGTGGTTTTCCTTTCAAAAGAATATATCTTATTCCAACCAACTAAGATGGTGCAAAGAAAGGTTCCAGACAAGCTTGATATCAAAGCTGATCACATTAAAGCCAACAAACAAATGATGAACCTCAAATCATCTTTACCAATATCACCAAAACATGATATCAAGAACAGAGGAGCTGACCTCAGGACAAAGATGATGAAGAAATCAGGCAAAACCAAGCTCTCAGAATATGAAATCTGTCACTCACCCAAATTCAGAAGGCATGTACCTCAGCCAGGAAAGCCACCACCTCTTGTCCATAGCACTAC…	158.294	20.4638	250.18	12.2255	3.61182	6.26759e-20	1.65983e-17
k58:344391	k58:344391 Peroxidase 4, Precursor (similar to)	AATTAAGGACTTTAATTAAAGTCAGCTTTCTCTAATGGCTTCTTTAAAGATTAATGCTATAGTTTTGTTAATCCTTCTGAGCTTATTAATTGGATGCTCATCAGCTCAACTTTCAACTGGTTTCTACTCAAAATCTTGTCCTAAACTCTATCAAACTGTGGAATCAGCAGTGCAATCTGCTATTAACAAGGAAACAAGAATGGGTGCTTCTCTTCTTCGTCTATTCTTCCATGATTGCTTCGTCAATGGATGCGATGGATCGTTACTCCTCGACGACACATCAAGCTTTACAGGAGAGAAGAGAGCTGCTCCAAACGTCAATTCTGCTAGAGGATTTGAAGTTATTGACAACATCAAAACTGCTGTAGAGAAAGTGTGTCCTGGTGTTGTTTCTTGTGC…	255.754	52.4812	391.27	7.45543	2.89829	6.50158e-20	1.71935e-17
k58:489431	k58:489431 Endonuclease (probable)	ATCATGAAGGCTTTGAACCTGCATCCTCTTCTCATTCATAAGAAGCTGGAACTTCACCAATAGTGGATTCAACTCCAATTCCCGGGGTGGAAAATGTTACTACTAAGGAAGTGCAGGATGGACATGCAGCAAATGAATATAATACACAAGGAGAAACAAGTACAACACCAAATTTACATGACATTGTAAGGGAGGAAGAGCATGATGCAATGTATCTGCCACAAGATGCAGACACATTACCAGAGATAGAACGCTCTTACAAGTGAAGAACTAAGAAGGTCTAGCAGAAGTGTCAAAGAGCCCTTGTAGTTGAAGGATTATATGACACAAAAGAAGGCAAATGGAATAACATTGTATCGTTTATCAGACCATTTAACATATAATAGCCTATCGGCATCT…	160.703	21.399	253.573	11.8498	3.56679	6.58609e-20	1.73922e-17
k80:120344	k80:120344 Putative E3 ubiquitin-protein ligase XBAT35 (probable)	ACATCTGTAATTCCAGTAAGTGTTTCACTTCAGTGTTCTCTGCACAAGTAATTTACATTCTCCGGGAAGATAAACCATGAAGGCAACCATAGCATTTTGCTTCCTTTCAAAAATCTTAAAACACAACTAGCATATATATGTATACAAAACTCACAATTTTCAACAGTGAGAAACTTCTGTGTATGCATTTGTGGCTTTAGCCATTTGCTGCTTCAACTGTTAAACAGCATACAACCTTATCACCTGATCTATATTGGCACGACAGACGGGGCAGCCCCACTTCTTTCCCTTAATCTCATTCAAACAAGAAATGCATCCAGCCATGTGGCCACAAGGGATGCAGGCTCCTTGCACTGGAGCATCTAAACATATTATACAAGATGAAGAAGCACCATCAGG…	321.58	75.7463	485.469	6.40914	2.68013	6.75167e-20	1.78042e-17
k70:307254	k70:307254 Carnitinyl-CoA dehydratase (probable)	AGAACCAATAGTATCTTCATTTCTGTTCACTTTCTTTCTTCTATCTACCAAACAAAAATCCTCTACTTTTTAGTACGGACAATGTTCCATAGCTGCTAAAATCCAGCCATAGGAAGGAGAAAAAAGGTAGAAATGTGTACATTAGAGAAGAGAGGCAATATCTTCCTCTTAACGTTAACTGGCACTGATGAACACCGTTTACACCCTAACCTTATTGACTCCCTCGCCGCCGCTCTCCGCCGTATCCGATCTGAATCAGCTTCTTCCTCTACCGCTCTGATTACGACATCCCAAGGCAAATTCTTCTCCAATGGTTGCGATCTTAAGTGGGCCTTAGTCTACAAAGCTCACCCACAACTCATGTCTGAGAAACTCCGCGCTCTTGTCTACGACTTAATC…	502.846	159.755	731.573	4.57933	2.19514	8.57083e-20	2.25374e-17
k78:177526	k78:177526 Phenylalanine ammonia-lyase (similar to)	TTACCTCCATGCAATGCCTTGTTCCTCGAGACATCGATCAATGGGTTGTCATTAACCGAGTTAATTTCCCTCTCGATCATCTTAGTCGCGGCCCTAATGACCTCAATTTGAGGGCCTAACCATTGAGGGGATGTTCGTAGAGCGTAACGATCTTGTTTAGGCTTTTGTAAAGGATCTACTTCATGGATTTTCTTGGCTTCCTTAACATAGGAACTTCCATCTAAAATGTGTTCCATTATAGCTGCAGCCTCAATTTGGCCAGGGTGGTGCTTCAACTTATGAGTCAAGTGGTCTGTGAATTCAGGCTTTCCTTGCATAACTTCAGCAAAAAGTGCTGACAAAACTTCAGAAAGGACAGCAAGAATGTTAGCCTCAAATAGAACCATAAAAGCCATGCCA…	304.038	1.21446	505.92	416.58	8.70245	8.68806e-20	2.28134e-17
k80:117439u	k80:117439u Trans-cinnamate 4-monooxygenase (C4H) (similar to)	CTGCAACTATTCCTCTTTGTTCTTGTGCCATTTTGAGCTCTCCAAAAGATGGATCTTCTCCTTCTAGAGAAGACCCTTATAGGCTTATTCTTTGCTATCATTGTAGCTATACTTGTTTCTAAGGTACGTAGCAAGAAATTTAAGCTGCCCCCAGGTCCAATTCCTGTGCCAATTTTTGGCAATTGGCTTCAAGTTGGTGATGATTTGAATCACAGAAACCTCACTGAATATGCCAAGAGATTTGGTGACATGTTCTTGTTAAGAATGGGACAGAGGAATCTTGTGGTTGTATCATCCCCTGAATTAGCCAAAGAGGTTTTGCATACACAAGGGGTTGAATTTGGATCAAGAACTAGGAATGTGGTGTTTGATATTTTCACTGGAAAAGGCCAAGATATG…	412.396	49.275	654.476	13.2821	3.73141	9.06708e-20	2.37751e-17
k80:77756u	k80:77756u Actin-depolymerizing factor 2 (ADF-2) (similar to)	GAAGGTGCAACAGGATAAGAAGAAACACACAAAATGAAAGAAGGAATAATCTGATAACAATTGTTAATTCGTACGAGCCCCAAAAGCTACTCATGACATAAGTTCCACGCGCAAACATCACAAAATAAGACCAAAACCACATAATGTCTACAGGATGAGAAGCCTTTTAAAATAGAATTTGACAACAGACCAATATCATATCTTAGCCAGGACCCTGTCCCAACAAATATTAATATTTCTCTTCAACTAAAGTAAAGAGAACATCCAATGCTGTAATAGAAAACTTTATTTAGTTGGCACGGCTTTTGAAGACATCCAAACCCATCTCAGTTGGATCAGTCGCTTGCAGCTCAATCTGAATCCCATCCAATTCCCTCTTGAATCTATCCTTGGAACTAG…	1213.87	504.304	1686.92	3.34504	1.74202	1.01847e-19	2.66679e-17
k60:452061	k60:452061 Transcription factor bHLH25 (AtbHLH25) (probable)	GACTTGTCAAAAAGATGGAGCTAGTTTCTCCAATTGAAGCACGTGAGACAATTGCAAAACGGGTCCCAACTTGTAAACCCGCAAAAAAGCAAAAGCACCTCACTAATCTACAATTATGGAAACCATTTACACTAAACAAAGTCATTAGTACCCACTTCCAGGTAATCTTGATCCGCAAAAAGAGATCTGCTGCAAACATTATCACTAAATAGGATATTGACAATGGAACATATCCAATGACCTTGAATTAATTTCTAAAAATCTTGAAAAATTTTCTCTATGCTGTAAGAGTGGTGTCTTCTTCTTTCATCATAACCGCGCGGATTCTATTCGCAACATGATTTGGTGTCATACTCAATTTATAACCCATCTGAGCAATAATGGTCGTATGGGTGGTAT…	68.0747	0	113.458	Inf	Inf	1.05307e-19	2.75352e-17
k58:442009	k58:442009 Oleosin 21.2 kDa (probable)	CAAAATAACATATGGTTATATAAAGCCCAAAAATAAATAAATTAAGCTGCTTAAAAGAAAGCACTTCGCCTTTTATTACACAGAAAAACTAAACGCTGCAAACACTTGAAAGAAGCATTAAACACTGCACAAAAGTATAGAATACATGGGCAGATTAATTGCAGAAAAAACGGAAATTAAACACTCCAGATTTATCTCATTTTGACTCCAGCACCATCAGAATTAAGATCATAAGAGTACTGCATGCATGCGAGCTGATCAAGTTCTAGCAGTTTCTTGAATCTTCTGGCCAACTCTCTGTCCCATATGACCAGCAGTGTCCTGCACCCTCCGCTTTGCATGCTCCATCTGCTCTCCAGCTGGACCTCTGATTCTTCTCATATAGTTAATAATCCAAGA…	68.1371	0	113.562	Inf	Inf	1.18997e-19	3.10711e-17
k62:303108u	k62:303108u Periplasmic beta-glucosidase, Precursor (probable)	TTCTCTCTTTTGTTGACTACTAGTATTCTGAGGCTGCTCTTAAACTCTATCTGAAAGCTGAATGAATGACAAAATCAATCATGTCTGAGTTGTGAGACCAAATCCAAAGGGAAAGAGAGGATCATAATGTCGATCGCCAACGTTCATAGGAAGCTGGTCAACTGACTTGAACCAAGTCCGAGCAAGTTTACCAGTGAAACCATAGTCACCAAATAAAGCATCTGCAACACCTTGGCCTT	110.35	6.91437	179.308	25.9327	4.6967	1.25582e-19	3.27444e-17
k62:449149	k62:449149 OTU domain-containing protein DDB_G0284757 (probable)	GTTTTTTTTATTTGGGTATTTTTAGTTTTGCGTATATATGCTGACAATTATCTTTATCTGATTCGATCCGTACAAACTTTACAAGATTCTACTTTTTTATGTTCATGGATGTTGTTTAATAGGAAATTTGTTTCTCCTTTTTTGGTGTGTTGAGAAGTTGTTTGACATAATATGAATGAATACTATGGAAATTCAAGAGCAAGCTCGAGTTCTACAACATCTAGTTTGAATAGCAGTTCACACGGTACTGAGGATGATCATACCATTGCAAGAATTTTAGCTGAAGAAGAAGAAAATGCTCTCAAGTATGGTGGCAACAAGCTTGGCAGGAGACTTTCTCATTTGGACTCAATCCCGCACACTCCACGGGTAATTGGGGAGATACCTGATCCAAATGAT…	128.021	13.0515	204.667	15.6815	3.97099	1.75174e-19	4.55475e-17
k64:375361	k64:375361 Protein translocase subunit SecA 1 (probable)	TTGAGCTACTAGCTCTCGAGCTTTATATATGATTAATATTTATGCAATATGAAATACCAGTAAAAGACATAGAATGTGTCTTCTTACAAAAGAACCTCTAAATCTCTTTCTTCCCATTTAAGAATGCACTATCTGCTCTTTCTCTCCGGTCAAGAATGTCTTCCAGATAACCTCCTTCAAGGCACGATCATGAATAAGAAGATGTCCAACATTTAGTACTTCATGGTATTGTATCCATGGAAGCCTTTGCATGACGTAGCGCTGTAATATAACAGGCACAACCCAGTCTTCAACACCATGCCACATGTGGACTAAGCCTTCACCATTTGGGAAAGGGCTCTTGAGATCCATAGGATCAAAATCCCATTTCCCGAACCCCACCATCATGTCACGATGGAG…	189.187	29.8071	295.441	9.91176	3.30914	1.88161e-19	4.88558e-17
k70:309509	k70:309509 Putative glycerol-3-phosphate transporter 5 (G-3-P transporter 5) (similar to)	ACCTTATGCTACAAGAAATCCCATAAAGCACAAAAATGATACTCGAAAGTCAGCTCAATTATACAGAATAATAGTAGTTGTATAAGTATTCTCTCTTCTGTGTGAAAATTGTAAAGATTTAAAATGAGATATCCAGCAGTCTAACGTTAAATTCCTCATTTCTCTATAGAGAGCTTTAAGAATCTATACAAAAAATAGAGTCTCCTGCACTACTTCAAAGGTTCAAATCATGAACCATTTTCACAATCAAATAGAGATATTTGTAGCTTTGCCTTCGAGAGGTTCCGAGTCACCTTTTAATGAAGCTGATCCAAAGCCATTTTCCCTCATTAAGCTTTTCTTTAATCTCATTTCTCACGATAGGGATTAACAATAGGCTTGCAACGAGTATTGAAAGAA…	174.684	26.5685	273.427	10.2914	3.36337	2.2279e-19	5.77667e-17
k76:227402	k76:227402 GTP-binding nuclear protein Ran-A1 (similar to)	GAACCAGAACACGCATAAATAAGCAACCACAGTAGCTTCATCTATCCAAATCGGTCCATCCAAACAAATTGAGATCCACATTCAGAAGATATGAATAAAAACTTCATATCGTTCTCACAAACCAGAAAGAAAATAGAACAAGAACAGAGTTCAAAAAGCCTACATATTCTGGAACAGAGAGTCCTCAGAAGCCCCCATCAATGGTGGAAAAAAATGGGACACCAGTACATAGGAAAAAAGAAAAATCATAGCCGCATCCACAAATGCTGTCCGAGAAGCCTGATTACTCTCTCTTAATCAAATGTCTCATCATCATCATCTGGGAGGGGTTGACTGGCAGCAGCAGCAAGCTCAGCCTCATGTTGTTGTTGTGCAGCCAAGTCGATCTGTACTTCAGGG…	2285.33	1026.2	3124.75	3.04498	1.60643	2.2733e-19	5.88618e-17
k70:326944	k70:326944 Myb-like protein V (probable)	TCAGAAACAGAAAACTCCTCTGTGCAAAGATTACAAATTAAATGTGGTCAATCACCCTACAAAAGAAACTACATTTCTAACAGTGAATATACAGAGTACAGAGAGACAAATGTAACAACTATGTAATCCCCCTAGTTGTAAAGTATTCCTAAGTGTACAGCATAGGGAGAGGAAAATAAAGCACCAAACGGGTAAAAAGACATATGCAACCCCCTTCCTCCCAACTCCGCCAGAAAGCAACAGCTGCAAGCCACAATATTAAGAGACTACATTAAGGCTGATGTTGCTTTCTTATCGGAACTTTAGCTTCATTTTATTTGCTTCCCTTGAACGCCGAAAGAGAAAAGAACGATCTTGTTGCTTTTGTCGTACTTGCTGGAGCCGAGAGCCGGCTTGCCT…	386.994	110.853	571.089	5.15178	2.36507	2.29768e-19	5.94103e-17
k58:13226	k58:13226 Pentatricopeptide repeat-containing protein At5g46100 (similar to)	TTTATCGTTACATGAGGGGGATGGGCATTCCTCCTTGTGTTGCTTCGCTTAATATTTTGATTAAAGCACTCTGCAAGAACAGCGGGACAATATATTCTGCTTTTCGTATATTTTGTGAGATGCCGAATCGCGGATTTACACCGGATTCCTATACGTATGGGACTCTAATTAATGGGCTTTGCAGATTGGGCAAGGCCACTGAAGCAAAAGAACTTCTGACGGAGATGGAAGCAAATGGTTGTTCCCCTACTGTAGTCACCTATACTTGTTTGATTCATGGATTTTGCCAGTCAAATAACTTGGATGAAGCCGAGGGATTGCTTGAGGACATGAGGAGCAAAGGTATTGAGCCCAATGTGTTCACTTATAGTTCTTTGATGGACGGTCTGTGTAAGGGTG…	118.94	10.404	191.298	18.387	4.20061	2.40193e-19	6.20195e-17
k62:406424	k62:406424 INO80 complex subunit D (probable)	AAAGGAGAAAACACACCTACTACATCATATTGAAGGAAAAAAACTCTAGGAGTAACTTTTTTCTTTTTTGACAACGGAGAAATCCCGAGGGCCAGTCACGACCTCTTTGGGTAGGGTAACTACAACTGTAATAGTGCTTGCTCTAGATCAAAAGTTTTTAACTAGGAGTACTATTTAACTGAAACCGTAATCGATGGATCAAACCCTCAAAGCAACAGGGTCTTGCCGTGATATCTTTCGCTTCTCAACACGAGAAGTTCCTTCTCCCAAATTTCTGCATATCGATAACTTCAAATCGCTAGGCTGATCATCGTTTAGGTTTCTGATTAACCCTCTCTTTGGATCCTCAAACTTCATTAGTTCTGTATTTGCTTGTGGTTCTTCTTCCCCCATCGAGAT…	125.491	0	209.152	Inf	Inf	2.53677e-19	6.54102e-17
k58:499978	k58:499978 Auxin-induced protein X15 (probable)	AATTGAAAGAAAAAAAATTAGACAGATATAACAAAAATGTACTCCAGTAGTATATATGTCAATCACATTTCGGGTTTCTACTTTTCCTGAAATCCTCTGCCTCCACCTTTTCCATCACAGAATATTTACACGATTCAAAAAGGGGGAAATTAGAGAAAAAACGATCTCTTAACTAATAGCATCGTCGAGATCTGCTCTACCTAACCGCAACTCCCAGTGTTTTCACTAGTAGCAAAGAAAAAAGTAGAGCAAAAGGAAAAAAAAAAGAGAAATATCTATCTTCGACACACAGCTAACGCTAAAGTAAGTCATCGGAAAGAGCACTGAGAAGATCCTGGAGGTCATCACCGACTCGAAGAGCCTCAAGTACTCGTTCGAAGATGAGAACATGACAAGGGA…	134.731	13.7356	215.394	15.6814	3.97098	2.54198e-19	6.54539e-17
k80:109896	k80:109896 Actin-depolymerizing factor 2 (ADF-2) (similar to)	AGAAGTCCTCATAACTTTCAGCCGGCTCACCAAGCTTTTCCACAATGACTTGCTTTTGCTTTTCCTCAATCTTGAATACTATGAAGCGATAAGCCCTTTTAGTTTTCAACTCCAAGAATTTCAGTTTGCAATCATCGTGCACAGCCATGCCCGAAGCAGAGTTAGCCATGGTGAATCGAGATGATCGAAAGGATCTGAACAGAAGATATTTTTGTGTTTTTTTCTTTTTTGTGTAAAGAGAGAGGGTTGAGACTAGAGAAGACTTGAGAGATATAACAAAGGGGAAATTGTCCGAGAATTTTCAACCCTTGGTATTCGGTGG	484.924	156.61	703.8	4.49397	2.16799	2.64365e-19	6.79776e-17
k80:90296u	k80:90296u Transcription factor MYB1R1 (StMYB1R-1) (probable)	ATACTATCCAACTATACATAACTATCTACAGACATATAATAGAATATACAACTGTACAAGGACGGGACTTGGCCCCACCATACCCATATATGTATACAAACATATCGTACCAAAATCCAAAGCAACTCCGGATCAAATGAAGCACACCAACTCTCGTTGATTAAGGATCTTAAGAAGGGGGATCATCAACTTGTCTCTGCACCTTTTGTAAAGACTTCAGGACAATCACAGCTAGTTAGCAATGCTAACTTTTCTAGAACCACGAACTTGAAACCGCGAACGAAATTTTGAACTGCAGCTTTTCACTAATTAACTTAACTAAAAAATTTTCCAAATGAATATTTACCCTAAAGAACAATGCTCTTTCTTTTTCTCTTTACTCAATTGTCTTT	72.9082	0.40482	121.244	299.5	8.22641	2.7882e-19	7.15954e-17
k70:305410	k70:305410 E3 ubiquitin-protein ligase NEURL1B (probable)	CATGCTACAGAAGAATACATTATGTGCTGCCCACTATACCAAAAAAGATGGCAACAGAAGGAAAAGGGCATCGCATTATACATATGTGCTGCCAGCTACACATGCTCTTAGTTATTCACATAAAAAGAAATAGGCCTACCAACACTGTAACTATTTCATTTACAGCATCTTCAAAGACTAATACACTGGAAGGAGTACATGGTATATCCATGATCTACGTACATTGTATATACAACAGCTTTCTCTTGGCTGCTCAAACTGAGTATATCTTTCTCACCTTCTTCATAGGCCTGCGACAGATTGGGCAAGTACCAGCAGCTTCTGCTATCCTTGTTCCACATTCAAAACAGGACGCATAGTGTCCCCATGGAAGAAAGAAGCAGTCCCTTGGCGCATCAA…	149.873	20.0914	236.394	11.7659	3.55654	3.10109e-19	7.94104e-17
k78:177051	k78:177051 Chorismate synthase 1, chloroplastic, Precursor (similar to)	TTTCATCAACTTTTCATGTGCCAGGAATATATTCATACAGGTTACAATACTATTTTACTGGAAGAAAAATAACTCTGAACAATAGCAGACGGAGAAGTGCAAAGCCACAAACATGTGGCTTTAAATGGAATAAGAACCTAAAATTGCCTAATAAATGCGCACAATTTTACATAGGTCCCGGCTTACCCCTGAGTGATAAAGAGGCAAAAACGAGATATCTCCTCTAAACAGTAAAACTCCTAAAGGTGTTGATGAAATTACACTTTTCAAATAAAGGAACTTCGCAAATTTTTAGAAGACGACTTCAAAAAGTTTGTCTGAAGGTACAAAAGCTGCTAAGATCAATTCAGAGGGTAACCTCAGCTGACTCGGGTGTTGATGACTGCAAAGGTTCCTGCA…	1342.22	568.739	1857.88	3.26666	1.70782	3.10681e-19	7.94475e-17
k76:236944	k76:236944 Protein KIAA0664 homolog (probable)	CTGGCTAAAATCCATAATAATGCTCGAACTGGCCATTGTCATGTTTGTTAGTAAATTCAGCATTCTATGTTTCAAGATGCAGATTTCCCTTTTGATTTTTGTTTCTTGGCATCCAACCCCGCCAAACCTGTTCCTAAACCAACAGGAGTTTGATCTTGTCCTGGTGTTTTGGAATGATCTGCTTGGGCATCTCCTCCAGGTCCATCAGAAGAATGACCATTCGCTTCTTTCTTTTCTTCATTAGTTTCATTAGCATTTGCAGCATCCGGTGTGGCGCCAGAGTTTATTACATTGAGTAGCTGGGTAAGAGGGGGTAAAGTCGCTGCAGGAACACCACTGGGACGTACCAGAAGACCCCTTGCTGCAGCTTTCTTCCTTACTTCAGCAGCAGCTCGTGCA…	66.4957	0	110.826	Inf	Inf	3.22761e-19	8.24233e-17
k80:99797u	k80:99797u Probable NAD kinase 1 (similar to)	TTGAGACTCATGATTCTCAAAGTTAAATTCTATGTTGCATGTATAGGCGTATATACATCACGAATCCCTCTGCGATAACTGAAAAGGATATCTTCATGCTCACTTCAGCACGACGAGGTGGATTTGGAAACTTCTCATTTCCTAGCCATATTAAATTGTTAGTAAAGATCATGTCTCCCGAGGGCCATCGAAAGACTGTGTCTTCCTCAAATTCCAGTGAAGACCTTCATGAATGCTATGTAGAAAGTCACTCGTCGAGTCAGATTGACATGCAGTTGGCACTGGCCAAGGAGCCATGCCACAAACAAGTGCATCCCCCGGTGCCAACTTTTTCCGATCCTTCCCATCAAATGATGCCCATGCATGACCTCTGCTGTTGAAAGGTACTTGTACTCGGAT…	158.897	18.8728	252.246	13.3656	3.74045	3.34203e-19	8.51115e-17
k60:475692	k60:475692 Biotin carboxylase (similar to)	GCTTCGTTGAAAGCATATTATTCATTAGAGAACCATCACTTCATAGTACAAGTCGACTGCTAGCTGCCTTAGCAGATTTCAGGTTCAGCACATATGGTCCGTGGAGCAGGAACAAGTGGCGTCGAGCTGCGGGCTGGTTGATTAATTAAGCACCTTTCTCAGATCATTGATCAACTGCTCTCTAGTTGCTGGCCCAACCTTTTGTAGAAGAGCAACAAGACCCTGTGGTAGAGCACGTAAATCCAATGTTGAATCGCCAATCTTGGATAGTTGAAGTAACACCTTTTGGACTCGCAAGTGCTGTAGGCTTTCCTCATAGTTATTAGGGTCGTTCTTCCATGAGAAGAAAGCTTCATCATCTGCCCAAGCATCTTCTCTGCCTTCTTTTGAATCCAGAAA…	519.742	12.5494	857.87	68.3593	6.09507	3.41907e-19	8.69543e-17
k66:348096	k66:348096 Putative DNA-binding protein ESCAROLA (probable)	CTCTTCTCTCTTCATTTTCCCCCAAACCCTCACCAAAAGAGAAGGAAGATTAGAAACTGTGCAACGAACAAACCAAGGGTAATTCTACTCTTTTGCTACATGAGCTTATTATAGTGCTCAAATATGGTTGATTCACCTCTTTCACCTGAAAATTTGTTGGCCGACTTCACTTCTCCTTTCCTACTTTTTTCTAGTGAAGGTTAGGAGCAACCCATTGATTTGATACTTCAGCTCTACCCTCTAAGCAAATTTTCTGTTTTTACTTCTATTCAGTTCAGCTAGAATTTGCAAGTTCCAAGAAATTAATACTCAGTTCTAATTCAAGAAGAAGAAGAAGAAGCTCCCAGAAAAGATGGATCAACTAACAGCTCATGGCCGACCTTTACCACCTCCTTTTCA…	66.5951	0	110.992	Inf	Inf	3.60455e-19	9.15463e-17
k72:185084	k72:185084 hypothetical protein	TTGTTTTGGTCTCAATTGCGCTTCTAATTTCTCCCTGTACAGCGGGATGTCGGTTAGTGGTTTTCATTCTTGTTTTCTTATGTTATATATACAGTATGTGGGTCTCTGAATTGCAGTCCTTTGATTGAGAAATTGAAAGCCTGACTCTAGATCTAGATGCAATTTTGGGGGAATCAGAGCATGATTGCAGGTTTGGGCGATTCTGAGGTTTTTGTTGTGAGATTTTCCCTATGCAATTCGTTCTATGTTTATTTTTTCTATTGATGATCGGAGAGGATGTGCTATGTTAGCGATCAGGTTGCAGTTCTTGTTGGTAACGATGGACAGATGGATCATTCTCTCTGAGTCGATATGAGCTCCAAGTCCGCTATGTTTCACAAGCAGGCCACAACGTCGATA…	222.821	44.5103	341.695	7.67677	2.9405	3.84298e-19	9.74686e-17
k66:358674	k66:358674 Serine/threonine-protein kinase CTR1 (similar to)	TCTTTTACTTACTCCCCCATGACTAGTACTAGTATAGAATTTGTCATTCTTGATATAAACTCCAATCTTTCTTTCTCTCTCTTCACGCATTCCAGCATCTTTCTTGCATTTTTGTTCCGCACTTTTTCTTGATTTGGTCTTGTTACTAAGTTATTAACAGCAAAAACCTTTTTTTTTCCCGATTGATGAATGTTATTTTTCTGTCTGTAGACACAATATTTATCTCGTGACATAATACATGTGTGCATATATGAGAATCAACCGGGTTGGATTCTTAAATTGTGTTCAGGATTGAGTCTTTGTTCATCCAACAAGGGGATAGTTCTATTTTCTTGAATTTGCCAGCTGGGTTCTTGGATGTTGACCTGAATTTTTTAAAGGAGCTTAAACTCTGCACTT…	396.319	117.115	582.455	4.97334	2.31422	4.43945e-19	1.12443e-16
k72:280947	k72:280947 Dihydrolipoyllysine-residue acetyltransferase component of acetoin cleaving system (FMP) (probable)	CAAATAAAGGAACTTAACCCAACATTCTTGACTTCTACAAAATATTTGTACAGTTTCCCTAATAAGTTAAATACTACTGTCTTCTCACTTGTTAAACCTCAACCTTGTAAAATTCTCCCAACAAAGCCATTGAATCATCTTCAAGACTCAACTTTTTTCCATTCCAATTCCAGTCAAGGGCGTCAGGTATGCTTGGGAAAGTTTTAGTCCTCTTGTTGGTTGCAGGCCTAGCATGGTCATTCCCGGCCCTCCAACCTCCACCTTCCAAAGTTTGTGGCTCTCCTGGTGGTCCATTAATTACTGGACCGAGAATCAAACTTAGGGATGGAAGACATCTAGCTTATGAGGAGCATGGTGTACCCAAAGAAACCGCCAAACATAAGGTCATATATGCTCATA…	189.041	31.4264	294.118	9.35895	3.22635	4.48972e-19	1.13562e-16
k78:180142	k78:180142 Homeobox-leucine zipper protein HAT5 (HD-ZIP protein 5) (similar to)	ACACCACAAACAGACAAAACAACACCCTCATCAGCCCTCGCAGGGATCTCGTTTTCACGGTGACCGGCCGTTCAACCTTCTTCTACTGAATTGTTTCAGCTCTGAGGTCTTATAATTAACCTCCGATCTGAAGAAGTAGTTATATATATAGCTGCTTCTTTTTTATTCTGAGAACGAAAGAATCCCTGAACTGGGTAAAGTGGAGTTCGTGATGGGATTTTGTATCTGTCCTTTGGAAACTCCTGCTAGATTGCTGTGGAGTACTAGTTTCTTCCGCCACAAGCTCATGCTCTTTTGAAACTTAGTCAACTCTCTTTTTTTTATACACATCCCTGCTAAAATTAAAGAAACTCTGCTCTAGAGTTTTTCTTTTCTGTGTGTAAATATATTTTCTACGGC…	366.373	100.947	543.323	5.38228	2.42822	4.623e-19	1.16774e-16
k72:291249	k72:291249 YTH domain family protein 2 (similar to)	AATAGCTAGGGCTGCATGCGGGGGGAGCCTATTTTTTGCTTTAACATTTCATCAATACTGCAATCTAAAACACAAAGTAGAGATCTTTAGAAAAGAACCAAACATGGCAAAAGACAATAGAAAAGAAACTGAACCCTTTTCCTTTCTTAAAGATGAGATAAAAACTAACAGAAGAGACTAGTACAGCCATCCCAGAAGCCACCATCGGGAGGAGTATGCCTATATGCCTAATTAACAAAAGCAAAACACAAAAAGGGGAAATAGGGATGTCTTTTGATGCTTCAGGACTACCTAGTCATAAGATGCCTCTTGGAGGCATGGTGATGCCTATGATTCACGCGCTACTTTTGAATGGCCTTGAATTAATTGAAAGATTTTTGGTGAGAGAAACAAGAGATG…	283.911	68.8361	427.294	6.20741	2.63399	4.63865e-19	1.1701e-16
k72:186340	k72:186340 Probable mannitol dehydrogenase (similar to)	CATCTCTTGTGTCTCCTTCATCCCTCCTATGGCACTCCCTGCTACTAGCTTCCTTCCTAAAAGCAAGGGAAATACGGGCAACTCTAATGGTTTTTCTGGTGCGCCAACCATTACAAGCTTTGCATGAGTTTTCAATAAATTAATCAATGGAAGAAGAGGGTGAATTGCAGAGACAGTATCAACGATGCCATCAAGTGAGCCTGCTGCCACCTGCATTTGGTCAGGGTCACGGCTAACCAAAAATGAGTCCGCACCCAAACGTTCAATTGCTTCTTGTTTTTTACTAGTAGATGTACTAATAACAGTAACTTTTGTTCCGAACGCTTTAGCAAATTTCACAGCCATATGACCAAGACCACCAAGACCAACAACACCAATGTGCATTCCCGGTTTATCGAG…	80.0111	1.52618	132.334	86.7095	6.43812	5.6689e-19	1.42805e-16
k58:467540	k58:467540 Tyrosine-protein phosphatase non-receptor type 4 (probable)	TTCTCATTACACCTTCCCTTCTTCATCTCCTCCTTCCTCAAACAACCAAAACAACAACAGACACTCAAAAATACACCTTTTTGCACCACTTTCTTTTCCAAAACATACAATCAATATGACTGTTTCAAAGATTTCTTCATCCATTTTATTGATGTTGGTATTGGTCTTAGCTTCTTTTTCTTCATCAACAGAAGCAAGAAAGTTATTAAAGTTGCACGAAGTGAAGAAAACACCAAGTTTGGATGACAGGTTATATCTAAATGCTCTTCCTAAAGGCAGAGTCCCTGCTTCTACACCTAGCAAGAGAGGTCACTCTTACACCATCGACGAAAAGCTCATCGCCCGCCACCTGGCAGCCGTCGACCGGATTCTCCGGTCAGTTCCCAGCCCCGGAGTAGG…	158.898	22.9251	249.547	10.8853	3.44431	7.05762e-19	1.77068e-16
k66:369839	k66:369839 E3 ubiquitin-protein ligase ATL6, Precursor (probable)	AAAAATGCATCGAAGAATGAAATCCAAACTTATTTACATCACGAAGGCGTCTTAATCACTAAAAACACCTATTAGATAAACACACTTGAGCCCCCTTCTAACCCTGCAACACCCCTTAAATTGACAATTATTTGCTTATAAAATAATAAGTTAATCAACATTTCAATGAATTTCTAGAAAGCAATATTCTTGAATTTCAACTTTTGGCATTGTACTTTGCAATAAAGTCTATGCCAGAAGTTTCCAAGTTGGGGTGCCAAACTAGCATTGACCACTTTTTCTCCTCATTTACACAGCGCACAAAAAGATTGTCCATTCCGCCACGCTATTGAAGTCAAACATTAAACAGGTGCCGATTTTAGGCTCTAATTTAAACCGGGTTCATCACCGGACCGGAGC…	196.041	36.256	302.564	8.34522	3.06095	7.05174e-19	1.77068e-16
k66:382932	k66:382932 Probable rhamnose biosynthetic enzyme 1 (similar to)	GATCTTGTTAACTACCTTCTCATCACTGAGTCCATTGACACTATAATGCACTTTGCTGCTCAGACCCATGTTGACAACTCCTTTGGTAATAGCTTTGAGTTCACCAAGAACAACATTTATGGTACACACGTGCTATTAGAGGCTTGCAAAGTTACTGGTCAGATCAGAAGGTTTATCCATGTCAGCACGGATGAGGTTTACGGGGAGACTGATGAGGATGCCGTTGTGGGAAACCATGAAGCCTCACAACTCCTTCCTACGAACCCATATTCAGCCACTAAAGCTGGGGCTGAAATGCTTGTTATGGCATATGGGAGATCATACGGATTGCCTGTTATAACCACTAGAGGGAATAATGTATATGGTCCCAATCAATTTCCTGAGAAGTTAATCCCAAAG…	714.705	261.629	1016.76	3.88626	1.95838	8.12911e-19	2.03676e-16
k58:493017u	k58:493017u Putative U5 small nuclear ribonucleoprotein 200 kDa helicase (probable)	AAACTGTTATAAATAAAATTTCTCAAATTTTGTTTCATTCAGTACCAAGAAACCAATCCTAGAAAATGAGCAACACTATCCAGAGTACATCAAAAGACAGACCATTTCACCCCTCATGCGCCTTGACCTTATTTTCTACCTTTTCTTCGAGCGGAGCCATTAGCAAAGCCCTTCCTATTATTATTCAGTTTCTCATCAGGCTCAGGCTCACCTTCATCCTCATCCTCACTATACTCACTTTGATCGCCCTCTTCGTCTTCTTCAATGTCATCTTCATCGTCTTCTTCATCTTCAAGGCCATTCTCCCCCTGCACTGCCTCAGCCACATGACCGCCTCGACTTCCAGCTCTGCTCCTTTTCAGTATTTTTAGTTTTAAGTTTGTCTTCGTGTCGCACCCA…	326.049	86.9317	485.46	5.58439	2.4814	8.36898e-19	2.09404e-16
k64:392356	k64:392356 Phosphoenolpyruvate carboxylase 1 (PEPC 1) (probable)	ACTCTTAAAAATAAAATGATGACCAGTTTTTAGTTTGGGGGTTTCATATCATTTCTCTCCGAAAGGAAAGCCCCATCTGAACTACATTAATTTCCTTCTTCATCACCCATTAATCATACGCCATGAGCTCTCTTCTTCAAAGTTTTCAGAGCAAGGAAGCTCTGCCGATGTCGCAGCCTGCAGAAGAAACAGCAGGAGGAGGACTTGGCGTCCGCAAAAGGCTGTCTTCTCTCTCCCTAAGGATGAACATGCGCGCAGGCTCTGCTTGTCAACAACCCATCCTCTCATTCTACTCCACCTCTAACACCTCTTCCTCCTCATGGACATTTCGCCGATCCAAATCCTTGTCCTCTTTATCGGCCGGAATGGGAGAATACGCTGGCAGTTCGATAAGGAAAT…	1009.13	403.191	1413.09	3.50476	1.80932	8.42131e-19	2.1043e-16
k60:244683	k60:244683 Serine/threonine-protein kinase PEPKR2 (similar to)	TAATGAGCAAACTATAGCAAAATGCTCAATGTGTAGGTTGACATTTCAAAAACTGACGAGGAAGTCATGAACTTGAAGAAAAACGAATAATAATGAGATATCAAACCAGTTAGTTTCTCATTTTATAGTGTAATCAGAAGAGTTGTCCCTATGCTACCATCAGCTATTTTCATGTCTGTACAGCAATAAGTTTTTTCGCCAATACATGTTATCCACCACTGTCAGGTGAGGAATGCCTCAACTTTCATCTTAATCTTTGATAGACCTTTCAAATCCAATTACGATGGTGTTATTCGAGTTAATCTGCATCCAAGCTTCTGTACAGTCGAAAATTGTACACTGGTAACTTAATTAGTCTCCTCAAAGAAAAAGAGGCGTCAGCATTATAATGTCAAGACA…	179.668	28.6857	280.323	9.77221	3.28868	1.00502e-18	2.50795e-16
k60:439645	k60:439645 U-box domain-containing protein 21 (probable)	ATTGTTCTCAAAGACTTTTGGATCAAATTAATATTTTGTGTTGTAGCAAAAACAATGATGTCAACATGGAGAAAGAGAAGAGCAGCAAAGAGAAGCAACTCTAAGAAAGAATTAATAAAGGAAAAAACTATGGAGTTGTTAATGATTCCAAGCCATTTCAAATGTCCAATTTCTTTAGATTTTATGAAAGATCCTGTAACTTTATCCACAGGGATAACATATGATCGAGAGAGTATTGAGACATGGATTGAGGGTGGAAATCAAACATGTCCAATTACCAAACAAGTGTTGAAGTCTCTTGAGCCAATTCCCAACCACACCATGAGAAAAATGATCCAACAATGGTGTGTTGAGAATAAAGATCATGGGATTGAGAGAATCCCAACTCCAAGAATCCCC…	77.4055	1.52618	127.992	83.864	6.38998	1.05305e-18	2.62428e-16
k58:341676	k58:341676 Transcription factor TT2 (AtMYB123) (similar to)	CTATTTATACATTTTATACCTATTCAAGCTCGTTATTTCTTCTCTTCCATTGTAAATAAACTTCTAGCTATTCTAATGGCAGATGAACTATCCAGCACATCAGAGAATACCTTCGTCGTCTCAGCTGAGACAACCACCGAAGAAACCTCTAAACTTGAATTTTCAGAAGAGGAGGAAATGCTCATTGCTAAAATGTTTAACTTGGTTGGGAAAAGGTGGTCATTAATAGCTGGAAGAATCCCAGGAAGAACTTCTGAAGAAATTGAGAAGTACTGTAACTCGAGATACGTAATCCACAAGCCAGCATCCTCTACTAAAGAAGAAACAC	127.874	2.95926	211.151	71.3525	6.15689	1.08151e-18	2.69161e-16
k74:276061	k74:276061 Biotin carboxylase (similar to)	TGCATTGTGTGCAAAGGGGATCGTATTCCTTGGGCCACCTGCTACATCGATGGCAGCACTCGGGGACAAAGTAGGCTCATCATTGATTGCTCAAGCTGCACAAGTACCAACTCTCCCATGGAGTGGCTCCCATGTCAAAATTCCTCCAGAGAGCTGCTTGGTCTCTATACCAGATGAAATATATTCCAAAGCATGTGTTTATACAACAGAAGAAGCAATTGCTAGTTGTCAAGATGTAGGTTACCCGGCTATGATTAAAGCATCCTGGGGAGGTGGCGGTAAAGGCATACGAAAGGTTCATAATGATGATGAAGTAAGAGCACTGTTCAAGCAAGTTCAGGGTGAAGTTCCTGGTTCCCCCATATTTATAATGAAAGTTGCTTCCCAGAGTCGACATCT…	110.032	10.2178	176.575	17.2812	4.11113	1.13232e-18	2.81052e-16
k58:74604	k58:74604 Probable 2-aminoethanethiol dioxygenase	CAGCCCCCAACATATATTCACATCAAGATTTGCAGCAAAGTAACTGTAGTTCACAAATTTGTTAAGTTAAACTTGGATTAGCTATAGCTAGGTAATATACTTGTTATTTCCTGCATGAATATTGGGAGAATTTTGCTAACTAAAAAGAGCCTGTTGACAGGACGACTTTATTCTCATTTATCGAAGAAGATGATGAAGAAGAAAACGAAGAAGGAATCTCATAAGAGAAAGCTAATTAGAAAGAGATCACCAAAAGAGAAGAATAAGGTTCAAAAGTTGTATGATATTTGCAAAGAAGTGTTTGTTAATGGTAAGGCTGGCTATGTTCCTCCTCCCACCGACATCCAGCGGCTAAAGTCGGTACTGGATAGTCTGGAACCAAAAGATATCAAGCTTACA…	64.8119	0	108.02	Inf	Inf	1.1604e-18	2.87347e-16
k70:297563	k70:297563 Chorismate synthase 1, chloroplastic, Precursor (similar to)	CTCTCACACCTCCTAATCGGGTCATCAGTGTCTCTCCCTCTTCCCGTGCCCGAACCATCTCAACCTTGATTCCCACAATTTTTCTTCCAAAGGAGCTACCGCCACCTTGTCCATAATAACTTCATTCCTAATCTTATCCTTCTTTGTATACCCACACATTCATCTCAACATACTCATTTGTGCTACTTTCATCTTCTAGACATGATATTTCTTGACTGGCCAACACTCGGCTCCATAAAACATAGTCAGTCTAACTACCACTCTGTAGAACTTGCCCTTATTGTAAGTTATCGAAATAGATCATAAGTACTCAAAACTATGGTTTAGAACTGATATGCCAACCTCAAATGCAATCCCGCCAACTCATAGTTTGACACAGTTGATAGTGAATAAAATAGG…	111.964	6.88194	182.02	26.4489	4.72513	1.16077e-18	2.87347e-16
k58:495333	k58:495333 Elicitor peptide 6, Precursor (probable)	CATACAAGAAGAATAGCAATTGGAGGTTGTTATAATGACAAGGCAAGAAGTCATTAGCTCAGCTCAATATAAAGCCGTTATATACAGGGTAAGATACATTAAATAAGAGGTACTACATGTTAACAAACATTTTGTGGGTCAAACTACAGCTGTCCTTAAAAGGATCATGTGATTTACAAAATCTCCAAATAAACTTTTAAATTATTGCAGCATTTTCCCTGCCAGAATCTCAGTATAGAACAAGGGAAGCAATTAATATGAATTGAGTCAGTGGCATACATTAATCTGAATGGAAGCCCAAGCACTTGAGAAACGCTTGTTTCGCTAGTCCAAAGTAATTGCAAGGGTGCTGCGGACGTACAAAAAGCTTGAAAATGGTTGCGTCTTTTTCTGCAGATC…	165.806	25.261	259.502	10.2728	3.36076	1.18499e-18	2.92952e-16
k72:313221	k72:313221 Trehalose-phosphate phosphatase (TPP) (probable)	ATGAAAAACACACACAAAGGCAGGTATTGGTTCAAAACATTTCATCTGATTACTATTAACTCAAAAGAGAAAGGTCTTCCTTTGAAAACCTTCCATTACATAAAACAGGATAAAACTAAAAAATACAAAAACAAACCAATACAACTACCAAAATTTCTACCTTCATAACATACTAAAACAAAGATTGAGAAATGACTTCAGCTTGTTCATGAAAAACTATAGAAACCTAGTAGCAGCAGTTTACTATTCTCTTAGCTCCCCTCATGCTTTTTATATATCTTTATCCTCCATTGTCCTTGCAAGAGATTCCAAGAATTCTTTGACCTCTGAAGGATCCCTGAGAGAGAAGAAAGCATTGCTCTCTTTTGGAATAGTTGAAACAAGAATTCCATAACCTTG…	150.081	18.8121	237.593	12.6298	3.65876	1.2571e-18	3.10366e-16
k58:500036	k58:500036 Peroxidase 55 (Atperox P55), Precursor (similar to)	AACTCACTAATTATACCATTCAAATGGTTCCACTCAGCTCATATAAGTGTCTACTATAAGAATTATTGCAAAACTCAAAATAAATCCAAGCTCGAGACCTTATACACGTGATTTATTTAGCCGTTTACATCAAATATTGCCGAAAACAAATTATTTTAACTTTTCGGACTTCTAACATGGATTTACAAAGTAGTAGCAGTTTTTCCTTTCGTTGAAAGCTAGAACTTGGGCCTCATGAGTTGAACCTGGAGCAGTCGAGTCTTATTTCACCTTGATTACCAGTTTTGACACCAACTCTTCCTAGTTTTCTCATTGCAGTGACAAAAGCTCCATTAAAGTCGAAAGCATTATTAGCAAAATCATTAACAGTGCGTTGAGACGCTTCATCAGTGAAGAGCA…	88.5211	4.08063	144.815	35.4884	5.14927	1.29062e-18	3.18219e-16
k64:405411	k64:405411 Monoglyceride lipase (MGL) (probable)	ACTTGAAATTCCGCATCAAGTATGAGGAGATGCGCAGAATCTCATGGCCTGTCCTAACCCTCAAGGGTCCAGTATACACTAGAGGATCAGAATACTTGGCCACCAGTGCTGCAGGATCCCTTGAAACAGGAATCCCCCTCTTGTGAGAACCTTTGAACTGGTACCTAGGTGCAACCAATGAAAAAATTGGTGCCACAGCAGTAACAATGGGATTTGCAGGTTTCACACGCAATGCTGGTGAAGTCAATATGATGCCCTCCAGCATGTTTTCAATATGTGGATAAGAAGCTGCCTTTAATACCACCGCTCCTCCCGTTGAATGCCCAAAGAGGAAGCATGGTACACCAGGATTCTCAAACTTGACCTTCTCCAAGAAAGCCCCTGTGTCGGCTACAACAT…	175.505	26.8802	274.588	10.2152	3.35265	1.30987e-18	3.22112e-16
k58:501132	k58:501132 3-phosphoshikimate 1-carboxyvinyltransferase 1, chloroplastic (EPSP synthase 1), Precursor	TACTGCTGGAGAACGTCAAAGTAGTTGGGGAAGGTTTTGCGAGTACAACCGGGGTCCTTAATGGTGACTGGAACATCAGCACAAGCCGCAAGAGAGAAAGCCATGGCCATTCTGTGATCATCATATGTATCAATTTCCGCTACTTTTAACTTTTCAGGTGGAGTGATTATGCAGTAGTCTGGCCCTTCTACAACTGTTGCACCCAACTTCCTAAGTTCTGTGCATATGGCAATCATCCGCTCAGTTTCCTTAACTCTCCAGCTAGCAACATCTCTTATGGCAGTAGGACTATCAGCAAAAAGTGCAACTACAGCAAGAGTCATGGCAACATCTGGCATTTTGTTCATGTTAACGTCAACAGCCCGCAAATGTTTCATTCCAGAAGAGTTCCTTGGAGGT…	290.154	69.8926	436.995	6.25237	2.6444	1.30911e-18	3.22112e-16
k72:304186	k72:304186 Pyrophosphate--fructose 6-phosphate 1-phosphotransferase subunit alpha (PFP) (similar to)	TTTCGTATTGGCACTGCAGAATAAAAGGAAATGGCTGCATCGTAATAATGTGGAAAAGCAAGGGAATATAGGGTTAGAGTCATGGAACCCGGAAGGTAAAACTGGTTGCTGGGTTGGTTGTATCGCCTCACTGGCCCCCGTCCTATATAAACGGTCTTTTCAGAGTTGGGAGACTGACAAAAAACTTGAAAAAAGTTGGTGCGATTGAGTATAGCAGCGACACAAACAATGAATGCAGACTACGGTATACCTCGAGAACTTTCTGATTTGCAAAAGCTTCGATCTCAATACCAGCCTGAACTTCCCCCTTGTCTTCAGGGTACTACTGTCCGGGTAGAGCTCCGTGATGCAACCACTGCAGCAGATCCCTCTGGTGAACACACAATTAAACGGTTCTTC…	232.609	48.9309	355.06	7.25636	2.85925	1.66441e-18	4.07681e-16
k66:372488	k66:372488 Fructose-bisphosphate aldolase, cytoplasmic isozyme (similar to)	TTTCCTCATTCTACTCTCTCTCTCAGTTGTCTAAACACAGCTTCTCACTTTTGTCTCATTTCTCTCTCCAGTCGCCTATTCATCATGTCTTGCTACAAGGGAAAGTACGCAGATGAGCTTATTGCTAATGCTAAATACATTGGAACCCCTGGAAAGGGTATCCTTGCTGCTGATGAATCCACTGGCACAATCGGAAAGCGTTTCTCGAGCATCAACGTTGAGAATGTTGAATCAAACAGGAGGGCTCTCCGTGAGTTGCTCTTCACCACTCCCGGTGCTGTTCAGTACCTCAGTGGTGTTATCTTGTTCGAGGAAACACTCTACCAGAAGACCGCATCTGGCAAGCCTTTCGTCGATGTCTTGAAGGAGGGTGGAGTTCTTCCCGGAATCAAGGTTGAC…	577.801	202.642	827.906	4.08556	2.03053	1.66258e-18	4.07681e-16
k58:445993	k58:445993 9-cis-epoxycarotenoid dioxygenase NCED3, chloroplastic (AtNCED3), Precursor (similar to)	TCTTCTCTTCTCTCCCTCTCCTCTTCAAAACAACAAAAAAATGACTTCTACATCTGCAAATTATACTACTTGGGCTACAACCCAAAATTCTCATCCCTTTTCACCTTCAACTTCTTATTCTTCTTCTTCTTCACTTCATTTTGCCCTCCCTACAAAATCCATCTCCAAGAAAAATCTCACAATTACAAAAACTAACATCCACTCTGCTTTACAGTCCCCTGCTCTACTCAGTTTCCCAAAACAGAAAAAACAAAATCCCAACAAACATTTTCACTCTCAGCCTCAAACTCCTGACTTGAATCTTTTCCAGAGAGCAGCAGCAAAAGCTTTAAATATTTTCGAAAGCGCGTTAGTCGCACGCGAACTCCAAAACCCACTTCCAAAAACAGCTGATCCACG…	69.7012	0.40482	115.899	286.297	8.16137	1.6932e-18	4.13672e-16
k62:426330	k62:426330 12-oxophytodienoate reductase 1 (OPDA-reductase 1) (similar to)	TTTGCAGCCTTAATTACTATTAAGAGGCTACTCAAGCTGATAGATAAGGCAGACAAAGGATGCATGAATCAAATGGGCTTCTAATACGAGAAGAAGGCTATTATCAGCGAAACAAGAAGAAATAAACCAATCCTTTATTCAAGTGCAGAATATGCTACAAATCTTTATCAATAGATCACTTGTGTGAGATATATGAAGTATCTGACAAAGCCCTCTTCCCCTACATCCAAGAAAAGGGTAATCTAATAAAATTCTTCTTGGCATCATGCCGTGGTTTCTAGAAATGGATAGTCACTATAGCCAACAACAGGATCAGATATATAGAATGTATCCCTGTTATACTTGTTGAGAGGTACATCGAGCTCAAATCGCCTTGGTAAATCTGGATTGGCTAAGAAT…	110.712	8.65917	178.747	20.6425	4.36754	1.69333e-18	4.13672e-16
k64:399937	k64:399937 Probable anion transporter 3, chloroplastic, Precursor (similar to)	CAAGCAGCTTGGTTTAGTGCAGTGCCATGGGGCACAATGGCATTCTCAGGCTATGTTGCTGGAGCTGCATCAGATTTCCTAATCAAAGCAGGGTACTCATTGACATTCGTCAGGAAAGTCATGCAGTCTATCGGTTTCATTGGACCGGGGGTGTCTTTGCTCTGCTTGAATTATGCCAAAACACCTGAGGTTGCAGCAGTGATGATAACTATAGCCCTGAGCTTCAGCTCTTTCAGCCAAGCTGGTTTTCTACTTAATATGCAAGATATTGCACCTCAGCATGCAGGATTTCTACATGGGATATCAAATTCAGCAGGGACACTGGCAGCTATAATAAGCACAATTGGAACAGGCTTCTTTGTACAGTGGCTAGGATCCTTTCAAGCATTCTTAACTCTC…	145.023	14.1687	232.259	16.3924	4.03495	1.70283e-18	4.15449e-16
k58:505192	k58:505192 Transcription factor MYB1R1 (StMYB1R-1) (similar to)	CTCTTATCTTTGCATCCTGAGAGCTGTCTCTGGTAGTATTTCTGAGCATGACTTGCTACTTGTGTTGGTGTTCTTGAGATTACCATTTTCTTGGATATATTCCTCCAGTCCCCTTTTCCATACTTGTCTAAACCCATTAGAAATCGCCTGTGTTCTTCCTCTGTCCATGGTACTCCTTTCTTTCTTTCTTGATCACAAGATCTGCCTCTCTTTCTAAGTGTTTGTAATCCACAATCAGAAGACGCGAAATAACCAGGATTTGGGACCAATCCAGCTTCAATGTCACAAACATCTGCAGCTAGTTCCTGATATTGCATCATCACATCAAGCACTGACTTTCCAGGGATCATATCTGCCACCTTAAACCACCTATTCGGAGTATTCTCATCGTATATCGCG…	80.2969	1.931	132.541	68.6384	6.10094	1.98026e-18	4.825e-16
k58:339439	k58:339439 CYI 1a (similar to)	GTATCTGGCTCAACAAAGAAATGCCTATATCACTTCCAAGATTGAACAAAACTACTATTTTGCTTGCAAACACACAAGGCAAGTTCTAGGCATCAAATGCAATGCAGTGAATATAAAAAATCCTTACACACACATGGTACACAACTCACTCAGGATTAGTTTTATCAAGGCACTCTAGTCAAAGCAGTTAAGCAAAGTTAAGATCATAAAATTTAATGTACTTATACAAGAGTCAAAAACAGAGCATAAGCGTCACAACCAAAGTACTCACTATTCTCAAGATATAACAAAGTCAACAGATATTGCTTCAATTCAAAACACAACATAATGACTCTTATTCCTAAAAAATAAACTAACTACGCCAGGTTCA	72.5752	1.12136	120.211	107.201	6.74417	1.99545e-18	4.85223e-16
k72:306553	k72:306553 Superoxide dismutase [Cu-Zn] 2 (similar to)	ATCGCAGGCTGTCTTTTCCATCCATATGAATTGTATTGCCTCGAAACCATCCAATTGAATTGACAACATTCAAATCTAAGAAACCAGCAATGCTAAGGACTGTTTTATTACGGTTAATGTTTTGTTGGCAGAAACTAGTACAACTCACACACTGGAAATTAGATCTACATCATGTATGATTGGTTCACCTCAAAAACAAAAAGCATCACATGAAACATAGAAAACAATGCTCAATAGCTCCAATGAAACCTTATTCAAAGATCCCTCCACTAGTAGTAGCTGAGAATCTTCATGGTACATGAGTAATTAACCCTGGAGGCCGATGATACCTGACAAGAGTGACAATACCACATCTTACAACTAAGTATTAACATAATTAAGGGCAAAGCCAGGATGGCC…	155.12	23.1438	243.104	10.5041	3.39288	1.99665e-18	4.85223e-16
k58:474036	k58:474036 Glutamyl-tRNA reductase 1, chloroplastic (GluTR), Precursor (similar to)	ATTCAACCATCATCCATCGATTTGGTCAAAAATTTGCCACCCAATACCCAATTATATTCAACAAATATTTTATACCAAACCCATTCTTCTTTATCACCTGCTCCGAATCTCAATATCAAATCTATTCGGAGTTCTCTGGCAATAGCCGCTATTGTTTCTCAAAATTGCGTTTCAATGGCGGTACCGAGTGGCTTTGCGACCTCTTTTGCAGGTGACAGTTTTTGTTGTGATAATTTAAGTTCTACGTCTTGTTCTTCGTCTTTTTCTCCTTCTGTGGATTGTTTTCGTCATCAAGTTAGATTATTCGGGAACGATCGGAGAATTAAGCCGTTGGTTTATTCGACGAAATCGCATTCTTTGAGCCCTAGATGTGAGGTTGCTTCGACCTCGGTGGTTAAT…	352.122	101.728	519.051	5.10234	2.35116	2.15356e-18	5.2131e-16
k72:98846	k72:98846 Probable sodium-coupled neutral amino acid transporter 6 (NAT-1)	TCAATTTACTTTTTGGAGATTAACATACAAATACGGGGAGGGGGATGTGAATTGCAATACAGAAATTGCGTTCTAATTTGAGCAACAGCTTTAGGTATTTATGTACACTATAGGGACTAGATTATAAAATACTAGTAGCAAGGATGATTTAAGACTTCCCTATTTTCCAAGGTACAGATACAGACTTTCTCAAATTTCTTCGTCTAACATCCTCAACAATTTGAGCAAAGAAGTAGCATCATATGGCTTTTGTATAAAAGAAGAAAAGCCCATAGACATCATAACCAAGTGTTACCCTTTGCCTGGATGAGCAATAAGGAGCAAAACTATGTAGGCATTACAAAGACCAAGTTGGTTTACATTCTCTGTCCAATGCTCAATAGAACTTCTTCTGATCAT…	171.545	3.05236	283.873	93.0009	6.53917	2.20639e-18	5.33404e-16
k62:34669	k62:34669 B2 protein (similar to)	GGAAGAGAGGCAACCCAGGGGTTATTTGTCGAACTGAGTCCCTGTAACGAGGTGGCAAGCCTGAAACATATTGGGAAAATTAGACATTAGACACAAACAAAATTCTGACAAATGAATAAACTATAGAATCCTATGTGTTAAACAAAACCACAAATCCTGATCAATGAATAAACCAGCCTCAAATCCTAAACTGGTTAGAGTTGATTTTAGAATCCTTACTAAAGGAAGCACAAATCTTATTGCAGTAAACGGTTTACGCTGAACAATGAATAAATCATCCTCAAATTCTGAACTGTCTGGAGTCAATTAAACAATCCTCTTTATTAAACAAACTCACAAATCTTAAGGAGCTAAAAGTGTAATTTTTTCTTATCAATCAATGAACTACACCTTAATCCC…	63.7218	0	106.203	Inf	Inf	2.3828e-18	5.75305e-16
k80:120513	k80:120513 ATP-citrate synthase beta chain protein 2 (ATP-citrate synthase B-2) (similar to)	GCATCCTTAAAGTATCGGGCAGCATCATCGACAGCACCACCAAATCGGGGACCGATAGTCAACAACCCGGAAACAAGACATGACACCAAGTCTTTTCCAGCCCTTGCAGTTACAATGGAGTTGTGAGCACCAGAGACACAGGGACCGTGGTCAGCACACAACAAAATGCAAATCTCAATAAAACGTGCACAATAACGGGGAAGGCTGCGTTTGAACCACAACAGAGAAATGACATCACCAACACCTAATCCTTGCTCCACAATAGATGACATGGGTACACCAGCGTAGCATGGTTCTTCACCTCTATCATCAGATATGGTGGAAATAATATGAGTTGGGGCCCGAACTTTCCCACTCTTAATTGCTGTGTTGAGATCCTCAGGAATTTGTGGAGGCGTT…	299.158	74.0946	449.201	6.06254	2.59992	2.39521e-18	5.77551e-16
k72:284998	k72:284998 Probable sodium-coupled neutral amino acid transporter 6	CAACTGTCACTTTTGCCGCCTCCCTGTCCAATTCTCATATGCCTAAACTATTCTACTCACCATTTCCTCCGGTCATAGACTAACTTATTCGTCAAATCCATCATATTTGTTTATTTTTTTTAACAGCAAATCATCACAAGTCTGGAACTGAGGCATTTAGCAGTTCTCTTTGATTGCACATTAAGTCAACCATTAATTATCTCCGGGATGGATCCGGCCAGGGCTGGTACCAGTGCCGATGTCCCGTTGCTTTCGCAACAAAACTCTCCAACAAGGGAGAACAACCGATGGATGATTTGGAGGGCGGTGTTCAACGTGTCGACAACTATTATTGGAGCAGGAATTATGTCAATCCCAGCAACTCTGAAGGTCTTAGGTGTTATTCCTGCATTTATGTTG…	152.065	20.3383	239.883	11.7946	3.56006	2.59595e-18	6.25143e-16
k64:296429	k64:296429 Cohesin subunit SA-3 (probable)	ACCTTCGTGCAAAAACATGTTAATAAGAAAGAAGAAAAAAACAAGAAAGTGTCTAAAGATTGATATTGAGTATATAAAAGATTATAATCCTCTGACTAATCAATGACCAGGACCTTTCCGGCTTGGTCCAGAAACCATTATAAAAGCCATGTCTTTCACTGAACGTTGAGTGATGTTTTTCTTAGAAGAAACACCAAAAACTGGGACAGTACTGGAATCTTCAGAAATGGTGCTTTTCTTTAACTCTCGTAGCGCTCGGCGATGGACACCACCACTTAGTTGTGCAATGATCATCAAGAGAAAAAGAGACAAAGCCAACGTGAAATATGAAGTTTTTCTAGCAGCCATGATACTGATCAATCTTGAAAACGTTCG	63.2291	0	105.382	Inf	Inf	2.66872e-18	6.41836e-16
k74:256471	k74:256471 Epoxide hydrolase 2 (CEH) (probable)	TTACAAAAGAACCTCTAAATCTCTTTCTTCCCATTTAAGAATGCACTATCTGCTCTTTCTCTCCGGTCAAGAATGTCTTCCAGATAACCTCCTTCAAGGCACGATCATGAATAAGAAGATGTCCAACATTTAGTACTTCATGGTATTGTATCCATGGAAGCCTTTGCATGACGTAGCGCTGTAATATAACAGGCACAACCCAGTCTTCAACACCATGCCACATGTGGACTAAGCCTTCACCATTTGGGAAAGGGCTCTTGAGATCCATAGGATCAAAATCCCATTTCCCGAACCCCACCATCATGTCACGATGGAGAGACTCGTAAACTCCTTGTTTTACAGCATATTCCTTAAGTTTCCGTATTTTGCTTGCATGCTCAGCAGATCTGGAAGCAACTT…	231.377	50.615	351.886	6.9522	2.79747	2.70028e-18	6.48586e-16
k78:182007	k78:182007 Ankyrin-1 (ANK-1) (probable)	TTTGAGTCATAACAAGAACAGCTCAAACAGAAGATTATTTAAAACTTCCACAAACACAGCTATAGCAGAATTTGTTCATCACCAACAAATGTTGCGACATCCAGACGGTGAACACAATCACACAAACATCGATTGCTTCCTTACACTACCACGACACACGATTCACCATATCAACTCACGTGATTCACCATATCAACTCATGTGACCATCACCCCTACATAGTAGTCTATTAGGTAATACCAAACAGGCAATCCAAACAAAGAAAGAAATCCAAAACACACAATCCAAATGCGACTCTAGAGTTGGCGGACAGACAATACTTAACGCTGAGTAGATTATGTTAAGAGGAGTCCTGAACTCTACAACATCAACACTTCAAAAGCAACTCCACCTCAGTTT…	708.816	273.446	999.063	3.6536	1.86932	2.70873e-18	6.49777e-16
k58:305382	k58:305382 Glutathione S-transferase U10 (AtGSTU10) (probable)	CAATCAAATGTAATTAAGTAGCCTTTGGAATCCAAATGGACATAAGCCTTATTACACAATACAGAGGAGAAGACATTCAGTACAATTAATGAGTGAGTGAGTACACACAACAGATACAGATGGACATAAACACACATTTAAAAAGCTCAATTGGCCGGAGATTTGAAGACGATTTCTTTGAGAAAATGAAGAAATGAAACCACCTTGTCATGAGGGGGAGTGATTTCTTTAACTATAGGCAGCTCAATTAAACTATTCAGCCATGAGTATAACAGGGGTGTCTTCTCTGGATCTAATATCTTCACACCAAACACTTTCTCTTGTGATTTGTATGCCCCTAGTGTTACAATGATCATGATATCTAGCAACCCCATATTCCTTCCTCGTATATTAGTGTTG…	104.741	7.22609	169.751	23.4914	4.55406	2.93486e-18	7.03114e-16
k72:293103	k72:293103 hypothetical protein	ACCAAGAAAAACATTCATATGCATTAAGTACTAAATATCAGATGTTTCAAGATACAACTACTACCATAGAATATATTACACAGCTAGTTCAAGTTATAACTTAAAAGAGTTTGCCGAACCACTGTACTTGACAAAAGTAACCAAAAGCATGTTGTTGCATCCCGCAAATTATTCATAACCCAAACTATTCATTCACCAGGTAGGACAAACAGTAAATCTCTCCTACTGCTCTCCAGCAATAAGATCCATGACAACACGCTTGATGCTTCCATTGTTCTTCTTAAGCAGCTTCTTGTTCATTTCTTTGTCGGAGAAACCCTGCATTCACAAAAGTACCCATAGTCAACCTGGAATAACTCTTGCACAAGCAACAGAAGAGTGAAAAGAGAAGTGGAAACT…	284.886	75.1919	424.683	5.64799	2.49774	2.94304e-18	7.04166e-16
k58:117100	k58:117100 Myrcene synthase, chloroplastic, Precursor (similar to)	TTGGATCAATTTTGAACTTCAGGATGCTACTGATCATGTCCACCTTCATAAGACCTGAAGCTGCTGGTCTTTCCTTTTTCAGCAGTAGAAAGCCATCACTTGTATCAAAAGCTAAAGCCTGCAGCCTCTCTACAGCTAATTCCACTAGTCCAAAAGATGAACGACCGTTGAGTCACAGCTCTATTCCCACAAATATGAATACCCATAGGCGTTCGGGGAATTACAAACCTCCTACCTGGTCTTTCGAATACATCCAATCCATTAACAATGATTATGTGGGAGAGAACTACACGAAGCAATTTAACAAACTGAAGGAGGAAATGCGGAAGAAGTTGATGGTGGACCATATTGATGGACAAGAATTAGAGAAGCTGGAGCTGATTGACAACTTACAAAGAC…	62.9716	0	104.953	Inf	Inf	3.0598e-18	7.31163e-16
k60:450608	k60:450608 E3 ubiquitin-protein ligase RKP (AtKPC1) (similar to)	GGTGGACTGCTTCCATGTACTTCGTAAAAGTGACCCTCCTTTCGTCCCTGCTACAATATTTCTCAAGCAAGGACTTACATCGTTTGTTACTTTCGCTGTCACCCACTTCAATGATCCAAGGATATCCAGTGCAGAGATGCGAGATCTTCTTCTGCAGTCTATTTCTGTCTTAGTGCAGTACAAAGAGTTCCTGGCTACTTTTGAATGCAATGAAGCCGCAACGCAGAGAATGCCTAAAGCACTACTGTCTGCTTTTGACAATAGATCTTGGATTCCTGTAACAAATATACTTCTCCGGTTGTGCAAGGGTTCAGGTTTTGGTTCATCAAAACGCGGCGAATCATCTTCCTCTTCATCAGTTATATATCAGAAATTATTGCGGGAGGTTTGCATTTATGA…	127.942	13.7356	204.08	14.8577	3.89314	4.13471e-18	9.85486e-16
k68:349656	k68:349656 Calmodulin-like protein 3 (similar to)	AGACATACCTTCATCTAATTCCAAAAGTGTTCAATCCATTTACTAGAATTTCCTGAAACAACTTCCTTGTCTCTCATTTGTAATGGATGCTAAGGTATATTTATCAACATAATTTGAGGTAGAAGAGAAGCCAAACACAATTTAAAAAAACAATTAAAAATTAAACTAACTCAAAGCAGCAAACCCACCCCCTCTCATCATCTGCTTAAACTCAGCGAAATTCACCATTCCATCTCCATCAATGTCCACTTTCTTTATCATTTGTTTACAATCCTCTATTGTTCGTCCTTGCTTTAACCCTAACGACGCAAGCACAGATTTCAATTCATCTTCACTTATGAAACCATCACCATTTTGATCGAACACATTGAACGCCTCAAGCATATCTTCTTCTTCGTC…	72.1818	1.43308	119.348	83.2803	6.3799	4.48731e-18	1.06816e-15
k58:184053	k58:184053 Myb-related protein 330 (similar to)	TTCGTCTTATCAATAGAGAGAGAAGAAAAGTAGAATACTTATCCAACTCTCTTTGTTCCTTTCTTTTCCATTTTTTTGCTTTAAAAAATCCAATTATTATAAAGTTTCTGAAGGAATAAAATGGGACGTTCACCATGTTGTGAGAAAACTCATACAAATAAAGGAGCTTGGACTAAAGAAGAAGATCATCGCCTCGTTAATTATATTCGTTCTCATGGTGAAGGCTGTTGGCGTTCTCTCCCTAAAGCTGCAGGATTGCAAAGATGTGGAAAGAGCTGCAGATTGAGGTGGATAAATTATCTAAGGCCTGACCTGAAAAGAGGGAATTTTACTGAAGAAGAAGATGAATTGATCATCAAACTACATAGTTTGCTTGGAAACAAATGGTCTGTGATCGCT…	123.983	12.6143	198.229	15.7147	3.97404	4.50232e-18	1.07036e-15
k58:470433	k58:470433 Endonuclease (probable)	AAATACATTTGGTTTGGTACATTTGAAAACATAACTTAAGCCCCCTTATATAGGCAAGCCTCCAAGCTACTCTTCAACATTTTTCCAATGTGGGACAATGACCATTCTCATTTTTAAGCAAAATCCCAACAAACTCCACCTTGATTAAAAATGATCATAGCAGCAGCTATCCGTCATACTCCACATTGCTGAACACCTGTCATACTCCACCATAAAGAGTATCGCCACTTAGAATAAACCATTCTAAGAATTTCCACTTCGGCTCATGTCGAAAAACACCTTGCTGATTATTATGGTGCAACCTCCACTATTGGCTCTCCTTGGAAGTCCATCAGCTATCGACATAACTGTTTCATCACACACCTTGCATTCCTGCCAAACCAATGCCCGTGTGTAATT…	220.774	47.3765	336.373	7.1	2.82782	4.57867e-18	1.08712e-15
k58:471470	k58:471470 Arabinogalactan-protein (similar to)	TCTCTTTATACCAGTAACATACAGAAAATACTTGCACTTTCTCTCTCTTAAAACTGCTCAACACTTGAAAACAGAGTTTTCGAAAGCTTCTAGAGAGAGAAAGATATGGCTTACTCAAGGATGATGTTCGCATTTGTGTTCGCTTTGGTCGCCGGGTCTGCTTTTTCTCAGGCTCCGGGAGCTTCTCCGGCAGCTTCACCGAAGGCAGCACCGGTTGCACCAGTAGCAGCACCTCCAACTGCTGTTGTTACACCCGTATCCGCTCCATCACAATCTCCTGCTACTGCTGCATCTCCTTCTGAATCTCCATTGGCATCTCCACCAGCTCCACCTACTGCTGACACTCCGGCATTTGCTCCTAACGGCGGCGTTGCTCTTCCTCCATCCATCAGCACTGCT…	341.137	100.607	501.491	4.98468	2.3175	5.05866e-18	1.19955e-15
k62:400699	k62:400699 Transcription factor TT8 (AtbHLH42) (similar to)	TTGGTAGCTGAGGTTGTTGTTGCTCAGTGAAAAAGCTCTTTACATGGTTTATGAATCCAATCTCTTCTTGAACCCTTTCTGTAGTTCCTAGTTCCAGTACACCATCCAAGAGAGGAATACCAACGACCGTCTGTATGCGGGCGCTCTTGGCAAGAATAGCTCTACAGAAGACTTTGCTATCAACCTCGGTTGCGCCAATGATCCATATGTGATGTTTCTTTGAATAAGCCTTGCCAGGTAATCCGATGCCAGGAGGAAAAGAGAAAGAAACACACATGAGATAAAACCACTCGGATTCCGTCAAGTCCTCCGGTGACAAAGCTGCCGACGGCCTTCTCGCCGGCTGATTTGAGTCGCCGGCAGAAAGTGATTCGTAAAGTTCTCTAAGCTGTTGGCTTC…	61.8991	0	103.165	Inf	Inf	5.58543e-18	1.32278e-15
k64:393594	k64:393594 Methionine S-methyltransferase (similar to)	AGTATATTGGAATAAAAGCTCCTTAAATTAAAAGACACATAACTAAAGTGAATATGTCCAACATAAAAGTCTAACTGAGAAATATTACTTCTAAACTAGGACTAAGAAGTGGAGGAATGCTGTGATACTTCACTTGCAATTAGTCTTGATCCAATAGTTAGCTTCATATACCTGTATAAAAGATAGAGAAAAAATTAAGAATTAAGTTAATACTTTATGGTTTCATGGTATAAATAAAATATAATTGGTATAAACTACAACTTCTTGTCTGACGTAGAGTTTAATGAGTGAAACAATAAAATGAATTGTGATACAAATAAATAAAAATGAGAAAAAAATTAAATAGTGTGCAGTTTAGTGTACCCAAAGTTGATAATCTGGTGGAGCTCAATCTTCGCT…	239.229	55.7239	361.566	6.48852	2.69789	5.66738e-18	1.34048e-15
k68:330256	k68:330256 Protein kinase APK1A, chloroplastic, Precursor (similar to)	CAATATCAACAATGCAATAGCACTTTGCATTCCCATAGTGTGTGTTCAAAAAACATCTTGTGACCTGTGAGGAATCCTCAAGTTACGAACACATCCAATACATTAACCAAAAGAACTGTACAATCAGCTGATTCTGCAAATGTGCAGGTTCTTCAGCTTGAAAAACATACAGGCAAAACATGAAAAGGCATCATCGAATCATTTATCGAATTATTTAGCATAAAAGGGAGAAGCAGACGGTCTTGGATAAGCAACTGAAGCATGTTTATTGCCAACATCACCAGCACTTCGTCTACGTGGTCTAGGCCGGTTGTTACCGTGGCTGCGAGTATTACCTGAATCTTTAGATTGTTGATAAAGTTGCTCTAGTTCTTTAACAATGTCAATCATGCTTGATCT…	411.628	127.669	600.934	4.70697	2.2348	5.94356e-18	1.40402e-15
k58:456790	k58:456790 hypothetical protein	ATTCAGCAAGTTAGAAGAGAGTTGCAAGAGAGATTTAAAATGAAGGATCTAGGGGAGCTAAAGTATTTCTTTGGAATTGAGTTCTCAAGGTCTACAAAGGGTAATGTGCTAAAGGAAATATGCTCTAGAGTTGGTGTCTGAACCTGGTCTAGGAGGTGGGAAAACAGCCCATACACCCCTTGAATTCAACCACAAACTGACTTCTGTAGAGTTTGATCAAGCAGTAAAAGACAATGATCCTGAAGATATACAACTTGAAGAAAAGGGCAATTATCAGACGCTAGTTGGAAGACTTTTATATCTAACAATGACAAGGCCAGACATAGCTTTTGTGGTTCAGGTACTCAA	62.1904	0	103.651	Inf	Inf	6.26636e-18	1.47839e-15
k58:467944u	k58:467944u Pentatricopeptide repeat-containing protein At5g42310, mitochondrial, Precursor (similar to)	TACACCACTCTTATGAAAGCCTTGATACGTGTGGACAAATTTGAAAGGGTTCCCGCCGTTTATGAAGAAATGCTTTTGTCTGGATGTACCCCGGATAGGAAAGCTAGAGCGATGTTACGATCCGCTCTGAGATACTTGAAGTCCACATTGAAATAGTAGTAGACTCTTCAAATCTTTGTCACATAAAAGGGTAGAAATTCTAGCTGTGCAAATCATTCCAACAAAAGGACCACGATGAACCGAGATGTTTCACTTTGACTTTGAATTTGAGGCTGTGGTTCACGATTGTGCGTTGACCTATGACACAAATCAAAACTGTTCCATGTTTGACAGCCAAATCTGGGGACAACGGCAGATACAGATTCAAGGTGAATAAAGGATCCAAGGTCCATATTCGTC…	71.0723	1.43308	117.498	81.9899	6.35737	6.3764e-18	1.50245e-15
k72:303684	k72:303684 Peroxisome biogenesis protein 16 (AtPEX16) (similar to)	CCCTGCGCGTCCAAGTTCTGCAGAGACTTCTTTTCTCCCTTTGTCATTATGCCTTACTTTGCTGAGGGACCTGGAAACATTGATTGAAGTAGTAGCTGAGCAGCTCTGTGGTGAAGACAAAAAATGGAACTTAATTGTTCTTACAGAGGCTGCTAAGGTGTGTGTTAGGCTGGCTGCTTTCAGAAATACAGGATATAAAATGCTTTTGCAAGGTGGGGAGACTGAAAACTTAGAAGATTCAGGTGATTCGAGTCCACAAGAAAGCATGGGCTATTTAACGAAGCCCATCCGGAATCAAGGACCGGGTGCCAATCACCTTCAGGGTTGGAACTCATGGAATCTTGAAGGTAGGGCGATGTCCGCCTTAAGTAACTTCGGTCAGAATGCTAGGACGGTTTT…	198.984	40.2435	304.811	7.57418	2.92109	7.14416e-18	1.68122e-15
k70:315498	k70:315498 Glucosamine--fructose-6-phosphate aminotransferase [isomerizing] 2 (GFAT 2) (similar to)	TGACTCAACTAAAATAGCCATTAATGGACCAACCACCACTAGAAATACACTACGATAATTCAGTGCAAACTTTGAAAATCAGAGTACTCTTCCTGAAATGCACGCATTGAAATGCAATATCTCCCATTTCTATTGGCACATTAATAGTAACACAAATATAACTAATCAAAAGAATTTCTTGAGACTTGCTCCAAATGATCTTCATCTATCCTCCTCCAATAGTTCTTAGTCTACAAGAATAGCTCAACAATATAACCAATCACTAATAAGAAAACATCGCTATGTTAAATATGTTGCCCAGTAAACAGAACCTAAATGTTACAAAGTGAATTAAATATATTGTTCGGGTCAATGCAACCTGTAGGAGGAGTCAAAAGCTGTACTAGTAGAACTAATTGT…	414.289	130.442	603.52	4.62673	2.20999	7.44448e-18	1.74968e-15
k58:74145	k58:74145 Exocyst complex component 7 (probable)	CTCTCTCCCTCTGTCTCTAAAAGTTGAATTCTATAATTGTAAAATGAGGACTAGTTTTTTCTCTTCACCTATACATTCTTCTAACTCCTCTTCACATCATACTACTTTTTCTGAAACTTTAATGGAGGAAAAAATTAACGACGCAAGAACAGTTATTAAAAGATGGGATTTAGACGCTTCCTCTTCCAGTACTTCTTACAATAGAGTCGCTAATCTTTTCAGAGATTATCGTGATGAGGCACATCAATTTCTTGACGCTGTAAACAACTTACAACATGGTATGCATTTTGTTATTAGAGAAAGTTCCAGATCCGAACTCCTTATTCAGGCTCAAAATCTCATGCAAATTGCTATGAAGAGACTTCAGAAAGAAATGTACACTATTTTATCTGGGAATCG…	134.73	15.448	214.251	13.8691	3.79381	7.85062e-18	1.8428e-15
k74:257389	k74:257389 Cellulose synthase A catalytic subunit 8 [UDP-forming] (AtCesA8) (similar to)	TTGTCAGACAGGTTGCACCAAGTTCTTCGATGGGCTCTTGGATCGGTGGAGATTTTCTTGAGTAGGCATTGCCCTTTGTGGTATGGATTTGGAGGCGGACGCCTCAAATGGCTTCAAAGACTTGCCTACACCAACACCATTGTCTATCCTTTCACTTCTCTTCCCCTCATTGCTTACTGTACTATTCCTGCTGTTTGCCTTCTTACAGGAAAATTCATCATCCCTACGCTATCAAACGTTGCGAGTCTACTCTTCCTTGGTCTTTTCCTTTCCATCATAGTGACAGGTGTGCTCGAGCTACGATGGAGTGGTATAGGCATAGAGGACTGGTGGCGTAACGAACAGTTTTGGGTGATTGGAGGTGTCTCTGCACATCTCTTTGCAGTTTTCCAAGGATTC…	765.25	11.8977	1267.48	106.532	6.73514	7.99209e-18	1.87365e-15
k72:281925	k72:281925 Zinc finger CCCH domain-containing protein 58 (AtC3H58) (similar to)	AAAAACAACTATAAGCAGGACAAAGTTGCCACATGGTACTTTACTGTATTTGCTGATAAACATTACCAATTAGAACAATTTCCCATATCACAACACAAGTATCGATCAAATCCCATAATGACAATGTTTCATTCTAACTGTTTCTTCACAAGAAAGCCCCAAACAAAAAGAGGGAAAAAGAAGACCTTGGTATTAATTCCAAAGTTAAGTTTGGAGCTTGTCCCCTATTTAGAAGAGGGCTTAAGAGGATTGGTGAAGACAGTAAAATTTGGGAAGGACAATGGTGTAGGAAGGATATTTTTGTTCCCTAAAGACTACAACATAAATAGCCACAACAAGGTCCAAAAATGGGGCATAGTTGCAGATTCATCTAAAATGGAAAGTGGTTTCTGTTTCTTG…	217.344	43.5103	333.233	7.65871	2.9371	8.30969e-18	1.9432e-15
k58:492468	k58:492468 Defensin-like protein 19 (Protein LCR78), Precursor (probable)	TATCCAAAATATAGGAATATGGCAAAGTCACTAGTGAGCTACACAACCTTTCTTGCTCTCCTCTTGTGCTTCCTCCTAATTTCATCCAACGAGATGCAAGTGGCTGAGGGCAAAGTTTGCCGATGGAAGAGCAGGAATTATAGTACTCGCTTTTGTTCGTTCAGCGAGATCTGCAGCCTAGCGTGCATAGGAGAGTATGCAAAGGCAACCAAGGGTCAGTGTATTAGAAAAGGTTGGGGTCGTTATTGCTTCTGCCACCGCAAGTGTTAATAAACATCAAATGCTCGTAGAACTCTCGTTTCTTATACTTGATAAAAAATAAAAAATGGTGTGTTGTGTCTTTGTGTGAAAGAAACATTCACTATGAATCCATTGACTTTCAGTGATTGTAAGGAAATA…	66.4819	0.40482	110.533	273.043	8.09298	8.63271e-18	2.01621e-15
k80:119171	k80:119171 Chorismate synthase 1, chloroplastic, Precursor (similar to)	CTGATCAGAGAGGAAATGACTACAGTGAAATGTCCCAGGCTTATAGGCCATCTCATGCAGATGCTACTTATGACTTCAAATATGGAGTAAGATCCGTACAGGGGGGTGGTAGATCGTCAGCAAGAGAAACCATTGGGAGAGTTGCTGCTGGAGCCGTTGCTAAGAAAATTCTCAAACTTTATTCTGGAACTGAGGTTCTTGCTTATGTTTCTCAAGTTCACCAAGTTGTACTTCCTGAGGATTGGATTGATCATCAGACTATGACTCTAGAGCAGATAGAAAGCAATATTGTCCGATGCCCAGATCCAGAATATGCAGAGAAGATGATTGCTGCTATCGATGCTGTACGAGTGAGAGGGGACTCTGTTGGTGGAGTTGTAACTTGCATTGTTAGAAATG…	610.975	217.086	873.568	4.02406	2.00865	1.01035e-17	2.35379e-15
k58:484150	k58:484150 Probable NADH-ubiquinone oxidoreductase C3A11.07, mitochondrial, Precursor	TAACTGAATGTTGTTCGAAATAAAACACCTCAACAATATATGGGAACATACAGATTACGAGTTAGCAACTCTCCTATTGACGTTGTTCATTTCACCTTTATTATGATTCAAAAACAGAAAATATGACCCTCTCTAGTATAGGACCTCGTGTAGCTGCAAAATTGGAACGATAGGACACCTACAAACAACCAGTACCAAGGAGTTGCTAAAAGAATTAAACAAAGAAATCCATTCACATCAGAGAACTTTCGTAATGCCTAGTGGAAGTTCAAGATAAATCCATAGGGAGCTCCTACAAAACGTCGAGGGTATAACAGCTCCTTAAATTTGGCTTGAGTCTCTTCCAAAAATGTACCGCCTTACCCAGTCAGAGACAACTAGTGCCCTTGTACGCCAACT…	194.94	36.4097	300.626	8.25676	3.04558	1.07893e-17	2.51043e-15
k58:470451	k58:470451 Zinc finger protein 493 (probable)	TCTCCAATTACATTTTCTACCCAGTATCCGGTGTCATCACTCACGGACTACTAATGAGTACTAGAAATATCAGTCTGAAAAAAAATACACAGAAGTCTGTCTCGATACAAGTAAACAAACTGAAATAACATAGATGAGATTCCGAGCCCGCGGACGTCAGCAAAGCTACCTAGAAGTATCTGGACTGAAGGTACACTCCCAATCTACTACTGCGGCGGTCCGTAAACTGCTCCCTGATCTGTGCACAAAAAGGCACAGAAGTGTAGCATCAGCACAACCGACCCCATGTGGTGGTAAGTGCCTGGTCTAACCCCGGTGAGGTAGTGACGAGGCTAGACAGGACCTACCACAAATGACCTGTACAGATATGTGCAATAACAGGAAAATATGCTAATCTAA…	258.478	62.4803	389.143	6.22825	2.63883	1.15815e-17	2.69137e-15
k80:113976u	k80:113976u ATP-citrate synthase alpha chain protein 1 (ATP-citrate synthase A-1) (similar to)	CCCATCTCCACCTCTTTGCCGAGGCGCTCCTTAACAAAAGTAGCAACTTGAGCAAGATCAAGATTCAAGGCGACTAGACCACTCTTTCCACGTTTCCCAAATAACATATCAGGCTTTACGACCAACTTTGATGAGTTGAGCCAAGGTTCTTTCTCTGCTAGCTCATTGAAATCAGTAGACTCTGTCACCTTGGCAGACTTAATGGCCAAATCATAACCTCCAAGCCTCTTAAAATGCTCTTTCAACAATCTCTTTGAATCATACTCTCTGATCTTCTTGCGGGCCATTTTTTAAACCGTTAAAAAAGAGGACAAAGAAAACACTGATTCAATGAATCTTGAGCTGAATGTATCTGACAAAGTTGTAAGACATACACCGACAAAT	122.338	13.3308	195.009	14.6285	3.87071	1.17896e-17	2.73631e-15
k68:319814	k68:319814 Trehalose-phosphate phosphatase (TPP) (probable)	CCGTTTTTTCCCAAAGGTTTTTGAATTGGATTTTCAAGATTGGTTCTAAGGTCTAACATATAAATTCTCAGACAGGTACACGTGAGACTAGACTAAATTGTGCGAGCCAAAATGTTCTGTTTCTAGTGTAAATGCAGTGTGGTTCAGGAGATGAGATTGCAGGAAGCCCATACTTAATGGACTCTATTCCCAGCAGTAGTGATAAGAAAACTTTGAAGAGGTGGTTTTTCATTGACAAAAGGGTTGGTTAAAAGACTCCGCACTCTTATACATCCACTAGTAAAAACTCCCTACTGCATATTTGTCAATCGCAAAGTCAATATCAGCCATCCATATTGTTTCAATGGACTTGAATTCGACAAAAGCCTCTCCAGTTCTTACGGATCCTGCACCATTGAA…	132.784	15.0432	211.278	14.0447	3.81196	1.19433e-17	2.76855e-15
k72:297608	k72:297608 Stromal membrane-associated protein 2 (probable)	GAAATGGACAGTAAGCTTCCTTTTTTTCATTATCTCCAATTCTTGTTGCTGCTATCTTCTTCTTGCTTCTCACTTGTTGCTTTTTCTTGGATTAGCTCATATAATGAAAATAAGAACTATGAAGGCTCTTCTGATCTTATTAATCTTGAATACCATATGGGCCCTGTTCTTTCTTCTCCTATTAAACTTTATGTAATATGGTATGGCCAATGGAACCCTTCTCATCAAGCCACCATTAGAGACTTTCTCAACTCATTTTCTTCTTCTTCTAATGCACCTCATCCTTCTGTTGCTGATTGGTGGCGAACTGTTCGGCTATACACAGATCAAACTGGCCAAAACATCTCAACCATTTCACTTTCTGGGGAATTCTTTGACTTCAAGTACTCACAAGGAAAG…	70.2353	1.43308	116.104	81.0166	6.34015	1.24834e-17	2.89012e-15
k66:352313	k66:352313 High-affinity nitrate transporter 3.1, Precursor (probable)	AAAACAAATGCAAGTACACACTTGGCCAAAAACTGATAAACAAACTTTAATCACCAACAAAAAATACAGTAAATTAAACAAGAACTTAAACGATATTATGTCATGCATGAGTCATCAAACTTGTATTAAACTTAATACAATAATCTTAAAGTCTACGATACAGAAAGTAAAGGAGATTAATTATTACTAATTTCCTTCCACACCATTTGATCATCATGTGGATCCATATATGATCACTTCTGTTGACTTGCCTTAGCCTTTCTCTTCTCCATGTAAAAGAATCCAAAGAGTGACACCACAGAGAAAACAGAGAAGACAATGGAGCAGATATCCAAAGTGACATGGCGACCACTAATGGCCTGAATATCGAAGAGGTTATTTATTTTCTTATCATCGGTG…	82.3268	3.05236	135.176	44.2858	5.46877	1.41532e-17	3.26859e-15
k80:114058	k80:114058 Soluble inorganic pyrophosphatase (PPase) (similar to)	TACCCCCCTTTCCACCAAACTGTCAAAATAAATACAAAAGAAAATTATGAAAAGAAAAACACAACATTCTAGCTGCAGCTGAGGATGAACCTCAGCAAATTGCCACGGTAGCTAAATCATATAAATGACTTGCAACAGTCTCACTTCCAATAATATTAATACTTTGGTAGAATGCTCCATAAAACATCCAATTACTTTCTCAGTGTCTCTAATATGTATTCGGCATAAAGGTCCATGGAGTACTGGATGGCATCGACAGCAGTATTTGGAGGCAGGAACTCGTTAACAGCAACCTCCTTGTTCTCAAGCTTCTTATAGTCTTCAAAAAAGCGGCGAATTTCTGCCAGGCGGTGAGGGGCAAGCTGGTTGATATCAGTGTAGTGGCGATACTCTGGATCA…	165.537	26.1313	258.474	9.89136	3.30617	1.41437e-17	3.26859e-15
k78:190674	k78:190674 Transcription factor MYB1R1 (StMYB1R-1) (similar to)	CCTCTTGTCTGAAACAAGACTGAAATTCAGGCCAAATAAACTAGACTGGTACACTATAACAAACTAATCTTTTGATTTATATTACAACAACAAAACAGAATCCTAGCTAGATAGACAGTTTTCCCCTCATCAATCCCATATAGCTCCATGTTCATCCCAAGACTTTGAAGAAATCTCATACGGGTATGCCAGAAAATCCATAAGATCTTCATCACTTGAGCTATTCCAGTATTTCACAACATCTGTTGTAGTTGAGAATTTGTGCAACTTTTCTTTAGAGAGAGAATTGATGTTATTTTGAGATGCGAAATGGAAAGTGGTAATGTCATGGATACTAGGTCTTCTCTTATCTTTGCATCCTGAGAGCTGTCTCTGGTAGTATTTCTGAGCATGACTTGC…	127.458	13.9543	203.126	14.5566	3.8636	1.43616e-17	3.31259e-15
k58:471480	k58:471480 Biotin carboxylase (similar to)	ATTTTGGACTATCACACACTATGCTCATTTGCTAATTTTCACCTACAATTCTTGGTAACAATTTATGCTTCATACACCTTCCTATCTAATTCAAGAATTCCCTCACTTCCATTTATTTTCCTAAAGATTGCAGCTTTTCGCCATTTACCCGGAAAGGTAGTGCAATATGTCAGAATCTCAAAGGAGGCCAGCAGTAATAGGCATAAAAAATGGTGATGGATATATTAATGGTGCGCTTCCACTGAGGTCTCCAATTGCTAGATCGGAAATTTCTGAGTTCTGTAATGCCCTTGGTGGAAAACAGCCTATTCATAGTATCTTAATTGCAAACAATGGAATGGCTGCGGTCAAGTTTATACGTAGTATTAGGACGTGGGCTTATGAGACATTTGGCACAGA…	79.5852	2.95926	130.669	44.156	5.46454	1.44487e-17	3.32856e-15
k66:356123	k66:356123 Activator of RNA decay (probable)	AAAATCCCCAGACAAAGAAAAAACACACAGCACATTTGCTTCGCCCATCGATCTGCAACTATAGCTTCAACTTCAACTATAATAAATTAACCCTAAATCTCATACACTTAACATTCTCTTTTTGTCAAGAGTGTTACATAATCTGAGATGAAACCGAGTTCATAGAATTCTGAGCTAATTTAGTGCTGAGTATGGTCCATGCTTGAGATCTTATTTGACTGAAGAAGAGCTTGTTGTTTGAGCTGAAGGTAGAGACAGAATGTATGGTAGATCAGGGCTTGATCGATTTAAGAAAGCTCAGTCGTTGGAGCCATTTCAGGTGTCTGCGAACTCAGCTGCTAAACCAGCATTGCAGCCTACTACAAATGCAGTTACCCATCCTTTTCCAGCATATGCACA…	204.291	41.1138	313.075	7.61484	2.92881	1.46007e-17	3.35941e-15
k70:297997	k70:297997 Putative AC transposase (probable)	AGAACATCCCGAGCCATCCTTGCAAGAACGGGAAAATGCTTTTCCCTTGTCTTCCACCAATCCAAAAGGTCGAAAGATCCGTCTGGATTATCATTCTCTAGCCCCTGCGACAAATAAACTTGAAGTTCGTTTAGATGGGAAATATCATCTAAATTCTCACCTTGAGTACCCCTGAACTCCGTCCACGATTTAAGAGCTGTTAAGCCAGCAACTCTTTTAGACGATTGTGACGTGGACGAAGTAGGAGTTGGAATATTAGGCCTAGCATGCTCTAAGGCCTGTTTATAAGCATTATAAACAGTTTGAGCATTCACTGTAATTGATGCTTTCGCATCAGATAGTGTAGCCATTTCTTCTGGTGAAAGATCTAAACATTGATAAATACTAGTATACCAAAAG…	293.576	76.7463	438.13	5.7088	2.51319	1.56909e-17	3.60577e-15
k78:177216	k78:177216 Phenylalanine ammonia-lyase (similar to)	TAATGTACCCATAGTGTCACCCCCAAGATTTTCCTTTCCTTTTTCTTTCTCATTCCTCTAGCAGAGTGGAAGAGGAGCACCATTCCATTCTTTCAAGCAATCAAGCAAAGGATCTATCAATTTACCTTCATTTATTGCTGTGAAAACCTTGTCAAATACTTCTCCTGGTGATTGCACATTTTCACCTGTCAAGAGATTGGTCCCTAGTTCTTTTCTCACAAATTTATACAATGGATAGGACCTACATTCTTGTATCCTATTACGAATGGTTGGCTTGCAATTTTCCAAGTCACATCTAGCACTCTCTACTTCCTTAGGCAAGATAGCTTTTAATTCTTCCTCAAATGCACCAATTTTTTCGAAAATTGAAGTGCTATAATTCTTCTCACCTTCACCATT…	847.49	16.9135	1401.21	82.8454	6.37235	1.59414e-17	3.65883e-15
k58:484754	k58:484754 E3 ubiquitin-protein ligase TOM1-like (probable)	TATTCACAATGTATGAATAAATGATATCTAATCCTATGTCATTACTATGAGTTTCCGCGACTGAATTTAGAGTCCTTTACAAAATGAAGAGGATTGTCTTCTTGAGTCATGAGGCGAATGCAGAAAAGCCTCTTGCATTTCTCTGCTAAAACTCGTCGGGGTTGATGGCCTCGAATAAAAATTGAGACGACGAGCACTTCTAGGGGACAAGTTCACTTCTTCTAATGCATGAGTTTGTAGCTGTGAAGGGTAATCTCTTAAGCATCCGATTCGAGGTCCAGCTCCAGTACTCCATTTACAAGACAGTTTCTTTCCTAATTGAAATGACTTCATTTCCTTGTGTGAATTTATCCTCTGGAGTATACATTCTTGTGGAATTGTCTCTTCTTTACTTTCTTG…	106.792	9.68743	171.528	17.7062	4.14618	1.75214e-17	4.01157e-15
k70:310419	k70:310419 5-methyltetrahydropteroyltriglutamate--homocysteine methyltransferase (similar to)	AACTGACAACAAGATTTCTTCTCCAAAATACATCAATCCGCTTGCTGGTATTGTAATAAGGAAATCCAAAAACCATCAAATACGGTAGATAAATGATTTTCAAGAAAAGGATAGCTCCAAGAAAGAAAATCAGCAAAAGGCTCAGAGCGCAGACTAACCTACACAATAATATTTCATCACAAGCACAATTATTAAAATCAACAGAGAAATTTCTCATTAAAGTTCAAAGAACACCATGTTATAGTTGATTCAAGAATCCTCTAGCTCATTTACTTCACTTGGCACTGGCGAGCTGAGTGCGGATTGCCTTGGCTGCAGACACCATGTTTTGCAGGGCTGGTTTCACCTCGGTGTACTTGCGAGTCTTGAGACCACAGTCGGGGTTGACCCACAAGATGT…	2667.89	1279.78	3593.29	2.80775	1.48941	1.76e-17	4.0246e-15
k58:483756	k58:483756 Sucrose transport protein (similar to)	GGAAAAAGCAAGAGATCAAGAACTGGAGAAGAGAAAGAGCTTTTCTTTCTTCTTTCTCTCTGGCGCCCACCAGAGATCTTTTTCGCTATTAGAATTATTAATCATTTTGAAAGAGGAAAAAGAAAAGAAGGAAGAGAGAACAAGAACATCTCCTCTCTCTATCTATTACGTTTTTCCTTTTTCAGTACCTTAACAGACCAAGTCATACATAACTTAAACGCGGATTGATATTTGAATGGAGAGTGGTAGTATGGAAATGAAAGTTCAACAACCATATTTAGCTGTTCCAGTACTGGCACGACGTTGGAAGATAGTAATGGTGGCATCCATGGCTGCTGGAGTTCAATTCGGATGGGCACTTCAGCTCTCTTTGTTAACTCCTTATTTACAGCTACTTGG…	59.7599	0	99.5998	Inf	Inf	1.86556e-17	4.26074e-15
k58:503637	k58:503637 Multiple inositol polyphosphate phosphatase 1 (Ins(1,3,4,5)P(4) 3-phosphatase), Precursor (probable)	TAGCATAGATCCAAACTTCACTAACAAAAGACTGAAAAAATAGCTTAACGACCTAGCTAGCCCCGATGTCTTTTTTACTTGTTAAAGCAGTTGGAAACAAACTGTTTTTGTTCTATACATCCACAAACTAATTCAATCTCTGGATGATAAAGGGAAATCAAAGGACCTAGATGAATGGAGCATTACATATTTGGATGTGAAACTACAAGTATAAACTATGTAATTGAATACATTCCATCTGGGCTACCCTATGGTTAGATCAGTCACCAAAAAACTTGATTATACAGGACAGTTTCCTTGGAGATTGTATCACACCAAGACGCACGCTGCCTACTGGTTGAATCAGCTTATAAAACACACAGATCAAAGTTCCACAATGCTTGAAAGTTAGGCGTAGTA…	84.687	4.08063	138.425	33.9224	5.08417	1.87145e-17	4.26895e-15
k58:493887	k58:493887 Mitogen-activated protein kinase homolog NTF6 (similar to)	CCAAATCGAATTTTAATCAAATCCTGTCAGAAGAAAAGTAAAGTGAAGACAGACAAAGAGAGCAGAAATGGAAAACGAAACCTATGAAAAACTGGAAATAAAAGGGGTTCCAACACATGAGGGGAAATATGTAGAGTACAATGTACTAGGTAACTTCTTTGAGGTTACATCAAAGTACATCCCTCCTATTCAACCTGTCGGCCGTGGCGCTTACGGCATGGTCTGTTGTGCTACTAATTCGGAGACGAAGGAGGAGGTAGCAATCAAAAAAATTGGGAATGCATTTGAAAATAGAATTGATGCGAAAAGGACACTTCGCGAAATCAAGCTTCTTTCCCACATGGATCATGAAAATATCATCAAAATAAAAGATATAGTTAGACCACCAGACAGAGAGGA…	159.871	24.2003	250.318	10.3436	3.37066	2.0007e-17	4.55819e-15
k60:438960	k60:438960 hypothetical protein	TCTGCCATTTCTGGGCTAATCTAATAAACAACATACCCAGTATTATCCCACACCGTGGGGTCTGGGTATGAGCTAATCTAATAAACATAAATTAATTTAGATGAGAGCTTCTAACCGAAGAGACCTCACAAGTCTGCTTTTAAGAGAATTTCTCAACTTCAACTCAATATTGTCCAAACGCCTACTTAATGTTTTCCAGCAAATTGAGGCTCAGACGCGTATAATGACAAGGCAAAAGAGAAGACAGCCCTGACATGGCTGCAAAACACCGGTTGCACGAGAGAGAGGAGTTCTCAGTCACAGCCATACCGGGTTGCCACACCAAGATACAGGTCGGGTCATCTCAATGCTCAATGATCAGCCCAAAAATAGAAAGATTCATAAGCATCATCACAGCCC…	215.144	47.6558	326.803	6.85758	2.7777	2.03071e-17	4.6209e-15
k58:461125	k58:461125 Probable aquaporin PIP1-4 (AtPIP1)	CTTTTTTCTTCAACTTATTACTTTGTTTCTTTACACAATTTATAATCATAGGCGATATTGAGCAGTTTGGCGCAAGAATACATCTATTTCTCATAAATAGGAAAATCAAGCGTCTGATCCAAACAAAGCCTTGATAACGCCAAAGAAATCATGTTTGTAACCATCTGCATGGAAATGCTGTAGTGGGATGATCTTAGTATACAAATAGAAGGCCCAACAAGCAATTGCAGGCCCAACCCAAAATATCCAATGTCCATCCCAGAGATGGCCTCCTCTAACAAGAGCTGCTCCGAAACACCTCGCTGGATTCATCCCTGCTCCGGCGTACCCCTTTTTTCCAGTAACCGTGGTCGAGATGAACACAAGTAGGCCTAACACGAGCCCAATGATGGACATAAT…	34.4488	86.122	0	0	#NAME?	2.40812e-17	5.45964e-15
k58:486183	k58:486183 Bifunctional aspartate aminotransferase and glutamate/aspartate-prephenate aminotransferase (AtAAT), Precursor (similar to)	AGGGCTCTACGCCGGATACAAAAACAAAGAAAATCCAGACTCAATTATTTGCATTTTTCATCATCTCAGTACGTGCAGACAAATCAACAAGTTCAATTTTCTCAAGATCCGGGAAAAATAATTGGCAGTAATGAACTTAAGAATATATGAAATGACAGAACATGGAAGGTCAGACTACAAACTATTATGCAACCTTTTGTCTGTTGGTGCATTCAAATTAGCATGCATAATTGATACATGTTTTAAACTGGGACATGAGATCTAAGAGTAACCAATGCTTTCTTGATTCTCTCCACTGCTGCCTGCAAGGTCGAGAGGGATGCTGCATAGGAGATACGGATGCATGTGTCATCCCCAAATGCATCTCCTGGGACAAGCGCTACTTGAGCTTTATCCAGC…	439.651	45.4779	702.433	15.4456	3.94912	2.84128e-17	6.43385e-15
k62:405709	k62:405709 hypothetical protein	GCTGATACCACCCATAGAAGTTGTAATAGGAGGCACGGCATGAATATACTAGCATTTCCTGCAAAAAAAGAAAACAAGGTCAGCGCAAGTTTCAGTCGAGACCATCTCCTCCTGTGAGCTTTGATGTTCCTACTTATGCCATAGTTCCCTTGCCTACTTTTGATCTCTCTCACCTCCCTCCTTGTAACTTCTGATGAGAGCACTCCTATGAGCTCCCTTATATCCATTCTTAACTTCACCTCCATCTCTCCTCTTAGCTTATTGACCAACACCATCACCTCCAAGATAATCCGAAAGTTCTGAACCTGCTTGTAAGCCATTTGCCCCATCAGTCTCCTTTCCCTTTCCTGAGTCTCATGTGCCACCTTACTCCTCCCATATTTTACCTTCCAGCTCAAG…	102.313	8.34745	164.957	19.7614	4.30461	2.86748e-17	6.48529e-15
k58:144401	k58:144401 Hemoglobin and hemoglobin-haptoglobin-binding protein B, Precursor (probable)	AGGAAGAGGAAGGAAAAACTAGTAGAAGAATTCTCCGCCTTGCTCCTATTGTGTCTTTGCCTCCTTTGGTCGAATCTCAGTCTCCTTAGTCTAAAATATGTCAAAACTATGTCCAACTCCTCAAAATAACGTTTTTACATGCATTTATACCAAGTGGGGTTGGGCCCAGACAAAAATAACTTCTCCCGCGCAAAATATGACTCTGGCTCTGTAAACTTTGCTCCAGCGCGCCGCATGGGGCGACACGTCACGCGGTGTG	64.0699	0.716541	106.305	148.359	7.21295	2.95154e-17	6.66729e-15
k58:155416	k58:155416 Probable receptor-like protein kinase At5g15080 (similar to)	AGTTGGCTTGAAGAAAAATGCAGGAAAAGGAAGGAGCCTCTTTCGTTAATTTAAGGTTTGAACACATTTATCAAACTAAGTTCTAGAATATATTTCCCTCTAAGTAGCTCTCAACCATTGCAGTGACTTGATGAGACTGGATGTGCTGAACTAGATAGTTGCCTCTGTGGAGGATTACACTTAAAAGAGAAAAGGATTGTTCCCTATACAAACTACAAGTGGAAATGCATTCCAATTGTGAACTATCACTTCCTACGCCAAATACAAGATTGGGAAAATGGACCTGCATTCTCTGTTGTACAAGAGAAGATGCTCCAACTAAACTTACACCTCTTTGCAGAAAATACGTAGCAGAGCTGCCGATATCTCCATTCTAAAAAACAAAAATGCTCCATTAGC…	133.131	16.6949	210.756	12.624	3.65809	2.9909e-17	6.748e-15
k74:258796	k74:258796 NAD(H) kinase 1 (AtNADK-1) (similar to)	ACCTATTCTTCTTTTGAACCATTAGAGAGAGAAAGTAATCTAGAGAGAGAGAGAGAGAGCTGTTTGGTGAAGTGTTGATTTTCATTTGTTGCAATACACGCACTAAACAGAGTCCTATGTCTTCAACCAATCACACCTCTAATGGAAATGCTAGCGTTTTACCACTGGAGAATGGCTTCAGTGATTCACTCTCTCTGTTGAATTCTGAGAAGGCTGTAGAAGAACTTAGTCAACAACCTCTTCTTCACGGGATTGATGATCACCTGATCGAGTTTGCCGAGGCTTTGAGAACCGTTGCAAAAGCACTAAGACAAGCTGCTGAAGGAAAGGCTTCTGCACAAGCTGAAGCTGCTGAGTGGAAGCGTAAATATGAACTTGAGAGGTCACGTATTCTGCACT…	116.553	11.1812	186.801	16.7067	4.06236	3.10314e-17	6.99275e-15
k74:259061	k74:259061 Sugar transport protein 13 (similar to)	ATAAGTGGAGGATGGGGATGGAGACTATCATTAGGATTAGCAGGATTTCCAGCATTGCTACTGACCTTGGGTGCAATATTTGTGGTAGACACCCCTAACAGTTTGATAGAACGAGGTCGTTTAGAAGAAGGCAAAAATGTACTTAAAAAAATCCGAGGTACTGACAAAGTTGAACCTGAATTTTTGGAGCTTGTTGAGGCCAGTCGTGTTGCTAAAGAAGTCAAACACCCTTTCAGAAATCTCCTCCAACGTAGAAATAGACCTCAATTGATCATCTCTGTTGCCCTACAGATATTCCAGCAATTCACAGGGATTAATGCCATTATGTTCTACGCACCAGTCTTATTTTCAACATTAGGATTCGGAAACAGCGCTGCCCTTTACTCAGCCGTCATCACC…	230.053	53.7605	347.581	6.46536	2.69273	3.26743e-17	7.35405e-15
k74:271035	k74:271035 YTH domain family protein 1 (DACA-1 homolog) (probable)	TCCAATATAGATGTCTTCTCCGAGTAGCTCTTAAAAATGTTAAGCATTTCCATACCTTCCTTCAGCCCAATCTCCTGAGTATCTCTGCTATAGGTTACAGGTCTATTATCATTGTTTTCGAGGATAATGTGCCTGAACTGAGTGTTAGGGACATCTTTAACTATGTGCCACTTCACTGGGAAGAACCCGCTCCACTTATCAAGCTGCCAAAAGTCCATGTTTCTGTTGAAGTCAACCTGCCCAACCATCTCAGCTACACCTAAAAACTGTCCACTTCCATTTACTGAAAAGAAGAGAAACACGGGACAGCTTAAACCAGCTCCACTTGCTTTACCCTCAGCATCACGGAAGGCAGCATCCAGTTTCTTGTTCCCGTTAGGAGTACTCGACCATACATCA…	259.261	66.6865	387.645	5.81294	2.53927	3.74865e-17	8.42693e-15
k78:188644	k78:188644 Transcription factor bHLH62 (AtbHLH62) (probable)	TTATTATCTCAATGATCATAAATTTCTCATTTTAAGTGAATTCAAAGAGCAAAGTCATTATCACTATCACCTTTTCTAGCTCCCATTAGTTTCTAACTTCATTTTCTAGTCTTGTTTCTTCTATATTTAGTAACATAAACATTCACTCTACTCCCAATTTTCTCAAGAAAATTCCTTCCATTTTCTTTTCTTGTTTTTCCAATGGAGAAGGGAAATTTATTTACAAATGATGGTAACACTACAATGGGCAACTATGGAATTGGAATTCAAGAAAATGGGCAAATTCAAAATTGTTTTTTTAATCCCAATTGGGAAAATTCTGATCCATTTGAGTCTGCATTAAGTTCTATGGTATCATCTCCAAATGCCAATATTCCAAATGGTAGTAGTACAAATAAT…	242.879	62.5169	363.121	5.80836	2.53813	3.76943e-17	8.46343e-15
k58:457300	k58:457300 Putative DNA-binding protein ESCAROLA (similar to)	GCTTCGTTTGGAAATGCAGCATATGAAAGGCTTCCACTTGAAGACGAAGAATCACCGGTGGGGCAGCAGGGAAGTGGGGCATTACCAATAGTAAATAGTCAACAGCAGCATCAACAGCAAATTATGGGTGGTAATAGTGATCCTAATGCTAATTTACTACAAGGGTTGCCACCAAATCTTCTAAATTCATGTCAATTACCAGCTGATGCTTATTGGGGAACAGCAGGTCGTCCTCCTTATTGATAAACAATTTGGGAAACTTCAAAAACTAGTTGTCTTTTTTGTAATCTTTTTTTTTTTGCATTAATCTGGGACATGGTTTCCGAATTCCAATATTATTACTGGTACAGTAGTACTACTACAACTTCTCCATCAGTTTTTGTTGATCACCTTTTACTT…	58.1886	0	96.9809	Inf	Inf	4.16398e-17	9.32676e-15
k60:419834	k60:419834 Endonuclease (probable)	GAGATAGTAAATACAATGAAATATATGGAGTACAACGAGATACATTGAAATACAATAAAAAAAGAAAACAATGAATAAAATAAAATACATACAATATAACGAGATACATTGAAATACAATAAAAAAAATAACAAACTCTTCAAGTTGCTCAGGTCCAAACTCAGTTATCTTTGTTCAAAAATAACTCCAATATCATCTCGTCAATAGCAAATTTCGAATCTCTATTATGAGCCCCAATTTTCCTATGTCAGATTTTGGAATTGATACTAAACATAAGACATCGATTTCTAAACATACTCTTCAACCGCTAAATCTTGATCTTGATATAGAAAATCGTGGCTTCACCTAAATCTTGACAGAAAGAAAAGTTGGGGAAAAATATAAAATGAAAGAAATAGT…	102.479	0	170.799	Inf	Inf	4.17952e-17	9.3503e-15
k72:304318	k72:304318 Uridylate kinase (UK) (similar to)	GTTTATGAACAAACTTAACCACCCCAATCATTATGAATTAAATACTGCTCCACATAATCAAAACAGTGCAGAATATGTTTGAACAATTGTATGACAAGAATCATAGATAATTAAAAGTAATCCCCCCAGCATCAGTTAAACAAGTTCATATGATTATCACTACCTAGGTGTTAGTTTACACTGATCTCATAACGTAAAAAAGATCTAGTTCTGCATAAGCCCTAGTATTTGCATCACAGGACATTTACTTCCCACATTACGTCACATGTCTTAACATCCTTGTAACTTTCGCCATACCGTCATATTAGTACTTTACCTCCTCAACAGCTGGGGCAAAAACAGCTTTAACTGCTTCAAATACTTCTCCAACAGGCTTTGCAGCATCAATCTTTCGAACCT…	122.033	14.8894	193.463	12.9933	3.6997	5.57892e-17	1.2451e-14
k64:414471	k64:414471 HVA22-like protein k (AtHVA22k) (similar to)	GCAGTATCGGTACTCAAATTTGCCAGACGATTGCCGGAACTGAAAAAAAGCTCCCCTTTCCGGGAATGGCAGGAATGACTATGTTTGCCTCAAATCTCTCCAGCGAGGTTGGGTTAAAATTGCTTCTTAGTCCGCTTAATACTAATGTTGTTGTCCGCACTGCATGCTGTTCTGTGGGGATTCTTTTGCCTGTTTATTCTACTTTCAAAGCAATTGAGATGAGGGATCAAAACGAGCAACAGAAATGGCTTCTGTACTGGGCAGCATATGGATCTTTCAGTATTCTTGAAGCATTCACGGATAAATTTCTCTACTGGTTCCCACTATACTATCATGTGAAGTTCGCATTTCTTGTTTGGCTTCAACTTCCATCTGCTGATGGTGCTAAGCAATTGTACA…	58.4874	0	97.4789	Inf	Inf	5.82544e-17	1.29856e-14
k58:89285	k58:89285 UPF0182 protein Amet_0022 (probable)	AAAGCTGTTTCAACATTGTGATTGTTAGTATAAGGGATTTGGTTAGGTTTGGTTAATCTAGCCTAAGTTAATTATGAGACCAGGAGGACCAGGGCCAGGACCAGGACCTGGATGGGGTCCTCCTCTAGGTCTCGGAGGACCGCCAATGCCAGGACCTTGTGGCTTCTTTGGTGGTTTATGTGATTTTATTGGTTCTTGCCTAGGCTTCTTCTGCTGTTGCTGGTTACTGCAAGACTGTTTTAGGGGCCTAACGGGCTTTTACGGGCCTCCAGGACCTTGTGGGCCGCCCCTGCCATGATCCAGTTGGTTGATCCATGAAGTCTAGAAAGACATGGTACATTATGGGATGAAGGATGCTTTTATTGATATTATATAAACTACAAATAGGATTGTTTACAA…	58.1709	0	96.9514	Inf	Inf	5.8722e-17	1.3068e-14
k58:178842	k58:178842 Putative Myb family transcription factor At1g14600 (similar to)	TCTCATTTCCCCCCACCCTCAACCATAAGGAAATTCTTTTTTCTTCTCATATACTATTTTCAATCTGAATTTTGTGCGGGCATAGAGAGTAATGATTCATATAGGTGATCGTCTATAGAAGGTCTGGACTAAGCAAAGCAGCTGATACTTTTGATACAAATTCTTGAAAGAAGAAACACAGAGGAGTTTGCTGATCATGGCTTGTTTCTTTCACTAAAGACCTCTTTGCCTAACTTGCTCAGAAAGTTAGAGGTGGCCATGACAGAAAATTCAGTGAAACAAGCCAATGAAGAGATGATGACAAATACTATGGAATACTTAATGGAAAAAACATCTTCAGATTCTTCCTCCCAAAGAAAAATGGTGTCATTCATTGATCTGAACGAAGATAACAAAGAG…	160.404	25.7265	250.189	9.72495	3.28169	5.87643e-17	1.3068e-14
k80:111467	k80:111467 NAC domain-containing protein 78 (ANAC078) (similar to)	GTGGCTCCGCCGCCGACGTCGTTAGCGCCCGGTTTCAGGTTCCATCCAACGGATGAGGAGTTGGTTAGGTACTACCTAAGGAGAAAAGCTTGTGCGAAGCCATTTCGGTTTCAGGCTGTTTCTGAAATTGATGTTTACAAATCTGAGCCTTGGGAACTTGCAGAATATTCGTCTCTGAAAACCAGAGATCTAGAGTGGTACTTTTTCAGCCCCGTAGATAGGAAGTATGGGAATGGATCTCGGCTTAACCGAGCCACTGACAAGGGCTACTGGAAAGCTACTGGGAAGGATCGTCCTGTTCGCCACAAGTCTCAAACCATTGGAATGAAGAAAACACTTGTTTTCCATAGTGGTCGAGCTCCCGATGGTAAGAGAACTAATTGGGTGATGCATGAGTAC…	178.901	34.5112	275.161	7.97311	2.99514	5.95273e-17	1.32218e-14
[truncated: 1,944 more rows]

## Sheet: Up-regulated genes
Table S6
id	transcript name	sequence	baseMean	baseMean(Agrobacterium)	baseMean(AcMYB10)	Fold Change	log2 Fold Change	pval	padj
[truncated: 2,462 more rows]

## Sheet: Down-regulated genes
Table S6
[truncated: 228 more rows]
