# Supplementary material for: Infiltration-RNAseq: transcriptome profiling of Agrobacterium-mediated infiltration of transcription factors to discover gene function and expression networks in plants
Source: Plant Methods. 2016 Oct 19;12:41. doi: 10.1186/s13007-016-0141-7 (PMC5069895; doi:10.1186/s13007-016-0141-7)
Supplement: Supplementary file 9 — Additional file 9: Table S7. Differentially expressed Nicotiana benthamiana transcripts between infiltrated Agrobacterium and infiltrated Agrobacterium containing AtLEC2 replicate sets. [file 13007_2016_141_MOESM9_ESM.xlsx]

## Sheet: All genes
Table S7
id	transcript name	sequence	baseMean	baseMean(Agrobacterium)	baseMean(AtLEC2)	Fold Change	log2 Fold Change	pval	padj
k58:481599	k58:481599 Legumin B basic chain, Precursor (probable)	TCACCATGATTTTATTCACTCACAGATTAAACGCCACAACTCTCGCTTACAAAGTACTAAAAATTCAAGATTCTAGAGGCATTACAAATCCTAACATTACTTCACATAGCATAAAACATAGGATTTGAGTCCATTACATTACATTTGATTTTACATTTCTTAGGCATATTATTGCCTACCAGGTCTAGCTCCTGGTCCAAAAACATTCAACTCGTCCCTATTATACTTCAAGCTCTTTGCCTCTTGTCTCGAAATCTGGTACGAGTTCATCAGAACTTCCTCGGGCATGGCTCGGATGGCGGACAACCTCCCGGCTAACGGGCTGGTCATGGCGTTGTCATTGGTCTTGAAGGTGATGTACTCGAGCCCTTGTTCGCCTGCCCTCTTCACCAACGCAAA…	2144.56	0	3574.27	Inf	Inf	2.63986e-114	4.82847e-109
k70:299281	k70:299281 11S globulin delta chain, Precursor (probable)	CACAACAAACAATGGCTACTTTCTCCTCAGTCCTCTCTCTCAGCCTTTGCTTCCTCGTTCTCTCCCACAGCTGTTTTGCTCAGCTCTTAGAGCAACAGCAACAGAACGTATGGCAGAGACTTCAACAGCAGCAACAACACCGCGCTCTCAGGTCAAAAACCGAGTGCCAAATTGAGCGTTTGAACGCTCAAGAACCAACCCGGAGATTTGAGTCTGAGGCCGGTGTTATTGAGTTCTGGGATGCTACCCAAGAGCAGTTTGAGTGTGCCGGAGTTCAAGCCGTTCGCCATCAAATTAGGCGAAATGGACTTTTGCTTCCTTACTATACCAACACTCCTCTGCTCATGTACATTATTCAAGGACGCGGTATTCACTCGACTGTGATACCGGGATGTGCTG…	2103.88	1.66996	3505.35	2099.06	11.0355	1.58348e-86	1.44814e-81
k58:378784	k58:378784 Probable alanine aminotransferase, mitochondrial (ALT), Precursor (similar to)	CTTAAAGCAAATCAAATTTTTGAGAAAGAATTCATGAGAGAAAAAGAGAGGCAACATATAAAATAAAGATGGAAAACTGCTTTTCATAAACGAACGGCCTCTGTGCTATTCATATTGCTCCATGAAGTCATCGTTGAACTTTTTGAAACTAGCCATTATTGAAGGCATTTCTTCTTCAGCTGGCAAGATAGTTGTCCTTAGATGAAACACCCCTTCCTTTTGACCAAATCCTGAACCTGGGACTGTAGAGATACCCGTTGCTTCCAACAGTTTGAGACAATAGAAAACATCAGGAGCTTTCCCGAGCTTCTTTGCAGCGTCTATCGCTCCACGAGGCAATTGTATTTGTGGGAAGGAATACATAGCACCTTCTGTGAAGTTGCAAACAACATTTCTGCA…	390.544	1.66996	649.794	389.107	8.60402	1.11447e-73	6.79477e-69
k58:500498	k58:500498 Glutelin type-A 1 basic chain, Precursor (probable)	TTTCTTCTTATTTTTTTGCTAACAATTATAATCATGGCTACTACATGGTTTTCTTTTTTCTTGAGTTTCCTTTTGCTTTTGCATGGTAATTTTGCTCAACAAAGGTCTCAGCAGCAATATGGCCAGCAGTGTCAAATTAACAGACTCAATCCACAAGAGCCTTCCTTTAGAATGGAAGCAGAAGCTGGAGTTACTGAGTTTTTTGACAGAAATAATCAGCAATTTCAATGTGCTGGAGTTTCACTATTTCGCCATGTTATTCAGTCCAGAGGCCTTCTCTTGCCTTCTTATACTAATTCTCCACTGCTTGCCTATGTTGTTCAAGGTCGAGGATTTTATGGGATCATGAACTCGGGTTGCCCCGAGACATTCCAATCATCTCAACAAACTCAACAGAGA…	354.356	0.441859	590.299	1335.94	10.3836	2.0663e-71	9.44847e-67
k58:478757	k58:478757 Oleosin 1 (probable)	TACTGAATGGACAATACAAATAAACAATGAACAAGATGCATTAAGCCAAAAGAAAATGTTATTGACAAAATCCAACAGCACATCTCCATATCAACAAAGAGATGAGACACTTAACACACAACTCAAAACAAAAAACAAATTAATTTAAAAGTACATAATGCATGCAATGCCTAAAACAAGCATTAGTCCCCTCCACTTATGATCTCCCCTTTCAATTCTAAGTACCCTTAATCTGTTGCTGTGCCTGATGTCCCAACTGCTCAGCTTTCTCCTTTATATCATGGGCTGCATGCGCAAGCCTATCTCTCGCGTAATCGATCTTATCTGCTCCGATTGGGTGCTTCCCAGTCGTATACCTGTACATCCAGTAGAACACAAAAGTAGCAGTAGCACCAAATC…	259.701	0	432.835	Inf	Inf	8.5566e-58	3.13011e-53
k62:435413	k62:435413 Antimicrobial peptide 2d, Precursor (probable)	GAAAAAAAACAATCAACTTTCTTGGCAAGTGATAATATAAAAGGAAAATGGGAAACAGAAAGGCTCTTTTGCTCATATTGCTGGTGTTTTCCTCTCTTCTTGTGGCTTCTGTTGGTGCTTATGAATATGAAAGAAGAGGGAAAGAGGTGGAAGAAGAAGGGGAAAGTAGTGAAAGTGAATGGTTTTTGTTGCATGATTCAAAGGAAATAGTGAGGACTGATGCTGGAGTTATGAGAGTCGTGAGAGGTGGATTTGGTGGTGGGGTTTCTATGTTTCAAAGTCCAATGTATATTGGTTTTATTACTATGGAACCTAATACTCTTTTCATTCCTCAGTATCTTGATTCTCATCTTACCCTCTTTGTTCGCAGAGGGGAAACAAGAATTGGGCACATATACA…	701.606	0.441859	1169.05	2645.75	11.3695	1.59418e-56	4.85974e-52
k76:235741	k76:235741 GTP-binding protein TypA/BipA homolog (similar to)	TGAAACAAGCAAAGGTTTTTCGTGATAACCAGTTTGTACAGGAAAGGATAATGGACTCCAATGATATAGAGCGTGAAAGGGGAATAACCATACTTAGCAAAAACACGTCAATTACTTACAAGGATACAAAAATCAACATAATTGACACTCCAGGGCACTCTGACTTTGGTGGTGAAGTAGAACGCATCCTCAACATGGTTGAAGGGGTTCTTTTAGTGGTAGACTCTGTTGAGGGTCCGATGCCCCAGACAAGATTTGTCTTGAAGAAGGCACTGGAGTTTGGCCATGCTGTAGTTGTTGTAGTCAATAAAATTGATAGACCTTCTGCTCGTCCAGAATTTGTCGTCAACTCTACGTTTGAGCTCTTCATTGAATTAAATGCAACGGATGAACAGTGTG…	125.793	314.16	0.215033	0.000684471	-10.5127	4.75913e-54	1.24353e-49
k78:184092	k78:184092 Legumin B basic chain, Precursor (probable)	CTCTTCTAACTCCTCTCTCATTTGTTTTAGCCTTTGTTTCCTCTTTCTTTTTCATGGTACTTTTGCTCAGATCTTTGAGCACCAGCAAGTTTGGCAGAGGATGCAACAGCAGCAGCAACATCGGGCGCTCAGGTCCAGAACTGAGTGCCGAATTGAGCGCCTGAATGCTCAAGAGCCTACTCGTAGGTTCGAGTCTGAGGCTGGTGTCACCGAGTTCTGGGATCACACTCAGGAACAATTTGAGTGCGCCGGAGTCCAAGCCGTTAGGCATGAAATCCGACGAAATGGACTTTTGTTGCCTTACTACAGCAACACTCCCCAGCTCATCTATATAATTCAAGGAAATGGAGTGCATTCGGCTGTGTTCCCGGGTTGTGCTGAGACATTCGAGACAGAGTC…	5318.87	0.883718	8864.2	10030.6	13.2921	4.49571e-53	1.02787e-48
k60:448790	k60:448790 Oleosin 1 (probable)	AAAAAATCATCTCCAAAAGTTTTTAAAAAATGGCTCAGATTCAACCACGCCATGAACAACACCAGCAGCTGTCACGTCAGGTTGCAAAAACCACAACAGCTGTGACTGTGGGTGGTTCCTTGATGGTTCTTTCTGGGTTAACACTAGCAGCTACTGTCATTGGCTTAGTTGTAGCCACTCCTTTGCTTGTCATTTTCAGCCCAGTTCTTGTACCTGCTACCATTACCCTTTTCATGATCCTTGGTGGGTTATTAGCTGCTGGTGGATTTGGTGCTACTGCTACTTTTGTTTTCTACTGGATGTACAGGTATACGACTGGGAAGCACCCAATCGGAGCGGATAAGATCGATTACGCCAGAGATAGGCTTGCGCATGCAGCCCATGATATGAAGGAGAAGG…	197.312	0	328.854	Inf	Inf	1.28831e-46	2.61823e-42
k80:105862	k80:105862 Oleosin 5 (probable)	TAACAGTCCTCCCTTGCTTAAAGTAATTGACAATCCAAGAAAGTGATGACAGCCCCGTTAATCCAAAGGCACCTGAAGTTAAGAATCCAGTGACAGCTAGCGCAACAGTGAGAGCAGCTGGAACAAGAACCGGGCTGAAGAGTAAAAACACTGGAGTAGCAACGCAAAGGCCTATAATCGTCCCGAGGAGGGTCAGGCCGGCAATCCCCAAGAGCGTCCCGCCGACAGGAAGAAGTGTGACAACGGCTAGAACTTGGGTAGCTGAAGGACCTCTTTGAGGGAGAAGAGTTTTCACGCCACCTTCATAACGAGGGTGTTGTGGATGAACTTGAATTTGGTGAGGATGACGAACGTCAGCCATAATAGTGATGATAATAGTTCTCTTTGTGTATTGTGTGG…	178.716	0	297.86	Inf	Inf	1.01422e-42	1.85508e-38
k70:163031	k70:163031 2S albumin large chain, Precursor (similar to)	GGATTCATCAAAAAGAAAATACTAAAATCATCTGAGTTTTCAACAAAATGGCTAAAGTAATGATTCTTGGAGCCATTTCTTTAGCCATACTTTTCATGGCAATCACTGTTTCTAGCTCCCGTAGTATCACCATCACTGTTTCTGAAGAGGTTGAGAACCAGCAGTCTCGCCGCTGCCAGCAACAAATCCAACAGGCACAGCAGCTACGTTCGTGCCAGCAGTATCTGAGGCAGAGAAGCCAATCTTCTGAGGAAGAAGAAGCCGATCAAAGCCGCGGCGACGTACAACGTTGCTGTCAGCAGCTGCAACAGATCCAAGATCCACAATGCCGTTGCGAGGGACTAAGGCAAGTGGTGCAACAGGAGCAGCAGAGAGGAGAATTACAGGGAAGAGAGAGAC…	198.256	2.11182	329.019	155.799	7.28354	1.33555e-41	2.22072e-37
k62:428513	k62:428513 Legumin B basic chain, Precursor (probable)	TGAAAATTCGTATTAACGCGAAACAAACATCACATGCTTTTGGTATACATTAAGAGTCATCACTCAACTCATTATTCTCATAAACTTTACATTTTATTAGCTATTTAAACTTAAGCATTGCACAAAAGTCTCAACAGCATTAGAAAGATAGAAACTTAAGCTTTTAAGAGAGCTTCAACAGCAGTCAAAGCATAGTTAAATGCCCTAGTTGACCTTCTACCACCAAAAACACTTGCTTCTTCTCTATTATACTTCAAACTCCTTGCTTCTTGTCTTGAAATCTGGTAAGAGTTCATCAGAACTTCCTCTGGCATTGCTCTGATCGCCGATAATCGGCCAGCTAATGGGCTGGTCATGGCTTGATCGTTGGTTTTGAATGCAATGTAGTCTAGTCCTTGG…	261.054	15.8614	424.516	26.7641	4.74223	2.00247e-35	3.05219e-31
k58:466815	k58:466815 Oleosin 21.2 kDa (probable)	TGTTACTTTCATTCATCATTTTCACAGACAGACGCAGAGCTATTATCATCACTGCTATTATGGCTGACGTTCGTCACCCACACCAAATTCAAGTTCATCCACAACACCCTCGTTATGAAGGTGGCGTGAAAACTCTTCTTCCTCAAAGAGGTCCTTCAGCTACCCAAGTTCTAGCCATTGTCACACTTCTTCCTGTTGGGGCGACGCTCTTGGGGATTGCCGGCCTGACGCTCCTCGGGACGATTATAGGTCTTTGCGTTGCTACTCCGGTGTTTTTACTCTTCAGCCCGGTTCTTGTTCCTGCTGCTCTCACTGTTGCGCTAGCTGTCACCGGATTCTTGACTTCAGGTGCCTTTGGATTAACGGGGCTGTCATCACTTTCTTGGATTGTCAATTACT…	137.495	0	229.158	Inf	Inf	1.49748e-34	1.95641e-30
k58:429994	k58:429994 Zinc finger protein 106 (Zfp-106) (probable)	TCTTATGGCTCATCTTGCTGCTATTGACTATAGATTTCTGTTGCTCGGATTTGACCCGCAACTTGCCCTTGTTGAATTTGCTGTGCCCGTTGTTCACTCCTTGGGAACTCTTCTTTACTTCTTAGGAATTCTTTTTCTCTTCACTAAGGCAGAAAAGGGGTATGACAATTACAAAGTGGAGAAGCAAGCTGTGAATCTGCTTATTGCTGGCCCTGCTCTGTGGCTGCTTGGTTCAATTCATAACTCGTGTCAGATTTATGAAAGAGCAGATGGACATGTTCAAATCTTGCAACAAAGCGTCAACATTCCTTTCTTGTTGGGCAGTTTACTGTTTCTAGTAGGAGCACTCTTCAATTGGAGAGAGCAATCAGGACATGTCTACCATGGCTTGAAATTGTT…	137.752	0	229.586	Inf	Inf	2.44558e-34	2.98208e-30
k80:118838	k80:118838 11S globulin seed storage protein G3 basic chain, Precursor (probable)	CAGTTTAGGCAGGGTGACATTATTGCCTTCCCTGCTGGAGCTGCTCACTGGGTTTATAACGAAGGAAATGAGGAGCTTGTTCTTGTTGTTCTTGAAGATAGCAGTAACAATGCCAACCAGCTTGGTCGAACTTCAAGGAGGTTCTTCATAGCTGGAAACCCACAACAAGGACAGCAACAACAGCAACAAGGACAATACGGTGGCCGCAGCTTGCGCAGGGAACAATTCCAATCTGGAAATGTTTTCAATGGCTTTGACGTACAGGTCTTGGCTGAGGCATTTGGCGTAGACCAGGAGACAGCCAGGAGACTTCAGGGACAGGAAGACCAGAGAGGCCACATTGTAAACATTCAGAAAGGACTCAGAGTTGTGAGGCCACCATTCTCACAGGAACAAGAG…	112.555	0	187.591	Inf	Inf	5.79419e-29	6.6237e-25
k58:469200	k58:469200 Zinc finger CCCH domain-containing protein 2 (AtC3H2) (similar to)	AACACAATGACTCCACAACTCTCACTCTCACCTTCCAACAAAATGAAAATAAAAATTACAGTACATCTTAATTGACAGACAACTCAGAATTCTTACATTGATTATTAAGGCAAAAAAAATTAAATAAGCTTTCGATCAGTAAATTAAACAGCAACACATCCTCCCCGGCCATCTCATATATACAAAGATATACCCTTGAAACATATATGGATGGTGCAGTAGCAGCAGCAGCTAAAGACAGTTCTTCAACTTGTATATACAAATATCCTTCTTCAAATCTCAACCAATTTGTCATCATCATCATCTTCTTTTGCAGGACCACAAATCTCCATTAATGGCTGGCCCATAAACTCCATTAATTTTTTTAAGTCAAGAGATCATTGACCCAACCAAAATCTG…	112.55	0.441859	187.289	423.867	8.72747	1.66904e-27	1.79575e-23
k58:483770	k58:483770 11S globulin delta chain, Precursor (probable)	TATCTCCGATTGGTAAATGCTGAGGAAGGAACTGATTGCATTAGTCTTAAGTTAGGACATAGCCATGTATTATCAAGAAAATCAAATATTTGTTAAACTAAGGTTGTTAACTGCGACAAAAATATCTTTATATATGTTAGAAAATTAGGAAAATAGAATACTACTACTAGTAATAGTAGTATGTAAATTTGGCTATACGTATGTAAATTTGGCTATACGTACCCGGTAGAGGGTTCCTCGCTCAGCACTGAGTTGGAGAAAGTTGAGAATAGGAAGACTCAAACTGTTAACAGTGCTGACGCGTCCGCCACGTGGATTGTACACGTCAGATCTAGAAGGATGACCAATATTCTCTCTCAACTTCATTGTACATATAGTTTCTTCTAACCCATTCAATGG…	98.5276	0	164.213	Inf	Inf	1.36118e-25	1.31036e-21
k58:483241	k58:468261 Non-specific lipid-transfer protein 1 (LTP 1) (similar to)	AAAATATAATATAAAGTCATGTAAAATCTGAAGTAAATCCCTCTAAAGAAGGTAAATAGAGATAAGTCTATTTTCAGACAAAAAGCCGAAATGTGAACTCCATGCAGCGGAGTGTTGGGTTGCCAGAATGTCTGACAACCCTTGCTTACTCTATTACCTAACCATGTCACCACCCCTTCAGAAAACCTCAAACTTTTCTAAAAACAAAATTATCACAGCAGCCTTTCCTCAGTTGACAGCAACCTCCGCGGAAAGAAAACTTGGATGAAGTGAATCTTGGCTAGAAACTTTAGCCTTAGACAGCTTGAGCACCTCAACAGCTTCCTCCACCTTGGTTGCCAGAGACTCCGGCGACTCCAACAATAACAGTAGTTCCGCATTGTCCATCTCCAAGAGCAT…	490.661	121.023	737.086	6.09045	2.60655	1.55336e-24	1.35295e-20
k58:468261	k58:483241 Probable polyadenylate-binding protein At2g36660 (PABP) (similar to)	CGGTAGAAAGATTTTACCATTAAAAGTAGCACGCTGTTAATACATGATATAATCATTAGAATTAAGAGGACCATAAATGGTACCTCCTCTTAAGCTCTAATTAAGCAGCTAAAGAAAATAGCATGCATATAAGGTACTACTAAAACTACTAAAAACAGGAAAACAGAATACAAACACGAATAATGTTCAAAGCATCAAAATATTCATCTTATTAACTTCATCGCAGACGATCACAATATCTGCTACTCCTCATTCTGCTACCACAGAGAGTTACGAGTTTTCAACAACTTTACTGCACCTTGGCGCAGTCAATGGATGGGCTAATCTTGTAGGGAATATTGACACCACATTTGCTGGGAAGGGCAGCAGCTAGGTTGAGATTAACTCCACTGATAACAC…	92.7647	0	154.608	Inf	Inf	1.53649e-24	1.35295e-20
k64:142087	k64:142087 Zeatin O-glucosyltransferase (similar to)	GTGCCACCATCTTTGACGGACATCTTGATAGCTTGGCTCAACTCTATCGCCCTTTGCCTCATCTCTTCTCCTTCAATGGAATTCATCAAAGTCCTCACTCCATTTTCAATTCTATTTGCTTTCACCAATTCATCTCTGTGTGCCCAATCCTTCACTACTAGGCCAACTTTCAACACCTTTGTTATAAGCACGTCGTTGAATGGATTATCAGAATGGATTGGCCAAGTTGCCATTGGCACTCCCATTGTTAGGCTTTCCAAGAAAGAGTTCCAACCCGAATGGAATAAATAACCACCTGTGGAAGGGTGTCCTAGAATTTCCATTTGAGGTACAAAGTCTCTTGCTATTATTCCTCTTTCTGCTACTCTTTCTTCAAACCCTATTGGCAGCTCTATCTTC…	100.501	1.32558	166.618	125.695	6.97378	7.53681e-23	6.26603e-19
k58:472428	k58:472428 26S proteasome non-ATPase regulatory subunit 2 1A (AtRPN1a) (similar to)	ATAAAATTCGTTCGAAAATGATTAATCTCTTGACACTTTGTCTGATTTGCTTAGACCCTTTCAGGTTCTAATTCTCCTCAACTTTATGCAGAAATAATATCATGATCAAAAATAGTCATTTTCGATTTTCCATAATTCAGCTCTCCCGAGTCCCCAACCCATAGAGCAGCATCATTAAACTATGCCGGAAACACAAGGTCCGATGCCAAAGCCGTTCAAATCTCTGCCTCAGATACGCTCTAAACAGACAACGATTTCCATTTCAGCTTCAGCAATAAATAACTATCTGCAACTTTACACGGGACACTTCAATGGGACAAAAGGAAAGAACACATCAGGTAAAGACGTCGCTGAAAAACAAACTTGGAAACTTTCAAACACTTCAAAGCAAAGATGGAC…	53.4492	132.018	1.07012	0.00810589	-6.94681	2.36243e-22	1.87871e-18
k72:190697	k72:190697 Chaperone protein DnaJ (probable)	TCCTTTTTTACTCATAGCTTGCAAAAAAAACATGCAACCTACGACAACAAGTTAAATTACGTACACTGATTGGATAAAAAATTACTATCTTCGTCAGTATATATAAGTTAAATCCTATCGTCTAAAAATATATGGCAGATATTGATTTCGACGGAATACTATAGATGCTGAACTGGCTTTTTGCATTTCTGAATCATCCTCAAATTAGTTCCTTCAGCCAGCTCCAAATTCTTGAAATATTTTCTATCTTTAACTTCATACTTGCATTAATTCGAGCTTCTGCTTGAGCGGGAGTTTCTTCCTCAGTTGATCTTGCATTTTTTATACTGTCTTCGGCTTGCTTCTTTAACTGATTGTTGAAGGACTTAGCTGCCTTGAAAACATTTATTGGTGATTCCC…	42.2415	105.604	0	0	#NAME?	7.44389e-21	5.67305e-17
k72:310090	k72:310090 Tropinone reductase homolog At1g07440 (similar to)	TTTACCGCCCTCGTAACCGGCGGCACTCGTGGAATTGGGCATGCGGTTGTGGAGGAACTAGCGGAACTGGGTGCGACAGTGTATACTTGTTCACGGAATCAAGCAGAGCTCAACGAACGCTTGCAAGAGTGGGCAGGAAAAGGCCTTCAAGTTAAGGGTTCCGTTTGCGATGCTTCTTTAAGGGAGCAGAGAGTTCAGCTCATGGAAAATGTCTCCTCTGCTTTCGAAGGAAAGCTGAACATTCTTGTAAACAATGTGGGAACAAACATTAGGAAGCCCACCACCGATTATACTGCTGAAGAATATGCCCGTCTGCTTAGTACCAACTTAGAATCTGCATACCATCTGTGTCAACTTGCTCACCCTCTTTTGAAAGCATCTGGAAATGGATCTGTTGTC…	50.7927	126.982	0	0	#NAME?	2.69304e-20	1.97029e-16
k70:295822	k70:295822 Legumin B basic chain, Precursor (probable)	AGGAAATGGAGTGCATTCGGCTGTGTTCCCGGGTTGTGCTGAGACATTCGAGACAGAGTCAGCACAATCGAGGAGGGGAGAAAGGGGAGAAAGAGGAGAAGCAGGACAAAGATTCAATGACCGTCACCAGAAAGTTAGACGTTTTAGAGCTGGTGATATTCTTGCTTTGCCTGCTGGTGTTACACACTGGACTTACAATGATGGTGAAGAACCAATTATCAGTGTCTCTCTTATTGACACTTCTAACCAGGCCAATCAACTTGATCTCACCTTCAGGAAATTTTTCCTTGCTGGAAATCCTCAACGTGGTGTACAACAACAAATGTTAGGAAGGCAACAGGAGGGAGCTCCTGGCCTAGGAAGAAGAGGTAGTGAACAAGAGAGAGGAAGCAACATCTT…	1449.76	0	2416.26	Inf	Inf	1.74546e-19	1.18243e-15
k78:190458	k78:190458 3-hydroxy-3-methylglutaryl-coenzyme A reductase (HMG-CoA reductase) (similar to)	TTTCAACAAATCAAGCAGATTTGCCAGATTACAGAGCATTCAATGTGCTATAGCTGGTAAAAATCTGTATATGAGATTTAGCTGTAGCACTGGTGATGCAATGGGAATGAACATGGTGTCCAAAGGTGTGCAGAACGTTCTGGATTACCTTCAGAATGAATATCCCGACATGGACGTCATCGGAATATCTGGGAACTTTTGCTCGGACAAGAAGCCAGCAGCAGTTAACTGGATTGAAGGGCGAGGAAAATCGGTAGTTTGCGAGGCAATTATCAAGGAAGAAGTGGTGAAGAAAGTCTTGAAAACAGAGGTTGCTTCTCTGGTGGAGCTGAACGTACTTAAGAACCTTACTGGTTCAGCCATGGCTGGTGCCCTTGGTGGCTTCAATGCCCATGCCAG…	148.927	14.1914	238.75	16.8236	4.07241	1.97182e-19	1.28806e-15
k80:114452	k80:114452 Ras-related protein RABF2a (AtRABF2a) (similar to)	TCTCATTACTTAAGGAGGATTCATAGAAAAGAGTCAAATCATCTTGAAGAATTTTTCATGAAATATCTGTACAATGATGGACAAATGGCACAACAAACTCTTAACAATCAGCACACAACACATTAAACAGAAAACAGCATTGTAATGAGAAACACTAATAGACATTTAAGAGCAACAAGAAGCACTAGCTGGTGTTTGAGCAGGCCTATCCATAAGAACCATCCCAGATGGATTTTGTGCTGGCTGAAGCCGAGGCAGTCTCTTTGCTATTTCATAGAAAATGTCATTAACATTAGATGCAGTTTTTGCAGATGTTTCCATGAAGAAAAGGCCATTCTCCTGGGCATATGTTTGTGCTTCCTCTGCAGCCACTTTTCTTGCATCTAACAAATCTGCCTT…	66.472	0	110.787	Inf	Inf	4.79926e-18	3.02695e-14
k68:295814	k68:295814 30S ribosomal protein S31, chloroplastic (PSRP-4), Precursor (similar to)	AAATGATGACATAAACTAGGAACCTCAATGCAAGGCAGCGACAATATAATTTGTGAACTGACATAAACAAACAAAATGTAGTACTCCATCACAAAGCTACATAGAACTGAAAAAATTACTTGCACAGAGGAATACTCAAACCAGAAAATAAGGAGTCGGATCATTCATTAATCTCAATTTTAATGACTTGGCCATCATCAAATGGATCTCTCTTTGGAGCTGCTGGAGGCGCCACAACCCTAGGTGGTCCTCTTCCATTCTTCTTGTTCCTTGGCCTTGCATTCCCAAAGGAGTGATTGAAGCGCTTGCCTTTGGCAGTCTTCT	65.2043	0	108.674	Inf	Inf	5.80678e-18	3.54032e-14
k80:118730	k80:118730 Antimicrobial peptide 2d, Precursor (probable)	TTAAAAGAGGAGCTTTATTTATATTTCACATAACTTACATAGCACATGATAAAGAACTACAAGAAGCCAAAATCGCTTACTACCTTAGCTTAAAAGGAAGACCCACATCCACATTTATTTGTAGTAGCTATATCAGTACTACTCTTAGAGCCTCTTTTATTCATTTACTCACAAAGTTCTGTTTTCACATCTGCATCATTACTAGTGCCTCAGTGCAAATCTACGACTTAGAAAACGAAGTCCAAAATTGAAGACAGATACTGTTGTCCCTTTCCTTCTTCACCCCTTTCCCTCTGCTGCTGGCCGCGCTGTTCTGGTCCTGCCACAAAGTAAGACTGATCTTGCCTCTGCAAGATTTCTTCTACCTCCTTTCCTGGCATGTTGAATGAAAGCTCCTTG…	65.6396	0	109.399	Inf	Inf	1.4061e-17	8.29626e-14
k58:496914	k58:496914 Cytochrome c1-1, heme protein, mitochondrial (Cytochrome c-1-1), Precursor (similar to)	CTGAGCCACACGCGCCTCTCCCTCCCACACACGAAGGCAAAAAAATCATCTCGTTCCTAAACAAAGTGCAGTCATTCCAACGCCACACCATTTTCCTCTCCACTATTCATCTGCACAACGTTGCCTCTCTCTCTCTCTATCTGTCTCCTTGAATAATGGGTTTGGGAAAGAAGATCGGGATAGGGCTCGACGGAATTGGAATAATTAATCGTTTTATTACGAGAGCAGCTCGCCCCAGAGACGAAACCAAGCTTTCAAATACCAGTGATATGCTTAAGACCTCCACTACTAAGCATGACTCAGATGGGTTTGGATCTGCTGGCTTAAAGTCTTTCAGAGCATTAGCAGTCATTGGTGCTGGAGTCTCTGGGCTCCTTAGCTTCACAAGTGTTGCTTATT…	62.3367	0	103.895	Inf	Inf	3.6303e-17	2.01213e-13
k78:4234	k78:4234 Ras-related protein Rab7 (similar to)	ATAACTGAATATGGTTTCTACAATTATTAGCAAGCGAAAGTTTTCATCAGAGATGCGTATATCCGTCCTTCAAATCTTGAAGGTTCAACAAAGTAATAAATAAATAGCACCAACAGAGTTCGAGCACCAAGGAACCAACCAGCTCCCCTTGCAAAAGCTAATATACAGGAACAACTTGATAATTTACCGGAAAAACAGACCACAAGAGATGCAAACAATAAACCGAGGGCTGAAGGAATCCAATTTTTTGCAGCTGCAAGATCTATAATCAGCTCAAAAATGATGAGCTGGTTTAACACGCGCATCCAGCTGTCCTCGGCTGACTGCTAGCGCCAACATCAATGGTGTCGGGCAAGTATATTTCTTCTTCCTCCCCACTCTTCAGGGCATTTTTAGCAA…	62.556	0	104.26	Inf	Inf	5.63215e-17	3.02987e-13
k68:324775	k76:231354 Transmembrane 9 superfamily member 4, Precursor (probable)	CATAGCTTGCAAAAAAAACATGCAACCTACGACAACAAGTTAAATTACGTACACTGATTGGATAAAAAATTACTATCTTCGTCAGTATATATAAGTTAAATCCTATCGTCTAAAAATATATGGCAGATATTGATTTCGACGGAATACTATAGATGCTGAACTGGCTTTTTGCATTTCTGAATCATCCTCAAATTAGTTCCTTCAGCCAGCTCCAAATTCTTGAAATATTTTCTATCTTTAACTTCATACTTGCATTAATTCGAGCTTCTGCTTGAGCGGGAGTTTCTTCCTCAGTTGATCTTGCATTTTTTATACTGTCTTCGGCTTGCTTCTTTAACTGATTGTTGAAGGACTTAGCTGCCTTGAAAACATTTATTGGTGATTCCCAACCTTGTCCAT…	34.1685	85.4213	0	0	#NAME?	7.31101e-17	3.81078e-13
k76:231354	k68:324775 Chaperone protein DnaJ (probable)	CTTGAACCCTATGACTAAAAGAGTGTCATCTTTTACCAGGACCAACCAGATGCATTTCTAAAGGGTGCAATTAGAAATATAGCGATTGCATAAAAGTTACAAGCCAAGCCCTAAGCTAATACCAGAAGACTTAACTGTCAAAGCAGGCTGAAAACTCACTCTTTGGCCACTGTGATATAAACGAGAATCTTTACTGTTTTTTTCCTAATCTCAGCAACATCGACCCTTTTCACTATACTAATAACATACTATGAGTTCTCTCTGTCGATCAATCAATCTTCACTGAGGAGTATATCTTCCGGACAAACCAGAAGCAAGCGCAGAAGCCGATTGTTCCTGTTAACACAAAGAAGGCATATGATGCAATCAGCATATAACCGAAATACAATATGCCTGACA…	61.8892	0	103.149	Inf	Inf	7.50047e-17	3.81078e-13
k58:487919	k58:487919 Zinc finger CCCH domain-containing protein 2 (AtC3H2) (similar to)	TCGCTCATCCAGGTGAGAAGGCTCGTCGGAGAGACCCAAGAAGATTCCATTATTCTGGAACTGTTTGCTCTGAATTCCGTAAAGGAAATTGTAACCGAGGTGATAATTGTGAGTTTGCACACGGGGTATTTGAATGTTGGCTTCACCCAACTCGATACAGAACTGAAGCATGCAAAGATGGGAAAAACTGCAAACGTAAGGTTTGTTTCTTTGCACATACTCCACGCCAACTTCGTGTTTTACCACCTAGTTGTCACGAAAGTAGTGGTTCTGGTTCTTCTCCAAGGAACTCTCCAGTTGAGAAAAAGTACAGAAATCTAAACCACTGCTGTATGTTTTGTCACTCCGTTTCTGCTTCCCCTACATCTACTTTAATGGGCATGTCACATATGTCGCCGC…	60.0102	0	100.017	Inf	Inf	2.05016e-16	9.61503e-13
k72:3739	k74:253246 Oleosin 1 (similar to)	CACTTGAAACCTGTGGGAATGGTCTTAGCACAAGCACTAACCAAAGCACTAAGTGCAACAGGGATATCCAATTTGACAATTCCAAGCACATTAGCCTTAATTGCAGTGCAAAGGCAAGCTGCAACTTCTAAATCAGCCAAACCTTGAAGCAATGAGCAACAAGGACTTGTCACTTGACTCCCAATTGCTACATTAACAAGCCCAAGTACATCAGCACAAACACCAAGCTTCAATGTGTCCCTTGGGCAAAAGGGGTTGGCTGGAGGTGCCTTCTTTGGTGATGGCTTTGGCTTGATTGGTTCACTGCATGGACCACAAGCAGCAGTGAATGTTGCAACAAGGAGAAGGGAAAGAATGAAAATGGTGGAGGAGAAGTTGGCCATGACTGTAGAGAGTTTT…	64.4982	0.441859	107.202	242.617	7.92254	2.17431e-16	9.73104e-13
k74:253246	k72:3739 14 kDa proline-rich protein DC2.15, Precursor (similar to)	CCCTCTTTTCTCTCCACTAAAAACTCCATATAGCCATTTCTCTCTCTTTTCATTAGTTCTCACAAGGGAAAAGAATAATGCAGATTCAACCCCGCCCTGAGCAGCAGCTCCCTCGTCAGGTGGCCAAGACCACCACTGCTGTCACTGTGGGTGGCTCACTCATGGTTCTCTCCGGCTTAACGCTGGCGGCCACCGTTATTGGCCTAGCTGTGGCTACCCCTTTGCTGGTGATATTCAGTCCTGTTCTTGTACCTGCTGTGATAACCGTCGGGTTGATCCTTGCGGGTTTCTTGGCTACTGGTGGTTTTGGAGCCACTGCTTCCTTTGTTTTCTACTGGATGTACAGATACGTCACAGGGAAGCATCCGATCGGCGCTTCCAAGATTGATTATGCGAGGG…	85.9836	0	143.306	Inf	Inf	2.1813e-16	9.73104e-13
k58:496977	k58:496977 6-phosphogluconolactonase (6-P-gluconolactonase) (probable)	CAGTTCAAAATCATGGCCCACTACTACTAAGGAGAGAATCCAGATCTCAGCTTAAGATTTGAGATCCATGGTGGAAAAAACTTCTCTTCCTATCTATGAAAGCAAAGTTCATAAAATGAGAGAGCTTAAGCTTCAACTGGCTTTCCATGTGTAGACCTGATTCTGAAAACATGCTCTTCTCCTGTGCATTTATCTACTTTTACAATCCAACGATTCTTTTTTCCCGAAACCTCCAAATTACCTCCTTTTTTAGCCGCTCTATTTGTTACTAATAGTCCTTCTCCTATAGGCAACAAATGAGCATTGAAGCTTTGGCATCTCCACGAACCCATAGATAGCGCGTTGTATCCCAAAACATTCACATTTTCTCCAATCATTCTTGCTGTTTGAAGAATTCCT…	57.1996	0	95.3326	Inf	Inf	1.10655e-15	4.81894e-12
k78:184397	k78:184397 Snakin-2, Precursor (similar to)	AGAAACTTATACACAAACTTCATTTATTACACATCTCATATAATACAAACAAGAATACAAAGCATTACAACTGTATAAACTCACCAAGAGGAGAGGATACAATTCCTCAAAAAGAAAAGACAGAAAAACAAATATCGTAAAAACATTTACTACATTTTGTTTATTAATAGATACAATATGGACAGGACCATATAGTATTGTCTGAGAAAACAATAATAGGCAGAGGATTTTAAGGGCATTTGCGTCTGTTGCCATGAGTAGTCATATTTGCATAACAAGGGCAGGTTTCAGTGTTGCCAGAAGTGCCAGGAGGTACACAGTTACATCTTGCACAACATGTTCCACATGCTCTATGACACAATCTTGGCCTACTTGATAAACGGCACCTTGCTTTACATG…	238.079	63.0686	354.753	5.62488	2.49182	3.18678e-15	1.32473e-11
k72:240152	k72:240152 Probable importin-7 homolog	CTCCGAGTGGCACTCCAATAGTTATGAGACTTTTACATAGAACATCCCAACTTCAGCACAACAGCAGGGCAAATACAAGAATAAACAAAATAATCAATCACCAACAGGCACACCGAATAACAAGAATTACAGCAATTGGGGTTTGAAAAAGAGGAACGCAAAGGGCATGTATGAAATCCTATAGCTAAGGTTGTTGGAAGTATAATTTACATTCAGGAAAGGCCTCCAAGAAACTTGAGGTCAGATCTGGTGGCAACTGTAGCCGTAAAAGCACTTGGTGATGTCTCTCAATTACCGAAAGCACAGTGCTCTCCAGATCCACATCTTCCAAACAACCCAGTTCAACTTCTTGCTCTTGATCTTCTACATCTCCTTCTTCCATAATGGTCCCGTTTTCCA…	33.2979	83.2446	0	0	#NAME?	2.72476e-14	1.08342e-10
k72:49677u	k72:49677u 1-aminocyclopropane-1-carboxylate synthase (ACC synthase) (similar to)	ATTATCAATGAAGTGAAACTTAATGTTTCTCCAGGTTGTTCCTTTCATTGTTCTGAACCAGGTTGGTTTAGAGTTTGTTTCGCGAATATGGACGATGAAACTATGAGAATTGCTATAAGAAGGATACGGAATTTTGTGCTTCAGACAAAGGGTATTACTAATAAAGTTGCTGCATTCAAGAAACAATGCAGTAGGAGCAAACTTCAAATCAGCTTATCGTTTCGAAGATTGGATGATTTCAATTCACCAGCTCATTCTCCAATGAATTCTCCTTTGGTCAGGACTTAAAAGAGAAAATGGCTTGTTCTTGTTGTTTGTTTAATAAGAGGAAAAAGAAGAATCCTCTGTTACAGTGATGAGTGAAAGATTTTATATCTATATTCAGTATTTGATTTCAAA…	27.3691	68.4228	0	0	#NAME?	7.10624e-14	2.6526e-10
k58:500720	k58:500720 Oleosin 21.2 kDa (similar to)	ATTTTTAACCATCTAGTCTTTGCAATTCCAAGCCGTAGAGATAGTTTGCTGCTGAGAGATCACGTCAATTGGCCATTACAATAAATTAATTATTGCACAGTATTAAACCTCACAAAGCTAGAAAAAAAGAACCAACTGCATGTTCCACATTATTATTTCCACCTCGATATAAACTGTAAAATCTAAGTCCTGCCACCTTCTTTTCCTTCCTGAGCTTTGCTCTGGATTGCTTGTCCAACATCCTTAGTCTTTTGTCCCACTTGCGCCGCAGCATCTGCCATTCGTTCTTGCATCCGCCTCTTTGTGTAGTCCAATTGTTCAGTAACAGTCCTCCCTTGCTTAAAGTAATTGACAATCCAAGAAAGTGATGACAGCCCCGTTAATCCAAAGGCACCTGAA…	49.4401	0	82.4001	Inf	Inf	7.49601e-14	2.74213e-10
k78:163398	k78:163398 Protein ETHYLENE INSENSITIVE 3 (probable)	TATATATTCAACAGTTTATACTGATAAAAGTGGCCATGATGAGAAACAGTAACTTATTTATAAGATATCTACATGTACTACAAGAAGCATGGCAAATATTTGAGGGTGTTTGTCAAACCATGCCTAGTTCTTCAACCTCTACAAAACATGGTAAAACTTGAAACACCGTTACTAAGAGAGCTATAGGCGATTAAAAATGGACCCGAAAAAGCAGACCAATTACATGGGATGGGATCTTCCCTCTTGGGGAAAAGCTATGTCTATGACGCCAAAGCTGACTACTTGATATACATGTCAACAATCTCCTGGTTAGTACCAAGTTGGAAGATTTTGCTTTGATGTGGTATCGTATTCAATGCCAGGTAAATTCCCAGTGTAGTTGGCGGACTGCAAGTTGAA…	74.018	0	123.363	Inf	Inf	7.91381e-14	2.8382e-10
k58:445640	k58:445640 Protein arginine N-methyltransferase 1.5 (AtPMRT15) (similar to)	TAGAACGAGACACTCTTAGTCTCACACTTCAGCTCTTCTAGCTCGGCCTCCAAACGCAGTTGAACGAACTTAAAAAATGCCGCTTGGAGAAAGGCAAGGAGACGAGAAAAATGACGCCAAGTACTGTGGAGTCGAGACGGAGTTCAGCGATGATATGCCTCAACTTCTGTCTCTCAACATTCACGGCGGCTTTGACTTCGTTGTTGCACCATTGATGGATCCTGCTTATAGGCCTAGCTTACTGGAGAGTAGCAGTGGTGGATCTGGGGTGCTTCCATTTGCTGGGTCAGACTTGGTGCTAAGCCCTTCCCAATGGAGCAGTCATGTTGTTGGTAAAATTAGCTCATGGCTTGACTTGGATTCTGAAGATGAGATGCTTCGGAGGGATTCTGAGATTGC…	51.089	127.722	0	0	#NAME?	1.17285e-13	4.04756e-10
k72:250612	k72:250612 L-arabinokinase (AtISA1) (similar to)	CCTAGAAGGGGTGTTATTTCTAGACGTCTTGCTCCCTTGAGATCATTTCACCATGATTGAGTTTGCAAAGAAGAGTGTTTTAAGTAATGCAAAGTTCGACCAGCAGAAACAACAATTCTTAAGAAAAGCGGTGATCGTCGGAAAATAAAATGAGGGAAAGAGAGAAATGTCCTTTAAAGATTAGAATGGTGAATCATTTTGAACCACTCCATTGTTTATAGGGGTGAGGTACATGAAAATCGAAGCGGCATCATTCAAAAGCTGGCCCAGGAAACTTAAAAGTCATGTCAGGATGTGAACTGCCTTGGGAGCAAAAGTAATGATGATGCACGTGATCAGTGACGTCACCCTAAAAAGGGGTCAAGCATCAATGGCTCTATATTGTCATATTAGCGTACA…	33.6417	82.2699	1.22292	0.0148647	-6.07196	1.53484e-13	5.19871e-10
k58:492255	k58:492255 UPI00006CBDFA related cluster (probable)	CATTCGTTTCATCTCCTCCATCTCAAAAACCTAATCCGCTGCCCTATCCACTCGCCAGCGCTGCCGCTTCAAACTAGCTTCAAAACTACACCCCGGAACAATCTCACCCTCCTCTCTACGAATCTCAGCACAGCTCCCCTCGAATATTTCTCAATCCCTTCAAATCTCGAATCAAAGTTCGAAGCCTAGGAAGCCAAATCACTTTGCCTATGATTATGTGGCTTGCATGACCACAGGTGTCCATAGTCTCATGATTTTTCGATTCTAATTTGGCATAAGAGGTGTTGGTAGTTTGTTCTTAACAAAGAACAAGCGACTAACATTGATTGTGTTAAATCAAGGAGTGCATCATTGGGGTCGAGGCGGTAAGCTTTCCTTGATCTTTTTCTTTTGTCCACT…	48.4414	0	80.7356	Inf	Inf	1.62742e-13	5.4121e-10
k58:181562	k58:181562 2S albumin large chain, Precursor (probable)	ATTTATTAAACACATAGATAAACCAAAGGTGAGGTCAGCCAAACATCCTCTAAACTGAAAACAAGACATTTATTCATATTACAACGAGCTAGTTCTATTACGTTCATGACCGCCTTATTCTCCATAAGATTCGATCAAAACATAAAACACTAGCTAGACAAAAAGCAGTCTCCAACTAAGCTAGCTCACATACGATGGTGTGTTTTTATTGACAAACGCCATTTTAATCTGTTTAGCTTAGAAACGACACTGGGTAGGCTGGATGTGGCACATACGGGGGAGATAACGAGCTCTCTCTGACATACGCTCTGCCTCTTGGCCACGGCCACCACGCTGTTGTGTCACCATTCTCCTAAGTGCCTCGCAACGGCATTGAGTGCCCATGTTCCTCAATTCCTG…	47.4243	0	79.0406	Inf	Inf	2.68385e-13	8.61216e-10
k80:120985	k80:120985 Probable GMP synthase [glutamine-hydrolyzing]	ATCGACCCTCGGCGAGTAAACATCATAATATTACAATTCTCGTAGAAAAAAAAACAAAGGCCAACGAGAAGACACTCAAAACTCCACACTAAAGTAATGATACAACTGCAAGGGACTTAGTGCTTGCCTCTAGGTCATGTTAGATTCCAGCAAACATGGTACGATGACAACAGAAGTGGAAAATCAAAGAAAATATTGTCAAATCAAGGCCCTACAAGGGGGAACACAAAGGCTCCTCCTTTGTACTGAATTTGATGATGATCTTATCCTTGAAAGATGGCCTCTATTCAAAAGCACGCAAGTAAATAGTGGTGGAGTAATGGCCCTTGAGTTTTTGTTGATGGTGCTGGTCACTGGTCACAAAATTAAATCCTAAGGCATATATGCACCAAACACTTG…	47.6798	0	79.4663	Inf	Inf	2.7539e-13	8.68457e-10
k60:437517	k60:437517 6-phosphogluconate dehydrogenase, decarboxylating (similar to)	CCATCCTGTAACTATCAAAAAGAGAACAGGAATCAAACCCAATTCTTATTAGTCATACTACCAGAATATTTTAAAGGATTTCAAATGGTTTTGCCCCCCAGTCGGGCAAAATTATAGTTACTGAAATTAATCACAAGTGAATAGCACAATTTAGAATCAAAAGTTGACAAAGCTCAACTAATACCAGATTTTTATCATAATCTGCAACAGCTGCAGCCGCATTACACTCTGGCCTTCCTAGCAAGCTTCGACCACTCGGTATGGTATGCTCCTGGCATATCAACCCTCTCATAAGTATGTGCCCCAAAATAGTCCCTTTGAGCCTGCACGAGGTTTGCTGGAAGCCTAGAACGCCTATAGGTATCGAAATACTGAAGACTCGCAGACATTCCAGGAACA…	33.5811	83.9527	0	0	#NAME?	8.99998e-13	2.79008e-09
k78:180855	k78:180855 2S albumin large chain, Precursor (probable)	TGGAAACAAGACATTTAATCATATTTAACGAGTCTCCTACATTTCATGGCCGCCTCTGTATATGCGGACCCTCCACAAGATGCATTCGAAACATAAAACCTAGATAAAACAGTCTCTAACTCACACAACCTAGATAAAACATTCTCTAAATCACACACGATAGTGTGTGTTTATTATTGATGGAACACCTAAGTTATTTTCGTTCAGCTTAATTAGAAGCGGCACTCGGTAGGGCGCATGTTGCACATACGGGGAAGGTAACGAGCTCTCTCCATCATACGCTCCGACTCTTGGCCTCTGCTGCCGCGCTCCTGCATCATCATCCTCCTAAGTGCTTCGCAGCGGCATTGGGTGTCAAACTTCCTCAATTGCTCGCAGCATTGTTGTAAATGCTCCTGC…	45.2564	0	75.4273	Inf	Inf	1.02814e-12	3.13421e-09
k64:377201u	k64:377201u Chaperone protein ClpB3, chloroplastic, Precursor (similar to)	CTGAACCTCAATTGATTACATGCATACAAGATAAGAGAGAGTGACATGGTAACTTCCTCATTTGTTAATTCATCTTGAAATTAATACATAAAACCTCCTATTATCTCACTTTTGAATCAACTTCCACTCTTTAGCTAAGATTGCACAAGGCACAGGTGAACCGCCCTCAAATTTCTTCAAGCTAAGATGTTATATAAAAGACAAAAACTCAATATTATTCAAGTATATGTATTAGCTATTCAAAGCCGTGAAAGACCTATATCCAAAATCTATAATACAAGCAAGCAGATCGTAGTGTGCATCGTCTAGTTTCCGAGTGTAAGATACTTATGCGCAGCCTCATAGTTTCTGAGAGAAAGCTTTTTCGTTCTCTGCTGGAGAATCTGAACCAGATCCTGA…	23.6134	59.0334	0	0	#NAME?	1.62116e-12	4.78258e-09
k78:175807	k78:175807 Eukaryotic peptide chain release factor GTP-binding subunit ERF3A (Eukaryotic peptide chain release factor subunit 3a) (similar to)	TTCCACATATACTATAAGATTTTGATCTGCACTTGTTACATACCCATTGTAGGTAGGAAAGTATGTCTAATATTGTGTCGAAGAAAAAATATAGGGCCTGGATTTCAGAAAGATCATCTCAATATCTTAGTGCAAGGTGTATAAGCTCAAGTTTCGCCAAAATTTTAGTGCAGAACTCGTGATGGGCAAAGTGTATAACCAAATAGTCTCAAACTGGACATTTTTCTAGAAACATTACATCATTGGATGCTAGTAAAAAGTAACAAATACCAAACAATACCATGCTATGCAGACTTCGAACTCGTGAATACTTGTGCGTATCTGAAAGATGGACCAATTTCTCTTCCAATAAATGCTGCTGAGAACATAAGTTTCTGGTGTTGCTGCTGCTCTGCCGGT…	157.386	34.5946	239.247	6.91572	2.78988	1.86125e-12	5.40372e-09
k60:457355	k60:457355 E3 ubiquitin protein ligase RIN2 (similar to)	GAATCGCTTTCCTTGGACAAAACCTTTTTCCCAAGAAAATCCCAAAATCGAATTTAACATGACACAACCAACTATACGAAGCAAAAGAAACTCTTCGCTTGACCAGATATTATTCAATCCCAGTTAGACGCTGGTACAGCTGTTTGACAAAGTAAAATGGCAATATCTACAACCTGCGACAAAAAATATGCTCTTTTATTTCGCAAAATGGAATTATTTTATCATTTTTCTGTAAAAGTAGGTTCCCTGTGTCATTTATATGTACAGAAAAGTGAAACTAATATATATCAGATACAATGCAGTAACAGGCTCGGCACCAGGACACTTTTGGAAACCTCAGACCTGCACTCAACCAAAGCTTCAGTTTTAACCTGCCTCAGTGAAAGACATACCATAACT…	24.7777	61.9444	0	0	#NAME?	2.33595e-12	6.67592e-09
k80:115335	k80:115335 Soluble inorganic pyrophosphatase (PPase) (similar to)	TCATTTCCATCTCTTTATTTATTTTCTTCCTTTAATCCAAGGTAAAAATGAGTGATGATCAGGTATCCCCAAATAGACGCGCCCCTCGCTTGAATGAAAGGATCCTCTCATCATTGTCCAGGAGGTCTGTTGCTGCTCACCCTTGGCACGATCTCGAGATTGGACCTGAAGCTCCAAAGGTTTTCAATGTTGTCATTGAGATTTCAAAAGGTAGTAAAGTCAAATACGAGCTTGACAAGAAGACCGGTCTCATTAAGGTTGATCGTGTCTTATACTCATCAATGGTGTACCCCCAGAACTATGGCTTCATTCCTCGGACATTATGTGAAGATAATGACCCCATGGATGTACTAGTCCTAATGCAGGAGCCTGTCCTCCCAGGCTGTTTCCTTCGAGCTA…	47.9416	0.786242	79.3785	100.959	6.65763	2.40889e-12	6.77846e-09
k72:295408	k72:295408 Fructose-1,6-bisphosphatase, cytosolic (FBPase) (similar to)	AGTGCCCGCTGCTTCCCGGTAAATGATTGGCCTCCTGCTTGTTCCATCAGAAATGACATGGGAAATACTTCATAGAGAACCCTCAGCTTCCCGTTGGGGCTCTTCTTATCCGCTGGGTACAAGAAGATACCTCCATAGAGTAATGTACGATGAACATCAGCAACCATGCTTCCAATATATCTCAATGATTTTGGTGAAGAACCATCAGTGGGGTACTTGCAATTCTGCACATATTTGGATGTTGGAGCATCCCAGTTCTTGGCATTCCCTTCGTTTACTGAATAGATCTTCCCTTTCTTAGGAATCTTGATGTCAGGATGAGTTAGAATGAACTCGCCAAGAGAGGGATCAAGGGTAAAACCATTAACTCCAGATCCAGTGCTCAAAACTAGCGTACAA…	43.4359	0	72.3932	Inf	Inf	2.51513e-12	6.97019e-09
k58:151710	k58:151710 Zeatin O-glucosyltransferase (probable)	ATCAATTTGGTGGATCAATGAGTAAACAGTAAAAGCGGAGATGGCGTGGAAAATATATGTTTCAACATTGGGTATTGAATTCACGCCTTGAACAACTTGTAGTACTAAGGAATCATGGATAATGACCACTCTTCTACAAGTTCTTAAAATCGTACGACAAATTTCACATAAAGACTCACCGAGCAGGTCAAAGAATGCAACGTACGACCAATTGTCTTCCTCTATCACAAAGTTTCCAATGTCATGGAATTGTATGTTGGGGAATTGGTCAAGGTTCCATCCTTGTAGCCGAAGCTTCAGTTCTTGATTTCGTGCACCAACGCTGACATAGTGGACTGGAATATCGTAGGAAGAGATAAGTCGGGACAGCTGAAGAAGTGGGGTTAAGTGCCCATATTC…	48.0247	0.441859	79.7467	180.48	7.49569	3.64456e-12	9.94944e-09
k72:286454	k72:286454 RNA-binding post-transcriptional regulator csx1 (probable)	GCAGCAGCAGTATTCACCAATGGTAATGCAGCAGCAGCAGCAACAGATGATGTACGGTCAACAATACATGCCGTACTACCATCAGAAGCAGCATCAGCAGATTCAGATTCAGCAGAACGGCTCAAGCGAAGATAATAAGACGATCTGGATTGGTGATCTCCTGCACTGGATGGATGAAACTTATCTTCATTCTTGCTTCTCTCAATCTGGCGAGGTTATTTCGGTGAAGGTCATTCGAAATAAGCAGACTGGTCAGTCTGAGCGTTATGGATTTGTTGAGTTCAATACCCATGAAGCAGCAGAAAAAGTTCTACAGAGCTACAATGGCACTATGATGCCAAATGCAGAGCAACCCTTCCGCCTAAACTGGTCAGCTTTTAATGCTGGTGAAAAGCGTGC…	42.4312	0	70.7186	Inf	Inf	4.41702e-12	1.18809e-08
k72:84466	k72:84466 Fasciclin-like arabinogalactan protein 14, Precursor (probable)	ATTTTTTCTCTTAAAGGAGGAAACATAAGAAGAAGAAAAAAGTAGATATTAAAACTCATTTTTGCTGGTAAAAAGCTCAAAAAAATAACCTGCAAAAATGAGTCGTTCAATTGCTCCCCTCCTTTGTACCTTCCTTCTCTTGGCTGCCACCTCGGCCTCGGCCTTTAATATCACAAAAATTCTAAGCCAATATTCAGATTACAGCACTTTCAATGAACTTCTTTCTAAATCTGGCTTAGCCACTGAAATTAACAAAAGGGCCACAATTACAATCTTAGCCGTTCCAAATGGTGCAATTGGTGATCTTACCTCAAAATCAGATGATGTTCTCAAGAGAGAATTATCAACCTATGTGGTATTAGATTACTATGATGTACCGAAACTCAGAAGTATGAAGGA…	42.8049	0	71.3414	Inf	Inf	5.96733e-12	1.58183e-08
k72:304339	k72:304339 Major facilitator superfamily domain-containing protein 5 (probable)	TCACTTTTAGACATTTGCCTGACATACCAATCACCGACGAATTTCCCAAGAATTGCAGCTTTGCTTAAGAAAAAGAATTGACTTGTGTTTTTCACTATTACATTCGAGATAAATTGTCAAAAAGATTAAAGCTATGACATAATAGTAGGCCTCGGTCGACACTTGAACCATGGCTAAGGAAACAGGGAAAAAAAGCATAGAGTAAACTAATGGCTATCACAGCAGCACAATCTGAGAGAAATGAAAATAGTCGAAAACGTGTAAGTGTTTGTCTTCTAAGAACACAATCAGGGAACTAGAATAACACCACTAGCTTATCTGCCTCTTCCTTATCTGCTAGGCAGGAACAGCTCCATTTTGAATCCATGGTCATTGCTCTTTAACAATTGTAAGCTTAAC…	40.3929	0	67.3214	Inf	Inf	1.23054e-11	3.17006e-08
k70:308929	k70:308929 Putative G-protein coupled receptor B0244.7 (probable)	ATATTCAGCTATATGGAATACAAAAGAATGAAAGATAACCTTTTATACAGCAAATTTTGTTAGATTTCACCTCTCCATGTTCGCAAGTCCTAATTATTACTAGTAAAAAATGTACCAAACATCGAAATCACTCATATAATGAACACAAACAATATAAAACCCAAAAAAGTGACCTTTCAGTTATAATCCACCACCATGACAGTAATAGGAGAATACAAGAAAGATACAGCCCCAAGAAAACTATAAGGGACCTTGAGCTTGTGAGGGTGGTAGCATAGGCCAGCCAAGAAGTTGAGGTGAGCCAGGAGGGGATGAATGCTGGCTAGGAGAGAATACACTTAATTCCACAAAGGCCCCTGAAGTAGTTTCATCCTTGTCTGTTGTTCGAAAGGAGATGGA…	23.8892	59.0854	0.425022	0.00719335	-7.11912	1.9855e-11	4.97479e-08
k68:351847u	k72:310314 26S proteasome non-ATPase regulatory subunit 2 1A (AtRPN1a) (similar to)	GTGTGTGTGTGTGAAAGCGTTGAAACGAAGAGAGAGAAAAAGAAGAGAAACTCAGTTAATGAGAGTGTAACTCGGGGAGGTGAGCACTAAAATCCCCAATTAGAGCTCGCAAATCTCTAGTTGAATTTTAGTTATGGGAGAAGGGGAGACAGTTACTGAGGTAGCGGAGGCGCCTGCTAATGGGAGTGTGGCAGTGGAAGATAAGGATGATGCTATTACCAAGGACTCGAATGTGGAAAAGGATGGAAGCAATGAAGTGCAAGCAGAGAGCAAAGAGACCGATAAAGACGATGCTGAAAAGATGGATATAGATAGAAAAGAGGCAAAAGAAACCAATGTAGAAGAAGAAGTGAAAGAAAGCAAAGAAGAAAAAGAGGCAGAAGAAAGAAAAGAAGAAAA…	221.431	72.5945	320.656	4.41708	2.14309	3.42475e-11	8.21325e-08
k72:310314	k68:351847u Protein DEK (probable)	GATAAGAAAGACGAAGATCTCTCGGAGGAGGATTTGGCATTGAAGCAGCAATTGGAACTGTATGTGGAGAGAGTTCAAGACACTGATCCAGGGCTACAGAAGGTTGCCCTTGAGAGCATGAGACAGGAAATTCGTACATCAACAAGCTCGATGACATCAGTTCCAAAACCATTAAAGTTCTTGCGTCCCCACTATGGAACACTAAAGGGATATTATGAGAAAATGCCAGACTCGGATATGAAGACACTTCTGGCAGATATACTTTCTGTTTTGGCATTGACAATGTCTGCTGAAGGAGAATGGGAGAGCTTGAAGTATAGACTGTTGGGTTCTCAAGGCGATATTGGTTCCTGGGGACATGAATACGTTAGGAACTTGGCTGGAGAAATATCACAAGAG…	40.8197	0	68.0329	Inf	Inf	3.45762e-11	8.21325e-08
k58:477471	k58:477471 hypothetical protein	GTGCTGGTGGTGGCTTGGGAGGTGGAGGTGGCCTTGGAGGAGGAGCTGGTGGAGGTCTAGGCGGAGGTGCTGGTGGTGGCTTGGGAGGTGGAGGTGGTCTTGGTGGGGGTGCTGGTGGAGGTGGTGGTCTTGGTGGTGGATTAGGCCATGGTGGTGGTCTTGGTGGTGGTGCAGGTGGTGGTTTAGGAGGTGGTGCAGGTGGTGGTCTAGGAGGTGGTGCAGGCGGTGGTGGTGGTTTAGGAGGCGGTGCAGGTGGCGGTCTTGGAGGAGGTGGCGGAGCCGGAGGAGGACTTGGTGGAGGAGCTGGACTAGGAGGAGGTGCTGGTGGTGGAGCTGGTGGAGGTATTGGAGGAGGTGCAGGAGGAGGTGGAGGACTAGGTGGAGGTGGCGGAGTTGGAG…	264.743	102.42	372.959	3.64148	1.86452	3.57628e-11	8.3862e-08
k60:447358	k60:447358 Pistil-specific extensin-like protein (PELP), Precursor (probable)	ACTCAGTTCACAAAAACCATTTGGCAAAAATGGCTGCCTTTGGGGTCATTCTAGTTTTAGTACTTAGCTCATTTACAGTTCTTGGCCAAAATGAAGGCATTGTCACTTCAGAACTAGCTCCTCATTCACTTGTTAGCTTTCCACCAGTTGAAACTCCCAATCCTCATAATGGTGGCCATCACCACCACCACCACCACCACCACCACCACAAGCACTCCCAAGCCCCAGCTTCTTCTCCCTCTCACTCTTCACCAGCACCATCATCACCACCAATCAAACCACCGTCTCCGCCTGTTAAATCACCAACTCCACCTGCTCATTCGCCTACTAAACCACCAACTCATCCACCAGTTAAACCACCCTCTCCTCTTCCAACCAGGAATTTTGTTGGTGTAAGAG…	234.26	82.4193	335.487	4.07049	2.0252	7.00422e-11	1.58162e-07
k70:293711	k70:293711 Wound-induced protein 1 (similar to)	TCTTCTCTTGTAAAAATTATACTAATCTTCTCCTCTTTTATCGGAACTGGCTAACTCTAAGGAAACTCTGGAAGAAACTAGAAACAAAAGGGTGGTGTTCGCCCTATATGAAGCCTTGAGCTCACGTGACGTTGACAAGGTCCAGAAACTTCTGGCCTCTGATCTTGAGTGGTGGTTCCATGGTCCACCTTCCCACCAGTTTTTGATGCGCATCCTCACTGGCACTGCCGAGTCGGACACCGACCTTTTCCAGTTCATTCCTCAGACCATTGACGCCTTTGGGACCACTGTACTCGTTGAAGGCTGTGATCCTGACCGTTCAATTACTTGGGTTCACGCTTGGACCGTCACTGATGGGATAATTACGCAAGTTAGGGAGTATTTCAACACCTCTCTTAC…	60.5339	4.56802	97.8445	21.4195	4.42085	7.91568e-11	1.76564e-07
k60:389119	k60:389119 Photosystem I reaction center subunit VI, chloroplastic (PSI-H), Precursor (similar to)	ATGTGTATATTTTTTTATTGCAAATAATACGTGGCAATTTTTAATTGGTTTATTTAGCAATTGTAATTCACGCTCATGGTCTGTTGCACTGGAGTGTCTATTTGACTCATTTAAATTTTGATAGTTCATATGCTAAGTTGAGGTGTCCAACTTACCGTTGTGGACAACTATGGAGGGTTGTTTATGTATTTCGCCAAAATAATACTATGATATAAAAAATTATATGTACTATGTATATTGGACAAAACCTATCTGTTATAAATATATATTAAACCTTGAACACCCTTTGTAAAATTTCTTGTTTCGCTACTGTCTATGTTGAAAGTGTGATCGCATCCTCTAAAAGCTTAAGCCATTAGAAGAGCATAGTTTTACTTAACTAATCATGTTTTCAACGAT…	50.3641	0	83.9402	Inf	Inf	1.07142e-10	2.36108e-07
k72:307517	k72:307517 Probable NOT transcription complex subunit VIP2 (NbVIP2) (similar to)	CCCAAGGCAATTCGCATGGTCATTCTGGGATGACGAGTAGAGGTGGTATGAGTGTTGTTGGTAACCCGGGATATAGCAGTAACACTAATGGTGTAGGGGGTTCTATCCCTGGAATTCTCCCAACCTCTGCAGCAATTGGTAATCGAAGTTCTGTGCCAGGCCTTGGGGTGTCCCCCATTTTGGGAAATGCAGGCCCAAGGATGACAAACTCAGTTGGAAATATAGTTGGAGGAGGCAACATTGGCAGAAGCATTAGCTCTGGTGCAGGATTGTCTGTGCCTGGTCTTGCATCACGGCTAAATATGAACGCCAACTCTGGCTCTGGAAATTTAAATGTTCAAGGACCTAATAGGCTAATGAGTGGTGTTCTTCAGCAAGCCTCTCCGCAGGTTCTTTCTA…	20.5515	51.3788	0	0	#NAME?	1.24579e-10	2.71266e-07
k72:256446	k60:445314 Auxin-responsive protein IAA16 (probable)	AAAATGGAATTCTTTCTTCCTGATAAAGCCTTTCTATTATCACAGTTCTTGATTTTCTGCATGATTGTTGTCGTTTCATGTCGAGGTCCAGTCTATAAACCTCCAGAAGTCGAGAAATTAACTGATCATTTCAGCCGATTATCGGTTAATCAAGGTTATAATGTATTCTTTGGTGGTGCTAATGTTCGTATGACAAACAATGGGTCCAGTGCTGATCTTATATTAGATAAATCTTCAGGTTCTGGACTGATCTCTAAGGAGAAATACTACTATGGTTTCTTCAATGCTGCCCTAAAATTGCCTGCTCATTTTACATCTGGAGTTGTAATTGCCTTTTATTTGTCTAATTCAGATGTGTTCCCACGCAACCATGATGAAATTGACTTTGAGTTGCTTGGG…	20.315	50.7875	0	0	#NAME?	1.27339e-10	2.7394e-07
k60:445314	k72:256446 Probable xyloglucan endotransglucosylase/hydrolase protein 33 (At-XTH33), Precursor (similar to)	AGTTTAGCAATTAACATTCACCATAACATTTGATATTGTGCTAATTTTTTTCATCTATGACCCAATATTGTATATGTATATGTATATACTCTCTGAAAATACATAGCAGCAAATTCTTCAAAAAACAAATACAAAAAACTCTTTGTACAAGAAAAACTGAAGCTATACTTTCTCTATACATGACTGAAATCATAGAGATACAAATCCCCAGCCTTCTCTCTTTCTTGATTTGATTGCAGATATGAGTATATTTCCCAGTTTCTGGAAGAATCCAATAAGCTTAGGCTTAGGATTCTACACGTATTGGCGGATCCGACAATGAGGCCAAAACTTATACTATGTGTCGTGAAAACACAGAGTTAGATAAACATTTTATAACTCTTCGAACACAAGACGAAC…	106.591	22.8921	162.39	7.09375	2.82655	1.28803e-10	2.7394e-07
k68:352520	k68:352520 Blue-light photoreceptor PHR2 (similar to)	TTTTTCAATTCATCAAACATGGAACGAGGAGAGAGACATCCCATAGCGAGCCAAGGAGATATTTTGCAAGAAAAGTTTGCACCATATATGCTGTCAGTAGTGCCATCTTTGTTTTCCTTATTGGGCTGGGCTTGGCATTCGGCTGCAAATTTTCTAAGTCTCTGCAGTGCTTCATTCTCTCCTCCCACAAGGGAAGCATTAGCAGCTGGTTTTCCATTCTGACCAATGGTGGCGCTCGGATTAAGGCCCAAGTCAACCAAAGAAGGAACCTCCCCAGTTTCCACATCACCTCTAGCAGGCAATCCCCTCAACTGATCCAATGCCTCAATTGTCTTCCTTACCTCCAACCCTTGCACTTTCTCTCTAAACCCTCCGTAATTCGTCGGCATTTCCTCCAAC…	451.171	159.529	645.598	4.04689	2.01681	1.44902e-10	3.04637e-07
k68:351449	k68:351449 Ran-binding protein 1 homolog c (similar to)	AATAATATATAAAACCCTTGGTCCTCGGAGATCATTCCATTCATTAATCAAACGGTTTGTTTCAAACCTTTGCTCCACTGTTTTGACTCTCTACAATCCTCTCTGCATCACATCCAATTATCAATGGCAAGCACTGAGCCTAAACTCGAGAACAGGGAAGAGGAAGAAGCAGCAGCTGGAGCCGATGATGAAGATACCGGAGCTCAGGTTGCCCCAATTGTCAAGCTTGAGGAAGTTGCTGTTTCAACTGGCGAGGAAAATGAAGATCCCATCATCGATTTGAAAGCCAAGCTTTATAGGTTCGATAAAGACGGGAATCAGTGGAAAGAGAGAGGTGCTGGAACTGTGAAGCTATTGAAGCATAAGGAAACTGGCAAAGTTCGCCTTGTTATGCGCCAA…	45.4761	0	75.7935	Inf	Inf	1.59809e-10	3.3216e-07
k80:41321	k80:41321 Oleosin Zm-II (similar to)	CAGAAAAAAAAAAGCAAGACAACACAGCAGAATACACTGCACACCAATGCACCTCACAAAGCTGGAAAAAAACAACTAAATTAAACTTGCATATTGTTCCACATTATTATTTCCATCTTGATAGAAACTCTAAGATTATCTAAGTCCTGCCACCCTCTTTTCCTTCCTGAGCTTTGCTCTGGATTGCTTGTCCAACATCCTTAGTCTTTTGTCCCACTTGCGCCGCAGCATCTG	36.5897	0	60.9829	Inf	Inf	1.94148e-10	3.94565e-07
k70:310204	k70:310204 Calcium-transporting ATPase, endoplasmic reticulum-type (similar to)	AAGAGAAAAATAATCAATTTAATAATTTTGCAAGCAAGAAAATTTTGAGCCGTCTGTTTCCAAGAATTTTCTTCCTCTGTATAATAGTATGTCCGATCTGTCAGTTACTTTGTCTGTAAGCCACTGCTTTTGTTCCTTATAAGAGGGAATGAGATGATTGAGGATAATTTCTTGGGAACTTAAGTTAGATTGAGGATTTCGTGATGGAAGAAAAACCATTCCCTGCATGGTCCTGGTCTGTCGATCAGTGTCTGAAAGAGTACCAAGTAAAATTAGAGAAGGGTCTAAGCACTTATCAAGTGGAGAAGAGGCGAGAAAGATATGGTTTGAATGAGCTTGAGAAAGAAAAGGGGAAGCCTTTGTGGAGGCTTGTTTTGGAGCAGTTTGATGATATGCTTA…	18.9193	47.2982	0	0	#NAME?	4.65507e-10	9.15527e-07
k60:426245	k60:426245 30S ribosomal protein S31, chloroplastic (PSRP-4), Precursor (similar to)	GCCAAAGGCAAGCGCTTCAATCACTCCTTTGGGAATGCAAGGCCAAGGAACAAGAAGAATGGAAGAGGACCACCTAGGGTTGTGGCGCCTCCAGCAGCTCCAAAGAGAGATCCATTTGATGATGGCCAAGTCATTAAAATTGAGATTAATGAATGATCCGACTCCTTATTTTCTGGTTTGAGTATTCCTCTGTGCAAGTAATTTTTTCAGTTCTATGTAGCTTTGTGATGGAGTACTACATTTTGTTTGTTTATGTCAGTTCACAAATTATATTGTCGCTGCCTTGCATTGAGGTTCCTAGTTTATGTCATCATTTT	57.0678	124.318	12.2345	0.0984128	-3.34501	5.32891e-10	1.02599e-06
k60:443363	k60:443363 hypothetical protein	GGGGGTGGCGGCATTGGTGGTGGTCTTCATTGATCAACGAAGCATCTTCTTGCATGAAATAAGCGATATTGTAATGTTTACTCTTGGAAGTGCTCTATTATCGGTTTTAAATTAAGCCGTTAATTAGAGTACTTTATATTAGTTGTTATTCTTTTGTGAAACTTGTTGAAAAATGGTACTCCTACTAATTAAACAAGTCTATAGCTATCATATTTATTGTGTGTTTTCTGTGAATTAAAAGTAAAAGCTTTTTGTCCATCTTGCTTGAAAAGCTCATGGACTATAGGTGTATTAATGCCCAATACTTTCATTAATAAGATATAGCTCTTGCCAAGTG	366.751	171.083	497.196	2.90617	1.53912	7.03649e-10	1.34064e-06
k74:270827	k74:270827 60S ribosomal protein L8 (similar to)	CTTTGTCAGCCTTGGCAGCTGTAGCAGCAGCTTGACCACGAAGACGACCAGTCCTCCTTGCAGCAATAAGACCGACCTTTTGGCCGGGTGGTGCATCACGACGGACAGTACTAGCATGACCAATATGTTGATGGTTACCACCACCATGAGGATGTTCCACAGGGTTCATGGCAACACCACGAACCTTGGGCCAGCAGTTCCTCTTTACCCGGTACTTGTGGTACGCGTTACCAGCCTTAAGCATTGGTTTCTCAGTACGTCCTCCTCCAGCTACTTGACCAATCATGGCACGACACCCACTGGGAACAATCTTCTTGGATCCTGATGGAAGCTTAATCCTAGTGGTTCCGTTATCGGGGTTGTGACTGATGACAATAGCATAATCACCAGAGCATCTGG…	88.3538	192.5	18.9229	0.098301	-3.34665	8.09355e-10	1.52614e-06
k66:356246	k66:356246 Glutathione S-transferase L3 (AtGSTL3) (similar to)	GAATTTTCTGAGTTCTCTCTCTTTGGTACTCGTAGCGGCAAAAAGTTAGCATCAATGGCTACACCCAAATAGGTAACAGTGGTCAGGGACGAAATACAAGTATGTGGAGAAGAGTGCGTCTGAAAATATTTACTAAAAAGGGCAGCCGGTGCACCAGGCACCATTCTGCCTTCACACATGGTTGGGAGAAGGATCGTACCTTTAGATGTGTGATAAGTGTACAAGAAGTTCTTCCACCATCACTTGATTCTACTTCTCAACCCCCGTCTCTCTTCGACGGAACTACCAGGTTGTACATCAATTATATGTGCCCCTATGCTCAGCGTGTGTGGATTACCAGGAACGTCAAGGGCTTGCAAGATAAGATCAAGTTAGTTCCAATCGACCTTCAGAATAGGC…	124.886	32.223	186.661	5.79277	2.53425	8.98465e-10	1.67688e-06
k78:176428	k78:176428 Bidirectional sugar transporter N3 (MtN3) (similar to)	GAAGAGAGAGAGAGAAAAATCTTAGGCTTTCTTCATTCAACAGAAGAACAAAAAGAAAAGTTAAACATCCTTGTTTATATAATCTAACTTAACAGTCGACATGGCCATATTTGATCTCCACCATCCATGGCTATTTGTGTTCGGAGTCTTAGGAAACATTATTTCCATATTCGTTTTCTTAGCTCCAGTGCCAACATTTCGCCGAATCTACAAAGAAAAATCAACCATGGGTTTTCAATCAGTCCCTTACGTGGTAGCACTGTTTTCATCCATGCTGTGGATGTATTATGCATTTATCAAGAAAAATGCCATTCTCCTCGTCTCCATCAACTCCTTCGGTTGCATTGTCGAGACCATTTATATCTCCATTTTCCTTCTCTACGCATCCAAGGAGGCTAG…	187.043	66.7073	267.267	4.00655	2.00236	1.08049e-09	1.97627e-06
k76:12580	k76:12580 40S ribosomal protein S3-1 (similar to)	GAGACCGCATATTTCTGGCAATCCAACGCCGAAGTTGAGCTTAATAGTTCTTGTTTGCTAAAGCTCTCAAACTCCGAAGGCGAACATGGCGACTCAGATTAGCAAAAAGCGAAAGTTTGTTGCCGATGGTGTATTCTTCGCTGAGCTGAACGAGGTGTTGACACGTGAGTTGGCTGAGGATGGATACTCTGGAGTTGAGGTTAGGGTTACTCCAATGAGGACTGAAATCATCATCAGAGCCACTCGTACCCAGAATGTTCTCGGTGAGAAGGGAAGGAGGATCAGGGAGTTGACATCAGTTGTCCAGAAGAGATTCAACTTTAAAGAGGGCACTGTTGAGCTATATGCTGAGAAGGTTAACAACAGAGGACTGTGTGCTGTTGCTCAGGCTGAGTCACT…	41.2811	0	68.8018	Inf	Inf	1.16562e-09	2.11088e-06
k58:447023	k58:447023 DNA-directed RNA polymerase subunit beta'' (RNA polymerase subunit beta'') (probable)	CACCCCCACCAAGCTCCACTGTCACACTGCCAGTACCCAAGCAAAATCTGCATTTCTCTGCAGTATAAACTCTTTCCTAAGTATTAGCTCTAAATCAGTCCACAAAATTGATGTTAGCCTCTAAAGATTAGCTGGATCTACAGCCATTGGTCAGACAATCTACTGAAGTGAGTTTTTGAATAATCGAACCTCACTAAGATCTTATGGTTCACTTAATCAATTCCCCTCTCTTCTTCCGTGCTGCATTGCCTATACACCTTAATTGATGGCACATAACGCCCAAGAGTCACTTTGATGTTTCAGATTGCAATTGTCAAGATTAATCTACAAGCAAATTTTAAGGAAATATAAATCACCATTCCCTGTCACTCTCTTCCTTAACGAACAACTCCGTAGCAG…	18.5086	46.2715	0	0	#NAME?	1.3482e-09	2.39411e-06
k60:473586	k60:473586 Dentin sialoprotein, Precursor (probable)	TTTAGTTGTTAAAATATACATAAAGATTTTTTCTACAGCTCTAAAACCCTTCTCCCAATTCTTCAGTTTCTTCATAATTATCAGCCGCTGTAAATTACCTAGTAATTCTTCATCTTCACGTAGTTGTTTGGTCGCTGGTGATAATGTTCCAACAGTCTAGGTTATTGCTTTTGGCAGGTGATACTGTTTTTTGGATTAGGACATTGCCTTGCTTAAACGATTTTGAAGTGATCAGGATTTAGTGTTATTATCAACTCTTACATTGCACCATGGAGAAAATCAGAAGCAAAAGTTGGATTGGAAACATATACCACAAGTTTGAGGCTGTGTGCCAGGAGGTAGATGGATTTGTAACCAAGGACACAGTTAAATATGTTGAGAATCAGGTGCAAACTGTTG…	17.5833	43.9583	0	0	#NAME?	2.07768e-09	3.5851e-06
k72:283512	k72:283512 Mortality factor 4-like protein 1 (probable)	GCTCCAAAGACGACTCTGCTACCGACAGCGACAACTCCTCCGGCGACGTGCCCGACTCAAAACCTAGTGTCTACACCGAAGGCGAGAAGGTTCTCGCCTATCATGGCCCTCGCATCTACGAAGCAAAGGTTCAAAAAGCAGAGCTAAGGAAGAATGAATGGAGATACTTTGTTCATTACCTTGGATGGAACAAAAATTGGGATGAATGGGTAGGCACCGACCGCTTGATGAAGCACACGGAAGACAATGTCTTGAAGCAGCAGGCCCTGAACAAGAAGCAGGGCATGGAAAAAAATTCTAAATCTGGACGCTCAGCACAGGCAAAGCCAAAAAGCTCAACTGGTGTGTCTTCTCAAGATGTTAAACTGGATAAAGAAGACGCTAAGAGCAATGTTCCAA…	32.9123	0	54.8538	Inf	Inf	2.19448e-09	3.75124e-06
k68:334605u	k68:334605u Callose synthase 9 (similar to)	AATAGATTACTATGCCAAAAATAGTCAATGACAATCCTAGACCATTATCTAGTATCAATTATCAGGTATATCTAAACATATCTGAAAACTATACACAATAACTTTACGTATGTAAATGAACAAAAGACACAGCTCAATAATAACTTACTCTAACAAAAACTCCTAAAAGTGATACAACGATATGAACTACTCTTCTCTGTACAAAGATTAGAGGAATATGAGATATTATAAACCAGTGTTCGGATTGTTTCCAGCAAGGATGAGAGATATCTCCAGCCCTCGACTAAACGCTTGGTTGAACATAAGCCGGGTTTGAAACGTTGAAACAAAGGGAAACCAAGAAAACAGTGCAATTGGGATGAAGATGAGCATCCCCATACCAGCATCGTACAAACGAGC…	32.0799	0	53.4665	Inf	Inf	2.22783e-09	3.773e-06
k58:474725	k58:178650 Multidrug and toxin extrusion protein 2 (MATE-2) (probable)	TTTAACCATGAGCCACCTGTTTGATGATATTCGGTTCAAGTACTTCAACAAAGCACCTTGTGCACCTTCAACATTTGTCAATGACTCATCCATGTTATCATCAATCCTGATAGCAAGCTCCCCTTGCTGTGCAACCATTGTAGCTAGATGGGTGAAGATCCCACTCAGTTCTGAAATAGTGGATTCAACATTTTGAAGAGCAGTTGCCCTACTTTGTGAGTAACTTTCTTGTCTTGGAACCACTTCTTGTAACATGGACATTTCCATTTGGTGAGATGGAGGATTATCTGAAGCCAACCTCCGCCTGGGCACTGGTGCTGCCGCAGACGCTGGAAGAAGAAGATGGAGTGAAAAACCCTAATTTGTCGACTGGAGCAACTGCTGTGTTTTAATTTTGCT…	83.1275	16.4072	127.608	7.77756	2.95932	2.56057e-09	4.21931e-06
k58:178650	k58:474725 Syntaxin-31 (AtSED5) (similar to)	TGACAAAGGTCCTCCCCATGTACACCTTCCACCTTATCTTTCCTGTGTCTCACTCACTCCATTTTAAACCACCGAACTCACCACTCACCCACTGGTACATATCAACGCTATGCGTACATTTGCTCGTTAAATAGAAGGTGAAAGGAGTGTTCATTGCTAAGTCGGATGAACTTGGATTCTCTTGTGTGTACTCTATAGTTCTATCACATACAACAACTTCCATTTGCTCTGTTCCGCTTGTACATTCAATGTGTCCTCTGTAGTTACTATTTCTTTCCGTCTCTTTTAGTCACAAAGCAATTAATACGAAAAAGCAAGTAGGCGGCGTAATTCATAAAGCAAGAAGATACAATATCTGCATTTATAAAACTTCACCAGTGGAGTATCGCACCCCTTTTT…	32.8734	0	54.7889	Inf	Inf	2.56044e-09	4.21931e-06
k66:347655	k66:347655 Zeatin O-glucosyltransferase (similar to)	CTAGAATATTAAGCCATAGATGCATTGAGTGGCTTGATAAACAACCTAAGAATACAGTCATCTACGTTTCATTTGGAACGGCAAGTACCTTCTCACCTGAACAAATTATTGAGCTTGCCCTTGGTTTAGAGAGATCCGAACAAAAGTTCATATGGGTTCTAAGAGAAGCAGATAAAAAGGGGAATGATTTTTCAACAGACATTCCGAAGATAGAGCTGCCAATAGGGTTTGAAGAAAGAGTAGCAGAAAGAGGAATAATAGCAAGAGACTTTGTACCTCAAATGGAAATTCTAGGACACCCTTCCACAGGTGGTTATTTATTCCATTCGGGTTGGAACTCTTTCTTGGAAAGCCTAACAATGGGAGTGCCAATGGCAACTTGGCCAATCCATTCTGATA…	32.3359	0	53.8932	Inf	Inf	2.77113e-09	4.5255e-06
k68:347363	k68:347363 Protein TIC 21, chloroplastic (AtCIA5), Precursor (similar to)	AGAAATACATCCAAAGCAAGCACGGGGCTAGTTCCAGGAGTAATACTATACGGGTTAGCTGAGGTGGTAAGAGCCTTAGCCACCAATGATCCGACAGTTGCTTGCATGCCAAGTACAGCAGCACCCATTCCCAGAAGGTTCACAACTATTCCATTCTTCAAGCTTTTCACAACATCAGCACGAGGAGGAGCCTTTGAAGGATCATTAGCTGTCCGCCGAAGCTTTTCAGACAAGCGAATATAGCCGAATGACCAAAAAACTGAAACAAAAGCAGCTGCAATTCCACCCGCAGTTGAGTAGAATGTGAAAGGCGATGTAATCTTCCCCGTAATAACAATAGAAAATGAAAGGATCACCGCAGCAACAAGCGTACATACCAGCTGTCCCCAGAACCCCAGA…	42.4516	0	70.7526	Inf	Inf	3.08943e-09	5.00067e-06
k64:387419	k64:387419 Phosphoenolpyruvate carboxykinase [ATP] (PEP carboxykinase) (probable)	ACCTCTTTTACTCTTTCTTCACATTCTTGTTTATGGTCAGGCTTTTGGTATTTTCTTGGAGTCTTTAAGTACCAAAGGGTGGTTTGATAAGTTGCTGAAGTTTGAGATTTTGGTGAAATGGCGACGGTTGCAGTAACGGGGATTGATCGGAATGCGGCGTTATCGCCGGAGGCGCCGCTTGCTCCGGTGACTATTGAACGGAAAGTTAGAACTGACTTGGAAACTTCTATTCCAAAGCCTTACTTGGCAAGGGGATTAGTGGCTCCTGATATGGAGCATCCCCATGGAACTCCTGGCCACAGGCACCATGGCTTGAGCGTTATGCAGCAGCATGTCGCCTTCTTTGATCAGGACGAGAATGGCATTATTTACCCATGGGAAACTTACTCTGGACTTCGT…	38.6733	0.883718	63.8664	72.2702	6.17533	3.29495e-09	5.28655e-06
k64:404515	k64:404515 Antimicrobial peptide 2d, Precursor (probable)	ATTACATGATCAAATATACTAACATAAGCCTCAAAATGGAACAACAAAAGGCACGAAATTGCTTATATTGAAAAAGTATGCACTCAACACCACATCAACGAACTACTGGCGATTTTTTGAATGACACAACCAAGGAGACAACCGGGTCATGTTCATGTTGTTTTAAGGAATGTTCTTTTCCTCCTCCGTGCGTATGGACCCTGCTCCTCTTCCTCGATTTCTTCTTCTTGATGCCTTCTTTCCATTTCTTCTTCCTGTCTCCTAGCCGCTTCTTCCTGTCTCTCAGCTTCCTCTTGCCTTCTTCTCTCAGCTTCTCTTGCCTCCTCCTCTTCTCTTCTTCCTTCCTCCTCCTCCTCTCCCCTCTCTCCTCTCCTTGCTTCCTCCTCTTCTTCTTCATGT…	30.3574	0	50.5956	Inf	Inf	6.10384e-09	9.54213e-06
k62:416706	k62:416706 Rho GTPase-activating protein gacA (probable)	ATATGGAAGTGGACATCCACATTATGCAAGTGCAGATCAATCATATTCGCGTTCTAGTTTTAGAAAGCAGACTGTAATGTACACATCAAACTGTAACCAGTTAAAACAAACCACCGACAGTACACTAGAACACATACACGAAGCATTAACCATTCACATTTTCACAACCAAATAGTAACGTTACCATCATAGTCAGCATAGAAAGTTGTTCACTCCTCTTTACCGCCAGGCTTCTGTCCACTCTGTCATTGAGTTTATGCGGCTCAAGTTGCTTATTCCTTTCGATTTACTATCATTTCCCATAGACTGAACTGCAGTTGGCTCTAAATCGATTTTCAAAACATCCTTCATTGGACTAGAATCACTCGACTGGCCTATGCTTTGAGCGTCCTCTTCAAA…	114.195	0	190.325	Inf	Inf	6.93389e-09	1.07479e-05
k70:89227	k70:89227 Topoisomerase I damage affected protein 4 (probable)	CAAACATAAATACATATAAAACAACACTCATCTTAGCAAAATACAACATAATATCAAAATGCTAGGATTAGAGAAAATGAACCTGTAGTTTATACGGATTGAATGAACCAACGATTACAACCATACATCAACACAACTTCAAGCAAACATTTACAGTAACGTCGAGTTTCAAGCTCGAACTCGCCGAAAAAATGGTCAGCGACCACCTTGATGGAACTCGAACCGGCACCCTCGACGGAACTCAACGGATATCTATCTCGCTAGAAATTTGGCAACAAACAGAAGGTGTATGTATGGTTTGTCGTCGTCACTGGTTTGTTGCTGGAGGTCGTTTTTTTGGTTTCTCCTTTTTGCCACTGTATATCTTTTGTATGCCGAATATAAATCGTGTATACCCCA…	40.8372	95.2006	4.59496	0.0482662	-4.37284	7.268e-09	1.11711e-05
k72:91669	k66:359674 Chaperone protein DnaJ (probable)	ACTAAAGTACAAAGCAAAAGCTGAAAATAGAAACAGGTTTTGATCACACTAGCTAGTTCAAGGGTTTGACTAATAAAGACAGTATCACCACCGTCGGAATGAGGAATTCTCCGGCAATTTCCACGGCGGAATCCGGCAACGGAGGTGGAATTAGATGGTTTTCCGGCATGGTACGCGCCGGGAAGAAGGCATACATGGATAATCAGAAGCTGAGGGAGGTTGAGAAGGCTGAGAAAGTCATGCATCTTATCTGTTGGGGACCCAAATAGTTCATTTCTTAATTACTGACCTCAGTAAGTAGTGCTTATGTTCGAATCTTGAGAATAAAGAATGTTTTCAGATGAAAGCGGTTTTCTCTTTAGTGAGTTTATATATTAACAATGAAATCTGAGTTAATCG…	260.064	422.994	151.444	0.35803	-1.48185	8.25827e-09	1.24834e-05
k58:503937	k58:503937 Antimicrobial peptide 2d, Precursor (probable)	ACTGAATTGTTCAACATTTTCAAAGAGAAACCAGATTTTGAGAATTGCAATGGCTGGAGCACTGTAATAACACGGAAAAAATTGCCTGCATTAAAGGGTTCGCACATCGGTATTTATGTAGTGAACTTGACCAAGGGATCAATGATGGGCCCACACTGGAATCCAACGGCAACTGAAATAGGAATAGCATTGCAAGGAGAAGGAATGGTAAGGGTAGTTTGCTCAAGCACTGGAACACAGCAGGGGTGCAAAAACATGAGGTTTAATGTGGAAGAAGGAGATGTATTTGCAGTACCAAGGTTTCATCCTATGGCTCAAATGGCTTTCAACAACAACTCGTTTGTCTTTGTTGGGTTTAGTACAACTACAAAGAGACATCATCCTCAGTACCTAACAGGA…	29.8138	0	49.6896	Inf	Inf	8.43861e-09	1.26514e-05
k78:187565u	k78:187565u Putative ALA-interacting subunit 4 (AtALIS4) (similar to)	ACAGTACCAAAAAATATGAAGCAGCCGATTTATGTGTATTATCAGCTTGACAACTTCTATCAGAATCATCGCAGATATGTGAAGAGTCGAAGTGATCAACAATTGAAGAACCCAAGTAAAATGGATGACACCGGTTCCTGTGAACCTGAAGACAAATCAAATGGGCTTCCAATTGTTCCTTGTGGCCTAATAGCTTGGAGTTTGTTTAATGATACTTACATCTTTTCTCGCAGCAATCAGCAATTGCCTGTAAACAAGAAAGATATTTCTTGGAAGAGTGATAGGGATCACAAGTTTGGGAAAGATGTCTTCCCAAGGAACTTCCAGAATGGGACTCTCGTTGGGGGTGGCAAACTTGATTACAACAAATCACTAAGCGAGCAGGAGGACCTAATTGTT…	15.7353	39.3383	0	0	#NAME?	1.14077e-08	1.66924e-05
k78:190257	k58:448249 Benzyl alcohol O-benzoyltransferase (similar to)	GACGGAGAGCTATGCTATAGAAATTGGTAGGGCTGCGGAGGACGGGAATTACTAGGCTGAGCAGTTCCATTTAGAGAATGTGCGCTGCGATTGCGATTTGGTTCTCACCAGTAGTATCAAAATTTTGGAGAGAAAAGATTGATGGAGGAGGAAATGGATGGACGCTGACTTCGTATACCTACGGTTATACCCTAGCTGTTATAGTGATCATACTGATATGTCATTTGCTAAACTCTCGTCTTCGATTTCCCGTACCCGCCTTCCAATTTAGAGAACAACCTTCTGCGCGTCCACATGCCCAATCCAACAGTTATCCTGATGTCTCTCCCTCTTCTGCTCTTTCTGATGTCCGGATCACTACAGTGATATCTGAACTAGATCTGAAGAATTTGATTGACG…	659.939	355.357	862.994	2.42853	1.28008	1.37532e-08	1.98353e-05
k74:254552	k74:254552 Probable ATP-dependent RNA helicase kurz	CCCCTATTCCACTGCCTACCAGAGTCAGTCCCTAACTGCTTGTTTGCTGGATTTCGACCCCAGGAAAGGCGAACCGTCTGCTTCCCGATAACTGCTCCATTAAATTTCTGTATTGTATCCTCTGCTGCACGCCTCACATTTTTGGAAAGAGATATTATGCCTGTGAGAACATGCCAAAGGAGTTCATATCATCCAAAATAAGCAGAGATAGATTCTGAAAGGCATTTAATATTCCTAATCATAGAAAATTCATGGGTTCCTTTTCTCTCTCTTGACCTTCTTGGAAAGCCGTTTTTTGGGGCCTAAAAATACTTCAAGTTGCATCTTTGCCCAAAGGTCTTCAAAATGGTCATGAAATCCCTGCTGAAACCAATCCAAAATTTCCGAAAACAATTCTCG…	29.5611	0	49.2685	Inf	Inf	1.75025e-08	2.46255e-05
k60:62950	k60:433352 Glutamyl-tRNA(Gln) amidotransferase subunit A, chloroplastic/mitochondrial (Glu-AdT subunit A), Precursor (similar to)	AAGCCATAATCCTTCAAAATCAAACCCTGCATAAAAACTTAGCCCCACTGCTACTGGCATTCCAACAAGATAAAAGCAACCTAAATTTATATTTGCTCCAACTTTAGGCCTTGCTGTTCCTCTCAGTACCCCACAGCCAGTTGTTTGTGGGCAATTTCCCAGTTCACAAAGCCCAATTATTGGTAATACAAGTGATGTTAACGCCAAAATCTCCTTGTCATTAGTGAACATCTTGGCCCAAACTTTCCTCACTGTCACCGCGAAAAACAGTGCTGAAAAGCCCAAAATGAAGCTGCCAGCAAGTCCTACAATGGCAGCAACCTTAGCTTTATCCGGTCGCCTTGCTCCTAATTCGTTTCCCACTCTTGTTGATACGCTGAAGCTCAGAGAAGATGGGAA…	72.7289	16.3616	110.307	6.74181	2.75314	1.87514e-08	2.61034e-05
k58:506483	k58:506483 Chaperone protein DnaJ (probable)	TATTTGAAACATTCTTTGGACCTTCTATGGGTGGTTTTGGAATGGACGGATCTGGATTTGGAACGCGTCGCCGCAGTACTGCTACCAAGGGTGAAGATCTACGTTACGACATGACATTAGAATTTTCAGCGGCAATCTTTGGAGCAGAAAAAGAATTCGAGCTTTCACATCTTGAAACTTGTGAAGTTTGTGCTGGAACTGGAGCAAAAGTAGGCTCCAAAATGAGGATATGTTCAACCTGTGGTGGCCGAGGTCAAGTTATGAGGACTGAACAAACACCTTTTGGCATGTTTTCTCAGGTTTCTGTTTGCCCAAACTGTGGTGGGGATGGTGAAATGATTTCTGAATCTTGTCGTAAATGCTCTGGCGAGGGGCGGATACGAGTGAAGAAAGATATAA…	29.3544	0	48.924	Inf	Inf	2.18974e-08	2.98893e-05
k58:368946	k58:368946 Nucleotide exchange factor SIL1, Precursor (probable)	AACCTAAAGAACCCTAGAAGCCTCCCTGATTCCCATCATCTCAGGCTGGCCGTGCCGGTCTCCATCGACACCAAATAAACACCCCAAATTTCGATGACCCCTCATACTCAATCCACACCCCTTTTTCCTCAAGTATGTCCCAGACATTTCGAATCTTAAATCTAGTTCACGCCCTAAAATTCCAAACAAATTCAAATTCGAGAATAATGAGGTTTGGGTCTAGTTTGAAATTATTCATGTATTCTTGATATGAACACATGATTAATGTAAAACTTGCCCGGGAAATTTTGAAGATTCGAAGTTTTTCTTTTATTTCTTGCGGTCCAGGCTATTTTGAGGTTTGAAATGGTTTGAAGAAGCTGGATTTGCTATTGTTGAGCTGCTAAAATACATTTGCTT…	15.7769	39.4422	0	0	#NAME?	2.21563e-08	3.00187e-05
k72:110221	k72:110221 Nucleotide exchange factor SIL1, Precursor (probable)	AAACTAAACCTAAAGAACCCTAGAAGCCTCCCTGATTCCCATCATCTCAGGCTGGCCGTGCCGGTCTCCATCGACACCAAATAAACACCCCAAATTTCGATGACCCCTCATACTCAATCCACACCCCTTTTTCCTCAAGTATGTCCCAGACATTTCGAATCTTAAATCTAGTTCACGCCCTAAAATTCCAAACAAATTCAAATTCGAGAATAATGAGGTTTGGGTCTAGTTTGAAATTATTCATGTATTCTTGATATGAACACATGATTAATGTAAAACTTGCCCGGGAAATTTTGAAGATTCGAAGTTTTTCTTTTATTTCTTGCGGTCCAGGCTATTTTGAGGTTTGAAATGGTTTGAAGAAGCTGGATTTGCTATTGTTGAGCTGCTAAAATACAT…	28.9504	0	48.2507	Inf	Inf	2.24256e-08	3.01602e-05
k72:299538	k72:299538 N-acetylglucosaminyl-phosphatidylinositol biosynthetic protein gpi1 (probable)	CTCTAAGAAGGACAACAACACTACACCATTCATCAATATTCAGTCCTATAACCAAACAAAATTGCTGCATCATGGATAAAGATGGCCAAAAACGTTTCTAACTATACACACAAATAGCTTGCTTTTCCACCCTACCTTTCCCGTGTACAAAAATTTATGAAACAATTCCTAAAACTGAGAATAATGAAAAGAATTCGCGTATGGAAAAGCAGTATGTGAAATACCAAGCTAAAGAATTCTTTTTTTAAATTTTTCTTTTGTTGTTGTCTCTCTTTTGAACAACTATCGGTGCAATTGGCAGTTGCAATCTTGCTTGCAAGCGAGGACAGCTTCATGGCAAAGGCGCCAGTATTCTTTATATGGAATAGACACCCATGGCAACATCGGGGGAAGACCAAT…	15.2649	38.1622	0	0	#NAME?	2.6863e-08	3.58642e-05
k72:300140	k72:300140 26S proteasome non-ATPase regulatory subunit 2 1A (AtRPN1a) (similar to)	TCTATCAAATTTAATATCCTCTTTGTATTTAGTCATATATTGTTAATCTACTCTTAAACTTCATAATTTACATATGAGTTAAGGTTCAAATAAATTAGATATAAGTTCGACCCATCATTTCTCAATTCTTCATGGTGTTAACAGCTATGGCTCATGGTGTTGTGTTCCTGGAATTATTCTTTGACAGTACAGGGGCAATCAAGCCTCTAATAAGCGATATGGCAACAACATAAACAATAGATTAAGAGGTCGAGTTCTCCTTGATATCCTTCAATGGGACGTTTTCCATTTCAGCTTCAGCAATAACTATCTGCAACTTTACTAGCACTTCAATGGGACAAAAGGAAAGTAACACATCAGGTAAAGATGTGCCGCTGAGAGATAAACTTGGGAACTTTC…	112.371	248.661	21.5107	0.0865061	-3.53105	2.90042e-08	3.81658e-05
k66:367064	k66:367064 Probable importin-7 homolog	TTCTCTTTCACTGTCGATCTTCAATCTTTTGGACCAACTGCAGCTTTATGACAAAGATGTGTGATAAATACAAATGACTCCGAGTGGCACTCCAATAGTTATGAGACTTTTACATAGAACATCCCAACTTCAGCACAACAGCAGGGCAAATACAAGAATAAACAAAATAATCAATCACCAACAGGCACACCGAATAACAAGAATTACAGCAATTGGGGTTTGAAAAAGAGGAACGCAAAGGGCATGTATGAAATCCTATAGCTAAGGTTGTTGGAAGTATAATTTACATTCAGGAAAGGCCTCCAAGAAACTTGAGGTCAGATCTGGTGGCAACTGTAGCCGTAAAAGCACTTGGTGATGTCTCTCAATTACCGAAAGCACAGTGCTCTCCAGATCCAC…	42.1906	0	70.3177	Inf	Inf	2.94617e-08	3.82179e-05
k66:376634u	k66:376634u DNA damage-binding protein 1 (similar to)	GCTCCCTTAGTTTCCTTCTCTGCAATTAGTTGGAGCTTTCCATCTTCAACTATAAAAACTAAAATTCGGCCCTTGGTAGGTTCATTTTCCTCTGGCATCACATAAGCAGTCCCAACGCAATAATATACATTACTGTCATCAGAAAAGGAACAGCTAAGTATGGAACAACCATATTCAAATTGGTCAAGGGGGTAAGTTGATATGAACTCAAATGTCTGATCATCTAACAGGCGCACAAAATGCACTTCAGGATCATCTGCATTTGACTGAGTATACTTGACGCTGCATAGAGCAAATGTCCTGGTCTGCTCTTGATGGCTGATCCGCCGTGCATGCTCCCCGAGGGGTATTGAACGGATGTGAAGCTTTTGAATTTCATCAATAGTGCCAATTGTTAAC…	28.2088	0	47.0146	Inf	Inf	2.94466e-08	3.82179e-05
k68:341093	k68:341093 Probable pre-mRNA-splicing factor ATP-dependent RNA helicase (similar to)	AAATTATACTTTAAAATAGAGCAATATTCTTTTACACCGAACAAAACAAGTGGTTAAGGTCACTGCATTAACCCATGAAAAATACAAAAAAACAAAAAGATCAAGCTCTCCTTTTACTCAACCGCCACGAGTTAGGCTCATGGTATCTATCATACAGGGGTTCAATGCGTTCTTGTCTCTTGCGCTTGCTCAATTTAGTTGGGTCAGACACTTTGAAGAATCTCGGCGCCAATTCCACAAGCCATTTCGGATCTACAACAGTGACTTCACGCATGTACTCCTTAGTTGTCATCACCAGCTCATGGTAAATAACCCAGTCCGGTTGTCTTTGAAAAAGTGCACTGCTAGGATGGATGTAAACGGGCTGGTTTTCAACAAGGGTTCTATAACCCTCTTGAG…	15.3246	38.3116	0	0	#NAME?	3.26683e-08	4.20791e-05
k58:299492	k58:299492 Hydroxycinnamoyl-Coenzyme A shikimate/quinate hydroxycinnamoyltransferase (similar to)	ACGTACGTACTCATGCTCTTTTGAGGAAAAGAGAGAAAAAGAAATTTTAGAAAATTAACCTCCAATGAAAAGGAAAAGTCTGTCTTACATTTCTGGCATTATAACGCCAATATAAGCAGCACAAACATTCTCAAGAGATTCATTTCTTTCAAATGTCATACAAATATTTCTCGAAAAGTTTCATATGGTCTGCTTGCAGCGAGATAGCAACCGATAGACTCCCATCATTGGTAGGACTGGGCAATATAAAGCTTAACCCTTCATAAGCAATACCACCGGGTCCCATAAATATCGGTCTACCCCAGCCAAAATCTGCGTCGTGTATAGGCAGCCTAACCCAACTAGTGATCCCAAGATTTGGGCACCTAAAAGTATGTGCACCGCGAACAAGAGCCGTTA…	15.2856	38.2141	0	0	#NAME?	3.76204e-08	4.77848e-05
k64:393849	k64:393849 ABC transporter C family member 4 (ABC transporter ABCC.4) (similar to)	ACAAAGGCACAAAATAATTGGTCGTCCCTTTTCATAAAACAGCATCGTGGATCATACACTTATTTGCATACAGTAAACATATTAGACATTGTTAGTTAGGAATGATAAATTAGAAGGTAGCACGAAATAGGCTGCTTTGAATACCAGCAGAAGAAGAACTGGCTGCTTCTAGTGTTAGTGAAGCAGCAAGGAAACTGCAAAATAGATTTCTTGAGCTGAGATATGTGAATTTTTCTCAAGAAATTCTATCTCTTTGGCTTTCTGTAGTGGGTATATAAAGACATAAAGGTTGAATCTTTTATGGTTTAACATGGATATAAGGAACAATCTCTCCACAGAATCTTGGTTAGCATCAGTTTCTTGTTCTGCCTCCACACTACAATCTTCAGCAGTGGTTAA…	59.1291	0	98.5486	Inf	Inf	4.13336e-08	5.21391e-05
k68:345281	k68:345281 NADP-specific glutamate dehydrogenase (NADP-GDH) (probable)	TTGGCAATTCATAAATTCAATCCAAGAAAAAGTATAATATACATCCATATTCAGATCAAAAATATTTCTTTTTGGTGTAACAGCATGCATCCAACTTATCAGAGTGTTCCCTTGCCTTCTTATCTTTGAAAAGGTTTCTTGGAGTCCATCCAAGTTATAAGGATTTCCTTGCTGAAAACTTAAAAAGTCCATCAACCCCACAATACCAAGTATTTGCTTTCACAATTACTTTTTGTATTTCAGCAGCTAACTAAACCTAGCTAACATAGAAATGTAGTACATCCTACCAAAGCTTTGACATTAACTCACCTACATAATACATGTACACTACAATGACAAACATATATTCCTCCCACCATCTACAATATCAAGCACTGGATAAGATCCTGGTCCACCATA…	15.1089	37.7723	0	0	#NAME?	4.70586e-08	5.89541e-05
k70:297262	k70:297262 UPF0396 protein (similar to)	CTCAGCGGGAGCCGTAGCCGCAGTCGTAGTCCGGCATACAGTCCCTATAGAGGCCAGCAACCTAACGGACGAAGCAATCGGCGATCGTATTCTCCCGATCGTCCGTACCGTAGACCGAGTCCTACGAATGAGCCGCCTAGAAAATTCGGACGATCTAAGCAACCCTACCTTGATAGAGATTATAGGAATGGAAAAATTGCAGATTCAGATTCGGATGAAGAGCTTAAAGCTCAAGGCTTGAATTTTGAAGAGTACCGAAGGCTAAAGCGTCAGAAATTGAGGATACAGTTGAAGAATTGTATTTGGAATTGCACACCTAGTCCACCTAGGAATGAAAATGAACCAGAGTACGATGAACCTGATGAAATTGTAGAAAAAAGTGTAGATAAGAAGGTAAAG…	14.3994	35.9984	0	0	#NAME?	5.1472e-08	6.40444e-05
k58:17749u	k58:17749u Ammonium transporter 1 member 3 (similar to)	TGCAACTCTAGTAGTGCTTGGCACATTCTTGCTATGGTTTGGATGGTTTGGCTTTAATCCTGGCTCTTTCGACAAAATTCTTGTCCCGTATCCAAATAAGATCGACCAAGGTAACTGGACCTCAGTAGGGCGAACCGCCGTCACGACGACTCTGGCCGGTTCTACGGCCGGGATTGTCACCTTGTTCGGCCGTAGGTTACTAGTGGGACACTGGGATGCAACGGATGTGTGCAACGGAGTCCTCGGTGGGTTTGTTGCAATCACCTCAGGATGCTCAGTGGTAGAACCATGGGCTGCAATTGTCTGTGGGTTCTGTGCAGCGTGGGTTCTAATTGGACTCAATATTTTAGCACTTAAACTCAAATTTGACGATCCACTAGAGGCAGCCCAATTACATGG…	36.4386	77.7083	8.92546	0.114859	-3.12207	5.43713e-08	6.71949e-05
k64:400559	k64:400559 Auxin-responsive protein IAA16 (probable)	TTAGCAATTAACATTCACCATAACATTTGATATTGTGCTAATTTTTTTCATCTATGACCCAATATTGTATATGTATATGTATATACTCTCTGAAAATACATAGCAGCAAATTCTTCAAAAAACAAATACAAAAAACTCTTTGTACAAGAAAAACTGAAGCTATACTTTCTCTATACATGACTGAAATCATAGAGATACAAATCCCCAGCCTTCTCTCTTTCTTGATTTGATTGCAGATATGAGTATATTTCCCAGTTTCTGGAAGAATCCAATAAGCTTAGGCTTAGGATTCTACACGTATTGGCGGATCCGACAATGAGGCCAAAACTTATACTATGTGTCGTGAAAACACAGAGTTAGATAAACATTTTATAACTCTTCGAACACAAGACGAACACA…	41.2926	3.93121	66.2001	16.8396	4.07379	5.54678e-08	6.80899e-05
k72:301237	k72:301237 Probable polyamine oxidase 2 (AtPAO2) (similar to)	ACCTCATTATGAAAAAATAAAGTATTCATAAAATAAACTTCTTAAACACAAAAATTCACAGAGGTATAACTCTGTCACTACAAGCTGCAATTCACAGCTATAGCACCACCACCAACAACAACAACAACAGCAACCCAGTATAACAACACAGCTATAGCACCATATTACAAAAATGTCCTCTATTACCTAGTTCACTGGGAGAGACTACTCATGTTAGCTGATGCTGAAAATTCATTTAAAAACCGTGTGATTTCAATAATTTATCGCTAAGCAGCCAGCCACATTGTGTCAACTCAATCCCATATGGCAGCTAATGCATAATGTTTCTGTATCTGTATATCGGAACCTACGAGTTACAATCTGGAAATCAAAATGGGAATAAGTGTTTCCTCACCCATG…	14.3604	35.9009	0	0	#NAME?	5.89894e-08	7.19301e-05
k60:476127	k60:476127 Protein VERNALIZATION INSENSITIVE 3 (probable)	AAAAATGTGTACAGACGAGTAAGATGGTCTGCGAAGACTATCGTCTGAATCAATTTTGAACCTAGGTACCAGTTTTTTATCCTTTATGTGATTCACAAGTTAATGCCAAAGCTTACAACAAAAACCATTTGGTGACCTCTTGCTGGATATCATTTCTGAAAAGGTATCAACCAATTGACCAGCCAAGCTACCTGGATCATCAATTAGTGTTTGAATGAAGGTATTTACCACCCTACGCTCCTGCTCCGTCGATCTCAAGCTAAACCAAGTAAGCAACTTTAACCTGAACTCCTTCTCGATCAAACCCTGACATTCCAGCCAACGGATGATCTTAACACAGTATTCAAAGTTCTCATCCAAGCCCCCTGTACGAATTCGGATAGGTGAACCATTGACCAA…	27.2079	0	45.3465	Inf	Inf	6.01601e-08	7.28718e-05
k78:142084u	k78:142084u hypothetical protein	GTTCATGCAGCTGAGAATTCCAAGTCCTTTGACGAAATTGAATTTGAAAAGATGCTTCGTAAGAAGTATGCCAAACGTGATGAGGAATATGATTCTATGATTGGTGTTGTCCGTGAAACACCTCTGGAGCTTGTACTTCCTGATAATATTCTCCCTGAAAAAGCTGCAAAGAGCATCATACAATGAGATCTATGCCCAAGCAACTCTCTTTTTGCTTTTCTGAGATTGATTTTACCCGTGTGCATCTGTATGGGATAGTCATGGATATTGGTTGTTGCACTTCCAAATAATACCAAACTTATTGGATAGCATCGATATGTCAGCGCTTGTAGTTAAAGACTTTTGCCCCTAGTTTCCCAGGCACTTGTTCAGCTTGGGAAAGGAACTTACACCCAAAAG…	15.9952	39.988	0	0	#NAME?	6.81613e-08	8.09552e-05
k72:281155	k72:281155 Cullin-1 (similar to)	TATAAATTTTTCGGATATTATTGTTTCCAGCAGCTATACAGTATCATTTTTCTAACACAAATCTTCCAATATGCTTGCACAAGGTTGAAACGAAAGCTCCATAAGGACTTAGGTCAAGTCACAATCTACAAAGAAAGAAACCGCAGAGCATGATCTAAAAAGAAATTACCATTGTGCTGAATCCGAGAAGGGGAAGTCCTTCGCTGGAATATTACATTTACTCAAAACTCAAGATACATAGAAAACACAGAATAGAGAAAGCAAAAGGGCCATAAAAGATTGGAAGAAGCTAGGCAAATCTCATCTCAAATATCTGAGGCTATTTTTACCTCTTCCGGCGATCTTAGCCACATTGTAAACAAAGTTTCAAAATCCTGATGCAACGCAATCAAATATCCA…	26.7488	0	44.5813	Inf	Inf	7.04371e-08	8.31185e-05
k62:412886	k62:412886 E3 ubiquitin-protein ligase RNF167, Precursor (probable)	TGTCTACTATAATAGCATATATAGATATGGAACTTCCCCTATTACAGACATATCCTGTATACATTAATGAGAATACATATTTTCACCTATTTCCTAAGCCTCCAAGTTCAGTGGCATGTGCATTGTAAAATATTATCTGTTCGATAAACATTAAAATGTGCCTTCTTAACAAGGGTGCATTGCAGAGCGAAATCTACCATATACATCTGTACAAGCTCTCCACAAAATTGCATGGGGCAAAGTCAGAAAGAAGAAAAGGAAGAGGCCCTTATTCTCTCACTTTGTGTTGAGAATAAGGCGAACAAAGAAAACTTGGGGAACTGAAGCTACCCATCATCCGATCCTTCTACGTTCAACGTGCTCCGATAGGTGATACAACAGTCTTTCCTTTGCTATATT…	14.1836	35.4591	0	0	#NAME?	7.37174e-08	8.64318e-05
k74:122832	k74:122832 Putative glycosyltransferase C14A4.3 (probable)	AACTCTATGCCTAAGTAAAACAGGATAAAATAAAAAGTAAGATAAGACAATTCACACTTTAACTAAATGGATAATAGCAGTTCCACAGACAAAATAGCATCAAAGTTTTATCTTGACACCAAACCAAAAGAAGAAGAAAAAAAACATTTCGACATAATTTCGTTTCCACGATTATTGTAGCAAATAATTTAAATCAGGGAAATCGCAGTTTAAAATAAACTAAGCATCTAAAACCTGATGTACAAGATGAACACCATGTTTCAACTATAATATGGCAATCTTCAAGAAGCTGCACCATTGCCAACAAAGGACGAAAATGCCTTCTTTACGTTCTTCTTCACCGGGTAGTTGACTCGAAAACGCTTCGAATTTCCCATTCCACAGCCAAAACAGAGCGTA…	15.504	38.7599	0	0	#NAME?	8.98481e-08	0.000104011
k80:121008u	k80:121008u 3-hydroxy-3-methylglutaryl-coenzyme A reductase 3 (HMG-CoA reductase 3) (similar to)	TTGCCAGATTACAGAGCATTCAATGTGCTATAGCTGGTAAAAATCTGTATATGAGATTTAGCTGTAGCACTGGTGATGCGATGGGAATGAACATGGTGTCTAAAGGTGTACAAAACGTTCTGGATTACCTTCAGAATGAACATCCCGACATGGACGTCATCGGCATCTCTGGGAACTTTTGCTCGGACAAGAAGCCTGCAGCAGTTAACTGGATTGAGGGGAGAGGAAAATCGGTAGTTTGCGAGGCAATTATCAAGGAAGAAGTGGTGAAGAAAGTCTTGAAAACAGAGGTTGCTTCTCTCGTGGAGCTGAACGTGCTTAAGAACCTTACTGGTTCAGCCATGGCTGGTGCCCTTGGTGGCTTCAATGCCCATGCCAGTAACATCGTCTCCGCTGTAT…	39.9039	2.89806	64.5745	22.282	4.4778	9.15361e-08	0.000105299
k70:307405	k70:307405 N-acetylglucosaminyl-phosphatidylinositol biosynthetic protein gpi1 (probable)	TTTTATGGAATTCCTGTGTTTGGTGGCCACCATTACTCATTGGGTTTCAAGAGTTCATCTGAGGGGGTGACAAACCATTGCAAGAAGCCTGAATGGGTTAAGGATCTTAACAGGAAGCAGCCATATCTTGACTTGGACGCTGTAATTCTATCTATCAACACTGCTAATGCGGCTAAAGTATTTACCGAAGCATATTGTTCTGCCAAAAGATCCAGGGTTTCCTTCCATTTCTTTGGCATGTTTTCTATTTTGACATGGCAACTGCTTGCTGTATTGCTTGCATCATTCTCAACTATCTTCTACATCATCCTTCAGTCTTTCCATGTCTGTTTGAGCCACATGTCCCAATCATATATCTACGTCGCATTGGAGAAGTTATTCAGCAATACATGTAAAAAT…	25.573	0	42.6217	Inf	Inf	1.16e-07	0.00013097
k76:26199	k76:26199 Snakin-2, Precursor (similar to)	ATCTCATATAATACAAAACAAGAATACAAAGCATTACAAATGTATTAACACACAAAGAGGAGAGGACACAATTCCTCAAAAAGAAAAGACAAAAAATAAAATAAGTACAGTAAACACATTTACTATATATTTTGTTTATTGATAAAATACAGGCAGACCATACACTATATATAGTCTGAGAAATCAATAAGTAGCAGAGGATTTTACAAAAGAAGATTAATATATTAAGGGCATTTGCGTCTGTTGCCGTGGGTAGTCATATTTGCATAACAAGGGCAAGTTTCAGTGTTGCCAGAAGTGCCAGGAGGCACACAGTTGCATCTTGCACAACAAGTTCCACATGCTCTATTGCACAATCTTGGCCTTGATGATAAACGGCACCTTGCTTTACATGCTCCT…	159.249	60.3654	225.172	3.73014	1.89923	1.23617e-07	0.000137868
k80:113299	k80:113299 Transcription factor Pur-alpha 1 (similar to)	AATAATATGTTTGTCCAAGCCACAGCAGAAAGTTACTCACATGGTGAGAAGCTCAAATCACGCCCAAAACAGCAAAGATGAACTTAAATACGAGTGTGTCATTTTATGCTACAAGCCTTCACCTTACATAATGGTTTATTTGTCTTATTGCCCCTCCTATTGATGATTGACATTTGACTTCCTATTCCCAGCTTAGAACAGAGATACCATTTTATTCAAATTGAAACACCCAATGACTAGACAGAAAATAAACAAAAGGATCACAATTGTCCGCCCATCAGCTCCAGTGCATGGTTCCAGGCTTAGGCAACCATCAGCATTCATCTCTGTGGAGAGTCAATTGTCCGAACATTTGCACCTGTAATTCCTTCCAGCCGATCTTTACTTATCTCCACAAAG…	13.7911	34.4779	0	0	#NAME?	1.32176e-07	0.00014652
k80:111550	k80:111550 Protein ETHYLENE INSENSITIVE 3 (probable)	GTCAGGAGGATTGGTGGCCTCAGTTGGGTTTGCAGAAGGAACAAGGTCCTCCGCCTTATAAGAAGCCTCATGATCTGAAGAAAGCATGGAAGGTTGGTGTCCTCACAGCAGTAATCAAGCACATGTTTCCCGATATTGCTAAAATCCGTAAGCTTGTAAGGCAGTCAAAGTGCTTGCAGGATAAGATGACAGCCAAAGAAAGTGCAACTTGGCTTGCCATCATCAGTCAGGAGGAAGCTTTGGCTCGAGAACTCTATCCTGATCGCTGTCCGCACTTGTCCTCCGCTGGTGCTAGTGGAACATTCATTTTGGATGACAGCAGTGAATATGACGTTGAAGGTGCCCTAGATGAGGCTAACTTTGATGTTCGTGAGCAAAAACCAAACCATCTCAGCTTGT…	101.446	196.659	37.9707	0.193079	-2.37274	1.52345e-07	0.000165862
k72:308972	k72:308972 Arginyl-tRNA synthetase, cytoplasmic (ArgRS) (probable)	CAATTAGCGAAGCTATTTGAGGAATCACTTCGAGCAGCATTCCCTGATATTTCAGATGTGCAGCCTTTGGTTGCTATTTGCAATGATCCAAAAAATGGCGACTATCAATGCAATAATGCAATGAGCTTGTGGAATAAAATTAAAGGCAAAGGTACACAGTTCAAGGGTCCTCAACCTGTTGGAAAGGCAATTGTAGAAAATCTTCCTGCGTCGGACATGATAGAGAATTACTCTATAGCAGGACCTGGTTTCATTAATATTGTATTAGCAAGACAATGGATAGCAAAGAGCATTCAAAAGATGCTAATAGATGGCATCGAGACATGGGCACCGAAGCTTCCTGTTAAAAGGACAGTTGTTGACTTTTCATCACCCAACATAGCAAAAGAGATGCATGTC…	14.3239	35.8099	0	0	#NAME?	1.5394e-07	0.000166607
k58:483368	k58:483368 Pre-mRNA-processing factor 17 (probable)	GGTGAAATAAGAACTGCTACTTCTAAAGAAACAATATACAACATAGATTTAATTCGTACATCACATTAACACTCAAAAATGCAATAACTGATCTCTGTCTAACTTGTCTACTGGAACATCATATCTTGATTGGAAGTTACATGTCCCTCTGTTAGTAACTATTGGTACAACCTCAACTGTAATAACCAAAGAAAACCATCACAGAAAACCTGTTTTACAGAGCTAAAGACTAGCATCGACCAACCAAGGAATACATAGCTTGATTCCTCCAGCCAATGTGTCCCAGTTAACTTGAGCACCCAATGCATAAAGAGTCTCTATTCCTCTAGCCAACTGGAGTGGAACAAGTTGGTGTTGCTTACATGGAGACGCAGAAATGATTGCTCCAGAACTAGTCCC…	26.0286	0	43.3809	Inf	Inf	1.63952e-07	0.000176399
k72:285993	k72:285993 Epidermal growth factor receptor substrate 15 (Protein Eps15) (probable)	ATACAATTTACAGAGTATGACCAGATTAACAAGAAAGAACATTGAGGAGCGAGCTTCTAGATCTGATCAAGCACCTAAATGTAGCTTCAAGTGTATTTTCAAAGCTGTCAAGGTATGCCCCGAAGGTTTCCAGCCTGGTTTCTAAGCTTGCGTTTTCTTCTTGGACTTCTGGTACTATTCTGTCTTTGTGTACCAATCTTGAAAGCAATGACCATTTTGATTGCTTTGGCTTCAAAAGTGGCACACACAGGGAGGACAAGAGCATTTGGAAAGTTGAAATGCATACTGCATTAACTTCTCTTAATGCTCTAATCACATCTATTGTATCTTCATCTGCATCTAGCAAGTCTGATACTGCAGTATCTCGATCCATTTGTTTCAAAGTCAAGACTAATCTTT…	52.6208	7.56356	82.6589	10.9286	3.45003	2.43672e-07	0.000257625
k78:178400	k78:178400 Formin-J (probable)	GCGGCAGAGATGGTGGTGGTCGTGGAGGAGGTGAACGGTTTAGCCGTGATCGTTCCGGACCATACGAACGTCGCAGTTCCGGAGGCTCTCGAGCTGGCTGATGCTTTAAGTTGTGCTAAAGAGTTAGAAGTCCTACCAGCTGGATGCAAGTGATGAATCGTTTGAGCTCATGAAACCTGGATCTTATAAACTACTGTTCTGTGTCCGTAAATGTTCGATAATACAGTTTGATCGGGATATTATGCTTGCTTAATTTGCAAATTTGAATACGGCCTTACACTTTTGAATGCCACTATGGTTGCTGGTTATTTGCTTACTTGGTTTGGAAATTTGGAAACCATTGTTTGGTACTGGATTTATAATGCTTTCTTGCATGGCAATCGCACCTCTGAAACTTTG…	13.1621	32.9054	0	0	#NAME?	2.45289e-07	0.000257844
k62:436454	k76:233712 Probable GMP synthase [glutamine-hydrolyzing]	GCAGCAACCAACTTTAACCAAGTTGATATATTATGAATCCCAGGCTTTGCTAGAGAGAAAATAATCAGCTGATACAAAAATGTTACAGGCGTGTTGTAATTGAGAAACAGACCAGAGACGGTATGCATCAAATAAAACTTGTCATGATTTCTACAGCCACATATAAACACAAATCTGACCCATTGCGGTACAAATAAGTGTAAGGAATCCTAAAAAAATAATTATTCAAAAAAAAAGAAGAAAAGAATGGAGAGATAACAAACTAAGGAGGAGCTAAAAGAACAGCCTCCGAACAGCTGGTCGAGGTTTCGTGGAAGAAGATTCTGATGTCCTCAGGGTATCAGGTGATACCGTTCTTTCCGTAGTTCCTTTGCTCTTATCAACTAGCTTTGCTCCTCG…	29.4968	68.9038	3.2255	0.0468117	-4.41699	2.68959e-07	0.000280777
k58:504314	k58:504314 Wound-induced protein 1 (similar to)	ACAAGGTCCAGAAACTTCTGGCCTCTGATCTTGAGTGGTGGTTCCATGGTCCACCTTCCCACCAGTTTTTGATGCGCATCCTTACTGGCACTGCCAAGTCGGACACCGACCTTTTCCAGTTCATTCCTCAGACCATTGACGCCTTTGGGTCCACTGTACTCGTCGAAGGCTGTGATCCTGACCGTTCAATTACTTGGGTTCACGCTTGGACCGTCACTGATGGGATAATTACGCAAGTTAGGGAGTATTTCAACACCTCTCTTACTGTTACCCGACTCGGCAGTAATACTACGGATCTTTCCTCTACTGCTCCCCGCCATTGTCCCTCTCTTTGGGAGAGCAGCCTTCCCAATCGGGTCGGAAAGTCGGTTCCGGGTCTCGTCCTGGCTCTTTGATTTG…	35.1397	1.76744	57.3878	32.4696	5.02102	2.70352e-07	0.000280777
k76:233712	k62:436454 Cell division protein ftsZ homolog 1, chloroplastic (AtFtsZ1), Precursor (similar to)	CTACAAATGGCAGTACTAAAGTCAAGATTTCAGTAACGACTCCACCGGTCTCTCCTAAACTGAAATCGCCAAGACAACCAGCTATCAAAAGAGGGAACATTGATCCTAATGTCTTGACTTCAAGTGCTGAGAAAATTTTGTCTCCGAAAGGCACTGCTAATAAAGCACCAACTTTGTTGAAGAAGCCTAAAAAAAGCAGTGGGGGAATAACTTCTCCCCCTTCCGTGGAGAACTCTTTATTGAAATACTCATCCTCGTTGATAGTCGAGGCTCCAGGAAGCATAGCAGCAGCAAGAAGGGAACAAGTTGCTACCGCGCAAGTTCAAAGAAAAATGAAAATTGCCCATTATGGAAGAACAAAATCTGCCAAATATGAAGGAAAAGTATCTTCTTTCGACT…	27.7541	0.441859	45.9622	104.02	6.70072	2.7171e-07	0.000280777
k72:171598	k72:171598 hypothetical protein	CACACATAAAAGACACATGAAGCTTGATCAACACAAGCGTTACACACACATACGGAAGATGCAACGAATATAGATATGTAAGGGACCAATTCACACTAATAAACATTAACTAGGAACACACCTAACAACGAAAACAGCAAATTATAACGACTCCAACCATTAACATGACTAATCAAACTAGTAGCTCCACTAGCAAAGCTTCCTCCAGCAGTATTCGTGGTCAAGACTAGGACAGTCCAATCATCCTCAGTGCCAATTCCAGCTCCGGTGTACTTAGAATTGTTGAGGAACCTCGCATGCTGGGATTGAGTATAGTTGGTCAGCACGAGGGTCGCGACACGATCATGGACGCAAACCGGGAGGATAATGCCGTCTGCTGTTGTGTTTATGTTTATGTCG…	24.0592	0	40.0987	Inf	Inf	2.77135e-07	0.000284773
k58:496666	k58:496666 DUF21 domain-containing protein At4g14240 (similar to)	CAACAATGGTGTATTCATGGTTATTATGAGTTTTGTCTTTACACAATAGTATTCCCATACAATTAATGAACCTGAGACATTTCATATAAATAAATATTTTCTCATAATTATATACCCAGATTGCAGAAGCATTTTGCATTGTCCTCTCAAAATTTACATACAGCCACACCATTACTGAAACAGAAAAGCCTCAGCATATTATGTTTCTCTCTTGTTATCAAGAAGAGGTTCTCTGAGACTCCCTTGTGTTCTTTTTGAGGTAGAAAGGTCCTCAGTGGACTTTTTGGGGCTCTGGCCTTCTTTACTTTGGCCTCCAGCTGCCTTTTGGGCTGTTAATCTACGAACCGATGGAGCTCGTGCCACTGATGAAGCAGCTGCTGCAGCAGCCACACGTATCCT…	12.9256	32.3141	0	0	#NAME?	3.07485e-07	0.000314195
k72:294068u	k72:294068u Probable nicotinate-nucleotide pyrophosphorylase [carboxylating] (QAPRTase)	GGAATAGCTACACTAACTAAGGCGATGGCAGATGCTGCACACCCTGCTACCATCTTGGAGACTAGGAAAACTGCTCCAGGATTACGTCTGGTGGATAAATGGGCGGTATTGATCGGTGGTGGGAAGAATCACAGAATGGGCTTATTTGATATGGTCATGATAAAAGACAATCACATATCTGCTGCTGGAGGTGTCAGCAAAGCTCTAAAATCTGTTGATCAGTATTTGGAACAAAATAAACTTCAGATGGGGGTTGAGGTTGAAACCAGGACAATTGCAGAAGTACGTGAGGTTCTAGAATATGCATCTCAGACAAAGACTTCGTTGACTAGGATAATGCTGGACAATATGGTTGTTCCATTATCTAACGGGGATGTTGAGGTATCCATGCTTAAAGAC…	12.8477	32.1191	0	0	#NAME?	3.34389e-07	0.00033791
k72:302379u	k72:302379u Importin subunit alpha-2 (similar to)	GAATACAACAAAAAGAACAAAGAGGAGCAAAACATACTGAATCTTTAACACATCTACTGGCAAATCCTACTTTTTGGTGTTAGCTAACATACAACATTGGAAGCTTGTACATGCACACCCCCACACCCCACCCTTTCAATTCAACACAATTACATTTTGAAAATATGATAATCTAAATTCGAGTTGCACAAGATATTGAGAAGACCGTCTAACTGCTTATCTAATATATATGCACACCTTGGGTGAGCCACAAGCTTCACAGTAGTTAAGAGACCACATCAGTTGGCATCTGAACATGTTCCTATTCATCAAGTCCATATTCTTCTCCAAAGTATTTATCAACCAACTCGTTCGCCATGCTCCTGAGTTCTTCGTTTTCATGAAATTGGTATCTTTCCA…	13.7547	34.3868	0	0	#NAME?	3.50761e-07	0.000352507
k58:25247	k58:25247 Sperm equatorial segment protein 1, Precursor (probable)	AATAAGCAGAGGAAAAAAATTCATTTCAAAGTTCTAAACGTACGTACGACTCACCGAGTAGTCTCAACTCGGTGGTAAACATGGAGAAATCAACGCCCGTACGGAATTCCCATACCTCCGCGGCGGATTTGCTGACGTGGTCGAACGTTCCGCCGCGGTCGTCCGCCCGTGCATCTCGTTCTCGTCGTCCTTCAGATGGAATGAGTAAGGTGTTTTTTGGAGGACGGATTACTGATCAGGAAGCTGAGACCTCGAACAAAAGGAAACCTTGTTCGAGGTATAAACTGAAGGAGATGAGTGGCAGCAATATATTTTCTGCTGCTGGCAAAACTATTGCATCAGAGTCTGAACCTGTTAACATGACATCTGTCTGGATCGTTCAGCAAGGTGCAAATGGAA…	24.2137	0	40.3562	Inf	Inf	3.82138e-07	0.000381941
k74:262125	k74:262125 Eukaryotic peptide chain release factor GTP-binding subunit ERF3A (Eukaryotic peptide chain release factor subunit 3a) (similar to)	AGTGCAAAGTGTATAAGCTCAACAACAACAACAACAACCCAGTATAATCCAACTTAGTGGGGTCTAGGGAGGGTAGTATGTTCGCAGACCTTAACCCCTACTCTCAAGGTGTATAAGCTCAAGTTTCGCCAAAATTTTAGTTCAAAAATAGTGATGGGCAAAGTGTATAACCAAATGATCTCATACTGGACACTGTTCTAGATAACAATACATCATTCGATGCTAGTAAAAAGTACCAAATACAAAACAATACCATGCTACGCAGACTCCAAACTCGTGAATACTTGTGTGTGTATCTGAAAGATGGACCAACTTCTCTTCCAATAAATGCTGCTGAGAACCATAAGTTTCTGGTGTTCTGCTGCTCTGTCAGTGTGCAATTAAAACCTTTTATGCTCA…	74.1015	23.5873	107.778	4.56931	2.19198	4.03367e-07	0.000400969
k58:478558	k58:478558 hypothetical protein	GCAATCTGTATCATAATTATAAAAAGCATAAAGTTATTAACCCTCTAAATCAAAGTCGAAAAATTGAACCAATCCTAATCAGACCACCATTTTTACACCTCAACTAAGGTTACATTATATACACCAGACAAAGCAGCCAATCAGCAGAGTTTCCCCAGCAACACATTTTCCACAATGGTGATCACACCCTGTTATTGTACCAAAATGAGAACCCAGACTGGGCTGCTAAAAATCAGAATTCCTACAGAACAAATCCTATAGTCCCACTACTCTGGCCTTTCCGGTCAATGGAGTATCATTCGACCGATGCTTGGTATAATAGAACGGTGAACAGGTCGTACTGAGCTATTTAATGCTTCATTTATCCTACTGAACACTATTTTCAGGGGGACACAAGCT…	13.4792	33.6981	0	0	#NAME?	4.11203e-07	0.000406548
k76:191981	k76:191981 Endoglucanase 6, Precursor (similar to)	CTTCCTCCAGATATCCGCCTTTATTTAACCTACACTTCAATAGCTAAACACCTAATAACTCAAACTACAAACCAACAAGAAGTTGAAAACTTACAAACAACTGCACAATTCTTACATTAAGACCCCAGAGTTGATGATTCATTCTTTGTAGATTCACGTCGTCTCTTGAGTTTTAGACAAGAGTGTAGCTTGATATGGAGATCGTTGCAGGAGAAGCAGAGTGAACATACACAAACTCGAGGCTTTTTCCAGCTGGTAAGGAGTTGAGCCAGGCCGGAAATACATAGGAGTCACCATATTTTGAAAGACCCCAGAGAGAACCATAGAGCTGAGATATTGAGAGCTTCAAATTCTTTAATGTCTTAGCAGATTTATTAGTTACTGTTACTGAGTATCTGT…	13.0062	32.5155	0	0	#NAME?	4.28008e-07	0.000418637
k68:323581	k68:323581 Protein strawberry notch (similar to)	TTAATTCCATAATAAAATATTTGGTCAATCTAACCAGAGCACATGGTCTGCTTCTAGTTGCCAACAAGTCAGCACTCAAATTGCATCATTTAGCTGGTCCTTTGACTTGACACAGATGAACTGAGAGGAAACTGTATTGAATTCTAACACTGTATATTTTGACGGTTAGATACAAAACTGTGGCAGAACTTCCAGCAACCCCAAAATTGCCCTATGATTTAAATGATTTAATTTACAAGGAATGGATATTCTGAAAAAATGATGCAAAAGAATTATGACAGCGATGCGAGGGTGCCCCAATATCATTCCCTGGACCTTGTAACAAAGACTGCTTTTCTACCACCATACAATGGCGTATAATGACAATTCCATCTTGCTAGGCCATTCCAACAACTTTTG…	23.3382	0	38.8969	Inf	Inf	4.56041e-07	0.000443684
k62:422262	k62:422262 Putative lipid phosphate phosphatase 3, chloroplastic (AtLPP3), Precursor (similar to)	AAGTTGAAGTATCAGCAGTGTCCAAATGGGTTGGAAAGATAAGATTAAGACTGTATTTCAGGGCAATAGAAATGAGATTGAGCTCGGATGCGGACATACTATTAAGTCACATGGATCATCAGTTGCAAGACTTCACATGCATGACTGGCTTATATTGCTGCTGCTCGTAGTCATAGAGATAGTCCTTTATATCATCGGTCCATTTCATCGTTTTGTTGGAAAGGATATGATGACAGATCTGAAGTATCCCATGAAAGATAATACAGTCCCAGTGTGGTCTGTTCCTCTATATGCAATTATATTGCCTATTATCATCTTTGTTCTCATCTATTTGAGGAGGAGGGACGTCTACGATTTGCACCACAGCATTTTAGGCCTCTTATTTGCCATACTAATTAC…	18.1982	44.2052	0.860134	0.0194578	-5.68351	5.257e-07	0.000506072
k78:175656	k78:175656 Oleosin 1 (similar to)	AAGTAAATCTTGATACAGAACCAGTAACAGCTAACACAAAATCCAACAACATTTCCCTATCCAACAAACACGAGACTCACATTCTCACACAAAACCGATTAACATGCATGCATAAGAAAACTCATCTAAGCCCCTCTCTCAACCCTTAATCTGTTGCCCTGCCTGATGTCCCAATTGCTCCGCCTTCTCCTTCACATCATGTGCTGCATGAGCAATTTTATCCCTCGCGTAATCAATCTTGGAAGCGCCAATCGGATGCTTCCCTGTGACGTATCTGTACATCCAGTAGAAAACAAAGGAAGCAGTGGCTCCAAAACCACCAGTAGCCAAGAAACCCGCAAGGATCAACCCGACGGTTATCACAGCAGGTACAAGAACAGGACTGAATATCACCAGCAA…	23.9932	0	39.9886	Inf	Inf	5.50739e-07	0.0005274
k76:231545	k76:231545 Trans-2,3-enoyl-CoA reductase (TER) (probable)	AATGGTTCGTTCAGCTAACTTCTACCCAACTATACACAGCCATTAATTACCTGTCCCAACTCCTTCAAAGATCTCACATCCCACTACAATTCAACCCCCAATTATTCATTTCTCAGAAAAATTGCTCTTTCGTAGATCCCAAAGTGTGAAAAAATGAAGGTTTTGGTAGTTACACGTAGCGGCAAAGAACTAATCAAGGGTGGCCTTGAGCTCACCGATTCCGCCACGGTTATTGATCTGCAGGAGGCAATTCATAAACGAACCAGAAAATACTATCCTTCTAGACAGCGACTCACCCTGCCTGTCCAACCTGGGTCAAAAGAGAGGCCAACTGTTCTTCACTACAAGAAGAGTCTCAGTGAATATACTAATGGGAGCACGAGTGAGTTAACCGTAGTT…	62.3401	16.5111	92.8928	5.62609	2.49213	5.56223e-07	0.000529878
k60:455669	k60:455669 Squamosa promoter-binding-like protein 16 (probable)	GTATACGAGAAGAGAGAAATATAATGAAGGGAATATAGAATGGCCAACTCATATTTCACACGAAAGTCAACCTATGTCACAAATGACTTCATGATAGGATTTTACTGACATTCGACCCTTTTAGAGAAGAAATTGTCGCTAATTAGAAGCTAAACATTCTTAATGGGAATAACATTTGCTTGGAAGGAATTTTCTTGATGTTAACAGAGACCAAATTTAGATATCCTGAAAGTTTTTTTAGTCCCACATAAAGGCTAGTGTTTGCTCACAGCCAGCACTTGTAGATGATCCATCTGGTCCATTTTGTAACATATCATGGAAATGCAGAGAGCTGTTGTTGCTAACATGTGAATCTGCAGCAGAATCTTGAGGTTGGCTATTGAAATCTTGAGCAAAAGG…	22.7924	0	37.9873	Inf	Inf	5.78804e-07	0.000548532
k62:418143	k62:418143 Beta-galactosidase (Beta-gal) (probable)	CTCAGTTCAAATGTTTAAAATTTTGTGAATCAACACTAGATATAGTGACATTGCTGCAGTTTCACAAGTACAGTACTCAACAATCTGTAGGGAAGTACTATAATAAACTATCAATAGAAGAAAAAGCAAAAAAAGAAAATGAAGTTTACTTGAAGAAGAAGATTAACTTATGCGCAACAACTCTATTCTTCAAGTAAAAGGATCTGCAGCCTAAAGCGGCTTTCACTTCAGCGACATGCTTTATTAAGTCAAAGTTCCAAATTTGATGAATTCCATGTGCTAAAAGTGAACAATGCAAATGATACTAGAAGTCATCAATAATCACTCCTCCAAGAATTGGGACTTGTAGATATCAGCTCCAGTGGTTGCTGCAGTTTTTGGGAAAAACCTTATGGAGAA…	24.8194	0	41.3656	Inf	Inf	6.47791e-07	0.000607614
k68:347009	k68:347009 Ubiquinone/menaquinone biosynthesis methyltransferase ubiE (probable)	CCATATGTATGCTCATACTTAGAAGACCTCTCCCCAGGACAGCATTTCTGCCACCTATTGTAATGGCATTCAAGAAAAACTTCATCAATCAGGCAAATCGCCCCCGTTTCAAACAATCTGGGAATCAAATCAAATTCAGTGCCTTCTACGTCCATCTTCATCACGACATAATCCCTCTCCGATACACTGCTCTTCAACCATTCAGCAAAGTCAAAACCTTGGATCAAATCCACCTCACTCGCAGAGTTACTAGAAGATTCAACAGGTTGAATTCTTCCCATCCCTCGTCCTTTTGCCACGTCTTTATGACCCGGGTCTTGATTAATCTCAAACGACAACGTCTCATTCCTCACCCAAGCAGCATAGGGCAACAAAGTCACCCCTTTTTTACCCTCATAC…	23.1683	0	38.6139	Inf	Inf	7.23722e-07	0.000675373
k66:366108	k64:402971 Frizzled and smoothened-like protein K, Precursor (probable)	AGAACGCAGAAAATTTCCTAAAAACAAAAAAAAGGCATACAAATGGAGAAGGGGAATTCTTCAGCTGTTGCGCGAGGTCGGTTAGCTGTGCTTTCAGCTCACCTCGCCGCTTCAGTCAATCTCTCCGATTCCAAACTTTTAGAAACTTCCGTTGTATCCGCCACTTCCGTCGTCGCGCCGCCGCCGAATCTAAAAGGCGCTTTGACGATCATCGATGAGCGAACCGGTAAGAGGTATCCAGTTCAAGTTTCGGAGGAAGGCACTATCAAAGCCACCGACTTGAAAAAGATAACAGCAGGACATAATGATAAGGGTCTCAAGCTTTATGATCCGGGATATCTCAACACAGCACCTGTTCGGTCATCAATATGTTATATAGATGGTGATGCTGGTATCCTT…	53.484	11.7936	81.2776	6.89165	2.78485	7.35006e-07	0.000679702
k64:402971	k66:366108 Citrate synthase 2, peroxisomal, Precursor (similar to)	TCTAAGATGGTTAAACAAAGAAAATAGAATGCACACCAGAATTCAAAGATACAAAATCAGAGTGCAGAAAAGAATTGAATTAAATGAGTATGATCTATGGCAGATATTCATTTTCTAATAAAGGTCTTGTACGAGTCTGTGAAGCCACTGGTGCCTTTGTATTCCCAACTCTTGTCATCAGCAATGGCACACCTCTTTCTGCTGCCTCTTCCATTTTCCCAATCTTTTTCTGCTTATCACACTTGTTTACACAAGCGATCAATAAAATCAAGAAAACCAAAGCCAAAAATCCGCCAACCACTGATCCAAAAATTACCCATTTTTTTCTGTCATCGCTTTTGCCATTACTACTACTGCCACTACCTCCACTGCCAGGTTCTGGCTCAGCAGCAGTGAACT…	26.2715	0.441859	43.4912	98.4278	6.62099	7.35793e-07	0.000679702
k76:223311	k76:223311 RNA polymerase I-specific transcription initiation factor RRN3 (TIF-IA) (probable)	TCACGACCTCGGCGAGCGGCGACGGTGGCTCAGCTCCTCGGCGACTGCTTATTTGCTCCTTGCTAACATTCATTCGACGATTTTCAAGTCTTCAACAGAGGAAATTTCGGCAATATTCAATTATCAAACATAATGGGAATGGTATTACCAGCTGAGCAGGCAGGCTATGCTGAGATGGAGAATGTTGAGATTACAGATACAGAGTTGTTCTATCATGTTAGAGGTGCTCTTAAATCCGCTCTCCAGGGTGATCCGGACAAATATAACCAGCTTGTTGGGGTTATGCACTGTAAGGAACGCCTTGTACCTGAAGAGGTGGCCCTACTAGTGACATGTTTAAAAGCTTTGTCAGGATCAGTTTCTTGTCTAGACATTGTTCACCATCAAAGTCTTCTTTCA…	32.7655	1.57248	53.5609	34.0613	5.09006	7.66706e-07	0.000704699
k78:177133	k78:177133 Probable aldehyde dehydrogenase (putative)	TACTTTGTACTCATTTCCGCATCTAATACTTCTTTAACCTAATTATATAAGCTTTATAATCAGTGGCTCTATCACTCTCTACTCAATTCTAATCATCATGTATCGAGTAGCCGCATACAGGCAGTTGAAGAATAGAGTTTCTTGGATAAGTTCATTCAATTCTACCAGATCAAATCATACTTTGCCCTTTGCTACGTTAAAAGCTGAAGAAATATCAGGCTCTCAACCTGCTGAAGTCCACAACTTGGTGCAGGGGAAGTGGACAGGATCTTCTAGTTGGAATGCAATATTGGATCCCTTGAATGGGCAACCATTCATTAAAGTTGCAGAAGTAGATGAATCAGAATTGCAGCCATTTGTGGAGAGCTTGTCCAAATGCCCGAAACATGGTCTACATAA…	22.38	0	37.2999	Inf	Inf	8.07494e-07	0.000738477
k62:395869	k62:395869 DNA-directed RNA polymerase subunit beta'' (RNA polymerase subunit beta'') (probable)	TGCCTACACGAACGGCCAATTACTCGATGAGCTTCTAGGATATATATGTGGCTCTGATCTAATGCTTTTGTATTTATTGTTACTTCGTTCTGGCTAAACTTGAATTTCCCTCCATAAATGACGTCATTGTAATTGTGAAGTGTTTTAGTGCTGACCATAAGGTAGTTGAATCTGCTACGGAGTTGTTCGTTAAGGAAGAGAGTGACAGGGAATGGTGATTTATATTTCCTTAAAATTTGCTTGTAGATTAATCTTGACAATTGCAATCTGAAACATCAAAGTGACTCTTGGGCGTTATGTGCCATCAATTAAGGTGTATAGGCAATGCAGCACGGAAGAAGAGAGGGGAATTGATTAAGTGAACCATAAGATCTTAGTGAGGTTCGATTATTCAAAAAC…	22.5848	0	37.6413	Inf	Inf	8.11825e-07	0.000738744
k72:292008	k68:353572u tRNA-specific adenosine deaminase, chloroplastic (TADA), Precursor (similar to)	TACAAGACAGGATTTTTCACAGAGCTGGCTATTCTGTCTCGAAAATATGTACCATTACATGAAAAATATAAAAATAACAGGAAAAAAAACAAAGAAAGATCATCAGACATTAATATCTGAACGCTTAGATCTGGCACTGCTGATTTCTTGGTTGCTCATAAAGGCAAATCTGGGGATGTTATAATTGTCAGGTGTAGACATAGGCTGTTGTGGGTAAAGCGTGGGAGGCGGTATGAAATTGCGTTGAGCTGGTAAAGGAGGGAGTGCATTGTACTTGTATTCACCGATATAACTTGAACTTTTGCTTTTGTACAAGTGATCATCATCATTTGAGATTTCGCTTGATTGCTGCAGTGGTTTCGGAACTGGGGTAGACCAATGATTACCAGGTAGATCATC…	12.2394	30.5986	0	0	#NAME?	8.63233e-07	0.000779655
k68:353572u	k72:292008 Uncharacterized GTP-binding protein At5g64813 (similar to)	AAACAAAAGAGAAGTGAAAGCGTCTTCCCAAGTCTTATCAGGACGCTCATCAATTATGGAGTCAAAGAGTGGGTTTTCAGCTCAAGAAGTTTCCGATTCACGCATAAAGAGAGGGATTTCACTCCAACATGAATACATCCCAGATAGGCCTTCACAACCTCAGCACAAAACACATGGTGAATCCAGAAGGGATGAGGTTCTTGGTTTGCCTTTGAATTTCCCATCCCATGAAGATGCACTTGGTTCAGCTGATCGATTGCAGAAATCCTCGACTCAGTATGTTGGCGAATTTGTAGAGAAGGTCAGGCATGAGATTTCAAATTCTGAGATTCTGAAGGAGAAAAAGACCTCTGAGACAAAGTTAGTTTACGAGGCAGAGCAGCCTAGTGAAAAAGTTTT…	22.9028	0	38.1713	Inf	Inf	8.65308e-07	0.000779655
k62:416886	k62:416886 E3 ubiquitin-protein ligase HERC2 (probable)	TACAAGGAAGCATCTCCCAACAAGGGCAAGCAACCTACTAAAACTTTACATCTCTATACCCCACACAGCAATAAGGGAGGGGGAAAATCAAATAGAGAGATTAACCCATAGGAATGATAGAAAGCCCCCAAAGCTATGGTCTACTGGTAAGAACGTAGCGCATGTCACGGATTTGAATCCTGCCGCACAAGAACCAGGTATTTAATAGGGAAGGGCAGATGGGCGGACTCAACGGGGATTTCTAGGCTATATAAAAAATAGCAAAAACTTACAAACAAACATCTAATTCCTAGTTCTTCTACGCCAATTTGTGGAGAACTAAACCTATATGATCAACATGATACTCATTGTGGGGCATGAAGTTGAGTTAGAACCAAAAAGAAAAAGAAAGCTCATGTA…	14.8272	36.7455	0.215033	0.00585196	-7.41686	8.815e-07	0.000790351
k76:226245	k76:226245 Caffeoyl-CoA O-methyltransferase 6 (CCoAMT-6) (similar to)	TACTCAAGCGAAATACGATAAAAATCTTAAGTATTTGTTACAATTTCAGAAGTACGATATTTGAAATGCAAATATATAGAAATATTAATAGCGATAATAATCATGAGATACAAAATATTTATTCACAAATCAAAAGAAAAACAAAAGTAGTTGGATAAATAAAATAAATCAGTTGATGCGGCGGCACAGGGTAATTCCATCACCAACGGGAAGCATGCAAATCTCAATTCTTGGATCAGCTGCCAAAGCTTTGTTAAGTTCCAATACGAAGTCCCTATAGTACCTTACGTATTTCCTCATAGGGGCATCAGGTGGAGCTGCCACAGAACCATTCCATAGAGTGTTGTCGTAGCCAATCACACCACCAACTTTAACTAATTCTATTATCCTCTTGTGGTA…	152.803	52.6915	219.544	4.1666	2.05887	9.02072e-07	0.000800944
k72:311414	k72:311414 MHD domain-containing death-inducing protein (MuD) (probable)	CCAACAAATAAAAAGCAATTCACTAAGAGGTCGTTTGGTTCGGAAGATTACAATCCTGGGATTATTATTATGCCACATCTAATGTAGGATAAAGAATACCAAGAATTTGGTATAAAATATAAACCAATATGAGCTAGTACCCATAACCAAACACCGGATAAATGTGTGTTGCAGCAGGAGGTACGAGACCCAGTAACCAAACGCTTCTTAGAGCTAGAAATCTCAGCATCTTTCCAGTTTTATAAAATTCGAGTGAAGCAAGGGGAAAACTGCTGATCAAGTTTCTCGTAAAAGCATGTCTGTAACAGCAGAAGGCAGGAGACTTGGTCTCTCTAGGAAGAGTATCTTTCACCTCGTAGAAACACCAAGACAACACAAGCAAGTATGCAGTTAGTTCTC…	12.1017	30.2542	0	0	#NAME?	9.3999e-07	0.000830579
k78:34322	k78:34322 Cell number regulator 8 (probable)	CGGATTACAGTGGTTGAACTTTTTTTTCTCGTACGTCACTGTATACACAAATTTTCACCTTCTTTCAGAAATTCAGATCCCTCAATTTGCTTGATTTCATCAAACCCCTTTTCGTTTACCTGTAGTTGTTGTTGAGTATAGCCAATGGCCAATAACGAAGAATCAAACCCTCTTTTATCCCCTGAGGTGAAAGATGAGTTGAAAAAGTCCAATAAACCCGTTATTTCTTCTGCCGCCGGTGCAATCCCAGCTGCTTTTCCGGTGGGCTGGACTGCTGATGGGCTTCCTATGGGCCATGTCGTCGTGGGTGAGCCCAATAGGGGACACTGGGATTCTGGCCTTTGCGCTTGTTTTGGCAGGAATGATGAATTCTGCAGCAGTGATATTGAAGTTTGTTTA…	42.2939	0	70.4898	Inf	Inf	9.64459e-07	0.000844045
k58:500220	k76:218624 Protein TAP1 precursor (probable)	AATTTCTGAAACCTTTTCCATCTACATACTTTAGTTGTTAAATATATACATAAAGATTTTTCTACAGCTCTAAAACCCTTCTCCCAATTCTTCAGTTTCTTCATAATTATCAGCCGCTGTAAATTACCTAGTAATTCTTCATCTTCACGTAGTTGTTTGGTCGCTGGTGATAATGTTCCAACAGTCTAGGTTATTGCTTTTGGCAGGTGATACTGTTTTTTGGATTAGGACATTGCCTTGCTTAAACGATTTTGAAGTGATCAGGATTTAGTGTTATTATCAACTCTTACATTGCACCATGGAGAAAATCAGAAGCAAAAGTTGGATTGGAAACATATACCACAAGTTTGAGGCTGTGTGCCAGGAGGTAGATGGATTTGTAACCAAGGACACAGTTAA…	45.8969	6.33545	72.2712	11.4074	3.5119	9.80224e-07	0.000853499
k76:218624	k58:500220 Dentin sialoprotein, Precursor (probable)	CCGTAAAAAGGTCATGGATATATTAACTGAACTAAAATGATCTTATTAGATAATTGGAACACAAACACAAGTTCTCCGTACACGGTGTCATTATCACAGACACATATTGTGGCAAAGTTTACTTATTTCTTAGAGCAAATGCTTGCTTCTTAAGCTTTCTCTAGAGCATTGTTGCCCATGCAATAGTTCTCACTGCAGTTTGACATGCAAGTTCCAAACTTCTCGTTATCATATTGGAATAGGAATTCGGAACAATGGCCAAGGGAACATCCAACGTTACAGACGCGGTTTCTAGCTTCTAGTGAAGTTGAATGAGATTCGTCTAAGGTGTCATTACTTGCATTAAGGAAGCAACGAGCCATGCACCTAGCTAAGCATACAGGACGTGTTCCACACTGA…	22.5934	0	37.6557	Inf	Inf	9.84595e-07	0.000853499
k58:64955	k58:64955 Epoxide hydrolase 2 (CEH) (probable)	ATCAAAGAAGCCTCAAAATCCTTCTTTGGATAGAAATTTCAGAAAATTAAATGGAGGGAGTAGAGCACAAAACAGTGTCGGTAAATGGAATAAAGATGCATTATGCTGAAATAGGTCAAGGTCCTTTAGTCCTCTTCATTCATGGGTTCCCAGAATTGTGGTATTCATTTAGGCACCAAATGTCATTCATGGCTAACCACGGATACCGCGCCGTAGCTCCGGATTTACGCGGCTACGGCGACACTACCGGAGTACCTAAAGATGATCCTAGCAATTTCACAACCCTAAGTATTGTTGGTGACTTAGTGGAGCTCTTGAATTCCATTGCACCACAAGAGGAGAAAGTGTTTGTTGTAGGACATGATTGGGGTGCTGTTGTTTCTTGGGCTCTCTGTTTGT…	59.7995	12.0341	91.6432	7.61529	2.9289	1.0772e-06	0.000925008
k72:70720	k72:113876 Mitochondrial morphogenesis protein SLD7 (probable)	AGGGCATGAATAATTTCTGCCTCCCAACTGGAGCGTTTCTCATGTTTGTAAGAATGTTGACAATTAACAGTTTTTACACGGGCAATCTGATGTTGCGAATCTGCCGGTTCGACAGTGTCTAGTGAGAAGATTCTCTTTTGTATAGTAATACAGTTTGTAGAGACCGTCAATTGCACTTGACTTGATAATTTGGTTTCATGTGGGCAATTTATTAGTAGAAGAGGACTTGCATGCAGGATACAGTGTTGCAATATTTCTTGACAGTGTGGTTGGGTTTTGTGCTAGTCTTGGCAGTACATGTTCTTCTTCCCTGCACTGAGTTTCGATTGGAAACGGCAAATCGCATTTTGTGGGAAAGTACTAGGTTGTTGTTTGCTGTACATGTTCATCTTTTTAACA…	12.398	30.9949	0	0	#NAME?	1.11843e-06	0.000942892
k58:499617	k72:70720 Phosphoglucosamine mutase (similar to)	GAAGATATTGAAGATTTCTTTGATAATTCCACTAAAGATGCTCTTTCCGGTGGTTCTCTCGCTCAAGTTCCCAGTGATTCCCTCTTTTACGTCGACAAATCCAGAGATCTTTCAGCCAAAAGGAAAATTGAAAAACACCGGGAGAAAGTACTTCGATGTGATAGTATGCTACAAAGGAATGCCTTTGTCGAACCTGTACCTTCTTCAACTGGGAAAAAGTCCAAGAAGAAAAGTAAAGAAGTTCAGACAGCTAAAGATAAGGGTCAAAAGGATTTGGCTAGTGGAGATTCTAGCATGGTTGACATTTGGGATGATAAAGGTGAAGTGGTCATCAAAACTAAAAAGAAGCCCAAGACAACTGTTATTCCTGCTGTGGAAGTTGAGCCTCCAGGATGCTCA…	56.9639	114.701	18.4726	0.161051	-2.63441	1.10338e-06	0.000942892
k62:422223	k62:422223 Superoxide dismutase 1 copper chaperone (probable)	ACCAAATTCCTTTATTTCTCCATCTCATAGTCAAGTTCAACTTTCTGTATTTTGTCAGAAAAGAATGATGCTTTCAAGCATGGCTAAATTTTTAAATGTAAAGCTGAGGAATAAATTCCAAGAATAAAGGAGATTTATTAGTATTCTTCTTCAGGAAATGAATGCCAGGTGGTCTGAATTAGCCTTGTAGAGATGGAGTGGAGGATATATTCCCTTTTGCTTTTGAAGTCAAGAATCTCATTTCTCTTAACATTTGCACATGTTTGCTTTATTTTTGTTTGTTGAGAGTTACTTTACGAATCATCTGGAATTTCTTAGGCATCTTTCTCTCTTACAGGTGAAACAAAAAATAAAATTACTTGCTTCCCTTGCAAACCATTTTGCTCATCCTCCTCAAGC…	22.3534	0	37.2557	Inf	Inf	1.12612e-06	0.000944837
k78:192591	k78:192591 NAD-dependent dihydropyrimidine dehydrogenase subunit PreA (DPD) (probable)	CAAAGTTGAGGAAACTGGAATTGATGCCATTGAGATCAACTTCTCATGCCCTCATGGTATGCCAGAACGTAGAATGGGTGCTGCTGTTGGTCAAGATTGTGATCTCTTGGAGGAGGTTTGTGGCTGGATCAATGCTGTAGCCACAGTTCCAGTTTGGGCAAAGATGACCCCTAATATCACTGACATTACAAAGCCGGCTAGGGTGTCTCTTAACCAAGGGTGCGAGGGAGTATCTGCCATAAATACAATCATGAGTGTTATGGGAATCAATCTTAACACCTTAAGGCCTGAGCCTTGTGTTGAGGGATACTCTACTCCTGGAGGCTACTCAGCAAAGGCTGTGCACCCGATTGCTCTTGCAAAAGTAATGAACATTGCACAGATGATGAAGTCAGAATT…	99.3372	33.3537	143.326	4.29717	2.10339	1.18063e-06	0.000981561

## Sheet: Up-regulated genes
Table S7
id	transcript name	sequence	baseMean	baseMean(Agrobacterium)	baseMean(AtLEC2)	Fold Change	log2 Fold Change	pval	padj
k58:481599	k58:481599 Legumin B basic chain, Precursor (probable)	TCACCATGATTTTATTCACTCACAGATTAAACGCCACAACTCTCGCTTACAAAGTACTAAAAATTCAAGATTCTAGAGGCATTACAAATCCTAACATTACTTCACATAGCATAAAACATAGGATTTGAGTCCATTACATTACATTTGATTTTACATTTCTTAGGCATATTATTGCCTACCAGGTCTAGCTCCTGGTCCAAAAACATTCAACTCGTCCCTATTATACTTCAAGCTCTTTGCCTCTTGTCTCGAAATCTGGTACGAGTTCATCAGAACTTCCTCGGGCATGGCTCGGATGGCGGACAACCTCCCGGCTAACGGGCTGGTCATGGCGTTGTCATTGGTCTTGAAGGTGATGTACTCGAGCCCTTGTTCGCCTGCCCTCTTCACCAACGCAAA…	2144.56	0	3574.27	Inf	Inf	2.63986e-114	4.82847e-109
k70:299281	k70:299281 11S globulin delta chain, Precursor (probable)	CACAACAAACAATGGCTACTTTCTCCTCAGTCCTCTCTCTCAGCCTTTGCTTCCTCGTTCTCTCCCACAGCTGTTTTGCTCAGCTCTTAGAGCAACAGCAACAGAACGTATGGCAGAGACTTCAACAGCAGCAACAACACCGCGCTCTCAGGTCAAAAACCGAGTGCCAAATTGAGCGTTTGAACGCTCAAGAACCAACCCGGAGATTTGAGTCTGAGGCCGGTGTTATTGAGTTCTGGGATGCTACCCAAGAGCAGTTTGAGTGTGCCGGAGTTCAAGCCGTTCGCCATCAAATTAGGCGAAATGGACTTTTGCTTCCTTACTATACCAACACTCCTCTGCTCATGTACATTATTCAAGGACGCGGTATTCACTCGACTGTGATACCGGGATGTGCTG…	2103.88	1.66996	3505.35	2099.06	11.0355	1.58348e-86	1.44814e-81
k58:378784	k58:378784 Probable alanine aminotransferase, mitochondrial (ALT), Precursor (similar to)	CTTAAAGCAAATCAAATTTTTGAGAAAGAATTCATGAGAGAAAAAGAGAGGCAACATATAAAATAAAGATGGAAAACTGCTTTTCATAAACGAACGGCCTCTGTGCTATTCATATTGCTCCATGAAGTCATCGTTGAACTTTTTGAAACTAGCCATTATTGAAGGCATTTCTTCTTCAGCTGGCAAGATAGTTGTCCTTAGATGAAACACCCCTTCCTTTTGACCAAATCCTGAACCTGGGACTGTAGAGATACCCGTTGCTTCCAACAGTTTGAGACAATAGAAAACATCAGGAGCTTTCCCGAGCTTCTTTGCAGCGTCTATCGCTCCACGAGGCAATTGTATTTGTGGGAAGGAATACATAGCACCTTCTGTGAAGTTGCAAACAACATTTCTGCA…	390.544	1.66996	649.794	389.107	8.60402	1.11447e-73	6.79477e-69
k58:500498	k58:500498 Glutelin type-A 1 basic chain, Precursor (probable)	TTTCTTCTTATTTTTTTGCTAACAATTATAATCATGGCTACTACATGGTTTTCTTTTTTCTTGAGTTTCCTTTTGCTTTTGCATGGTAATTTTGCTCAACAAAGGTCTCAGCAGCAATATGGCCAGCAGTGTCAAATTAACAGACTCAATCCACAAGAGCCTTCCTTTAGAATGGAAGCAGAAGCTGGAGTTACTGAGTTTTTTGACAGAAATAATCAGCAATTTCAATGTGCTGGAGTTTCACTATTTCGCCATGTTATTCAGTCCAGAGGCCTTCTCTTGCCTTCTTATACTAATTCTCCACTGCTTGCCTATGTTGTTCAAGGTCGAGGATTTTATGGGATCATGAACTCGGGTTGCCCCGAGACATTCCAATCATCTCAACAAACTCAACAGAGA…	354.356	0.441859	590.299	1335.94	10.3836	2.0663e-71	9.44847e-67
k58:478757	k58:478757 Oleosin 1 (probable)	TACTGAATGGACAATACAAATAAACAATGAACAAGATGCATTAAGCCAAAAGAAAATGTTATTGACAAAATCCAACAGCACATCTCCATATCAACAAAGAGATGAGACACTTAACACACAACTCAAAACAAAAAACAAATTAATTTAAAAGTACATAATGCATGCAATGCCTAAAACAAGCATTAGTCCCCTCCACTTATGATCTCCCCTTTCAATTCTAAGTACCCTTAATCTGTTGCTGTGCCTGATGTCCCAACTGCTCAGCTTTCTCCTTTATATCATGGGCTGCATGCGCAAGCCTATCTCTCGCGTAATCGATCTTATCTGCTCCGATTGGGTGCTTCCCAGTCGTATACCTGTACATCCAGTAGAACACAAAAGTAGCAGTAGCACCAAATC…	259.701	0	432.835	Inf	Inf	8.5566e-58	3.13011e-53
k62:435413	k62:435413 Antimicrobial peptide 2d, Precursor (probable)	GAAAAAAAACAATCAACTTTCTTGGCAAGTGATAATATAAAAGGAAAATGGGAAACAGAAAGGCTCTTTTGCTCATATTGCTGGTGTTTTCCTCTCTTCTTGTGGCTTCTGTTGGTGCTTATGAATATGAAAGAAGAGGGAAAGAGGTGGAAGAAGAAGGGGAAAGTAGTGAAAGTGAATGGTTTTTGTTGCATGATTCAAAGGAAATAGTGAGGACTGATGCTGGAGTTATGAGAGTCGTGAGAGGTGGATTTGGTGGTGGGGTTTCTATGTTTCAAAGTCCAATGTATATTGGTTTTATTACTATGGAACCTAATACTCTTTTCATTCCTCAGTATCTTGATTCTCATCTTACCCTCTTTGTTCGCAGAGGGGAAACAAGAATTGGGCACATATACA…	701.606	0.441859	1169.05	2645.75	11.3695	1.59418e-56	4.85974e-52
k78:184092	k78:184092 Legumin B basic chain, Precursor (probable)	CTCTTCTAACTCCTCTCTCATTTGTTTTAGCCTTTGTTTCCTCTTTCTTTTTCATGGTACTTTTGCTCAGATCTTTGAGCACCAGCAAGTTTGGCAGAGGATGCAACAGCAGCAGCAACATCGGGCGCTCAGGTCCAGAACTGAGTGCCGAATTGAGCGCCTGAATGCTCAAGAGCCTACTCGTAGGTTCGAGTCTGAGGCTGGTGTCACCGAGTTCTGGGATCACACTCAGGAACAATTTGAGTGCGCCGGAGTCCAAGCCGTTAGGCATGAAATCCGACGAAATGGACTTTTGTTGCCTTACTACAGCAACACTCCCCAGCTCATCTATATAATTCAAGGAAATGGAGTGCATTCGGCTGTGTTCCCGGGTTGTGCTGAGACATTCGAGACAGAGTC…	5318.87	0.883718	8864.2	10030.6	13.2921	4.49571e-53	1.02787e-48
k60:448790	k60:448790 Oleosin 1 (probable)	AAAAAATCATCTCCAAAAGTTTTTAAAAAATGGCTCAGATTCAACCACGCCATGAACAACACCAGCAGCTGTCACGTCAGGTTGCAAAAACCACAACAGCTGTGACTGTGGGTGGTTCCTTGATGGTTCTTTCTGGGTTAACACTAGCAGCTACTGTCATTGGCTTAGTTGTAGCCACTCCTTTGCTTGTCATTTTCAGCCCAGTTCTTGTACCTGCTACCATTACCCTTTTCATGATCCTTGGTGGGTTATTAGCTGCTGGTGGATTTGGTGCTACTGCTACTTTTGTTTTCTACTGGATGTACAGGTATACGACTGGGAAGCACCCAATCGGAGCGGATAAGATCGATTACGCCAGAGATAGGCTTGCGCATGCAGCCCATGATATGAAGGAGAAGG…	197.312	0	328.854	Inf	Inf	1.28831e-46	2.61823e-42
k80:105862	k80:105862 Oleosin 5 (probable)	TAACAGTCCTCCCTTGCTTAAAGTAATTGACAATCCAAGAAAGTGATGACAGCCCCGTTAATCCAAAGGCACCTGAAGTTAAGAATCCAGTGACAGCTAGCGCAACAGTGAGAGCAGCTGGAACAAGAACCGGGCTGAAGAGTAAAAACACTGGAGTAGCAACGCAAAGGCCTATAATCGTCCCGAGGAGGGTCAGGCCGGCAATCCCCAAGAGCGTCCCGCCGACAGGAAGAAGTGTGACAACGGCTAGAACTTGGGTAGCTGAAGGACCTCTTTGAGGGAGAAGAGTTTTCACGCCACCTTCATAACGAGGGTGTTGTGGATGAACTTGAATTTGGTGAGGATGACGAACGTCAGCCATAATAGTGATGATAATAGTTCTCTTTGTGTATTGTGTGG…	178.716	0	297.86	Inf	Inf	1.01422e-42	1.85508e-38
k70:163031	k70:163031 2S albumin large chain, Precursor (similar to)	GGATTCATCAAAAAGAAAATACTAAAATCATCTGAGTTTTCAACAAAATGGCTAAAGTAATGATTCTTGGAGCCATTTCTTTAGCCATACTTTTCATGGCAATCACTGTTTCTAGCTCCCGTAGTATCACCATCACTGTTTCTGAAGAGGTTGAGAACCAGCAGTCTCGCCGCTGCCAGCAACAAATCCAACAGGCACAGCAGCTACGTTCGTGCCAGCAGTATCTGAGGCAGAGAAGCCAATCTTCTGAGGAAGAAGAAGCCGATCAAAGCCGCGGCGACGTACAACGTTGCTGTCAGCAGCTGCAACAGATCCAAGATCCACAATGCCGTTGCGAGGGACTAAGGCAAGTGGTGCAACAGGAGCAGCAGAGAGGAGAATTACAGGGAAGAGAGAGAC…	198.256	2.11182	329.019	155.799	7.28354	1.33555e-41	2.22072e-37
k62:428513	k62:428513 Legumin B basic chain, Precursor (probable)	TGAAAATTCGTATTAACGCGAAACAAACATCACATGCTTTTGGTATACATTAAGAGTCATCACTCAACTCATTATTCTCATAAACTTTACATTTTATTAGCTATTTAAACTTAAGCATTGCACAAAAGTCTCAACAGCATTAGAAAGATAGAAACTTAAGCTTTTAAGAGAGCTTCAACAGCAGTCAAAGCATAGTTAAATGCCCTAGTTGACCTTCTACCACCAAAAACACTTGCTTCTTCTCTATTATACTTCAAACTCCTTGCTTCTTGTCTTGAAATCTGGTAAGAGTTCATCAGAACTTCCTCTGGCATTGCTCTGATCGCCGATAATCGGCCAGCTAATGGGCTGGTCATGGCTTGATCGTTGGTTTTGAATGCAATGTAGTCTAGTCCTTGG…	261.054	15.8614	424.516	26.7641	4.74223	2.00247e-35	3.05219e-31
k58:466815	k58:466815 Oleosin 21.2 kDa (probable)	TGTTACTTTCATTCATCATTTTCACAGACAGACGCAGAGCTATTATCATCACTGCTATTATGGCTGACGTTCGTCACCCACACCAAATTCAAGTTCATCCACAACACCCTCGTTATGAAGGTGGCGTGAAAACTCTTCTTCCTCAAAGAGGTCCTTCAGCTACCCAAGTTCTAGCCATTGTCACACTTCTTCCTGTTGGGGCGACGCTCTTGGGGATTGCCGGCCTGACGCTCCTCGGGACGATTATAGGTCTTTGCGTTGCTACTCCGGTGTTTTTACTCTTCAGCCCGGTTCTTGTTCCTGCTGCTCTCACTGTTGCGCTAGCTGTCACCGGATTCTTGACTTCAGGTGCCTTTGGATTAACGGGGCTGTCATCACTTTCTTGGATTGTCAATTACT…	137.495	0	229.158	Inf	Inf	1.49748e-34	1.95641e-30
k58:429994	k58:429994 Zinc finger protein 106 (Zfp-106) (probable)	TCTTATGGCTCATCTTGCTGCTATTGACTATAGATTTCTGTTGCTCGGATTTGACCCGCAACTTGCCCTTGTTGAATTTGCTGTGCCCGTTGTTCACTCCTTGGGAACTCTTCTTTACTTCTTAGGAATTCTTTTTCTCTTCACTAAGGCAGAAAAGGGGTATGACAATTACAAAGTGGAGAAGCAAGCTGTGAATCTGCTTATTGCTGGCCCTGCTCTGTGGCTGCTTGGTTCAATTCATAACTCGTGTCAGATTTATGAAAGAGCAGATGGACATGTTCAAATCTTGCAACAAAGCGTCAACATTCCTTTCTTGTTGGGCAGTTTACTGTTTCTAGTAGGAGCACTCTTCAATTGGAGAGAGCAATCAGGACATGTCTACCATGGCTTGAAATTGTT…	137.752	0	229.586	Inf	Inf	2.44558e-34	2.98208e-30
k80:118838	k80:118838 11S globulin seed storage protein G3 basic chain, Precursor (probable)	CAGTTTAGGCAGGGTGACATTATTGCCTTCCCTGCTGGAGCTGCTCACTGGGTTTATAACGAAGGAAATGAGGAGCTTGTTCTTGTTGTTCTTGAAGATAGCAGTAACAATGCCAACCAGCTTGGTCGAACTTCAAGGAGGTTCTTCATAGCTGGAAACCCACAACAAGGACAGCAACAACAGCAACAAGGACAATACGGTGGCCGCAGCTTGCGCAGGGAACAATTCCAATCTGGAAATGTTTTCAATGGCTTTGACGTACAGGTCTTGGCTGAGGCATTTGGCGTAGACCAGGAGACAGCCAGGAGACTTCAGGGACAGGAAGACCAGAGAGGCCACATTGTAAACATTCAGAAAGGACTCAGAGTTGTGAGGCCACCATTCTCACAGGAACAAGAG…	112.555	0	187.591	Inf	Inf	5.79419e-29	6.6237e-25
k58:469200	k58:469200 Zinc finger CCCH domain-containing protein 2 (AtC3H2) (similar to)	AACACAATGACTCCACAACTCTCACTCTCACCTTCCAACAAAATGAAAATAAAAATTACAGTACATCTTAATTGACAGACAACTCAGAATTCTTACATTGATTATTAAGGCAAAAAAAATTAAATAAGCTTTCGATCAGTAAATTAAACAGCAACACATCCTCCCCGGCCATCTCATATATACAAAGATATACCCTTGAAACATATATGGATGGTGCAGTAGCAGCAGCAGCTAAAGACAGTTCTTCAACTTGTATATACAAATATCCTTCTTCAAATCTCAACCAATTTGTCATCATCATCATCTTCTTTTGCAGGACCACAAATCTCCATTAATGGCTGGCCCATAAACTCCATTAATTTTTTTAAGTCAAGAGATCATTGACCCAACCAAAATCTG…	112.55	0.441859	187.289	423.867	8.72747	1.66904e-27	1.79575e-23
k58:483770	k58:483770 11S globulin delta chain, Precursor (probable)	TATCTCCGATTGGTAAATGCTGAGGAAGGAACTGATTGCATTAGTCTTAAGTTAGGACATAGCCATGTATTATCAAGAAAATCAAATATTTGTTAAACTAAGGTTGTTAACTGCGACAAAAATATCTTTATATATGTTAGAAAATTAGGAAAATAGAATACTACTACTAGTAATAGTAGTATGTAAATTTGGCTATACGTATGTAAATTTGGCTATACGTACCCGGTAGAGGGTTCCTCGCTCAGCACTGAGTTGGAGAAAGTTGAGAATAGGAAGACTCAAACTGTTAACAGTGCTGACGCGTCCGCCACGTGGATTGTACACGTCAGATCTAGAAGGATGACCAATATTCTCTCTCAACTTCATTGTACATATAGTTTCTTCTAACCCATTCAATGG…	98.5276	0	164.213	Inf	Inf	1.36118e-25	1.31036e-21
k58:483241	k58:468261 Non-specific lipid-transfer protein 1 (LTP 1) (similar to)	AAAATATAATATAAAGTCATGTAAAATCTGAAGTAAATCCCTCTAAAGAAGGTAAATAGAGATAAGTCTATTTTCAGACAAAAAGCCGAAATGTGAACTCCATGCAGCGGAGTGTTGGGTTGCCAGAATGTCTGACAACCCTTGCTTACTCTATTACCTAACCATGTCACCACCCCTTCAGAAAACCTCAAACTTTTCTAAAAACAAAATTATCACAGCAGCCTTTCCTCAGTTGACAGCAACCTCCGCGGAAAGAAAACTTGGATGAAGTGAATCTTGGCTAGAAACTTTAGCCTTAGACAGCTTGAGCACCTCAACAGCTTCCTCCACCTTGGTTGCCAGAGACTCCGGCGACTCCAACAATAACAGTAGTTCCGCATTGTCCATCTCCAAGAGCAT…	490.661	121.023	737.086	6.09045	2.60655	1.55336e-24	1.35295e-20
k58:468261	k58:483241 Probable polyadenylate-binding protein At2g36660 (PABP) (similar to)	CGGTAGAAAGATTTTACCATTAAAAGTAGCACGCTGTTAATACATGATATAATCATTAGAATTAAGAGGACCATAAATGGTACCTCCTCTTAAGCTCTAATTAAGCAGCTAAAGAAAATAGCATGCATATAAGGTACTACTAAAACTACTAAAAACAGGAAAACAGAATACAAACACGAATAATGTTCAAAGCATCAAAATATTCATCTTATTAACTTCATCGCAGACGATCACAATATCTGCTACTCCTCATTCTGCTACCACAGAGAGTTACGAGTTTTCAACAACTTTACTGCACCTTGGCGCAGTCAATGGATGGGCTAATCTTGTAGGGAATATTGACACCACATTTGCTGGGAAGGGCAGCAGCTAGGTTGAGATTAACTCCACTGATAACAC…	92.7647	0	154.608	Inf	Inf	1.53649e-24	1.35295e-20
k64:142087	k64:142087 Zeatin O-glucosyltransferase (similar to)	GTGCCACCATCTTTGACGGACATCTTGATAGCTTGGCTCAACTCTATCGCCCTTTGCCTCATCTCTTCTCCTTCAATGGAATTCATCAAAGTCCTCACTCCATTTTCAATTCTATTTGCTTTCACCAATTCATCTCTGTGTGCCCAATCCTTCACTACTAGGCCAACTTTCAACACCTTTGTTATAAGCACGTCGTTGAATGGATTATCAGAATGGATTGGCCAAGTTGCCATTGGCACTCCCATTGTTAGGCTTTCCAAGAAAGAGTTCCAACCCGAATGGAATAAATAACCACCTGTGGAAGGGTGTCCTAGAATTTCCATTTGAGGTACAAAGTCTCTTGCTATTATTCCTCTTTCTGCTACTCTTTCTTCAAACCCTATTGGCAGCTCTATCTTC…	100.501	1.32558	166.618	125.695	6.97378	7.53681e-23	6.26603e-19
k70:295822	k70:295822 Legumin B basic chain, Precursor (probable)	AGGAAATGGAGTGCATTCGGCTGTGTTCCCGGGTTGTGCTGAGACATTCGAGACAGAGTCAGCACAATCGAGGAGGGGAGAAAGGGGAGAAAGAGGAGAAGCAGGACAAAGATTCAATGACCGTCACCAGAAAGTTAGACGTTTTAGAGCTGGTGATATTCTTGCTTTGCCTGCTGGTGTTACACACTGGACTTACAATGATGGTGAAGAACCAATTATCAGTGTCTCTCTTATTGACACTTCTAACCAGGCCAATCAACTTGATCTCACCTTCAGGAAATTTTTCCTTGCTGGAAATCCTCAACGTGGTGTACAACAACAAATGTTAGGAAGGCAACAGGAGGGAGCTCCTGGCCTAGGAAGAAGAGGTAGTGAACAAGAGAGAGGAAGCAACATCTT…	1449.76	0	2416.26	Inf	Inf	1.74546e-19	1.18243e-15
k78:190458	k78:190458 3-hydroxy-3-methylglutaryl-coenzyme A reductase (HMG-CoA reductase) (similar to)	TTTCAACAAATCAAGCAGATTTGCCAGATTACAGAGCATTCAATGTGCTATAGCTGGTAAAAATCTGTATATGAGATTTAGCTGTAGCACTGGTGATGCAATGGGAATGAACATGGTGTCCAAAGGTGTGCAGAACGTTCTGGATTACCTTCAGAATGAATATCCCGACATGGACGTCATCGGAATATCTGGGAACTTTTGCTCGGACAAGAAGCCAGCAGCAGTTAACTGGATTGAAGGGCGAGGAAAATCGGTAGTTTGCGAGGCAATTATCAAGGAAGAAGTGGTGAAGAAAGTCTTGAAAACAGAGGTTGCTTCTCTGGTGGAGCTGAACGTACTTAAGAACCTTACTGGTTCAGCCATGGCTGGTGCCCTTGGTGGCTTCAATGCCCATGCCAG…	148.927	14.1914	238.75	16.8236	4.07241	1.97182e-19	1.28806e-15
k80:114452	k80:114452 Ras-related protein RABF2a (AtRABF2a) (similar to)	TCTCATTACTTAAGGAGGATTCATAGAAAAGAGTCAAATCATCTTGAAGAATTTTTCATGAAATATCTGTACAATGATGGACAAATGGCACAACAAACTCTTAACAATCAGCACACAACACATTAAACAGAAAACAGCATTGTAATGAGAAACACTAATAGACATTTAAGAGCAACAAGAAGCACTAGCTGGTGTTTGAGCAGGCCTATCCATAAGAACCATCCCAGATGGATTTTGTGCTGGCTGAAGCCGAGGCAGTCTCTTTGCTATTTCATAGAAAATGTCATTAACATTAGATGCAGTTTTTGCAGATGTTTCCATGAAGAAAAGGCCATTCTCCTGGGCATATGTTTGTGCTTCCTCTGCAGCCACTTTTCTTGCATCTAACAAATCTGCCTT…	66.472	0	110.787	Inf	Inf	4.79926e-18	3.02695e-14
k68:295814	k68:295814 30S ribosomal protein S31, chloroplastic (PSRP-4), Precursor (similar to)	AAATGATGACATAAACTAGGAACCTCAATGCAAGGCAGCGACAATATAATTTGTGAACTGACATAAACAAACAAAATGTAGTACTCCATCACAAAGCTACATAGAACTGAAAAAATTACTTGCACAGAGGAATACTCAAACCAGAAAATAAGGAGTCGGATCATTCATTAATCTCAATTTTAATGACTTGGCCATCATCAAATGGATCTCTCTTTGGAGCTGCTGGAGGCGCCACAACCCTAGGTGGTCCTCTTCCATTCTTCTTGTTCCTTGGCCTTGCATTCCCAAAGGAGTGATTGAAGCGCTTGCCTTTGGCAGTCTTCT	65.2043	0	108.674	Inf	Inf	5.80678e-18	3.54032e-14
k80:118730	k80:118730 Antimicrobial peptide 2d, Precursor (probable)	TTAAAAGAGGAGCTTTATTTATATTTCACATAACTTACATAGCACATGATAAAGAACTACAAGAAGCCAAAATCGCTTACTACCTTAGCTTAAAAGGAAGACCCACATCCACATTTATTTGTAGTAGCTATATCAGTACTACTCTTAGAGCCTCTTTTATTCATTTACTCACAAAGTTCTGTTTTCACATCTGCATCATTACTAGTGCCTCAGTGCAAATCTACGACTTAGAAAACGAAGTCCAAAATTGAAGACAGATACTGTTGTCCCTTTCCTTCTTCACCCCTTTCCCTCTGCTGCTGGCCGCGCTGTTCTGGTCCTGCCACAAAGTAAGACTGATCTTGCCTCTGCAAGATTTCTTCTACCTCCTTTCCTGGCATGTTGAATGAAAGCTCCTTG…	65.6396	0	109.399	Inf	Inf	1.4061e-17	8.29626e-14
k58:496914	k58:496914 Cytochrome c1-1, heme protein, mitochondrial (Cytochrome c-1-1), Precursor (similar to)	CTGAGCCACACGCGCCTCTCCCTCCCACACACGAAGGCAAAAAAATCATCTCGTTCCTAAACAAAGTGCAGTCATTCCAACGCCACACCATTTTCCTCTCCACTATTCATCTGCACAACGTTGCCTCTCTCTCTCTCTATCTGTCTCCTTGAATAATGGGTTTGGGAAAGAAGATCGGGATAGGGCTCGACGGAATTGGAATAATTAATCGTTTTATTACGAGAGCAGCTCGCCCCAGAGACGAAACCAAGCTTTCAAATACCAGTGATATGCTTAAGACCTCCACTACTAAGCATGACTCAGATGGGTTTGGATCTGCTGGCTTAAAGTCTTTCAGAGCATTAGCAGTCATTGGTGCTGGAGTCTCTGGGCTCCTTAGCTTCACAAGTGTTGCTTATT…	62.3367	0	103.895	Inf	Inf	3.6303e-17	2.01213e-13
k78:4234	k78:4234 Ras-related protein Rab7 (similar to)	ATAACTGAATATGGTTTCTACAATTATTAGCAAGCGAAAGTTTTCATCAGAGATGCGTATATCCGTCCTTCAAATCTTGAAGGTTCAACAAAGTAATAAATAAATAGCACCAACAGAGTTCGAGCACCAAGGAACCAACCAGCTCCCCTTGCAAAAGCTAATATACAGGAACAACTTGATAATTTACCGGAAAAACAGACCACAAGAGATGCAAACAATAAACCGAGGGCTGAAGGAATCCAATTTTTTGCAGCTGCAAGATCTATAATCAGCTCAAAAATGATGAGCTGGTTTAACACGCGCATCCAGCTGTCCTCGGCTGACTGCTAGCGCCAACATCAATGGTGTCGGGCAAGTATATTTCTTCTTCCTCCCCACTCTTCAGGGCATTTTTAGCAA…	62.556	0	104.26	Inf	Inf	5.63215e-17	3.02987e-13
k76:231354	k68:324775 Chaperone protein DnaJ (probable)	CTTGAACCCTATGACTAAAAGAGTGTCATCTTTTACCAGGACCAACCAGATGCATTTCTAAAGGGTGCAATTAGAAATATAGCGATTGCATAAAAGTTACAAGCCAAGCCCTAAGCTAATACCAGAAGACTTAACTGTCAAAGCAGGCTGAAAACTCACTCTTTGGCCACTGTGATATAAACGAGAATCTTTACTGTTTTTTTCCTAATCTCAGCAACATCGACCCTTTTCACTATACTAATAACATACTATGAGTTCTCTCTGTCGATCAATCAATCTTCACTGAGGAGTATATCTTCCGGACAAACCAGAAGCAAGCGCAGAAGCCGATTGTTCCTGTTAACACAAAGAAGGCATATGATGCAATCAGCATATAACCGAAATACAATATGCCTGACA…	61.8892	0	103.149	Inf	Inf	7.50047e-17	3.81078e-13
k58:487919	k58:487919 Zinc finger CCCH domain-containing protein 2 (AtC3H2) (similar to)	TCGCTCATCCAGGTGAGAAGGCTCGTCGGAGAGACCCAAGAAGATTCCATTATTCTGGAACTGTTTGCTCTGAATTCCGTAAAGGAAATTGTAACCGAGGTGATAATTGTGAGTTTGCACACGGGGTATTTGAATGTTGGCTTCACCCAACTCGATACAGAACTGAAGCATGCAAAGATGGGAAAAACTGCAAACGTAAGGTTTGTTTCTTTGCACATACTCCACGCCAACTTCGTGTTTTACCACCTAGTTGTCACGAAAGTAGTGGTTCTGGTTCTTCTCCAAGGAACTCTCCAGTTGAGAAAAAGTACAGAAATCTAAACCACTGCTGTATGTTTTGTCACTCCGTTTCTGCTTCCCCTACATCTACTTTAATGGGCATGTCACATATGTCGCCGC…	60.0102	0	100.017	Inf	Inf	2.05016e-16	9.61503e-13
k72:3739	k74:253246 Oleosin 1 (similar to)	CACTTGAAACCTGTGGGAATGGTCTTAGCACAAGCACTAACCAAAGCACTAAGTGCAACAGGGATATCCAATTTGACAATTCCAAGCACATTAGCCTTAATTGCAGTGCAAAGGCAAGCTGCAACTTCTAAATCAGCCAAACCTTGAAGCAATGAGCAACAAGGACTTGTCACTTGACTCCCAATTGCTACATTAACAAGCCCAAGTACATCAGCACAAACACCAAGCTTCAATGTGTCCCTTGGGCAAAAGGGGTTGGCTGGAGGTGCCTTCTTTGGTGATGGCTTTGGCTTGATTGGTTCACTGCATGGACCACAAGCAGCAGTGAATGTTGCAACAAGGAGAAGGGAAAGAATGAAAATGGTGGAGGAGAAGTTGGCCATGACTGTAGAGAGTTTT…	64.4982	0.441859	107.202	242.617	7.92254	2.17431e-16	9.73104e-13
k74:253246	k72:3739 14 kDa proline-rich protein DC2.15, Precursor (similar to)	CCCTCTTTTCTCTCCACTAAAAACTCCATATAGCCATTTCTCTCTCTTTTCATTAGTTCTCACAAGGGAAAAGAATAATGCAGATTCAACCCCGCCCTGAGCAGCAGCTCCCTCGTCAGGTGGCCAAGACCACCACTGCTGTCACTGTGGGTGGCTCACTCATGGTTCTCTCCGGCTTAACGCTGGCGGCCACCGTTATTGGCCTAGCTGTGGCTACCCCTTTGCTGGTGATATTCAGTCCTGTTCTTGTACCTGCTGTGATAACCGTCGGGTTGATCCTTGCGGGTTTCTTGGCTACTGGTGGTTTTGGAGCCACTGCTTCCTTTGTTTTCTACTGGATGTACAGATACGTCACAGGGAAGCATCCGATCGGCGCTTCCAAGATTGATTATGCGAGGG…	85.9836	0	143.306	Inf	Inf	2.1813e-16	9.73104e-13
k58:496977	k58:496977 6-phosphogluconolactonase (6-P-gluconolactonase) (probable)	CAGTTCAAAATCATGGCCCACTACTACTAAGGAGAGAATCCAGATCTCAGCTTAAGATTTGAGATCCATGGTGGAAAAAACTTCTCTTCCTATCTATGAAAGCAAAGTTCATAAAATGAGAGAGCTTAAGCTTCAACTGGCTTTCCATGTGTAGACCTGATTCTGAAAACATGCTCTTCTCCTGTGCATTTATCTACTTTTACAATCCAACGATTCTTTTTTCCCGAAACCTCCAAATTACCTCCTTTTTTAGCCGCTCTATTTGTTACTAATAGTCCTTCTCCTATAGGCAACAAATGAGCATTGAAGCTTTGGCATCTCCACGAACCCATAGATAGCGCGTTGTATCCCAAAACATTCACATTTTCTCCAATCATTCTTGCTGTTTGAAGAATTCCT…	57.1996	0	95.3326	Inf	Inf	1.10655e-15	4.81894e-12
k78:184397	k78:184397 Snakin-2, Precursor (similar to)	AGAAACTTATACACAAACTTCATTTATTACACATCTCATATAATACAAACAAGAATACAAAGCATTACAACTGTATAAACTCACCAAGAGGAGAGGATACAATTCCTCAAAAAGAAAAGACAGAAAAACAAATATCGTAAAAACATTTACTACATTTTGTTTATTAATAGATACAATATGGACAGGACCATATAGTATTGTCTGAGAAAACAATAATAGGCAGAGGATTTTAAGGGCATTTGCGTCTGTTGCCATGAGTAGTCATATTTGCATAACAAGGGCAGGTTTCAGTGTTGCCAGAAGTGCCAGGAGGTACACAGTTACATCTTGCACAACATGTTCCACATGCTCTATGACACAATCTTGGCCTACTTGATAAACGGCACCTTGCTTTACATG…	238.079	63.0686	354.753	5.62488	2.49182	3.18678e-15	1.32473e-11
k58:500720	k58:500720 Oleosin 21.2 kDa (similar to)	ATTTTTAACCATCTAGTCTTTGCAATTCCAAGCCGTAGAGATAGTTTGCTGCTGAGAGATCACGTCAATTGGCCATTACAATAAATTAATTATTGCACAGTATTAAACCTCACAAAGCTAGAAAAAAAGAACCAACTGCATGTTCCACATTATTATTTCCACCTCGATATAAACTGTAAAATCTAAGTCCTGCCACCTTCTTTTCCTTCCTGAGCTTTGCTCTGGATTGCTTGTCCAACATCCTTAGTCTTTTGTCCCACTTGCGCCGCAGCATCTGCCATTCGTTCTTGCATCCGCCTCTTTGTGTAGTCCAATTGTTCAGTAACAGTCCTCCCTTGCTTAAAGTAATTGACAATCCAAGAAAGTGATGACAGCCCCGTTAATCCAAAGGCACCTGAA…	49.4401	0	82.4001	Inf	Inf	7.49601e-14	2.74213e-10
k78:163398	k78:163398 Protein ETHYLENE INSENSITIVE 3 (probable)	TATATATTCAACAGTTTATACTGATAAAAGTGGCCATGATGAGAAACAGTAACTTATTTATAAGATATCTACATGTACTACAAGAAGCATGGCAAATATTTGAGGGTGTTTGTCAAACCATGCCTAGTTCTTCAACCTCTACAAAACATGGTAAAACTTGAAACACCGTTACTAAGAGAGCTATAGGCGATTAAAAATGGACCCGAAAAAGCAGACCAATTACATGGGATGGGATCTTCCCTCTTGGGGAAAAGCTATGTCTATGACGCCAAAGCTGACTACTTGATATACATGTCAACAATCTCCTGGTTAGTACCAAGTTGGAAGATTTTGCTTTGATGTGGTATCGTATTCAATGCCAGGTAAATTCCCAGTGTAGTTGGCGGACTGCAAGTTGAA…	74.018	0	123.363	Inf	Inf	7.91381e-14	2.8382e-10
k58:492255	k58:492255 UPI00006CBDFA related cluster (probable)	CATTCGTTTCATCTCCTCCATCTCAAAAACCTAATCCGCTGCCCTATCCACTCGCCAGCGCTGCCGCTTCAAACTAGCTTCAAAACTACACCCCGGAACAATCTCACCCTCCTCTCTACGAATCTCAGCACAGCTCCCCTCGAATATTTCTCAATCCCTTCAAATCTCGAATCAAAGTTCGAAGCCTAGGAAGCCAAATCACTTTGCCTATGATTATGTGGCTTGCATGACCACAGGTGTCCATAGTCTCATGATTTTTCGATTCTAATTTGGCATAAGAGGTGTTGGTAGTTTGTTCTTAACAAAGAACAAGCGACTAACATTGATTGTGTTAAATCAAGGAGTGCATCATTGGGGTCGAGGCGGTAAGCTTTCCTTGATCTTTTTCTTTTGTCCACT…	48.4414	0	80.7356	Inf	Inf	1.62742e-13	5.4121e-10
k58:181562	k58:181562 2S albumin large chain, Precursor (probable)	ATTTATTAAACACATAGATAAACCAAAGGTGAGGTCAGCCAAACATCCTCTAAACTGAAAACAAGACATTTATTCATATTACAACGAGCTAGTTCTATTACGTTCATGACCGCCTTATTCTCCATAAGATTCGATCAAAACATAAAACACTAGCTAGACAAAAAGCAGTCTCCAACTAAGCTAGCTCACATACGATGGTGTGTTTTTATTGACAAACGCCATTTTAATCTGTTTAGCTTAGAAACGACACTGGGTAGGCTGGATGTGGCACATACGGGGGAGATAACGAGCTCTCTCTGACATACGCTCTGCCTCTTGGCCACGGCCACCACGCTGTTGTGTCACCATTCTCCTAAGTGCCTCGCAACGGCATTGAGTGCCCATGTTCCTCAATTCCTG…	47.4243	0	79.0406	Inf	Inf	2.68385e-13	8.61216e-10
k80:120985	k80:120985 Probable GMP synthase [glutamine-hydrolyzing]	ATCGACCCTCGGCGAGTAAACATCATAATATTACAATTCTCGTAGAAAAAAAAACAAAGGCCAACGAGAAGACACTCAAAACTCCACACTAAAGTAATGATACAACTGCAAGGGACTTAGTGCTTGCCTCTAGGTCATGTTAGATTCCAGCAAACATGGTACGATGACAACAGAAGTGGAAAATCAAAGAAAATATTGTCAAATCAAGGCCCTACAAGGGGGAACACAAAGGCTCCTCCTTTGTACTGAATTTGATGATGATCTTATCCTTGAAAGATGGCCTCTATTCAAAAGCACGCAAGTAAATAGTGGTGGAGTAATGGCCCTTGAGTTTTTGTTGATGGTGCTGGTCACTGGTCACAAAATTAAATCCTAAGGCATATATGCACCAAACACTTG…	47.6798	0	79.4663	Inf	Inf	2.7539e-13	8.68457e-10
k78:180855	k78:180855 2S albumin large chain, Precursor (probable)	TGGAAACAAGACATTTAATCATATTTAACGAGTCTCCTACATTTCATGGCCGCCTCTGTATATGCGGACCCTCCACAAGATGCATTCGAAACATAAAACCTAGATAAAACAGTCTCTAACTCACACAACCTAGATAAAACATTCTCTAAATCACACACGATAGTGTGTGTTTATTATTGATGGAACACCTAAGTTATTTTCGTTCAGCTTAATTAGAAGCGGCACTCGGTAGGGCGCATGTTGCACATACGGGGAAGGTAACGAGCTCTCTCCATCATACGCTCCGACTCTTGGCCTCTGCTGCCGCGCTCCTGCATCATCATCCTCCTAAGTGCTTCGCAGCGGCATTGGGTGTCAAACTTCCTCAATTGCTCGCAGCATTGTTGTAAATGCTCCTGC…	45.2564	0	75.4273	Inf	Inf	1.02814e-12	3.13421e-09
k78:175807	k78:175807 Eukaryotic peptide chain release factor GTP-binding subunit ERF3A (Eukaryotic peptide chain release factor subunit 3a) (similar to)	TTCCACATATACTATAAGATTTTGATCTGCACTTGTTACATACCCATTGTAGGTAGGAAAGTATGTCTAATATTGTGTCGAAGAAAAAATATAGGGCCTGGATTTCAGAAAGATCATCTCAATATCTTAGTGCAAGGTGTATAAGCTCAAGTTTCGCCAAAATTTTAGTGCAGAACTCGTGATGGGCAAAGTGTATAACCAAATAGTCTCAAACTGGACATTTTTCTAGAAACATTACATCATTGGATGCTAGTAAAAAGTAACAAATACCAAACAATACCATGCTATGCAGACTTCGAACTCGTGAATACTTGTGCGTATCTGAAAGATGGACCAATTTCTCTTCCAATAAATGCTGCTGAGAACATAAGTTTCTGGTGTTGCTGCTGCTCTGCCGGT…	157.386	34.5946	239.247	6.91572	2.78988	1.86125e-12	5.40372e-09
k80:115335	k80:115335 Soluble inorganic pyrophosphatase (PPase) (similar to)	TCATTTCCATCTCTTTATTTATTTTCTTCCTTTAATCCAAGGTAAAAATGAGTGATGATCAGGTATCCCCAAATAGACGCGCCCCTCGCTTGAATGAAAGGATCCTCTCATCATTGTCCAGGAGGTCTGTTGCTGCTCACCCTTGGCACGATCTCGAGATTGGACCTGAAGCTCCAAAGGTTTTCAATGTTGTCATTGAGATTTCAAAAGGTAGTAAAGTCAAATACGAGCTTGACAAGAAGACCGGTCTCATTAAGGTTGATCGTGTCTTATACTCATCAATGGTGTACCCCCAGAACTATGGCTTCATTCCTCGGACATTATGTGAAGATAATGACCCCATGGATGTACTAGTCCTAATGCAGGAGCCTGTCCTCCCAGGCTGTTTCCTTCGAGCTA…	47.9416	0.786242	79.3785	100.959	6.65763	2.40889e-12	6.77846e-09
k72:295408	k72:295408 Fructose-1,6-bisphosphatase, cytosolic (FBPase) (similar to)	AGTGCCCGCTGCTTCCCGGTAAATGATTGGCCTCCTGCTTGTTCCATCAGAAATGACATGGGAAATACTTCATAGAGAACCCTCAGCTTCCCGTTGGGGCTCTTCTTATCCGCTGGGTACAAGAAGATACCTCCATAGAGTAATGTACGATGAACATCAGCAACCATGCTTCCAATATATCTCAATGATTTTGGTGAAGAACCATCAGTGGGGTACTTGCAATTCTGCACATATTTGGATGTTGGAGCATCCCAGTTCTTGGCATTCCCTTCGTTTACTGAATAGATCTTCCCTTTCTTAGGAATCTTGATGTCAGGATGAGTTAGAATGAACTCGCCAAGAGAGGGATCAAGGGTAAAACCATTAACTCCAGATCCAGTGCTCAAAACTAGCGTACAA…	43.4359	0	72.3932	Inf	Inf	2.51513e-12	6.97019e-09
k58:151710	k58:151710 Zeatin O-glucosyltransferase (probable)	ATCAATTTGGTGGATCAATGAGTAAACAGTAAAAGCGGAGATGGCGTGGAAAATATATGTTTCAACATTGGGTATTGAATTCACGCCTTGAACAACTTGTAGTACTAAGGAATCATGGATAATGACCACTCTTCTACAAGTTCTTAAAATCGTACGACAAATTTCACATAAAGACTCACCGAGCAGGTCAAAGAATGCAACGTACGACCAATTGTCTTCCTCTATCACAAAGTTTCCAATGTCATGGAATTGTATGTTGGGGAATTGGTCAAGGTTCCATCCTTGTAGCCGAAGCTTCAGTTCTTGATTTCGTGCACCAACGCTGACATAGTGGACTGGAATATCGTAGGAAGAGATAAGTCGGGACAGCTGAAGAAGTGGGGTTAAGTGCCCATATTC…	48.0247	0.441859	79.7467	180.48	7.49569	3.64456e-12	9.94944e-09
k72:286454	k72:286454 RNA-binding post-transcriptional regulator csx1 (probable)	GCAGCAGCAGTATTCACCAATGGTAATGCAGCAGCAGCAGCAACAGATGATGTACGGTCAACAATACATGCCGTACTACCATCAGAAGCAGCATCAGCAGATTCAGATTCAGCAGAACGGCTCAAGCGAAGATAATAAGACGATCTGGATTGGTGATCTCCTGCACTGGATGGATGAAACTTATCTTCATTCTTGCTTCTCTCAATCTGGCGAGGTTATTTCGGTGAAGGTCATTCGAAATAAGCAGACTGGTCAGTCTGAGCGTTATGGATTTGTTGAGTTCAATACCCATGAAGCAGCAGAAAAAGTTCTACAGAGCTACAATGGCACTATGATGCCAAATGCAGAGCAACCCTTCCGCCTAAACTGGTCAGCTTTTAATGCTGGTGAAAAGCGTGC…	42.4312	0	70.7186	Inf	Inf	4.41702e-12	1.18809e-08
k72:84466	k72:84466 Fasciclin-like arabinogalactan protein 14, Precursor (probable)	ATTTTTTCTCTTAAAGGAGGAAACATAAGAAGAAGAAAAAAGTAGATATTAAAACTCATTTTTGCTGGTAAAAAGCTCAAAAAAATAACCTGCAAAAATGAGTCGTTCAATTGCTCCCCTCCTTTGTACCTTCCTTCTCTTGGCTGCCACCTCGGCCTCGGCCTTTAATATCACAAAAATTCTAAGCCAATATTCAGATTACAGCACTTTCAATGAACTTCTTTCTAAATCTGGCTTAGCCACTGAAATTAACAAAAGGGCCACAATTACAATCTTAGCCGTTCCAAATGGTGCAATTGGTGATCTTACCTCAAAATCAGATGATGTTCTCAAGAGAGAATTATCAACCTATGTGGTATTAGATTACTATGATGTACCGAAACTCAGAAGTATGAAGGA…	42.8049	0	71.3414	Inf	Inf	5.96733e-12	1.58183e-08
k72:304339	k72:304339 Major facilitator superfamily domain-containing protein 5 (probable)	TCACTTTTAGACATTTGCCTGACATACCAATCACCGACGAATTTCCCAAGAATTGCAGCTTTGCTTAAGAAAAAGAATTGACTTGTGTTTTTCACTATTACATTCGAGATAAATTGTCAAAAAGATTAAAGCTATGACATAATAGTAGGCCTCGGTCGACACTTGAACCATGGCTAAGGAAACAGGGAAAAAAAGCATAGAGTAAACTAATGGCTATCACAGCAGCACAATCTGAGAGAAATGAAAATAGTCGAAAACGTGTAAGTGTTTGTCTTCTAAGAACACAATCAGGGAACTAGAATAACACCACTAGCTTATCTGCCTCTTCCTTATCTGCTAGGCAGGAACAGCTCCATTTTGAATCCATGGTCATTGCTCTTTAACAATTGTAAGCTTAAC…	40.3929	0	67.3214	Inf	Inf	1.23054e-11	3.17006e-08
k68:351847u	k72:310314 26S proteasome non-ATPase regulatory subunit 2 1A (AtRPN1a) (similar to)	GTGTGTGTGTGTGAAAGCGTTGAAACGAAGAGAGAGAAAAAGAAGAGAAACTCAGTTAATGAGAGTGTAACTCGGGGAGGTGAGCACTAAAATCCCCAATTAGAGCTCGCAAATCTCTAGTTGAATTTTAGTTATGGGAGAAGGGGAGACAGTTACTGAGGTAGCGGAGGCGCCTGCTAATGGGAGTGTGGCAGTGGAAGATAAGGATGATGCTATTACCAAGGACTCGAATGTGGAAAAGGATGGAAGCAATGAAGTGCAAGCAGAGAGCAAAGAGACCGATAAAGACGATGCTGAAAAGATGGATATAGATAGAAAAGAGGCAAAAGAAACCAATGTAGAAGAAGAAGTGAAAGAAAGCAAAGAAGAAAAAGAGGCAGAAGAAAGAAAAGAAGAAAA…	221.431	72.5945	320.656	4.41708	2.14309	3.42475e-11	8.21325e-08
k72:310314	k68:351847u Protein DEK (probable)	GATAAGAAAGACGAAGATCTCTCGGAGGAGGATTTGGCATTGAAGCAGCAATTGGAACTGTATGTGGAGAGAGTTCAAGACACTGATCCAGGGCTACAGAAGGTTGCCCTTGAGAGCATGAGACAGGAAATTCGTACATCAACAAGCTCGATGACATCAGTTCCAAAACCATTAAAGTTCTTGCGTCCCCACTATGGAACACTAAAGGGATATTATGAGAAAATGCCAGACTCGGATATGAAGACACTTCTGGCAGATATACTTTCTGTTTTGGCATTGACAATGTCTGCTGAAGGAGAATGGGAGAGCTTGAAGTATAGACTGTTGGGTTCTCAAGGCGATATTGGTTCCTGGGGACATGAATACGTTAGGAACTTGGCTGGAGAAATATCACAAGAG…	40.8197	0	68.0329	Inf	Inf	3.45762e-11	8.21325e-08
k58:477471	k58:477471 hypothetical protein	GTGCTGGTGGTGGCTTGGGAGGTGGAGGTGGCCTTGGAGGAGGAGCTGGTGGAGGTCTAGGCGGAGGTGCTGGTGGTGGCTTGGGAGGTGGAGGTGGTCTTGGTGGGGGTGCTGGTGGAGGTGGTGGTCTTGGTGGTGGATTAGGCCATGGTGGTGGTCTTGGTGGTGGTGCAGGTGGTGGTTTAGGAGGTGGTGCAGGTGGTGGTCTAGGAGGTGGTGCAGGCGGTGGTGGTGGTTTAGGAGGCGGTGCAGGTGGCGGTCTTGGAGGAGGTGGCGGAGCCGGAGGAGGACTTGGTGGAGGAGCTGGACTAGGAGGAGGTGCTGGTGGTGGAGCTGGTGGAGGTATTGGAGGAGGTGCAGGAGGAGGTGGAGGACTAGGTGGAGGTGGCGGAGTTGGAG…	264.743	102.42	372.959	3.64148	1.86452	3.57628e-11	8.3862e-08
k60:447358	k60:447358 Pistil-specific extensin-like protein (PELP), Precursor (probable)	ACTCAGTTCACAAAAACCATTTGGCAAAAATGGCTGCCTTTGGGGTCATTCTAGTTTTAGTACTTAGCTCATTTACAGTTCTTGGCCAAAATGAAGGCATTGTCACTTCAGAACTAGCTCCTCATTCACTTGTTAGCTTTCCACCAGTTGAAACTCCCAATCCTCATAATGGTGGCCATCACCACCACCACCACCACCACCACCACCACAAGCACTCCCAAGCCCCAGCTTCTTCTCCCTCTCACTCTTCACCAGCACCATCATCACCACCAATCAAACCACCGTCTCCGCCTGTTAAATCACCAACTCCACCTGCTCATTCGCCTACTAAACCACCAACTCATCCACCAGTTAAACCACCCTCTCCTCTTCCAACCAGGAATTTTGTTGGTGTAAGAG…	234.26	82.4193	335.487	4.07049	2.0252	7.00422e-11	1.58162e-07
k70:293711	k70:293711 Wound-induced protein 1 (similar to)	TCTTCTCTTGTAAAAATTATACTAATCTTCTCCTCTTTTATCGGAACTGGCTAACTCTAAGGAAACTCTGGAAGAAACTAGAAACAAAAGGGTGGTGTTCGCCCTATATGAAGCCTTGAGCTCACGTGACGTTGACAAGGTCCAGAAACTTCTGGCCTCTGATCTTGAGTGGTGGTTCCATGGTCCACCTTCCCACCAGTTTTTGATGCGCATCCTCACTGGCACTGCCGAGTCGGACACCGACCTTTTCCAGTTCATTCCTCAGACCATTGACGCCTTTGGGACCACTGTACTCGTTGAAGGCTGTGATCCTGACCGTTCAATTACTTGGGTTCACGCTTGGACCGTCACTGATGGGATAATTACGCAAGTTAGGGAGTATTTCAACACCTCTCTTAC…	60.5339	4.56802	97.8445	21.4195	4.42085	7.91568e-11	1.76564e-07
k60:389119	k60:389119 Photosystem I reaction center subunit VI, chloroplastic (PSI-H), Precursor (similar to)	ATGTGTATATTTTTTTATTGCAAATAATACGTGGCAATTTTTAATTGGTTTATTTAGCAATTGTAATTCACGCTCATGGTCTGTTGCACTGGAGTGTCTATTTGACTCATTTAAATTTTGATAGTTCATATGCTAAGTTGAGGTGTCCAACTTACCGTTGTGGACAACTATGGAGGGTTGTTTATGTATTTCGCCAAAATAATACTATGATATAAAAAATTATATGTACTATGTATATTGGACAAAACCTATCTGTTATAAATATATATTAAACCTTGAACACCCTTTGTAAAATTTCTTGTTTCGCTACTGTCTATGTTGAAAGTGTGATCGCATCCTCTAAAAGCTTAAGCCATTAGAAGAGCATAGTTTTACTTAACTAATCATGTTTTCAACGAT…	50.3641	0	83.9402	Inf	Inf	1.07142e-10	2.36108e-07
k60:445314	k72:256446 Probable xyloglucan endotransglucosylase/hydrolase protein 33 (At-XTH33), Precursor (similar to)	AGTTTAGCAATTAACATTCACCATAACATTTGATATTGTGCTAATTTTTTTCATCTATGACCCAATATTGTATATGTATATGTATATACTCTCTGAAAATACATAGCAGCAAATTCTTCAAAAAACAAATACAAAAAACTCTTTGTACAAGAAAAACTGAAGCTATACTTTCTCTATACATGACTGAAATCATAGAGATACAAATCCCCAGCCTTCTCTCTTTCTTGATTTGATTGCAGATATGAGTATATTTCCCAGTTTCTGGAAGAATCCAATAAGCTTAGGCTTAGGATTCTACACGTATTGGCGGATCCGACAATGAGGCCAAAACTTATACTATGTGTCGTGAAAACACAGAGTTAGATAAACATTTTATAACTCTTCGAACACAAGACGAAC…	106.591	22.8921	162.39	7.09375	2.82655	1.28803e-10	2.7394e-07
k68:352520	k68:352520 Blue-light photoreceptor PHR2 (similar to)	TTTTTCAATTCATCAAACATGGAACGAGGAGAGAGACATCCCATAGCGAGCCAAGGAGATATTTTGCAAGAAAAGTTTGCACCATATATGCTGTCAGTAGTGCCATCTTTGTTTTCCTTATTGGGCTGGGCTTGGCATTCGGCTGCAAATTTTCTAAGTCTCTGCAGTGCTTCATTCTCTCCTCCCACAAGGGAAGCATTAGCAGCTGGTTTTCCATTCTGACCAATGGTGGCGCTCGGATTAAGGCCCAAGTCAACCAAAGAAGGAACCTCCCCAGTTTCCACATCACCTCTAGCAGGCAATCCCCTCAACTGATCCAATGCCTCAATTGTCTTCCTTACCTCCAACCCTTGCACTTTCTCTCTAAACCCTCCGTAATTCGTCGGCATTTCCTCCAAC…	451.171	159.529	645.598	4.04689	2.01681	1.44902e-10	3.04637e-07
k68:351449	k68:351449 Ran-binding protein 1 homolog c (similar to)	AATAATATATAAAACCCTTGGTCCTCGGAGATCATTCCATTCATTAATCAAACGGTTTGTTTCAAACCTTTGCTCCACTGTTTTGACTCTCTACAATCCTCTCTGCATCACATCCAATTATCAATGGCAAGCACTGAGCCTAAACTCGAGAACAGGGAAGAGGAAGAAGCAGCAGCTGGAGCCGATGATGAAGATACCGGAGCTCAGGTTGCCCCAATTGTCAAGCTTGAGGAAGTTGCTGTTTCAACTGGCGAGGAAAATGAAGATCCCATCATCGATTTGAAAGCCAAGCTTTATAGGTTCGATAAAGACGGGAATCAGTGGAAAGAGAGAGGTGCTGGAACTGTGAAGCTATTGAAGCATAAGGAAACTGGCAAAGTTCGCCTTGTTATGCGCCAA…	45.4761	0	75.7935	Inf	Inf	1.59809e-10	3.3216e-07
k80:41321	k80:41321 Oleosin Zm-II (similar to)	CAGAAAAAAAAAAGCAAGACAACACAGCAGAATACACTGCACACCAATGCACCTCACAAAGCTGGAAAAAAACAACTAAATTAAACTTGCATATTGTTCCACATTATTATTTCCATCTTGATAGAAACTCTAAGATTATCTAAGTCCTGCCACCCTCTTTTCCTTCCTGAGCTTTGCTCTGGATTGCTTGTCCAACATCCTTAGTCTTTTGTCCCACTTGCGCCGCAGCATCTG	36.5897	0	60.9829	Inf	Inf	1.94148e-10	3.94565e-07
k60:443363	k60:443363 hypothetical protein	GGGGGTGGCGGCATTGGTGGTGGTCTTCATTGATCAACGAAGCATCTTCTTGCATGAAATAAGCGATATTGTAATGTTTACTCTTGGAAGTGCTCTATTATCGGTTTTAAATTAAGCCGTTAATTAGAGTACTTTATATTAGTTGTTATTCTTTTGTGAAACTTGTTGAAAAATGGTACTCCTACTAATTAAACAAGTCTATAGCTATCATATTTATTGTGTGTTTTCTGTGAATTAAAAGTAAAAGCTTTTTGTCCATCTTGCTTGAAAAGCTCATGGACTATAGGTGTATTAATGCCCAATACTTTCATTAATAAGATATAGCTCTTGCCAAGTG	366.751	171.083	497.196	2.90617	1.53912	7.03649e-10	1.34064e-06
k66:356246	k66:356246 Glutathione S-transferase L3 (AtGSTL3) (similar to)	GAATTTTCTGAGTTCTCTCTCTTTGGTACTCGTAGCGGCAAAAAGTTAGCATCAATGGCTACACCCAAATAGGTAACAGTGGTCAGGGACGAAATACAAGTATGTGGAGAAGAGTGCGTCTGAAAATATTTACTAAAAAGGGCAGCCGGTGCACCAGGCACCATTCTGCCTTCACACATGGTTGGGAGAAGGATCGTACCTTTAGATGTGTGATAAGTGTACAAGAAGTTCTTCCACCATCACTTGATTCTACTTCTCAACCCCCGTCTCTCTTCGACGGAACTACCAGGTTGTACATCAATTATATGTGCCCCTATGCTCAGCGTGTGTGGATTACCAGGAACGTCAAGGGCTTGCAAGATAAGATCAAGTTAGTTCCAATCGACCTTCAGAATAGGC…	124.886	32.223	186.661	5.79277	2.53425	8.98465e-10	1.67688e-06
k78:176428	k78:176428 Bidirectional sugar transporter N3 (MtN3) (similar to)	GAAGAGAGAGAGAGAAAAATCTTAGGCTTTCTTCATTCAACAGAAGAACAAAAAGAAAAGTTAAACATCCTTGTTTATATAATCTAACTTAACAGTCGACATGGCCATATTTGATCTCCACCATCCATGGCTATTTGTGTTCGGAGTCTTAGGAAACATTATTTCCATATTCGTTTTCTTAGCTCCAGTGCCAACATTTCGCCGAATCTACAAAGAAAAATCAACCATGGGTTTTCAATCAGTCCCTTACGTGGTAGCACTGTTTTCATCCATGCTGTGGATGTATTATGCATTTATCAAGAAAAATGCCATTCTCCTCGTCTCCATCAACTCCTTCGGTTGCATTGTCGAGACCATTTATATCTCCATTTTCCTTCTCTACGCATCCAAGGAGGCTAG…	187.043	66.7073	267.267	4.00655	2.00236	1.08049e-09	1.97627e-06
k76:12580	k76:12580 40S ribosomal protein S3-1 (similar to)	GAGACCGCATATTTCTGGCAATCCAACGCCGAAGTTGAGCTTAATAGTTCTTGTTTGCTAAAGCTCTCAAACTCCGAAGGCGAACATGGCGACTCAGATTAGCAAAAAGCGAAAGTTTGTTGCCGATGGTGTATTCTTCGCTGAGCTGAACGAGGTGTTGACACGTGAGTTGGCTGAGGATGGATACTCTGGAGTTGAGGTTAGGGTTACTCCAATGAGGACTGAAATCATCATCAGAGCCACTCGTACCCAGAATGTTCTCGGTGAGAAGGGAAGGAGGATCAGGGAGTTGACATCAGTTGTCCAGAAGAGATTCAACTTTAAAGAGGGCACTGTTGAGCTATATGCTGAGAAGGTTAACAACAGAGGACTGTGTGCTGTTGCTCAGGCTGAGTCACT…	41.2811	0	68.8018	Inf	Inf	1.16562e-09	2.11088e-06
k72:283512	k72:283512 Mortality factor 4-like protein 1 (probable)	GCTCCAAAGACGACTCTGCTACCGACAGCGACAACTCCTCCGGCGACGTGCCCGACTCAAAACCTAGTGTCTACACCGAAGGCGAGAAGGTTCTCGCCTATCATGGCCCTCGCATCTACGAAGCAAAGGTTCAAAAAGCAGAGCTAAGGAAGAATGAATGGAGATACTTTGTTCATTACCTTGGATGGAACAAAAATTGGGATGAATGGGTAGGCACCGACCGCTTGATGAAGCACACGGAAGACAATGTCTTGAAGCAGCAGGCCCTGAACAAGAAGCAGGGCATGGAAAAAAATTCTAAATCTGGACGCTCAGCACAGGCAAAGCCAAAAAGCTCAACTGGTGTGTCTTCTCAAGATGTTAAACTGGATAAAGAAGACGCTAAGAGCAATGTTCCAA…	32.9123	0	54.8538	Inf	Inf	2.19448e-09	3.75124e-06
k68:334605u	k68:334605u Callose synthase 9 (similar to)	AATAGATTACTATGCCAAAAATAGTCAATGACAATCCTAGACCATTATCTAGTATCAATTATCAGGTATATCTAAACATATCTGAAAACTATACACAATAACTTTACGTATGTAAATGAACAAAAGACACAGCTCAATAATAACTTACTCTAACAAAAACTCCTAAAAGTGATACAACGATATGAACTACTCTTCTCTGTACAAAGATTAGAGGAATATGAGATATTATAAACCAGTGTTCGGATTGTTTCCAGCAAGGATGAGAGATATCTCCAGCCCTCGACTAAACGCTTGGTTGAACATAAGCCGGGTTTGAAACGTTGAAACAAAGGGAAACCAAGAAAACAGTGCAATTGGGATGAAGATGAGCATCCCCATACCAGCATCGTACAAACGAGC…	32.0799	0	53.4665	Inf	Inf	2.22783e-09	3.773e-06
k58:474725	k58:178650 Multidrug and toxin extrusion protein 2 (MATE-2) (probable)	TTTAACCATGAGCCACCTGTTTGATGATATTCGGTTCAAGTACTTCAACAAAGCACCTTGTGCACCTTCAACATTTGTCAATGACTCATCCATGTTATCATCAATCCTGATAGCAAGCTCCCCTTGCTGTGCAACCATTGTAGCTAGATGGGTGAAGATCCCACTCAGTTCTGAAATAGTGGATTCAACATTTTGAAGAGCAGTTGCCCTACTTTGTGAGTAACTTTCTTGTCTTGGAACCACTTCTTGTAACATGGACATTTCCATTTGGTGAGATGGAGGATTATCTGAAGCCAACCTCCGCCTGGGCACTGGTGCTGCCGCAGACGCTGGAAGAAGAAGATGGAGTGAAAAACCCTAATTTGTCGACTGGAGCAACTGCTGTGTTTTAATTTTGCT…	83.1275	16.4072	127.608	7.77756	2.95932	2.56057e-09	4.21931e-06
k58:178650	k58:474725 Syntaxin-31 (AtSED5) (similar to)	TGACAAAGGTCCTCCCCATGTACACCTTCCACCTTATCTTTCCTGTGTCTCACTCACTCCATTTTAAACCACCGAACTCACCACTCACCCACTGGTACATATCAACGCTATGCGTACATTTGCTCGTTAAATAGAAGGTGAAAGGAGTGTTCATTGCTAAGTCGGATGAACTTGGATTCTCTTGTGTGTACTCTATAGTTCTATCACATACAACAACTTCCATTTGCTCTGTTCCGCTTGTACATTCAATGTGTCCTCTGTAGTTACTATTTCTTTCCGTCTCTTTTAGTCACAAAGCAATTAATACGAAAAAGCAAGTAGGCGGCGTAATTCATAAAGCAAGAAGATACAATATCTGCATTTATAAAACTTCACCAGTGGAGTATCGCACCCCTTTTT…	32.8734	0	54.7889	Inf	Inf	2.56044e-09	4.21931e-06
k66:347655	k66:347655 Zeatin O-glucosyltransferase (similar to)	CTAGAATATTAAGCCATAGATGCATTGAGTGGCTTGATAAACAACCTAAGAATACAGTCATCTACGTTTCATTTGGAACGGCAAGTACCTTCTCACCTGAACAAATTATTGAGCTTGCCCTTGGTTTAGAGAGATCCGAACAAAAGTTCATATGGGTTCTAAGAGAAGCAGATAAAAAGGGGAATGATTTTTCAACAGACATTCCGAAGATAGAGCTGCCAATAGGGTTTGAAGAAAGAGTAGCAGAAAGAGGAATAATAGCAAGAGACTTTGTACCTCAAATGGAAATTCTAGGACACCCTTCCACAGGTGGTTATTTATTCCATTCGGGTTGGAACTCTTTCTTGGAAAGCCTAACAATGGGAGTGCCAATGGCAACTTGGCCAATCCATTCTGATA…	32.3359	0	53.8932	Inf	Inf	2.77113e-09	4.5255e-06
k68:347363	k68:347363 Protein TIC 21, chloroplastic (AtCIA5), Precursor (similar to)	AGAAATACATCCAAAGCAAGCACGGGGCTAGTTCCAGGAGTAATACTATACGGGTTAGCTGAGGTGGTAAGAGCCTTAGCCACCAATGATCCGACAGTTGCTTGCATGCCAAGTACAGCAGCACCCATTCCCAGAAGGTTCACAACTATTCCATTCTTCAAGCTTTTCACAACATCAGCACGAGGAGGAGCCTTTGAAGGATCATTAGCTGTCCGCCGAAGCTTTTCAGACAAGCGAATATAGCCGAATGACCAAAAAACTGAAACAAAAGCAGCTGCAATTCCACCCGCAGTTGAGTAGAATGTGAAAGGCGATGTAATCTTCCCCGTAATAACAATAGAAAATGAAAGGATCACCGCAGCAACAAGCGTACATACCAGCTGTCCCCAGAACCCCAGA…	42.4516	0	70.7526	Inf	Inf	3.08943e-09	5.00067e-06
k64:387419	k64:387419 Phosphoenolpyruvate carboxykinase [ATP] (PEP carboxykinase) (probable)	ACCTCTTTTACTCTTTCTTCACATTCTTGTTTATGGTCAGGCTTTTGGTATTTTCTTGGAGTCTTTAAGTACCAAAGGGTGGTTTGATAAGTTGCTGAAGTTTGAGATTTTGGTGAAATGGCGACGGTTGCAGTAACGGGGATTGATCGGAATGCGGCGTTATCGCCGGAGGCGCCGCTTGCTCCGGTGACTATTGAACGGAAAGTTAGAACTGACTTGGAAACTTCTATTCCAAAGCCTTACTTGGCAAGGGGATTAGTGGCTCCTGATATGGAGCATCCCCATGGAACTCCTGGCCACAGGCACCATGGCTTGAGCGTTATGCAGCAGCATGTCGCCTTCTTTGATCAGGACGAGAATGGCATTATTTACCCATGGGAAACTTACTCTGGACTTCGT…	38.6733	0.883718	63.8664	72.2702	6.17533	3.29495e-09	5.28655e-06
k64:404515	k64:404515 Antimicrobial peptide 2d, Precursor (probable)	ATTACATGATCAAATATACTAACATAAGCCTCAAAATGGAACAACAAAAGGCACGAAATTGCTTATATTGAAAAAGTATGCACTCAACACCACATCAACGAACTACTGGCGATTTTTTGAATGACACAACCAAGGAGACAACCGGGTCATGTTCATGTTGTTTTAAGGAATGTTCTTTTCCTCCTCCGTGCGTATGGACCCTGCTCCTCTTCCTCGATTTCTTCTTCTTGATGCCTTCTTTCCATTTCTTCTTCCTGTCTCCTAGCCGCTTCTTCCTGTCTCTCAGCTTCCTCTTGCCTTCTTCTCTCAGCTTCTCTTGCCTCCTCCTCTTCTCTTCTTCCTTCCTCCTCCTCCTCTCCCCTCTCTCCTCTCCTTGCTTCCTCCTCTTCTTCTTCATGT…	30.3574	0	50.5956	Inf	Inf	6.10384e-09	9.54213e-06
k62:416706	k62:416706 Rho GTPase-activating protein gacA (probable)	ATATGGAAGTGGACATCCACATTATGCAAGTGCAGATCAATCATATTCGCGTTCTAGTTTTAGAAAGCAGACTGTAATGTACACATCAAACTGTAACCAGTTAAAACAAACCACCGACAGTACACTAGAACACATACACGAAGCATTAACCATTCACATTTTCACAACCAAATAGTAACGTTACCATCATAGTCAGCATAGAAAGTTGTTCACTCCTCTTTACCGCCAGGCTTCTGTCCACTCTGTCATTGAGTTTATGCGGCTCAAGTTGCTTATTCCTTTCGATTTACTATCATTTCCCATAGACTGAACTGCAGTTGGCTCTAAATCGATTTTCAAAACATCCTTCATTGGACTAGAATCACTCGACTGGCCTATGCTTTGAGCGTCCTCTTCAAA…	114.195	0	190.325	Inf	Inf	6.93389e-09	1.07479e-05
k58:503937	k58:503937 Antimicrobial peptide 2d, Precursor (probable)	ACTGAATTGTTCAACATTTTCAAAGAGAAACCAGATTTTGAGAATTGCAATGGCTGGAGCACTGTAATAACACGGAAAAAATTGCCTGCATTAAAGGGTTCGCACATCGGTATTTATGTAGTGAACTTGACCAAGGGATCAATGATGGGCCCACACTGGAATCCAACGGCAACTGAAATAGGAATAGCATTGCAAGGAGAAGGAATGGTAAGGGTAGTTTGCTCAAGCACTGGAACACAGCAGGGGTGCAAAAACATGAGGTTTAATGTGGAAGAAGGAGATGTATTTGCAGTACCAAGGTTTCATCCTATGGCTCAAATGGCTTTCAACAACAACTCGTTTGTCTTTGTTGGGTTTAGTACAACTACAAAGAGACATCATCCTCAGTACCTAACAGGA…	29.8138	0	49.6896	Inf	Inf	8.43861e-09	1.26514e-05
k78:190257	k58:448249 Benzyl alcohol O-benzoyltransferase (similar to)	GACGGAGAGCTATGCTATAGAAATTGGTAGGGCTGCGGAGGACGGGAATTACTAGGCTGAGCAGTTCCATTTAGAGAATGTGCGCTGCGATTGCGATTTGGTTCTCACCAGTAGTATCAAAATTTTGGAGAGAAAAGATTGATGGAGGAGGAAATGGATGGACGCTGACTTCGTATACCTACGGTTATACCCTAGCTGTTATAGTGATCATACTGATATGTCATTTGCTAAACTCTCGTCTTCGATTTCCCGTACCCGCCTTCCAATTTAGAGAACAACCTTCTGCGCGTCCACATGCCCAATCCAACAGTTATCCTGATGTCTCTCCCTCTTCTGCTCTTTCTGATGTCCGGATCACTACAGTGATATCTGAACTAGATCTGAAGAATTTGATTGACG…	659.939	355.357	862.994	2.42853	1.28008	1.37532e-08	1.98353e-05
k74:254552	k74:254552 Probable ATP-dependent RNA helicase kurz	CCCCTATTCCACTGCCTACCAGAGTCAGTCCCTAACTGCTTGTTTGCTGGATTTCGACCCCAGGAAAGGCGAACCGTCTGCTTCCCGATAACTGCTCCATTAAATTTCTGTATTGTATCCTCTGCTGCACGCCTCACATTTTTGGAAAGAGATATTATGCCTGTGAGAACATGCCAAAGGAGTTCATATCATCCAAAATAAGCAGAGATAGATTCTGAAAGGCATTTAATATTCCTAATCATAGAAAATTCATGGGTTCCTTTTCTCTCTCTTGACCTTCTTGGAAAGCCGTTTTTTGGGGCCTAAAAATACTTCAAGTTGCATCTTTGCCCAAAGGTCTTCAAAATGGTCATGAAATCCCTGCTGAAACCAATCCAAAATTTCCGAAAACAATTCTCG…	29.5611	0	49.2685	Inf	Inf	1.75025e-08	2.46255e-05
k60:62950	k60:433352 Glutamyl-tRNA(Gln) amidotransferase subunit A, chloroplastic/mitochondrial (Glu-AdT subunit A), Precursor (similar to)	AAGCCATAATCCTTCAAAATCAAACCCTGCATAAAAACTTAGCCCCACTGCTACTGGCATTCCAACAAGATAAAAGCAACCTAAATTTATATTTGCTCCAACTTTAGGCCTTGCTGTTCCTCTCAGTACCCCACAGCCAGTTGTTTGTGGGCAATTTCCCAGTTCACAAAGCCCAATTATTGGTAATACAAGTGATGTTAACGCCAAAATCTCCTTGTCATTAGTGAACATCTTGGCCCAAACTTTCCTCACTGTCACCGCGAAAAACAGTGCTGAAAAGCCCAAAATGAAGCTGCCAGCAAGTCCTACAATGGCAGCAACCTTAGCTTTATCCGGTCGCCTTGCTCCTAATTCGTTTCCCACTCTTGTTGATACGCTGAAGCTCAGAGAAGATGGGAA…	72.7289	16.3616	110.307	6.74181	2.75314	1.87514e-08	2.61034e-05
k58:506483	k58:506483 Chaperone protein DnaJ (probable)	TATTTGAAACATTCTTTGGACCTTCTATGGGTGGTTTTGGAATGGACGGATCTGGATTTGGAACGCGTCGCCGCAGTACTGCTACCAAGGGTGAAGATCTACGTTACGACATGACATTAGAATTTTCAGCGGCAATCTTTGGAGCAGAAAAAGAATTCGAGCTTTCACATCTTGAAACTTGTGAAGTTTGTGCTGGAACTGGAGCAAAAGTAGGCTCCAAAATGAGGATATGTTCAACCTGTGGTGGCCGAGGTCAAGTTATGAGGACTGAACAAACACCTTTTGGCATGTTTTCTCAGGTTTCTGTTTGCCCAAACTGTGGTGGGGATGGTGAAATGATTTCTGAATCTTGTCGTAAATGCTCTGGCGAGGGGCGGATACGAGTGAAGAAAGATATAA…	29.3544	0	48.924	Inf	Inf	2.18974e-08	2.98893e-05
k72:110221	k72:110221 Nucleotide exchange factor SIL1, Precursor (probable)	AAACTAAACCTAAAGAACCCTAGAAGCCTCCCTGATTCCCATCATCTCAGGCTGGCCGTGCCGGTCTCCATCGACACCAAATAAACACCCCAAATTTCGATGACCCCTCATACTCAATCCACACCCCTTTTTCCTCAAGTATGTCCCAGACATTTCGAATCTTAAATCTAGTTCACGCCCTAAAATTCCAAACAAATTCAAATTCGAGAATAATGAGGTTTGGGTCTAGTTTGAAATTATTCATGTATTCTTGATATGAACACATGATTAATGTAAAACTTGCCCGGGAAATTTTGAAGATTCGAAGTTTTTCTTTTATTTCTTGCGGTCCAGGCTATTTTGAGGTTTGAAATGGTTTGAAGAAGCTGGATTTGCTATTGTTGAGCTGCTAAAATACAT…	28.9504	0	48.2507	Inf	Inf	2.24256e-08	3.01602e-05
k66:367064	k66:367064 Probable importin-7 homolog	TTCTCTTTCACTGTCGATCTTCAATCTTTTGGACCAACTGCAGCTTTATGACAAAGATGTGTGATAAATACAAATGACTCCGAGTGGCACTCCAATAGTTATGAGACTTTTACATAGAACATCCCAACTTCAGCACAACAGCAGGGCAAATACAAGAATAAACAAAATAATCAATCACCAACAGGCACACCGAATAACAAGAATTACAGCAATTGGGGTTTGAAAAAGAGGAACGCAAAGGGCATGTATGAAATCCTATAGCTAAGGTTGTTGGAAGTATAATTTACATTCAGGAAAGGCCTCCAAGAAACTTGAGGTCAGATCTGGTGGCAACTGTAGCCGTAAAAGCACTTGGTGATGTCTCTCAATTACCGAAAGCACAGTGCTCTCCAGATCCAC…	42.1906	0	70.3177	Inf	Inf	2.94617e-08	3.82179e-05
k66:376634u	k66:376634u DNA damage-binding protein 1 (similar to)	GCTCCCTTAGTTTCCTTCTCTGCAATTAGTTGGAGCTTTCCATCTTCAACTATAAAAACTAAAATTCGGCCCTTGGTAGGTTCATTTTCCTCTGGCATCACATAAGCAGTCCCAACGCAATAATATACATTACTGTCATCAGAAAAGGAACAGCTAAGTATGGAACAACCATATTCAAATTGGTCAAGGGGGTAAGTTGATATGAACTCAAATGTCTGATCATCTAACAGGCGCACAAAATGCACTTCAGGATCATCTGCATTTGACTGAGTATACTTGACGCTGCATAGAGCAAATGTCCTGGTCTGCTCTTGATGGCTGATCCGCCGTGCATGCTCCCCGAGGGGTATTGAACGGATGTGAAGCTTTTGAATTTCATCAATAGTGCCAATTGTTAAC…	28.2088	0	47.0146	Inf	Inf	2.94466e-08	3.82179e-05
k64:393849	k64:393849 ABC transporter C family member 4 (ABC transporter ABCC.4) (similar to)	ACAAAGGCACAAAATAATTGGTCGTCCCTTTTCATAAAACAGCATCGTGGATCATACACTTATTTGCATACAGTAAACATATTAGACATTGTTAGTTAGGAATGATAAATTAGAAGGTAGCACGAAATAGGCTGCTTTGAATACCAGCAGAAGAAGAACTGGCTGCTTCTAGTGTTAGTGAAGCAGCAAGGAAACTGCAAAATAGATTTCTTGAGCTGAGATATGTGAATTTTTCTCAAGAAATTCTATCTCTTTGGCTTTCTGTAGTGGGTATATAAAGACATAAAGGTTGAATCTTTTATGGTTTAACATGGATATAAGGAACAATCTCTCCACAGAATCTTGGTTAGCATCAGTTTCTTGTTCTGCCTCCACACTACAATCTTCAGCAGTGGTTAA…	59.1291	0	98.5486	Inf	Inf	4.13336e-08	5.21391e-05
k64:400559	k64:400559 Auxin-responsive protein IAA16 (probable)	TTAGCAATTAACATTCACCATAACATTTGATATTGTGCTAATTTTTTTCATCTATGACCCAATATTGTATATGTATATGTATATACTCTCTGAAAATACATAGCAGCAAATTCTTCAAAAAACAAATACAAAAAACTCTTTGTACAAGAAAAACTGAAGCTATACTTTCTCTATACATGACTGAAATCATAGAGATACAAATCCCCAGCCTTCTCTCTTTCTTGATTTGATTGCAGATATGAGTATATTTCCCAGTTTCTGGAAGAATCCAATAAGCTTAGGCTTAGGATTCTACACGTATTGGCGGATCCGACAATGAGGCCAAAACTTATACTATGTGTCGTGAAAACACAGAGTTAGATAAACATTTTATAACTCTTCGAACACAAGACGAACACA…	41.2926	3.93121	66.2001	16.8396	4.07379	5.54678e-08	6.80899e-05
k60:476127	k60:476127 Protein VERNALIZATION INSENSITIVE 3 (probable)	AAAAATGTGTACAGACGAGTAAGATGGTCTGCGAAGACTATCGTCTGAATCAATTTTGAACCTAGGTACCAGTTTTTTATCCTTTATGTGATTCACAAGTTAATGCCAAAGCTTACAACAAAAACCATTTGGTGACCTCTTGCTGGATATCATTTCTGAAAAGGTATCAACCAATTGACCAGCCAAGCTACCTGGATCATCAATTAGTGTTTGAATGAAGGTATTTACCACCCTACGCTCCTGCTCCGTCGATCTCAAGCTAAACCAAGTAAGCAACTTTAACCTGAACTCCTTCTCGATCAAACCCTGACATTCCAGCCAACGGATGATCTTAACACAGTATTCAAAGTTCTCATCCAAGCCCCCTGTACGAATTCGGATAGGTGAACCATTGACCAA…	27.2079	0	45.3465	Inf	Inf	6.01601e-08	7.28718e-05
k72:281155	k72:281155 Cullin-1 (similar to)	TATAAATTTTTCGGATATTATTGTTTCCAGCAGCTATACAGTATCATTTTTCTAACACAAATCTTCCAATATGCTTGCACAAGGTTGAAACGAAAGCTCCATAAGGACTTAGGTCAAGTCACAATCTACAAAGAAAGAAACCGCAGAGCATGATCTAAAAAGAAATTACCATTGTGCTGAATCCGAGAAGGGGAAGTCCTTCGCTGGAATATTACATTTACTCAAAACTCAAGATACATAGAAAACACAGAATAGAGAAAGCAAAAGGGCCATAAAAGATTGGAAGAAGCTAGGCAAATCTCATCTCAAATATCTGAGGCTATTTTTACCTCTTCCGGCGATCTTAGCCACATTGTAAACAAAGTTTCAAAATCCTGATGCAACGCAATCAAATATCCA…	26.7488	0	44.5813	Inf	Inf	7.04371e-08	8.31185e-05
k80:121008u	k80:121008u 3-hydroxy-3-methylglutaryl-coenzyme A reductase 3 (HMG-CoA reductase 3) (similar to)	TTGCCAGATTACAGAGCATTCAATGTGCTATAGCTGGTAAAAATCTGTATATGAGATTTAGCTGTAGCACTGGTGATGCGATGGGAATGAACATGGTGTCTAAAGGTGTACAAAACGTTCTGGATTACCTTCAGAATGAACATCCCGACATGGACGTCATCGGCATCTCTGGGAACTTTTGCTCGGACAAGAAGCCTGCAGCAGTTAACTGGATTGAGGGGAGAGGAAAATCGGTAGTTTGCGAGGCAATTATCAAGGAAGAAGTGGTGAAGAAAGTCTTGAAAACAGAGGTTGCTTCTCTCGTGGAGCTGAACGTGCTTAAGAACCTTACTGGTTCAGCCATGGCTGGTGCCCTTGGTGGCTTCAATGCCCATGCCAGTAACATCGTCTCCGCTGTAT…	39.9039	2.89806	64.5745	22.282	4.4778	9.15361e-08	0.000105299
k70:307405	k70:307405 N-acetylglucosaminyl-phosphatidylinositol biosynthetic protein gpi1 (probable)	TTTTATGGAATTCCTGTGTTTGGTGGCCACCATTACTCATTGGGTTTCAAGAGTTCATCTGAGGGGGTGACAAACCATTGCAAGAAGCCTGAATGGGTTAAGGATCTTAACAGGAAGCAGCCATATCTTGACTTGGACGCTGTAATTCTATCTATCAACACTGCTAATGCGGCTAAAGTATTTACCGAAGCATATTGTTCTGCCAAAAGATCCAGGGTTTCCTTCCATTTCTTTGGCATGTTTTCTATTTTGACATGGCAACTGCTTGCTGTATTGCTTGCATCATTCTCAACTATCTTCTACATCATCCTTCAGTCTTTCCATGTCTGTTTGAGCCACATGTCCCAATCATATATCTACGTCGCATTGGAGAAGTTATTCAGCAATACATGTAAAAAT…	25.573	0	42.6217	Inf	Inf	1.16e-07	0.00013097
k76:26199	k76:26199 Snakin-2, Precursor (similar to)	ATCTCATATAATACAAAACAAGAATACAAAGCATTACAAATGTATTAACACACAAAGAGGAGAGGACACAATTCCTCAAAAAGAAAAGACAAAAAATAAAATAAGTACAGTAAACACATTTACTATATATTTTGTTTATTGATAAAATACAGGCAGACCATACACTATATATAGTCTGAGAAATCAATAAGTAGCAGAGGATTTTACAAAAGAAGATTAATATATTAAGGGCATTTGCGTCTGTTGCCGTGGGTAGTCATATTTGCATAACAAGGGCAAGTTTCAGTGTTGCCAGAAGTGCCAGGAGGCACACAGTTGCATCTTGCACAACAAGTTCCACATGCTCTATTGCACAATCTTGGCCTTGATGATAAACGGCACCTTGCTTTACATGCTCCT…	159.249	60.3654	225.172	3.73014	1.89923	1.23617e-07	0.000137868
k58:483368	k58:483368 Pre-mRNA-processing factor 17 (probable)	GGTGAAATAAGAACTGCTACTTCTAAAGAAACAATATACAACATAGATTTAATTCGTACATCACATTAACACTCAAAAATGCAATAACTGATCTCTGTCTAACTTGTCTACTGGAACATCATATCTTGATTGGAAGTTACATGTCCCTCTGTTAGTAACTATTGGTACAACCTCAACTGTAATAACCAAAGAAAACCATCACAGAAAACCTGTTTTACAGAGCTAAAGACTAGCATCGACCAACCAAGGAATACATAGCTTGATTCCTCCAGCCAATGTGTCCCAGTTAACTTGAGCACCCAATGCATAAAGAGTCTCTATTCCTCTAGCCAACTGGAGTGGAACAAGTTGGTGTTGCTTACATGGAGACGCAGAAATGATTGCTCCAGAACTAGTCCC…	26.0286	0	43.3809	Inf	Inf	1.63952e-07	0.000176399
k72:285993	k72:285993 Epidermal growth factor receptor substrate 15 (Protein Eps15) (probable)	ATACAATTTACAGAGTATGACCAGATTAACAAGAAAGAACATTGAGGAGCGAGCTTCTAGATCTGATCAAGCACCTAAATGTAGCTTCAAGTGTATTTTCAAAGCTGTCAAGGTATGCCCCGAAGGTTTCCAGCCTGGTTTCTAAGCTTGCGTTTTCTTCTTGGACTTCTGGTACTATTCTGTCTTTGTGTACCAATCTTGAAAGCAATGACCATTTTGATTGCTTTGGCTTCAAAAGTGGCACACACAGGGAGGACAAGAGCATTTGGAAAGTTGAAATGCATACTGCATTAACTTCTCTTAATGCTCTAATCACATCTATTGTATCTTCATCTGCATCTAGCAAGTCTGATACTGCAGTATCTCGATCCATTTGTTTCAAAGTCAAGACTAATCTTT…	52.6208	7.56356	82.6589	10.9286	3.45003	2.43672e-07	0.000257625
k58:504314	k58:504314 Wound-induced protein 1 (similar to)	ACAAGGTCCAGAAACTTCTGGCCTCTGATCTTGAGTGGTGGTTCCATGGTCCACCTTCCCACCAGTTTTTGATGCGCATCCTTACTGGCACTGCCAAGTCGGACACCGACCTTTTCCAGTTCATTCCTCAGACCATTGACGCCTTTGGGTCCACTGTACTCGTCGAAGGCTGTGATCCTGACCGTTCAATTACTTGGGTTCACGCTTGGACCGTCACTGATGGGATAATTACGCAAGTTAGGGAGTATTTCAACACCTCTCTTACTGTTACCCGACTCGGCAGTAATACTACGGATCTTTCCTCTACTGCTCCCCGCCATTGTCCCTCTCTTTGGGAGAGCAGCCTTCCCAATCGGGTCGGAAAGTCGGTTCCGGGTCTCGTCCTGGCTCTTTGATTTG…	35.1397	1.76744	57.3878	32.4696	5.02102	2.70352e-07	0.000280777
k76:233712	k62:436454 Cell division protein ftsZ homolog 1, chloroplastic (AtFtsZ1), Precursor (similar to)	CTACAAATGGCAGTACTAAAGTCAAGATTTCAGTAACGACTCCACCGGTCTCTCCTAAACTGAAATCGCCAAGACAACCAGCTATCAAAAGAGGGAACATTGATCCTAATGTCTTGACTTCAAGTGCTGAGAAAATTTTGTCTCCGAAAGGCACTGCTAATAAAGCACCAACTTTGTTGAAGAAGCCTAAAAAAAGCAGTGGGGGAATAACTTCTCCCCCTTCCGTGGAGAACTCTTTATTGAAATACTCATCCTCGTTGATAGTCGAGGCTCCAGGAAGCATAGCAGCAGCAAGAAGGGAACAAGTTGCTACCGCGCAAGTTCAAAGAAAAATGAAAATTGCCCATTATGGAAGAACAAAATCTGCCAAATATGAAGGAAAAGTATCTTCTTTCGACT…	27.7541	0.441859	45.9622	104.02	6.70072	2.7171e-07	0.000280777
k72:171598	k72:171598 hypothetical protein	CACACATAAAAGACACATGAAGCTTGATCAACACAAGCGTTACACACACATACGGAAGATGCAACGAATATAGATATGTAAGGGACCAATTCACACTAATAAACATTAACTAGGAACACACCTAACAACGAAAACAGCAAATTATAACGACTCCAACCATTAACATGACTAATCAAACTAGTAGCTCCACTAGCAAAGCTTCCTCCAGCAGTATTCGTGGTCAAGACTAGGACAGTCCAATCATCCTCAGTGCCAATTCCAGCTCCGGTGTACTTAGAATTGTTGAGGAACCTCGCATGCTGGGATTGAGTATAGTTGGTCAGCACGAGGGTCGCGACACGATCATGGACGCAAACCGGGAGGATAATGCCGTCTGCTGTTGTGTTTATGTTTATGTCG…	24.0592	0	40.0987	Inf	Inf	2.77135e-07	0.000284773
k58:25247	k58:25247 Sperm equatorial segment protein 1, Precursor (probable)	AATAAGCAGAGGAAAAAAATTCATTTCAAAGTTCTAAACGTACGTACGACTCACCGAGTAGTCTCAACTCGGTGGTAAACATGGAGAAATCAACGCCCGTACGGAATTCCCATACCTCCGCGGCGGATTTGCTGACGTGGTCGAACGTTCCGCCGCGGTCGTCCGCCCGTGCATCTCGTTCTCGTCGTCCTTCAGATGGAATGAGTAAGGTGTTTTTTGGAGGACGGATTACTGATCAGGAAGCTGAGACCTCGAACAAAAGGAAACCTTGTTCGAGGTATAAACTGAAGGAGATGAGTGGCAGCAATATATTTTCTGCTGCTGGCAAAACTATTGCATCAGAGTCTGAACCTGTTAACATGACATCTGTCTGGATCGTTCAGCAAGGTGCAAATGGAA…	24.2137	0	40.3562	Inf	Inf	3.82138e-07	0.000381941
k74:262125	k74:262125 Eukaryotic peptide chain release factor GTP-binding subunit ERF3A (Eukaryotic peptide chain release factor subunit 3a) (similar to)	AGTGCAAAGTGTATAAGCTCAACAACAACAACAACAACCCAGTATAATCCAACTTAGTGGGGTCTAGGGAGGGTAGTATGTTCGCAGACCTTAACCCCTACTCTCAAGGTGTATAAGCTCAAGTTTCGCCAAAATTTTAGTTCAAAAATAGTGATGGGCAAAGTGTATAACCAAATGATCTCATACTGGACACTGTTCTAGATAACAATACATCATTCGATGCTAGTAAAAAGTACCAAATACAAAACAATACCATGCTACGCAGACTCCAAACTCGTGAATACTTGTGTGTGTATCTGAAAGATGGACCAACTTCTCTTCCAATAAATGCTGCTGAGAACCATAAGTTTCTGGTGTTCTGCTGCTCTGTCAGTGTGCAATTAAAACCTTTTATGCTCA…	74.1015	23.5873	107.778	4.56931	2.19198	4.03367e-07	0.000400969
k68:323581	k68:323581 Protein strawberry notch (similar to)	TTAATTCCATAATAAAATATTTGGTCAATCTAACCAGAGCACATGGTCTGCTTCTAGTTGCCAACAAGTCAGCACTCAAATTGCATCATTTAGCTGGTCCTTTGACTTGACACAGATGAACTGAGAGGAAACTGTATTGAATTCTAACACTGTATATTTTGACGGTTAGATACAAAACTGTGGCAGAACTTCCAGCAACCCCAAAATTGCCCTATGATTTAAATGATTTAATTTACAAGGAATGGATATTCTGAAAAAATGATGCAAAAGAATTATGACAGCGATGCGAGGGTGCCCCAATATCATTCCCTGGACCTTGTAACAAAGACTGCTTTTCTACCACCATACAATGGCGTATAATGACAATTCCATCTTGCTAGGCCATTCCAACAACTTTTG…	23.3382	0	38.8969	Inf	Inf	4.56041e-07	0.000443684
k78:175656	k78:175656 Oleosin 1 (similar to)	AAGTAAATCTTGATACAGAACCAGTAACAGCTAACACAAAATCCAACAACATTTCCCTATCCAACAAACACGAGACTCACATTCTCACACAAAACCGATTAACATGCATGCATAAGAAAACTCATCTAAGCCCCTCTCTCAACCCTTAATCTGTTGCCCTGCCTGATGTCCCAATTGCTCCGCCTTCTCCTTCACATCATGTGCTGCATGAGCAATTTTATCCCTCGCGTAATCAATCTTGGAAGCGCCAATCGGATGCTTCCCTGTGACGTATCTGTACATCCAGTAGAAAACAAAGGAAGCAGTGGCTCCAAAACCACCAGTAGCCAAGAAACCCGCAAGGATCAACCCGACGGTTATCACAGCAGGTACAAGAACAGGACTGAATATCACCAGCAA…	23.9932	0	39.9886	Inf	Inf	5.50739e-07	0.0005274
k76:231545	k76:231545 Trans-2,3-enoyl-CoA reductase (TER) (probable)	AATGGTTCGTTCAGCTAACTTCTACCCAACTATACACAGCCATTAATTACCTGTCCCAACTCCTTCAAAGATCTCACATCCCACTACAATTCAACCCCCAATTATTCATTTCTCAGAAAAATTGCTCTTTCGTAGATCCCAAAGTGTGAAAAAATGAAGGTTTTGGTAGTTACACGTAGCGGCAAAGAACTAATCAAGGGTGGCCTTGAGCTCACCGATTCCGCCACGGTTATTGATCTGCAGGAGGCAATTCATAAACGAACCAGAAAATACTATCCTTCTAGACAGCGACTCACCCTGCCTGTCCAACCTGGGTCAAAAGAGAGGCCAACTGTTCTTCACTACAAGAAGAGTCTCAGTGAATATACTAATGGGAGCACGAGTGAGTTAACCGTAGTT…	62.3401	16.5111	92.8928	5.62609	2.49213	5.56223e-07	0.000529878
k60:455669	k60:455669 Squamosa promoter-binding-like protein 16 (probable)	GTATACGAGAAGAGAGAAATATAATGAAGGGAATATAGAATGGCCAACTCATATTTCACACGAAAGTCAACCTATGTCACAAATGACTTCATGATAGGATTTTACTGACATTCGACCCTTTTAGAGAAGAAATTGTCGCTAATTAGAAGCTAAACATTCTTAATGGGAATAACATTTGCTTGGAAGGAATTTTCTTGATGTTAACAGAGACCAAATTTAGATATCCTGAAAGTTTTTTTAGTCCCACATAAAGGCTAGTGTTTGCTCACAGCCAGCACTTGTAGATGATCCATCTGGTCCATTTTGTAACATATCATGGAAATGCAGAGAGCTGTTGTTGCTAACATGTGAATCTGCAGCAGAATCTTGAGGTTGGCTATTGAAATCTTGAGCAAAAGG…	22.7924	0	37.9873	Inf	Inf	5.78804e-07	0.000548532
k62:418143	k62:418143 Beta-galactosidase (Beta-gal) (probable)	CTCAGTTCAAATGTTTAAAATTTTGTGAATCAACACTAGATATAGTGACATTGCTGCAGTTTCACAAGTACAGTACTCAACAATCTGTAGGGAAGTACTATAATAAACTATCAATAGAAGAAAAAGCAAAAAAAGAAAATGAAGTTTACTTGAAGAAGAAGATTAACTTATGCGCAACAACTCTATTCTTCAAGTAAAAGGATCTGCAGCCTAAAGCGGCTTTCACTTCAGCGACATGCTTTATTAAGTCAAAGTTCCAAATTTGATGAATTCCATGTGCTAAAAGTGAACAATGCAAATGATACTAGAAGTCATCAATAATCACTCCTCCAAGAATTGGGACTTGTAGATATCAGCTCCAGTGGTTGCTGCAGTTTTTGGGAAAAACCTTATGGAGAA…	24.8194	0	41.3656	Inf	Inf	6.47791e-07	0.000607614
k68:347009	k68:347009 Ubiquinone/menaquinone biosynthesis methyltransferase ubiE (probable)	CCATATGTATGCTCATACTTAGAAGACCTCTCCCCAGGACAGCATTTCTGCCACCTATTGTAATGGCATTCAAGAAAAACTTCATCAATCAGGCAAATCGCCCCCGTTTCAAACAATCTGGGAATCAAATCAAATTCAGTGCCTTCTACGTCCATCTTCATCACGACATAATCCCTCTCCGATACACTGCTCTTCAACCATTCAGCAAAGTCAAAACCTTGGATCAAATCCACCTCACTCGCAGAGTTACTAGAAGATTCAACAGGTTGAATTCTTCCCATCCCTCGTCCTTTTGCCACGTCTTTATGACCCGGGTCTTGATTAATCTCAAACGACAACGTCTCATTCCTCACCCAAGCAGCATAGGGCAACAAAGTCACCCCTTTTTTACCCTCATAC…	23.1683	0	38.6139	Inf	Inf	7.23722e-07	0.000675373
k66:366108	k64:402971 Frizzled and smoothened-like protein K, Precursor (probable)	AGAACGCAGAAAATTTCCTAAAAACAAAAAAAAGGCATACAAATGGAGAAGGGGAATTCTTCAGCTGTTGCGCGAGGTCGGTTAGCTGTGCTTTCAGCTCACCTCGCCGCTTCAGTCAATCTCTCCGATTCCAAACTTTTAGAAACTTCCGTTGTATCCGCCACTTCCGTCGTCGCGCCGCCGCCGAATCTAAAAGGCGCTTTGACGATCATCGATGAGCGAACCGGTAAGAGGTATCCAGTTCAAGTTTCGGAGGAAGGCACTATCAAAGCCACCGACTTGAAAAAGATAACAGCAGGACATAATGATAAGGGTCTCAAGCTTTATGATCCGGGATATCTCAACACAGCACCTGTTCGGTCATCAATATGTTATATAGATGGTGATGCTGGTATCCTT…	53.484	11.7936	81.2776	6.89165	2.78485	7.35006e-07	0.000679702
k64:402971	k66:366108 Citrate synthase 2, peroxisomal, Precursor (similar to)	TCTAAGATGGTTAAACAAAGAAAATAGAATGCACACCAGAATTCAAAGATACAAAATCAGAGTGCAGAAAAGAATTGAATTAAATGAGTATGATCTATGGCAGATATTCATTTTCTAATAAAGGTCTTGTACGAGTCTGTGAAGCCACTGGTGCCTTTGTATTCCCAACTCTTGTCATCAGCAATGGCACACCTCTTTCTGCTGCCTCTTCCATTTTCCCAATCTTTTTCTGCTTATCACACTTGTTTACACAAGCGATCAATAAAATCAAGAAAACCAAAGCCAAAAATCCGCCAACCACTGATCCAAAAATTACCCATTTTTTTCTGTCATCGCTTTTGCCATTACTACTACTGCCACTACCTCCACTGCCAGGTTCTGGCTCAGCAGCAGTGAACT…	26.2715	0.441859	43.4912	98.4278	6.62099	7.35793e-07	0.000679702
k76:223311	k76:223311 RNA polymerase I-specific transcription initiation factor RRN3 (TIF-IA) (probable)	TCACGACCTCGGCGAGCGGCGACGGTGGCTCAGCTCCTCGGCGACTGCTTATTTGCTCCTTGCTAACATTCATTCGACGATTTTCAAGTCTTCAACAGAGGAAATTTCGGCAATATTCAATTATCAAACATAATGGGAATGGTATTACCAGCTGAGCAGGCAGGCTATGCTGAGATGGAGAATGTTGAGATTACAGATACAGAGTTGTTCTATCATGTTAGAGGTGCTCTTAAATCCGCTCTCCAGGGTGATCCGGACAAATATAACCAGCTTGTTGGGGTTATGCACTGTAAGGAACGCCTTGTACCTGAAGAGGTGGCCCTACTAGTGACATGTTTAAAAGCTTTGTCAGGATCAGTTTCTTGTCTAGACATTGTTCACCATCAAAGTCTTCTTTCA…	32.7655	1.57248	53.5609	34.0613	5.09006	7.66706e-07	0.000704699
k78:177133	k78:177133 Probable aldehyde dehydrogenase (putative)	TACTTTGTACTCATTTCCGCATCTAATACTTCTTTAACCTAATTATATAAGCTTTATAATCAGTGGCTCTATCACTCTCTACTCAATTCTAATCATCATGTATCGAGTAGCCGCATACAGGCAGTTGAAGAATAGAGTTTCTTGGATAAGTTCATTCAATTCTACCAGATCAAATCATACTTTGCCCTTTGCTACGTTAAAAGCTGAAGAAATATCAGGCTCTCAACCTGCTGAAGTCCACAACTTGGTGCAGGGGAAGTGGACAGGATCTTCTAGTTGGAATGCAATATTGGATCCCTTGAATGGGCAACCATTCATTAAAGTTGCAGAAGTAGATGAATCAGAATTGCAGCCATTTGTGGAGAGCTTGTCCAAATGCCCGAAACATGGTCTACATAA…	22.38	0	37.2999	Inf	Inf	8.07494e-07	0.000738477
k62:395869	k62:395869 DNA-directed RNA polymerase subunit beta'' (RNA polymerase subunit beta'') (probable)	TGCCTACACGAACGGCCAATTACTCGATGAGCTTCTAGGATATATATGTGGCTCTGATCTAATGCTTTTGTATTTATTGTTACTTCGTTCTGGCTAAACTTGAATTTCCCTCCATAAATGACGTCATTGTAATTGTGAAGTGTTTTAGTGCTGACCATAAGGTAGTTGAATCTGCTACGGAGTTGTTCGTTAAGGAAGAGAGTGACAGGGAATGGTGATTTATATTTCCTTAAAATTTGCTTGTAGATTAATCTTGACAATTGCAATCTGAAACATCAAAGTGACTCTTGGGCGTTATGTGCCATCAATTAAGGTGTATAGGCAATGCAGCACGGAAGAAGAGAGGGGAATTGATTAAGTGAACCATAAGATCTTAGTGAGGTTCGATTATTCAAAAAC…	22.5848	0	37.6413	Inf	Inf	8.11825e-07	0.000738744
k68:353572u	k72:292008 Uncharacterized GTP-binding protein At5g64813 (similar to)	AAACAAAAGAGAAGTGAAAGCGTCTTCCCAAGTCTTATCAGGACGCTCATCAATTATGGAGTCAAAGAGTGGGTTTTCAGCTCAAGAAGTTTCCGATTCACGCATAAAGAGAGGGATTTCACTCCAACATGAATACATCCCAGATAGGCCTTCACAACCTCAGCACAAAACACATGGTGAATCCAGAAGGGATGAGGTTCTTGGTTTGCCTTTGAATTTCCCATCCCATGAAGATGCACTTGGTTCAGCTGATCGATTGCAGAAATCCTCGACTCAGTATGTTGGCGAATTTGTAGAGAAGGTCAGGCATGAGATTTCAAATTCTGAGATTCTGAAGGAGAAAAAGACCTCTGAGACAAAGTTAGTTTACGAGGCAGAGCAGCCTAGTGAAAAAGTTTT…	22.9028	0	38.1713	Inf	Inf	8.65308e-07	0.000779655
k76:226245	k76:226245 Caffeoyl-CoA O-methyltransferase 6 (CCoAMT-6) (similar to)	TACTCAAGCGAAATACGATAAAAATCTTAAGTATTTGTTACAATTTCAGAAGTACGATATTTGAAATGCAAATATATAGAAATATTAATAGCGATAATAATCATGAGATACAAAATATTTATTCACAAATCAAAAGAAAAACAAAAGTAGTTGGATAAATAAAATAAATCAGTTGATGCGGCGGCACAGGGTAATTCCATCACCAACGGGAAGCATGCAAATCTCAATTCTTGGATCAGCTGCCAAAGCTTTGTTAAGTTCCAATACGAAGTCCCTATAGTACCTTACGTATTTCCTCATAGGGGCATCAGGTGGAGCTGCCACAGAACCATTCCATAGAGTGTTGTCGTAGCCAATCACACCACCAACTTTAACTAATTCTATTATCCTCTTGTGGTA…	152.803	52.6915	219.544	4.1666	2.05887	9.02072e-07	0.000800944
k78:34322	k78:34322 Cell number regulator 8 (probable)	CGGATTACAGTGGTTGAACTTTTTTTTCTCGTACGTCACTGTATACACAAATTTTCACCTTCTTTCAGAAATTCAGATCCCTCAATTTGCTTGATTTCATCAAACCCCTTTTCGTTTACCTGTAGTTGTTGTTGAGTATAGCCAATGGCCAATAACGAAGAATCAAACCCTCTTTTATCCCCTGAGGTGAAAGATGAGTTGAAAAAGTCCAATAAACCCGTTATTTCTTCTGCCGCCGGTGCAATCCCAGCTGCTTTTCCGGTGGGCTGGACTGCTGATGGGCTTCCTATGGGCCATGTCGTCGTGGGTGAGCCCAATAGGGGACACTGGGATTCTGGCCTTTGCGCTTGTTTTGGCAGGAATGATGAATTCTGCAGCAGTGATATTGAAGTTTGTTTA…	42.2939	0	70.4898	Inf	Inf	9.64459e-07	0.000844045
k58:500220	k76:218624 Protein TAP1 precursor (probable)	AATTTCTGAAACCTTTTCCATCTACATACTTTAGTTGTTAAATATATACATAAAGATTTTTCTACAGCTCTAAAACCCTTCTCCCAATTCTTCAGTTTCTTCATAATTATCAGCCGCTGTAAATTACCTAGTAATTCTTCATCTTCACGTAGTTGTTTGGTCGCTGGTGATAATGTTCCAACAGTCTAGGTTATTGCTTTTGGCAGGTGATACTGTTTTTTGGATTAGGACATTGCCTTGCTTAAACGATTTTGAAGTGATCAGGATTTAGTGTTATTATCAACTCTTACATTGCACCATGGAGAAAATCAGAAGCAAAAGTTGGATTGGAAACATATACCACAAGTTTGAGGCTGTGTGCCAGGAGGTAGATGGATTTGTAACCAAGGACACAGTTAA…	45.8969	6.33545	72.2712	11.4074	3.5119	9.80224e-07	0.000853499
k76:218624	k58:500220 Dentin sialoprotein, Precursor (probable)	CCGTAAAAAGGTCATGGATATATTAACTGAACTAAAATGATCTTATTAGATAATTGGAACACAAACACAAGTTCTCCGTACACGGTGTCATTATCACAGACACATATTGTGGCAAAGTTTACTTATTTCTTAGAGCAAATGCTTGCTTCTTAAGCTTTCTCTAGAGCATTGTTGCCCATGCAATAGTTCTCACTGCAGTTTGACATGCAAGTTCCAAACTTCTCGTTATCATATTGGAATAGGAATTCGGAACAATGGCCAAGGGAACATCCAACGTTACAGACGCGGTTTCTAGCTTCTAGTGAAGTTGAATGAGATTCGTCTAAGGTGTCATTACTTGCATTAAGGAAGCAACGAGCCATGCACCTAGCTAAGCATACAGGACGTGTTCCACACTGA…	22.5934	0	37.6557	Inf	Inf	9.84595e-07	0.000853499
k58:64955	k58:64955 Epoxide hydrolase 2 (CEH) (probable)	ATCAAAGAAGCCTCAAAATCCTTCTTTGGATAGAAATTTCAGAAAATTAAATGGAGGGAGTAGAGCACAAAACAGTGTCGGTAAATGGAATAAAGATGCATTATGCTGAAATAGGTCAAGGTCCTTTAGTCCTCTTCATTCATGGGTTCCCAGAATTGTGGTATTCATTTAGGCACCAAATGTCATTCATGGCTAACCACGGATACCGCGCCGTAGCTCCGGATTTACGCGGCTACGGCGACACTACCGGAGTACCTAAAGATGATCCTAGCAATTTCACAACCCTAAGTATTGTTGGTGACTTAGTGGAGCTCTTGAATTCCATTGCACCACAAGAGGAGAAAGTGTTTGTTGTAGGACATGATTGGGGTGCTGTTGTTTCTTGGGCTCTCTGTTTGT…	59.7995	12.0341	91.6432	7.61529	2.9289	1.0772e-06	0.000925008
k62:422223	k62:422223 Superoxide dismutase 1 copper chaperone (probable)	ACCAAATTCCTTTATTTCTCCATCTCATAGTCAAGTTCAACTTTCTGTATTTTGTCAGAAAAGAATGATGCTTTCAAGCATGGCTAAATTTTTAAATGTAAAGCTGAGGAATAAATTCCAAGAATAAAGGAGATTTATTAGTATTCTTCTTCAGGAAATGAATGCCAGGTGGTCTGAATTAGCCTTGTAGAGATGGAGTGGAGGATATATTCCCTTTTGCTTTTGAAGTCAAGAATCTCATTTCTCTTAACATTTGCACATGTTTGCTTTATTTTTGTTTGTTGAGAGTTACTTTACGAATCATCTGGAATTTCTTAGGCATCTTTCTCTCTTACAGGTGAAACAAAAAATAAAATTACTTGCTTCCCTTGCAAACCATTTTGCTCATCCTCCTCAAGC…	22.3534	0	37.2557	Inf	Inf	1.12612e-06	0.000944837
k78:192591	k78:192591 NAD-dependent dihydropyrimidine dehydrogenase subunit PreA (DPD) (probable)	CAAAGTTGAGGAAACTGGAATTGATGCCATTGAGATCAACTTCTCATGCCCTCATGGTATGCCAGAACGTAGAATGGGTGCTGCTGTTGGTCAAGATTGTGATCTCTTGGAGGAGGTTTGTGGCTGGATCAATGCTGTAGCCACAGTTCCAGTTTGGGCAAAGATGACCCCTAATATCACTGACATTACAAAGCCGGCTAGGGTGTCTCTTAACCAAGGGTGCGAGGGAGTATCTGCCATAAATACAATCATGAGTGTTATGGGAATCAATCTTAACACCTTAAGGCCTGAGCCTTGTGTTGAGGGATACTCTACTCCTGGAGGCTACTCAGCAAAGGCTGTGCACCCGATTGCTCTTGCAAAAGTAATGAACATTGCACAGATGATGAAGTCAGAATT…	99.3372	33.3537	143.326	4.29717	2.10339	1.18063e-06	0.000981561

## Sheet: Down-regulated genes
Table S7
id	transcript name	sequence	baseMean	baseMean(Agrobacterium)	baseMean(AtLEC2)	Fold Change	log2 Fold Change	pval	padj
k76:235741	k76:235741 GTP-binding protein TypA/BipA homolog (similar to)	TGAAACAAGCAAAGGTTTTTCGTGATAACCAGTTTGTACAGGAAAGGATAATGGACTCCAATGATATAGAGCGTGAAAGGGGAATAACCATACTTAGCAAAAACACGTCAATTACTTACAAGGATACAAAAATCAACATAATTGACACTCCAGGGCACTCTGACTTTGGTGGTGAAGTAGAACGCATCCTCAACATGGTTGAAGGGGTTCTTTTAGTGGTAGACTCTGTTGAGGGTCCGATGCCCCAGACAAGATTTGTCTTGAAGAAGGCACTGGAGTTTGGCCATGCTGTAGTTGTTGTAGTCAATAAAATTGATAGACCTTCTGCTCGTCCAGAATTTGTCGTCAACTCTACGTTTGAGCTCTTCATTGAATTAAATGCAACGGATGAACAGTGTG…	125.793	314.16	0.215033	0.000684471	-10.5127	4.75913e-54	1.24353e-49
k58:472428	k58:472428 26S proteasome non-ATPase regulatory subunit 2 1A (AtRPN1a) (similar to)	ATAAAATTCGTTCGAAAATGATTAATCTCTTGACACTTTGTCTGATTTGCTTAGACCCTTTCAGGTTCTAATTCTCCTCAACTTTATGCAGAAATAATATCATGATCAAAAATAGTCATTTTCGATTTTCCATAATTCAGCTCTCCCGAGTCCCCAACCCATAGAGCAGCATCATTAAACTATGCCGGAAACACAAGGTCCGATGCCAAAGCCGTTCAAATCTCTGCCTCAGATACGCTCTAAACAGACAACGATTTCCATTTCAGCTTCAGCAATAAATAACTATCTGCAACTTTACACGGGACACTTCAATGGGACAAAAGGAAAGAACACATCAGGTAAAGACGTCGCTGAAAAACAAACTTGGAAACTTTCAAACACTTCAAAGCAAAGATGGAC…	53.4492	132.018	1.07012	0.00810589	-6.94681	2.36243e-22	1.87871e-18
k72:190697	k72:190697 Chaperone protein DnaJ (probable)	TCCTTTTTTACTCATAGCTTGCAAAAAAAACATGCAACCTACGACAACAAGTTAAATTACGTACACTGATTGGATAAAAAATTACTATCTTCGTCAGTATATATAAGTTAAATCCTATCGTCTAAAAATATATGGCAGATATTGATTTCGACGGAATACTATAGATGCTGAACTGGCTTTTTGCATTTCTGAATCATCCTCAAATTAGTTCCTTCAGCCAGCTCCAAATTCTTGAAATATTTTCTATCTTTAACTTCATACTTGCATTAATTCGAGCTTCTGCTTGAGCGGGAGTTTCTTCCTCAGTTGATCTTGCATTTTTTATACTGTCTTCGGCTTGCTTCTTTAACTGATTGTTGAAGGACTTAGCTGCCTTGAAAACATTTATTGGTGATTCCC…	42.2415	105.604	0	0	#NAME?	7.44389e-21	5.67305e-17
k72:310090	k72:310090 Tropinone reductase homolog At1g07440 (similar to)	TTTACCGCCCTCGTAACCGGCGGCACTCGTGGAATTGGGCATGCGGTTGTGGAGGAACTAGCGGAACTGGGTGCGACAGTGTATACTTGTTCACGGAATCAAGCAGAGCTCAACGAACGCTTGCAAGAGTGGGCAGGAAAAGGCCTTCAAGTTAAGGGTTCCGTTTGCGATGCTTCTTTAAGGGAGCAGAGAGTTCAGCTCATGGAAAATGTCTCCTCTGCTTTCGAAGGAAAGCTGAACATTCTTGTAAACAATGTGGGAACAAACATTAGGAAGCCCACCACCGATTATACTGCTGAAGAATATGCCCGTCTGCTTAGTACCAACTTAGAATCTGCATACCATCTGTGTCAACTTGCTCACCCTCTTTTGAAAGCATCTGGAAATGGATCTGTTGTC…	50.7927	126.982	0	0	#NAME?	2.69304e-20	1.97029e-16
k68:324775	k76:231354 Transmembrane 9 superfamily member 4, Precursor (probable)	CATAGCTTGCAAAAAAAACATGCAACCTACGACAACAAGTTAAATTACGTACACTGATTGGATAAAAAATTACTATCTTCGTCAGTATATATAAGTTAAATCCTATCGTCTAAAAATATATGGCAGATATTGATTTCGACGGAATACTATAGATGCTGAACTGGCTTTTTGCATTTCTGAATCATCCTCAAATTAGTTCCTTCAGCCAGCTCCAAATTCTTGAAATATTTTCTATCTTTAACTTCATACTTGCATTAATTCGAGCTTCTGCTTGAGCGGGAGTTTCTTCCTCAGTTGATCTTGCATTTTTTATACTGTCTTCGGCTTGCTTCTTTAACTGATTGTTGAAGGACTTAGCTGCCTTGAAAACATTTATTGGTGATTCCCAACCTTGTCCAT…	34.1685	85.4213	0	0	#NAME?	7.31101e-17	3.81078e-13
k72:240152	k72:240152 Probable importin-7 homolog	CTCCGAGTGGCACTCCAATAGTTATGAGACTTTTACATAGAACATCCCAACTTCAGCACAACAGCAGGGCAAATACAAGAATAAACAAAATAATCAATCACCAACAGGCACACCGAATAACAAGAATTACAGCAATTGGGGTTTGAAAAAGAGGAACGCAAAGGGCATGTATGAAATCCTATAGCTAAGGTTGTTGGAAGTATAATTTACATTCAGGAAAGGCCTCCAAGAAACTTGAGGTCAGATCTGGTGGCAACTGTAGCCGTAAAAGCACTTGGTGATGTCTCTCAATTACCGAAAGCACAGTGCTCTCCAGATCCACATCTTCCAAACAACCCAGTTCAACTTCTTGCTCTTGATCTTCTACATCTCCTTCTTCCATAATGGTCCCGTTTTCCA…	33.2979	83.2446	0	0	#NAME?	2.72476e-14	1.08342e-10
k72:49677u	k72:49677u 1-aminocyclopropane-1-carboxylate synthase (ACC synthase) (similar to)	ATTATCAATGAAGTGAAACTTAATGTTTCTCCAGGTTGTTCCTTTCATTGTTCTGAACCAGGTTGGTTTAGAGTTTGTTTCGCGAATATGGACGATGAAACTATGAGAATTGCTATAAGAAGGATACGGAATTTTGTGCTTCAGACAAAGGGTATTACTAATAAAGTTGCTGCATTCAAGAAACAATGCAGTAGGAGCAAACTTCAAATCAGCTTATCGTTTCGAAGATTGGATGATTTCAATTCACCAGCTCATTCTCCAATGAATTCTCCTTTGGTCAGGACTTAAAAGAGAAAATGGCTTGTTCTTGTTGTTTGTTTAATAAGAGGAAAAAGAAGAATCCTCTGTTACAGTGATGAGTGAAAGATTTTATATCTATATTCAGTATTTGATTTCAAA…	27.3691	68.4228	0	0	#NAME?	7.10624e-14	2.6526e-10
k58:445640	k58:445640 Protein arginine N-methyltransferase 1.5 (AtPMRT15) (similar to)	TAGAACGAGACACTCTTAGTCTCACACTTCAGCTCTTCTAGCTCGGCCTCCAAACGCAGTTGAACGAACTTAAAAAATGCCGCTTGGAGAAAGGCAAGGAGACGAGAAAAATGACGCCAAGTACTGTGGAGTCGAGACGGAGTTCAGCGATGATATGCCTCAACTTCTGTCTCTCAACATTCACGGCGGCTTTGACTTCGTTGTTGCACCATTGATGGATCCTGCTTATAGGCCTAGCTTACTGGAGAGTAGCAGTGGTGGATCTGGGGTGCTTCCATTTGCTGGGTCAGACTTGGTGCTAAGCCCTTCCCAATGGAGCAGTCATGTTGTTGGTAAAATTAGCTCATGGCTTGACTTGGATTCTGAAGATGAGATGCTTCGGAGGGATTCTGAGATTGC…	51.089	127.722	0	0	#NAME?	1.17285e-13	4.04756e-10
k72:250612	k72:250612 L-arabinokinase (AtISA1) (similar to)	CCTAGAAGGGGTGTTATTTCTAGACGTCTTGCTCCCTTGAGATCATTTCACCATGATTGAGTTTGCAAAGAAGAGTGTTTTAAGTAATGCAAAGTTCGACCAGCAGAAACAACAATTCTTAAGAAAAGCGGTGATCGTCGGAAAATAAAATGAGGGAAAGAGAGAAATGTCCTTTAAAGATTAGAATGGTGAATCATTTTGAACCACTCCATTGTTTATAGGGGTGAGGTACATGAAAATCGAAGCGGCATCATTCAAAAGCTGGCCCAGGAAACTTAAAAGTCATGTCAGGATGTGAACTGCCTTGGGAGCAAAAGTAATGATGATGCACGTGATCAGTGACGTCACCCTAAAAAGGGGTCAAGCATCAATGGCTCTATATTGTCATATTAGCGTACA…	33.6417	82.2699	1.22292	0.0148647	-6.07196	1.53484e-13	5.19871e-10
k60:437517	k60:437517 6-phosphogluconate dehydrogenase, decarboxylating (similar to)	CCATCCTGTAACTATCAAAAAGAGAACAGGAATCAAACCCAATTCTTATTAGTCATACTACCAGAATATTTTAAAGGATTTCAAATGGTTTTGCCCCCCAGTCGGGCAAAATTATAGTTACTGAAATTAATCACAAGTGAATAGCACAATTTAGAATCAAAAGTTGACAAAGCTCAACTAATACCAGATTTTTATCATAATCTGCAACAGCTGCAGCCGCATTACACTCTGGCCTTCCTAGCAAGCTTCGACCACTCGGTATGGTATGCTCCTGGCATATCAACCCTCTCATAAGTATGTGCCCCAAAATAGTCCCTTTGAGCCTGCACGAGGTTTGCTGGAAGCCTAGAACGCCTATAGGTATCGAAATACTGAAGACTCGCAGACATTCCAGGAACA…	33.5811	83.9527	0	0	#NAME?	8.99998e-13	2.79008e-09
k64:377201u	k64:377201u Chaperone protein ClpB3, chloroplastic, Precursor (similar to)	CTGAACCTCAATTGATTACATGCATACAAGATAAGAGAGAGTGACATGGTAACTTCCTCATTTGTTAATTCATCTTGAAATTAATACATAAAACCTCCTATTATCTCACTTTTGAATCAACTTCCACTCTTTAGCTAAGATTGCACAAGGCACAGGTGAACCGCCCTCAAATTTCTTCAAGCTAAGATGTTATATAAAAGACAAAAACTCAATATTATTCAAGTATATGTATTAGCTATTCAAAGCCGTGAAAGACCTATATCCAAAATCTATAATACAAGCAAGCAGATCGTAGTGTGCATCGTCTAGTTTCCGAGTGTAAGATACTTATGCGCAGCCTCATAGTTTCTGAGAGAAAGCTTTTTCGTTCTCTGCTGGAGAATCTGAACCAGATCCTGA…	23.6134	59.0334	0	0	#NAME?	1.62116e-12	4.78258e-09
k60:457355	k60:457355 E3 ubiquitin protein ligase RIN2 (similar to)	GAATCGCTTTCCTTGGACAAAACCTTTTTCCCAAGAAAATCCCAAAATCGAATTTAACATGACACAACCAACTATACGAAGCAAAAGAAACTCTTCGCTTGACCAGATATTATTCAATCCCAGTTAGACGCTGGTACAGCTGTTTGACAAAGTAAAATGGCAATATCTACAACCTGCGACAAAAAATATGCTCTTTTATTTCGCAAAATGGAATTATTTTATCATTTTTCTGTAAAAGTAGGTTCCCTGTGTCATTTATATGTACAGAAAAGTGAAACTAATATATATCAGATACAATGCAGTAACAGGCTCGGCACCAGGACACTTTTGGAAACCTCAGACCTGCACTCAACCAAAGCTTCAGTTTTAACCTGCCTCAGTGAAAGACATACCATAACT…	24.7777	61.9444	0	0	#NAME?	2.33595e-12	6.67592e-09
k70:308929	k70:308929 Putative G-protein coupled receptor B0244.7 (probable)	ATATTCAGCTATATGGAATACAAAAGAATGAAAGATAACCTTTTATACAGCAAATTTTGTTAGATTTCACCTCTCCATGTTCGCAAGTCCTAATTATTACTAGTAAAAAATGTACCAAACATCGAAATCACTCATATAATGAACACAAACAATATAAAACCCAAAAAAGTGACCTTTCAGTTATAATCCACCACCATGACAGTAATAGGAGAATACAAGAAAGATACAGCCCCAAGAAAACTATAAGGGACCTTGAGCTTGTGAGGGTGGTAGCATAGGCCAGCCAAGAAGTTGAGGTGAGCCAGGAGGGGATGAATGCTGGCTAGGAGAGAATACACTTAATTCCACAAAGGCCCCTGAAGTAGTTTCATCCTTGTCTGTTGTTCGAAAGGAGATGGA…	23.8892	59.0854	0.425022	0.00719335	-7.11912	1.9855e-11	4.97479e-08
k72:307517	k72:307517 Probable NOT transcription complex subunit VIP2 (NbVIP2) (similar to)	CCCAAGGCAATTCGCATGGTCATTCTGGGATGACGAGTAGAGGTGGTATGAGTGTTGTTGGTAACCCGGGATATAGCAGTAACACTAATGGTGTAGGGGGTTCTATCCCTGGAATTCTCCCAACCTCTGCAGCAATTGGTAATCGAAGTTCTGTGCCAGGCCTTGGGGTGTCCCCCATTTTGGGAAATGCAGGCCCAAGGATGACAAACTCAGTTGGAAATATAGTTGGAGGAGGCAACATTGGCAGAAGCATTAGCTCTGGTGCAGGATTGTCTGTGCCTGGTCTTGCATCACGGCTAAATATGAACGCCAACTCTGGCTCTGGAAATTTAAATGTTCAAGGACCTAATAGGCTAATGAGTGGTGTTCTTCAGCAAGCCTCTCCGCAGGTTCTTTCTA…	20.5515	51.3788	0	0	#NAME?	1.24579e-10	2.71266e-07
k72:256446	k60:445314 Auxin-responsive protein IAA16 (probable)	AAAATGGAATTCTTTCTTCCTGATAAAGCCTTTCTATTATCACAGTTCTTGATTTTCTGCATGATTGTTGTCGTTTCATGTCGAGGTCCAGTCTATAAACCTCCAGAAGTCGAGAAATTAACTGATCATTTCAGCCGATTATCGGTTAATCAAGGTTATAATGTATTCTTTGGTGGTGCTAATGTTCGTATGACAAACAATGGGTCCAGTGCTGATCTTATATTAGATAAATCTTCAGGTTCTGGACTGATCTCTAAGGAGAAATACTACTATGGTTTCTTCAATGCTGCCCTAAAATTGCCTGCTCATTTTACATCTGGAGTTGTAATTGCCTTTTATTTGTCTAATTCAGATGTGTTCCCACGCAACCATGATGAAATTGACTTTGAGTTGCTTGGG…	20.315	50.7875	0	0	#NAME?	1.27339e-10	2.7394e-07
k70:310204	k70:310204 Calcium-transporting ATPase, endoplasmic reticulum-type (similar to)	AAGAGAAAAATAATCAATTTAATAATTTTGCAAGCAAGAAAATTTTGAGCCGTCTGTTTCCAAGAATTTTCTTCCTCTGTATAATAGTATGTCCGATCTGTCAGTTACTTTGTCTGTAAGCCACTGCTTTTGTTCCTTATAAGAGGGAATGAGATGATTGAGGATAATTTCTTGGGAACTTAAGTTAGATTGAGGATTTCGTGATGGAAGAAAAACCATTCCCTGCATGGTCCTGGTCTGTCGATCAGTGTCTGAAAGAGTACCAAGTAAAATTAGAGAAGGGTCTAAGCACTTATCAAGTGGAGAAGAGGCGAGAAAGATATGGTTTGAATGAGCTTGAGAAAGAAAAGGGGAAGCCTTTGTGGAGGCTTGTTTTGGAGCAGTTTGATGATATGCTTA…	18.9193	47.2982	0	0	#NAME?	4.65507e-10	9.15527e-07
k60:426245	k60:426245 30S ribosomal protein S31, chloroplastic (PSRP-4), Precursor (similar to)	GCCAAAGGCAAGCGCTTCAATCACTCCTTTGGGAATGCAAGGCCAAGGAACAAGAAGAATGGAAGAGGACCACCTAGGGTTGTGGCGCCTCCAGCAGCTCCAAAGAGAGATCCATTTGATGATGGCCAAGTCATTAAAATTGAGATTAATGAATGATCCGACTCCTTATTTTCTGGTTTGAGTATTCCTCTGTGCAAGTAATTTTTTCAGTTCTATGTAGCTTTGTGATGGAGTACTACATTTTGTTTGTTTATGTCAGTTCACAAATTATATTGTCGCTGCCTTGCATTGAGGTTCCTAGTTTATGTCATCATTTT	57.0678	124.318	12.2345	0.0984128	-3.34501	5.32891e-10	1.02599e-06
k74:270827	k74:270827 60S ribosomal protein L8 (similar to)	CTTTGTCAGCCTTGGCAGCTGTAGCAGCAGCTTGACCACGAAGACGACCAGTCCTCCTTGCAGCAATAAGACCGACCTTTTGGCCGGGTGGTGCATCACGACGGACAGTACTAGCATGACCAATATGTTGATGGTTACCACCACCATGAGGATGTTCCACAGGGTTCATGGCAACACCACGAACCTTGGGCCAGCAGTTCCTCTTTACCCGGTACTTGTGGTACGCGTTACCAGCCTTAAGCATTGGTTTCTCAGTACGTCCTCCTCCAGCTACTTGACCAATCATGGCACGACACCCACTGGGAACAATCTTCTTGGATCCTGATGGAAGCTTAATCCTAGTGGTTCCGTTATCGGGGTTGTGACTGATGACAATAGCATAATCACCAGAGCATCTGG…	88.3538	192.5	18.9229	0.098301	-3.34665	8.09355e-10	1.52614e-06
k58:447023	k58:447023 DNA-directed RNA polymerase subunit beta'' (RNA polymerase subunit beta'') (probable)	CACCCCCACCAAGCTCCACTGTCACACTGCCAGTACCCAAGCAAAATCTGCATTTCTCTGCAGTATAAACTCTTTCCTAAGTATTAGCTCTAAATCAGTCCACAAAATTGATGTTAGCCTCTAAAGATTAGCTGGATCTACAGCCATTGGTCAGACAATCTACTGAAGTGAGTTTTTGAATAATCGAACCTCACTAAGATCTTATGGTTCACTTAATCAATTCCCCTCTCTTCTTCCGTGCTGCATTGCCTATACACCTTAATTGATGGCACATAACGCCCAAGAGTCACTTTGATGTTTCAGATTGCAATTGTCAAGATTAATCTACAAGCAAATTTTAAGGAAATATAAATCACCATTCCCTGTCACTCTCTTCCTTAACGAACAACTCCGTAGCAG…	18.5086	46.2715	0	0	#NAME?	1.3482e-09	2.39411e-06
k60:473586	k60:473586 Dentin sialoprotein, Precursor (probable)	TTTAGTTGTTAAAATATACATAAAGATTTTTTCTACAGCTCTAAAACCCTTCTCCCAATTCTTCAGTTTCTTCATAATTATCAGCCGCTGTAAATTACCTAGTAATTCTTCATCTTCACGTAGTTGTTTGGTCGCTGGTGATAATGTTCCAACAGTCTAGGTTATTGCTTTTGGCAGGTGATACTGTTTTTTGGATTAGGACATTGCCTTGCTTAAACGATTTTGAAGTGATCAGGATTTAGTGTTATTATCAACTCTTACATTGCACCATGGAGAAAATCAGAAGCAAAAGTTGGATTGGAAACATATACCACAAGTTTGAGGCTGTGTGCCAGGAGGTAGATGGATTTGTAACCAAGGACACAGTTAAATATGTTGAGAATCAGGTGCAAACTGTTG…	17.5833	43.9583	0	0	#NAME?	2.07768e-09	3.5851e-06
k70:89227	k70:89227 Topoisomerase I damage affected protein 4 (probable)	CAAACATAAATACATATAAAACAACACTCATCTTAGCAAAATACAACATAATATCAAAATGCTAGGATTAGAGAAAATGAACCTGTAGTTTATACGGATTGAATGAACCAACGATTACAACCATACATCAACACAACTTCAAGCAAACATTTACAGTAACGTCGAGTTTCAAGCTCGAACTCGCCGAAAAAATGGTCAGCGACCACCTTGATGGAACTCGAACCGGCACCCTCGACGGAACTCAACGGATATCTATCTCGCTAGAAATTTGGCAACAAACAGAAGGTGTATGTATGGTTTGTCGTCGTCACTGGTTTGTTGCTGGAGGTCGTTTTTTTGGTTTCTCCTTTTTGCCACTGTATATCTTTTGTATGCCGAATATAAATCGTGTATACCCCA…	40.8372	95.2006	4.59496	0.0482662	-4.37284	7.268e-09	1.11711e-05
k72:91669	k66:359674 Chaperone protein DnaJ (probable)	ACTAAAGTACAAAGCAAAAGCTGAAAATAGAAACAGGTTTTGATCACACTAGCTAGTTCAAGGGTTTGACTAATAAAGACAGTATCACCACCGTCGGAATGAGGAATTCTCCGGCAATTTCCACGGCGGAATCCGGCAACGGAGGTGGAATTAGATGGTTTTCCGGCATGGTACGCGCCGGGAAGAAGGCATACATGGATAATCAGAAGCTGAGGGAGGTTGAGAAGGCTGAGAAAGTCATGCATCTTATCTGTTGGGGACCCAAATAGTTCATTTCTTAATTACTGACCTCAGTAAGTAGTGCTTATGTTCGAATCTTGAGAATAAAGAATGTTTTCAGATGAAAGCGGTTTTCTCTTTAGTGAGTTTATATATTAACAATGAAATCTGAGTTAATCG…	260.064	422.994	151.444	0.35803	-1.48185	8.25827e-09	1.24834e-05
k78:187565u	k78:187565u Putative ALA-interacting subunit 4 (AtALIS4) (similar to)	ACAGTACCAAAAAATATGAAGCAGCCGATTTATGTGTATTATCAGCTTGACAACTTCTATCAGAATCATCGCAGATATGTGAAGAGTCGAAGTGATCAACAATTGAAGAACCCAAGTAAAATGGATGACACCGGTTCCTGTGAACCTGAAGACAAATCAAATGGGCTTCCAATTGTTCCTTGTGGCCTAATAGCTTGGAGTTTGTTTAATGATACTTACATCTTTTCTCGCAGCAATCAGCAATTGCCTGTAAACAAGAAAGATATTTCTTGGAAGAGTGATAGGGATCACAAGTTTGGGAAAGATGTCTTCCCAAGGAACTTCCAGAATGGGACTCTCGTTGGGGGTGGCAAACTTGATTACAACAAATCACTAAGCGAGCAGGAGGACCTAATTGTT…	15.7353	39.3383	0	0	#NAME?	1.14077e-08	1.66924e-05
k58:368946	k58:368946 Nucleotide exchange factor SIL1, Precursor (probable)	AACCTAAAGAACCCTAGAAGCCTCCCTGATTCCCATCATCTCAGGCTGGCCGTGCCGGTCTCCATCGACACCAAATAAACACCCCAAATTTCGATGACCCCTCATACTCAATCCACACCCCTTTTTCCTCAAGTATGTCCCAGACATTTCGAATCTTAAATCTAGTTCACGCCCTAAAATTCCAAACAAATTCAAATTCGAGAATAATGAGGTTTGGGTCTAGTTTGAAATTATTCATGTATTCTTGATATGAACACATGATTAATGTAAAACTTGCCCGGGAAATTTTGAAGATTCGAAGTTTTTCTTTTATTTCTTGCGGTCCAGGCTATTTTGAGGTTTGAAATGGTTTGAAGAAGCTGGATTTGCTATTGTTGAGCTGCTAAAATACATTTGCTT…	15.7769	39.4422	0	0	#NAME?	2.21563e-08	3.00187e-05
k72:299538	k72:299538 N-acetylglucosaminyl-phosphatidylinositol biosynthetic protein gpi1 (probable)	CTCTAAGAAGGACAACAACACTACACCATTCATCAATATTCAGTCCTATAACCAAACAAAATTGCTGCATCATGGATAAAGATGGCCAAAAACGTTTCTAACTATACACACAAATAGCTTGCTTTTCCACCCTACCTTTCCCGTGTACAAAAATTTATGAAACAATTCCTAAAACTGAGAATAATGAAAAGAATTCGCGTATGGAAAAGCAGTATGTGAAATACCAAGCTAAAGAATTCTTTTTTTAAATTTTTCTTTTGTTGTTGTCTCTCTTTTGAACAACTATCGGTGCAATTGGCAGTTGCAATCTTGCTTGCAAGCGAGGACAGCTTCATGGCAAAGGCGCCAGTATTCTTTATATGGAATAGACACCCATGGCAACATCGGGGGAAGACCAAT…	15.2649	38.1622	0	0	#NAME?	2.6863e-08	3.58642e-05
k72:300140	k72:300140 26S proteasome non-ATPase regulatory subunit 2 1A (AtRPN1a) (similar to)	TCTATCAAATTTAATATCCTCTTTGTATTTAGTCATATATTGTTAATCTACTCTTAAACTTCATAATTTACATATGAGTTAAGGTTCAAATAAATTAGATATAAGTTCGACCCATCATTTCTCAATTCTTCATGGTGTTAACAGCTATGGCTCATGGTGTTGTGTTCCTGGAATTATTCTTTGACAGTACAGGGGCAATCAAGCCTCTAATAAGCGATATGGCAACAACATAAACAATAGATTAAGAGGTCGAGTTCTCCTTGATATCCTTCAATGGGACGTTTTCCATTTCAGCTTCAGCAATAACTATCTGCAACTTTACTAGCACTTCAATGGGACAAAAGGAAAGTAACACATCAGGTAAAGATGTGCCGCTGAGAGATAAACTTGGGAACTTTC…	112.371	248.661	21.5107	0.0865061	-3.53105	2.90042e-08	3.81658e-05
k68:341093	k68:341093 Probable pre-mRNA-splicing factor ATP-dependent RNA helicase (similar to)	AAATTATACTTTAAAATAGAGCAATATTCTTTTACACCGAACAAAACAAGTGGTTAAGGTCACTGCATTAACCCATGAAAAATACAAAAAAACAAAAAGATCAAGCTCTCCTTTTACTCAACCGCCACGAGTTAGGCTCATGGTATCTATCATACAGGGGTTCAATGCGTTCTTGTCTCTTGCGCTTGCTCAATTTAGTTGGGTCAGACACTTTGAAGAATCTCGGCGCCAATTCCACAAGCCATTTCGGATCTACAACAGTGACTTCACGCATGTACTCCTTAGTTGTCATCACCAGCTCATGGTAAATAACCCAGTCCGGTTGTCTTTGAAAAAGTGCACTGCTAGGATGGATGTAAACGGGCTGGTTTTCAACAAGGGTTCTATAACCCTCTTGAG…	15.3246	38.3116	0	0	#NAME?	3.26683e-08	4.20791e-05
k58:299492	k58:299492 Hydroxycinnamoyl-Coenzyme A shikimate/quinate hydroxycinnamoyltransferase (similar to)	ACGTACGTACTCATGCTCTTTTGAGGAAAAGAGAGAAAAAGAAATTTTAGAAAATTAACCTCCAATGAAAAGGAAAAGTCTGTCTTACATTTCTGGCATTATAACGCCAATATAAGCAGCACAAACATTCTCAAGAGATTCATTTCTTTCAAATGTCATACAAATATTTCTCGAAAAGTTTCATATGGTCTGCTTGCAGCGAGATAGCAACCGATAGACTCCCATCATTGGTAGGACTGGGCAATATAAAGCTTAACCCTTCATAAGCAATACCACCGGGTCCCATAAATATCGGTCTACCCCAGCCAAAATCTGCGTCGTGTATAGGCAGCCTAACCCAACTAGTGATCCCAAGATTTGGGCACCTAAAAGTATGTGCACCGCGAACAAGAGCCGTTA…	15.2856	38.2141	0	0	#NAME?	3.76204e-08	4.77848e-05
k68:345281	k68:345281 NADP-specific glutamate dehydrogenase (NADP-GDH) (probable)	TTGGCAATTCATAAATTCAATCCAAGAAAAAGTATAATATACATCCATATTCAGATCAAAAATATTTCTTTTTGGTGTAACAGCATGCATCCAACTTATCAGAGTGTTCCCTTGCCTTCTTATCTTTGAAAAGGTTTCTTGGAGTCCATCCAAGTTATAAGGATTTCCTTGCTGAAAACTTAAAAAGTCCATCAACCCCACAATACCAAGTATTTGCTTTCACAATTACTTTTTGTATTTCAGCAGCTAACTAAACCTAGCTAACATAGAAATGTAGTACATCCTACCAAAGCTTTGACATTAACTCACCTACATAATACATGTACACTACAATGACAAACATATATTCCTCCCACCATCTACAATATCAAGCACTGGATAAGATCCTGGTCCACCATA…	15.1089	37.7723	0	0	#NAME?	4.70586e-08	5.89541e-05
k70:297262	k70:297262 UPF0396 protein (similar to)	CTCAGCGGGAGCCGTAGCCGCAGTCGTAGTCCGGCATACAGTCCCTATAGAGGCCAGCAACCTAACGGACGAAGCAATCGGCGATCGTATTCTCCCGATCGTCCGTACCGTAGACCGAGTCCTACGAATGAGCCGCCTAGAAAATTCGGACGATCTAAGCAACCCTACCTTGATAGAGATTATAGGAATGGAAAAATTGCAGATTCAGATTCGGATGAAGAGCTTAAAGCTCAAGGCTTGAATTTTGAAGAGTACCGAAGGCTAAAGCGTCAGAAATTGAGGATACAGTTGAAGAATTGTATTTGGAATTGCACACCTAGTCCACCTAGGAATGAAAATGAACCAGAGTACGATGAACCTGATGAAATTGTAGAAAAAAGTGTAGATAAGAAGGTAAAG…	14.3994	35.9984	0	0	#NAME?	5.1472e-08	6.40444e-05
k58:17749u	k58:17749u Ammonium transporter 1 member 3 (similar to)	TGCAACTCTAGTAGTGCTTGGCACATTCTTGCTATGGTTTGGATGGTTTGGCTTTAATCCTGGCTCTTTCGACAAAATTCTTGTCCCGTATCCAAATAAGATCGACCAAGGTAACTGGACCTCAGTAGGGCGAACCGCCGTCACGACGACTCTGGCCGGTTCTACGGCCGGGATTGTCACCTTGTTCGGCCGTAGGTTACTAGTGGGACACTGGGATGCAACGGATGTGTGCAACGGAGTCCTCGGTGGGTTTGTTGCAATCACCTCAGGATGCTCAGTGGTAGAACCATGGGCTGCAATTGTCTGTGGGTTCTGTGCAGCGTGGGTTCTAATTGGACTCAATATTTTAGCACTTAAACTCAAATTTGACGATCCACTAGAGGCAGCCCAATTACATGG…	36.4386	77.7083	8.92546	0.114859	-3.12207	5.43713e-08	6.71949e-05
k72:301237	k72:301237 Probable polyamine oxidase 2 (AtPAO2) (similar to)	ACCTCATTATGAAAAAATAAAGTATTCATAAAATAAACTTCTTAAACACAAAAATTCACAGAGGTATAACTCTGTCACTACAAGCTGCAATTCACAGCTATAGCACCACCACCAACAACAACAACAACAGCAACCCAGTATAACAACACAGCTATAGCACCATATTACAAAAATGTCCTCTATTACCTAGTTCACTGGGAGAGACTACTCATGTTAGCTGATGCTGAAAATTCATTTAAAAACCGTGTGATTTCAATAATTTATCGCTAAGCAGCCAGCCACATTGTGTCAACTCAATCCCATATGGCAGCTAATGCATAATGTTTCTGTATCTGTATATCGGAACCTACGAGTTACAATCTGGAAATCAAAATGGGAATAAGTGTTTCCTCACCCATG…	14.3604	35.9009	0	0	#NAME?	5.89894e-08	7.19301e-05
k78:142084u	k78:142084u hypothetical protein	GTTCATGCAGCTGAGAATTCCAAGTCCTTTGACGAAATTGAATTTGAAAAGATGCTTCGTAAGAAGTATGCCAAACGTGATGAGGAATATGATTCTATGATTGGTGTTGTCCGTGAAACACCTCTGGAGCTTGTACTTCCTGATAATATTCTCCCTGAAAAAGCTGCAAAGAGCATCATACAATGAGATCTATGCCCAAGCAACTCTCTTTTTGCTTTTCTGAGATTGATTTTACCCGTGTGCATCTGTATGGGATAGTCATGGATATTGGTTGTTGCACTTCCAAATAATACCAAACTTATTGGATAGCATCGATATGTCAGCGCTTGTAGTTAAAGACTTTTGCCCCTAGTTTCCCAGGCACTTGTTCAGCTTGGGAAAGGAACTTACACCCAAAAG…	15.9952	39.988	0	0	#NAME?	6.81613e-08	8.09552e-05
k62:412886	k62:412886 E3 ubiquitin-protein ligase RNF167, Precursor (probable)	TGTCTACTATAATAGCATATATAGATATGGAACTTCCCCTATTACAGACATATCCTGTATACATTAATGAGAATACATATTTTCACCTATTTCCTAAGCCTCCAAGTTCAGTGGCATGTGCATTGTAAAATATTATCTGTTCGATAAACATTAAAATGTGCCTTCTTAACAAGGGTGCATTGCAGAGCGAAATCTACCATATACATCTGTACAAGCTCTCCACAAAATTGCATGGGGCAAAGTCAGAAAGAAGAAAAGGAAGAGGCCCTTATTCTCTCACTTTGTGTTGAGAATAAGGCGAACAAAGAAAACTTGGGGAACTGAAGCTACCCATCATCCGATCCTTCTACGTTCAACGTGCTCCGATAGGTGATACAACAGTCTTTCCTTTGCTATATT…	14.1836	35.4591	0	0	#NAME?	7.37174e-08	8.64318e-05
k74:122832	k74:122832 Putative glycosyltransferase C14A4.3 (probable)	AACTCTATGCCTAAGTAAAACAGGATAAAATAAAAAGTAAGATAAGACAATTCACACTTTAACTAAATGGATAATAGCAGTTCCACAGACAAAATAGCATCAAAGTTTTATCTTGACACCAAACCAAAAGAAGAAGAAAAAAAACATTTCGACATAATTTCGTTTCCACGATTATTGTAGCAAATAATTTAAATCAGGGAAATCGCAGTTTAAAATAAACTAAGCATCTAAAACCTGATGTACAAGATGAACACCATGTTTCAACTATAATATGGCAATCTTCAAGAAGCTGCACCATTGCCAACAAAGGACGAAAATGCCTTCTTTACGTTCTTCTTCACCGGGTAGTTGACTCGAAAACGCTTCGAATTTCCCATTCCACAGCCAAAACAGAGCGTA…	15.504	38.7599	0	0	#NAME?	8.98481e-08	0.000104011
k80:113299	k80:113299 Transcription factor Pur-alpha 1 (similar to)	AATAATATGTTTGTCCAAGCCACAGCAGAAAGTTACTCACATGGTGAGAAGCTCAAATCACGCCCAAAACAGCAAAGATGAACTTAAATACGAGTGTGTCATTTTATGCTACAAGCCTTCACCTTACATAATGGTTTATTTGTCTTATTGCCCCTCCTATTGATGATTGACATTTGACTTCCTATTCCCAGCTTAGAACAGAGATACCATTTTATTCAAATTGAAACACCCAATGACTAGACAGAAAATAAACAAAAGGATCACAATTGTCCGCCCATCAGCTCCAGTGCATGGTTCCAGGCTTAGGCAACCATCAGCATTCATCTCTGTGGAGAGTCAATTGTCCGAACATTTGCACCTGTAATTCCTTCCAGCCGATCTTTACTTATCTCCACAAAG…	13.7911	34.4779	0	0	#NAME?	1.32176e-07	0.00014652
k80:111550	k80:111550 Protein ETHYLENE INSENSITIVE 3 (probable)	GTCAGGAGGATTGGTGGCCTCAGTTGGGTTTGCAGAAGGAACAAGGTCCTCCGCCTTATAAGAAGCCTCATGATCTGAAGAAAGCATGGAAGGTTGGTGTCCTCACAGCAGTAATCAAGCACATGTTTCCCGATATTGCTAAAATCCGTAAGCTTGTAAGGCAGTCAAAGTGCTTGCAGGATAAGATGACAGCCAAAGAAAGTGCAACTTGGCTTGCCATCATCAGTCAGGAGGAAGCTTTGGCTCGAGAACTCTATCCTGATCGCTGTCCGCACTTGTCCTCCGCTGGTGCTAGTGGAACATTCATTTTGGATGACAGCAGTGAATATGACGTTGAAGGTGCCCTAGATGAGGCTAACTTTGATGTTCGTGAGCAAAAACCAAACCATCTCAGCTTGT…	101.446	196.659	37.9707	0.193079	-2.37274	1.52345e-07	0.000165862
k72:308972	k72:308972 Arginyl-tRNA synthetase, cytoplasmic (ArgRS) (probable)	CAATTAGCGAAGCTATTTGAGGAATCACTTCGAGCAGCATTCCCTGATATTTCAGATGTGCAGCCTTTGGTTGCTATTTGCAATGATCCAAAAAATGGCGACTATCAATGCAATAATGCAATGAGCTTGTGGAATAAAATTAAAGGCAAAGGTACACAGTTCAAGGGTCCTCAACCTGTTGGAAAGGCAATTGTAGAAAATCTTCCTGCGTCGGACATGATAGAGAATTACTCTATAGCAGGACCTGGTTTCATTAATATTGTATTAGCAAGACAATGGATAGCAAAGAGCATTCAAAAGATGCTAATAGATGGCATCGAGACATGGGCACCGAAGCTTCCTGTTAAAAGGACAGTTGTTGACTTTTCATCACCCAACATAGCAAAAGAGATGCATGTC…	14.3239	35.8099	0	0	#NAME?	1.5394e-07	0.000166607
k78:178400	k78:178400 Formin-J (probable)	GCGGCAGAGATGGTGGTGGTCGTGGAGGAGGTGAACGGTTTAGCCGTGATCGTTCCGGACCATACGAACGTCGCAGTTCCGGAGGCTCTCGAGCTGGCTGATGCTTTAAGTTGTGCTAAAGAGTTAGAAGTCCTACCAGCTGGATGCAAGTGATGAATCGTTTGAGCTCATGAAACCTGGATCTTATAAACTACTGTTCTGTGTCCGTAAATGTTCGATAATACAGTTTGATCGGGATATTATGCTTGCTTAATTTGCAAATTTGAATACGGCCTTACACTTTTGAATGCCACTATGGTTGCTGGTTATTTGCTTACTTGGTTTGGAAATTTGGAAACCATTGTTTGGTACTGGATTTATAATGCTTTCTTGCATGGCAATCGCACCTCTGAAACTTTG…	13.1621	32.9054	0	0	#NAME?	2.45289e-07	0.000257844
k62:436454	k76:233712 Probable GMP synthase [glutamine-hydrolyzing]	GCAGCAACCAACTTTAACCAAGTTGATATATTATGAATCCCAGGCTTTGCTAGAGAGAAAATAATCAGCTGATACAAAAATGTTACAGGCGTGTTGTAATTGAGAAACAGACCAGAGACGGTATGCATCAAATAAAACTTGTCATGATTTCTACAGCCACATATAAACACAAATCTGACCCATTGCGGTACAAATAAGTGTAAGGAATCCTAAAAAAATAATTATTCAAAAAAAAAGAAGAAAAGAATGGAGAGATAACAAACTAAGGAGGAGCTAAAAGAACAGCCTCCGAACAGCTGGTCGAGGTTTCGTGGAAGAAGATTCTGATGTCCTCAGGGTATCAGGTGATACCGTTCTTTCCGTAGTTCCTTTGCTCTTATCAACTAGCTTTGCTCCTCG…	29.4968	68.9038	3.2255	0.0468117	-4.41699	2.68959e-07	0.000280777
k58:496666	k58:496666 DUF21 domain-containing protein At4g14240 (similar to)	CAACAATGGTGTATTCATGGTTATTATGAGTTTTGTCTTTACACAATAGTATTCCCATACAATTAATGAACCTGAGACATTTCATATAAATAAATATTTTCTCATAATTATATACCCAGATTGCAGAAGCATTTTGCATTGTCCTCTCAAAATTTACATACAGCCACACCATTACTGAAACAGAAAAGCCTCAGCATATTATGTTTCTCTCTTGTTATCAAGAAGAGGTTCTCTGAGACTCCCTTGTGTTCTTTTTGAGGTAGAAAGGTCCTCAGTGGACTTTTTGGGGCTCTGGCCTTCTTTACTTTGGCCTCCAGCTGCCTTTTGGGCTGTTAATCTACGAACCGATGGAGCTCGTGCCACTGATGAAGCAGCTGCTGCAGCAGCCACACGTATCCT…	12.9256	32.3141	0	0	#NAME?	3.07485e-07	0.000314195
k72:294068u	k72:294068u Probable nicotinate-nucleotide pyrophosphorylase [carboxylating] (QAPRTase)	GGAATAGCTACACTAACTAAGGCGATGGCAGATGCTGCACACCCTGCTACCATCTTGGAGACTAGGAAAACTGCTCCAGGATTACGTCTGGTGGATAAATGGGCGGTATTGATCGGTGGTGGGAAGAATCACAGAATGGGCTTATTTGATATGGTCATGATAAAAGACAATCACATATCTGCTGCTGGAGGTGTCAGCAAAGCTCTAAAATCTGTTGATCAGTATTTGGAACAAAATAAACTTCAGATGGGGGTTGAGGTTGAAACCAGGACAATTGCAGAAGTACGTGAGGTTCTAGAATATGCATCTCAGACAAAGACTTCGTTGACTAGGATAATGCTGGACAATATGGTTGTTCCATTATCTAACGGGGATGTTGAGGTATCCATGCTTAAAGAC…	12.8477	32.1191	0	0	#NAME?	3.34389e-07	0.00033791
k72:302379u	k72:302379u Importin subunit alpha-2 (similar to)	GAATACAACAAAAAGAACAAAGAGGAGCAAAACATACTGAATCTTTAACACATCTACTGGCAAATCCTACTTTTTGGTGTTAGCTAACATACAACATTGGAAGCTTGTACATGCACACCCCCACACCCCACCCTTTCAATTCAACACAATTACATTTTGAAAATATGATAATCTAAATTCGAGTTGCACAAGATATTGAGAAGACCGTCTAACTGCTTATCTAATATATATGCACACCTTGGGTGAGCCACAAGCTTCACAGTAGTTAAGAGACCACATCAGTTGGCATCTGAACATGTTCCTATTCATCAAGTCCATATTCTTCTCCAAAGTATTTATCAACCAACTCGTTCGCCATGCTCCTGAGTTCTTCGTTTTCATGAAATTGGTATCTTTCCA…	13.7547	34.3868	0	0	#NAME?	3.50761e-07	0.000352507
k58:478558	k58:478558 hypothetical protein	GCAATCTGTATCATAATTATAAAAAGCATAAAGTTATTAACCCTCTAAATCAAAGTCGAAAAATTGAACCAATCCTAATCAGACCACCATTTTTACACCTCAACTAAGGTTACATTATATACACCAGACAAAGCAGCCAATCAGCAGAGTTTCCCCAGCAACACATTTTCCACAATGGTGATCACACCCTGTTATTGTACCAAAATGAGAACCCAGACTGGGCTGCTAAAAATCAGAATTCCTACAGAACAAATCCTATAGTCCCACTACTCTGGCCTTTCCGGTCAATGGAGTATCATTCGACCGATGCTTGGTATAATAGAACGGTGAACAGGTCGTACTGAGCTATTTAATGCTTCATTTATCCTACTGAACACTATTTTCAGGGGGACACAAGCT…	13.4792	33.6981	0	0	#NAME?	4.11203e-07	0.000406548
k76:191981	k76:191981 Endoglucanase 6, Precursor (similar to)	CTTCCTCCAGATATCCGCCTTTATTTAACCTACACTTCAATAGCTAAACACCTAATAACTCAAACTACAAACCAACAAGAAGTTGAAAACTTACAAACAACTGCACAATTCTTACATTAAGACCCCAGAGTTGATGATTCATTCTTTGTAGATTCACGTCGTCTCTTGAGTTTTAGACAAGAGTGTAGCTTGATATGGAGATCGTTGCAGGAGAAGCAGAGTGAACATACACAAACTCGAGGCTTTTTCCAGCTGGTAAGGAGTTGAGCCAGGCCGGAAATACATAGGAGTCACCATATTTTGAAAGACCCCAGAGAGAACCATAGAGCTGAGATATTGAGAGCTTCAAATTCTTTAATGTCTTAGCAGATTTATTAGTTACTGTTACTGAGTATCTGT…	13.0062	32.5155	0	0	#NAME?	4.28008e-07	0.000418637
k62:422262	k62:422262 Putative lipid phosphate phosphatase 3, chloroplastic (AtLPP3), Precursor (similar to)	AAGTTGAAGTATCAGCAGTGTCCAAATGGGTTGGAAAGATAAGATTAAGACTGTATTTCAGGGCAATAGAAATGAGATTGAGCTCGGATGCGGACATACTATTAAGTCACATGGATCATCAGTTGCAAGACTTCACATGCATGACTGGCTTATATTGCTGCTGCTCGTAGTCATAGAGATAGTCCTTTATATCATCGGTCCATTTCATCGTTTTGTTGGAAAGGATATGATGACAGATCTGAAGTATCCCATGAAAGATAATACAGTCCCAGTGTGGTCTGTTCCTCTATATGCAATTATATTGCCTATTATCATCTTTGTTCTCATCTATTTGAGGAGGAGGGACGTCTACGATTTGCACCACAGCATTTTAGGCCTCTTATTTGCCATACTAATTAC…	18.1982	44.2052	0.860134	0.0194578	-5.68351	5.257e-07	0.000506072
k72:292008	k68:353572u tRNA-specific adenosine deaminase, chloroplastic (TADA), Precursor (similar to)	TACAAGACAGGATTTTTCACAGAGCTGGCTATTCTGTCTCGAAAATATGTACCATTACATGAAAAATATAAAAATAACAGGAAAAAAAACAAAGAAAGATCATCAGACATTAATATCTGAACGCTTAGATCTGGCACTGCTGATTTCTTGGTTGCTCATAAAGGCAAATCTGGGGATGTTATAATTGTCAGGTGTAGACATAGGCTGTTGTGGGTAAAGCGTGGGAGGCGGTATGAAATTGCGTTGAGCTGGTAAAGGAGGGAGTGCATTGTACTTGTATTCACCGATATAACTTGAACTTTTGCTTTTGTACAAGTGATCATCATCATTTGAGATTTCGCTTGATTGCTGCAGTGGTTTCGGAACTGGGGTAGACCAATGATTACCAGGTAGATCATC…	12.2394	30.5986	0	0	#NAME?	8.63233e-07	0.000779655
k62:416886	k62:416886 E3 ubiquitin-protein ligase HERC2 (probable)	TACAAGGAAGCATCTCCCAACAAGGGCAAGCAACCTACTAAAACTTTACATCTCTATACCCCACACAGCAATAAGGGAGGGGGAAAATCAAATAGAGAGATTAACCCATAGGAATGATAGAAAGCCCCCAAAGCTATGGTCTACTGGTAAGAACGTAGCGCATGTCACGGATTTGAATCCTGCCGCACAAGAACCAGGTATTTAATAGGGAAGGGCAGATGGGCGGACTCAACGGGGATTTCTAGGCTATATAAAAAATAGCAAAAACTTACAAACAAACATCTAATTCCTAGTTCTTCTACGCCAATTTGTGGAGAACTAAACCTATATGATCAACATGATACTCATTGTGGGGCATGAAGTTGAGTTAGAACCAAAAAGAAAAAGAAAGCTCATGTA…	14.8272	36.7455	0.215033	0.00585196	-7.41686	8.815e-07	0.000790351
k72:311414	k72:311414 MHD domain-containing death-inducing protein (MuD) (probable)	CCAACAAATAAAAAGCAATTCACTAAGAGGTCGTTTGGTTCGGAAGATTACAATCCTGGGATTATTATTATGCCACATCTAATGTAGGATAAAGAATACCAAGAATTTGGTATAAAATATAAACCAATATGAGCTAGTACCCATAACCAAACACCGGATAAATGTGTGTTGCAGCAGGAGGTACGAGACCCAGTAACCAAACGCTTCTTAGAGCTAGAAATCTCAGCATCTTTCCAGTTTTATAAAATTCGAGTGAAGCAAGGGGAAAACTGCTGATCAAGTTTCTCGTAAAAGCATGTCTGTAACAGCAGAAGGCAGGAGACTTGGTCTCTCTAGGAAGAGTATCTTTCACCTCGTAGAAACACCAAGACAACACAAGCAAGTATGCAGTTAGTTCTC…	12.1017	30.2542	0	0	#NAME?	9.3999e-07	0.000830579
k72:70720	k72:113876 Mitochondrial morphogenesis protein SLD7 (probable)	AGGGCATGAATAATTTCTGCCTCCCAACTGGAGCGTTTCTCATGTTTGTAAGAATGTTGACAATTAACAGTTTTTACACGGGCAATCTGATGTTGCGAATCTGCCGGTTCGACAGTGTCTAGTGAGAAGATTCTCTTTTGTATAGTAATACAGTTTGTAGAGACCGTCAATTGCACTTGACTTGATAATTTGGTTTCATGTGGGCAATTTATTAGTAGAAGAGGACTTGCATGCAGGATACAGTGTTGCAATATTTCTTGACAGTGTGGTTGGGTTTTGTGCTAGTCTTGGCAGTACATGTTCTTCTTCCCTGCACTGAGTTTCGATTGGAAACGGCAAATCGCATTTTGTGGGAAAGTACTAGGTTGTTGTTTGCTGTACATGTTCATCTTTTTAACA…	12.398	30.9949	0	0	#NAME?	1.11843e-06	0.000942892
k58:499617	k72:70720 Phosphoglucosamine mutase (similar to)	GAAGATATTGAAGATTTCTTTGATAATTCCACTAAAGATGCTCTTTCCGGTGGTTCTCTCGCTCAAGTTCCCAGTGATTCCCTCTTTTACGTCGACAAATCCAGAGATCTTTCAGCCAAAAGGAAAATTGAAAAACACCGGGAGAAAGTACTTCGATGTGATAGTATGCTACAAAGGAATGCCTTTGTCGAACCTGTACCTTCTTCAACTGGGAAAAAGTCCAAGAAGAAAAGTAAAGAAGTTCAGACAGCTAAAGATAAGGGTCAAAAGGATTTGGCTAGTGGAGATTCTAGCATGGTTGACATTTGGGATGATAAAGGTGAAGTGGTCATCAAAACTAAAAAGAAGCCCAAGACAACTGTTATTCCTGCTGTGGAAGTTGAGCCTCCAGGATGCTCA…	56.9639	114.701	18.4726	0.161051	-2.63441	1.10338e-06	0.000942892
